# Supplementary material for: Mutant GNAS drives a pyloric metaplasia with tumor suppressive glycans in intraductal papillary mucinous neoplasia
Source: Cell Rep. Author manuscript; Available in PMC 2026 Jan 31. (PMC12860476; doi:10.1016/j.celrep.2025.116684)
Supplement: 2 [file NIHMS2132770-supplement-2.xlsx]

## Sheet: Fucosylation
Table S10. Imaging Glycan Mass Spectrometry Data. Related to Figure 5.
mz	glycan	category	formula	Interval Width (+/- Da)	Color	sample	group	genotype	avg_int
1485.53	Hex3dHex1HexNAc4	Fucosylation	(C6H10O5)3(C6H10O4)1(C8H13NO5)4(H2O)	0.011818	#778b00	1740	acinar	Kras	415.167
1485.53	Hex3dHex1HexNAc4	Fucosylation	(C6H10O5)3(C6H10O4)1(C8H13NO5)4(H2O)			1743	acinar	Kras	555.418
1485.53	Hex3dHex1HexNAc4	Fucosylation	(C6H10O5)3(C6H10O4)1(C8H13NO5)4(H2O)			1796	acinar	Kras	766.844
1485.53	Hex3dHex1HexNAc4	Fucosylation	(C6H10O5)3(C6H10O4)1(C8H13NO5)4(H2O)			1740	panin	Kras	1222.19
1485.53	Hex3dHex1HexNAc4	Fucosylation	(C6H10O5)3(C6H10O4)1(C8H13NO5)4(H2O)			1743	panin	Kras	684.35
1485.53	Hex3dHex1HexNAc4	Fucosylation	(C6H10O5)3(C6H10O4)1(C8H13NO5)4(H2O)			1796	panin	Kras	1394.9
1485.53	Hex3dHex1HexNAc4	Fucosylation	(C6H10O5)3(C6H10O4)1(C8H13NO5)4(H2O)			1959	panin	Kras	1102.6
1485.53	Hex3dHex1HexNAc4	Fucosylation	(C6H10O5)3(C6H10O4)1(C8H13NO5)4(H2O)			1757	IPMN	Kras/GNAS	1056.73
1485.53	Hex3dHex1HexNAc4	Fucosylation	(C6H10O5)3(C6H10O4)1(C8H13NO5)4(H2O)			1759	IPMN	Kras/GNAS	947.565
1485.53	Hex3dHex1HexNAc4	Fucosylation	(C6H10O5)3(C6H10O4)1(C8H13NO5)4(H2O)			1817	IPMN	Kras/GNAS	1208.88
1485.53	Hex3dHex1HexNAc4	Fucosylation	(C6H10O5)3(C6H10O4)1(C8H13NO5)4(H2O)			1825	IPMN	Kras/GNAS	1499.75
1688.61	Hex3dHex1HexNAc5	Fucosylation	(C6H10O5)3(C6H10O4)1(C8H13NO5)5(H2O)	0.0134335	#cab2d6	1740	acinar	Kras	285.518
1688.61	Hex3dHex1HexNAc5	Fucosylation	(C6H10O5)3(C6H10O4)1(C8H13NO5)5(H2O)			1743	acinar	Kras	349.254
1688.61	Hex3dHex1HexNAc5	Fucosylation	(C6H10O5)3(C6H10O4)1(C8H13NO5)5(H2O)			1796	acinar	Kras	565.148
1688.61	Hex3dHex1HexNAc5	Fucosylation	(C6H10O5)3(C6H10O4)1(C8H13NO5)5(H2O)			1740	panin	Kras	1171.5
1688.61	Hex3dHex1HexNAc5	Fucosylation	(C6H10O5)3(C6H10O4)1(C8H13NO5)5(H2O)			1743	panin	Kras	526.719
1688.61	Hex3dHex1HexNAc5	Fucosylation	(C6H10O5)3(C6H10O4)1(C8H13NO5)5(H2O)			1796	panin	Kras	1346.62
1688.61	Hex3dHex1HexNAc5	Fucosylation	(C6H10O5)3(C6H10O4)1(C8H13NO5)5(H2O)			1959	panin	Kras	1009.17
1688.61	Hex3dHex1HexNAc5	Fucosylation	(C6H10O5)3(C6H10O4)1(C8H13NO5)5(H2O)			1757	IPMN	Kras/GNAS	1018.09
1688.61	Hex3dHex1HexNAc5	Fucosylation	(C6H10O5)3(C6H10O4)1(C8H13NO5)5(H2O)			1759	IPMN	Kras/GNAS	912.366
1688.61	Hex3dHex1HexNAc5	Fucosylation	(C6H10O5)3(C6H10O4)1(C8H13NO5)5(H2O)			1817	IPMN	Kras/GNAS	1030.29
1688.61	Hex3dHex1HexNAc5	Fucosylation	(C6H10O5)3(C6H10O4)1(C8H13NO5)5(H2O)			1825	IPMN	Kras/GNAS	1144.34
1282.45	Hex3dHex1HexNAc3	Fucosylation	(C6H10O5)3(C6H10O4)1(C8H13NO5)3(H2O)	0.0102024	#eee685	1740	acinar	Kras	248.519
1282.45	Hex3dHex1HexNAc3	Fucosylation	(C6H10O5)3(C6H10O4)1(C8H13NO5)3(H2O)			1743	acinar	Kras	323.967
1282.45	Hex3dHex1HexNAc3	Fucosylation	(C6H10O5)3(C6H10O4)1(C8H13NO5)3(H2O)			1796	acinar	Kras	426.682
1282.45	Hex3dHex1HexNAc3	Fucosylation	(C6H10O5)3(C6H10O4)1(C8H13NO5)3(H2O)			1740	panin	Kras	605.693
1282.45	Hex3dHex1HexNAc3	Fucosylation	(C6H10O5)3(C6H10O4)1(C8H13NO5)3(H2O)			1743	panin	Kras	410.828
1282.45	Hex3dHex1HexNAc3	Fucosylation	(C6H10O5)3(C6H10O4)1(C8H13NO5)3(H2O)			1796	panin	Kras	712.995
1282.45	Hex3dHex1HexNAc3	Fucosylation	(C6H10O5)3(C6H10O4)1(C8H13NO5)3(H2O)			1959	panin	Kras	598.328
1282.45	Hex3dHex1HexNAc3	Fucosylation	(C6H10O5)3(C6H10O4)1(C8H13NO5)3(H2O)			1757	IPMN	Kras/GNAS	588.226
1282.45	Hex3dHex1HexNAc3	Fucosylation	(C6H10O5)3(C6H10O4)1(C8H13NO5)3(H2O)			1817	IPMN	Kras/GNAS	654.646
1282.45	Hex3dHex1HexNAc3	Fucosylation	(C6H10O5)3(C6H10O4)1(C8H13NO5)3(H2O)			1759	IPMN	Kras/GNAS	501.768
1282.45	Hex3dHex1HexNAc3	Fucosylation	(C6H10O5)3(C6H10O4)1(C8H13NO5)3(H2O)			1825	IPMN	Kras/GNAS	730.301
1647.59	Hex4dHex1HexNAc4	Fucosylation	(C6H10O5)4(C6H10O4)1(C8H13NO5)4(H2O)	0.0131807	#ff0000	1740	acinar	Kras	1118.73
1647.59	Hex4dHex1HexNAc4	Fucosylation	(C6H10O5)4(C6H10O4)1(C8H13NO5)4(H2O)			1743	acinar	Kras	1316.73
1647.59	Hex4dHex1HexNAc4	Fucosylation	(C6H10O5)4(C6H10O4)1(C8H13NO5)4(H2O)			1796	acinar	Kras	1640.84
1647.59	Hex4dHex1HexNAc4	Fucosylation	(C6H10O5)4(C6H10O4)1(C8H13NO5)4(H2O)			1740	panin	Kras	3342.39
1647.59	Hex4dHex1HexNAc4	Fucosylation	(C6H10O5)4(C6H10O4)1(C8H13NO5)4(H2O)			1743	panin	Kras	1860.45
1647.59	Hex4dHex1HexNAc4	Fucosylation	(C6H10O5)4(C6H10O4)1(C8H13NO5)4(H2O)			1796	panin	Kras	3538.09
1647.59	Hex4dHex1HexNAc4	Fucosylation	(C6H10O5)4(C6H10O4)1(C8H13NO5)4(H2O)			1959	panin	Kras	3021.53
1647.59	Hex4dHex1HexNAc4	Fucosylation	(C6H10O5)4(C6H10O4)1(C8H13NO5)4(H2O)			1757	IPMN	Kras/GNAS	3178.97
1647.59	Hex4dHex1HexNAc4	Fucosylation	(C6H10O5)4(C6H10O4)1(C8H13NO5)4(H2O)			1759	IPMN	Kras/GNAS	2759.35
1647.59	Hex4dHex1HexNAc4	Fucosylation	(C6H10O5)4(C6H10O4)1(C8H13NO5)4(H2O)			1817	IPMN	Kras/GNAS	3076.39
1647.59	Hex4dHex1HexNAc4	Fucosylation	(C6H10O5)4(C6H10O4)1(C8H13NO5)4(H2O)			1825	IPMN	Kras/GNAS	3556.77
1850.67	Hex4dHex1HexNAc5	Fucosylation	(C6H10O5)4(C6H10O4)1(C8H13NO5)5(H2O)	0.0147227	#00e2e5	1740	acinar	Kras	744.968
1850.67	Hex4dHex1HexNAc5	Fucosylation	(C6H10O5)4(C6H10O4)1(C8H13NO5)5(H2O)			1743	acinar	Kras	745.66
1850.67	Hex4dHex1HexNAc5	Fucosylation	(C6H10O5)4(C6H10O4)1(C8H13NO5)5(H2O)			1796	acinar	Kras	1058.19
1850.67	Hex4dHex1HexNAc5	Fucosylation	(C6H10O5)4(C6H10O4)1(C8H13NO5)5(H2O)			1740	panin	Kras	4594.93
1850.67	Hex4dHex1HexNAc5	Fucosylation	(C6H10O5)4(C6H10O4)1(C8H13NO5)5(H2O)			1743	panin	Kras	1732.45
1850.67	Hex4dHex1HexNAc5	Fucosylation	(C6H10O5)4(C6H10O4)1(C8H13NO5)5(H2O)			1796	panin	Kras	4801.39
1850.67	Hex4dHex1HexNAc5	Fucosylation	(C6H10O5)4(C6H10O4)1(C8H13NO5)5(H2O)			1959	panin	Kras	3660.72
1850.67	Hex4dHex1HexNAc5	Fucosylation	(C6H10O5)4(C6H10O4)1(C8H13NO5)5(H2O)			1757	IPMN	Kras/GNAS	3815.54
1850.67	Hex4dHex1HexNAc5	Fucosylation	(C6H10O5)4(C6H10O4)1(C8H13NO5)5(H2O)			1759	IPMN	Kras/GNAS	3687.89
1850.67	Hex4dHex1HexNAc5	Fucosylation	(C6H10O5)4(C6H10O4)1(C8H13NO5)5(H2O)			1817	IPMN	Kras/GNAS	3677.55
1850.67	Hex4dHex1HexNAc5	Fucosylation	(C6H10O5)4(C6H10O4)1(C8H13NO5)5(H2O)			1825	IPMN	Kras/GNAS	5158.47
1444.51	Hex4dHex1HexNAc3	Fucosylation	(C6H10O5)4(C6H10O4)1(C8H13NO5)3(H2O)	0.0114916	#00e2e5	1740	acinar	Kras	708.865
1444.51	Hex4dHex1HexNAc3	Fucosylation	(C6H10O5)4(C6H10O4)1(C8H13NO5)3(H2O)			1743	acinar	Kras	872.938
1444.51	Hex4dHex1HexNAc3	Fucosylation	(C6H10O5)4(C6H10O4)1(C8H13NO5)3(H2O)			1796	acinar	Kras	1155.6
1444.51	Hex4dHex1HexNAc3	Fucosylation	(C6H10O5)4(C6H10O4)1(C8H13NO5)3(H2O)			1740	panin	Kras	1489.07
1444.51	Hex4dHex1HexNAc3	Fucosylation	(C6H10O5)4(C6H10O4)1(C8H13NO5)3(H2O)			1743	panin	Kras	1090.53
1444.51	Hex4dHex1HexNAc3	Fucosylation	(C6H10O5)4(C6H10O4)1(C8H13NO5)3(H2O)			1796	panin	Kras	1626.14
1444.51	Hex4dHex1HexNAc3	Fucosylation	(C6H10O5)4(C6H10O4)1(C8H13NO5)3(H2O)			1959	panin	Kras	1526.54
1444.51	Hex4dHex1HexNAc3	Fucosylation	(C6H10O5)4(C6H10O4)1(C8H13NO5)3(H2O)			1757	IPMN	Kras/GNAS	1470
1444.51	Hex4dHex1HexNAc3	Fucosylation	(C6H10O5)4(C6H10O4)1(C8H13NO5)3(H2O)			1759	IPMN	Kras/GNAS	1213.13
1444.51	Hex4dHex1HexNAc3	Fucosylation	(C6H10O5)4(C6H10O4)1(C8H13NO5)3(H2O)			1817	IPMN	Kras/GNAS	1548.03
1444.51	Hex4dHex1HexNAc3	Fucosylation	(C6H10O5)4(C6H10O4)1(C8H13NO5)3(H2O)			1825	IPMN	Kras/GNAS	1451.04
1996.72	Hex4dHex2HexNAc5	Fucosylation	(C6H10O5)4(C6H10O4)2(C8H13NO5)5(H2O)	0.0158847	#ffd700	1740	acinar	Kras	65.8888
1996.72	Hex4dHex2HexNAc5	Fucosylation	(C6H10O5)4(C6H10O4)2(C8H13NO5)5(H2O)			1743	acinar	Kras	77.5224
1996.72	Hex4dHex2HexNAc5	Fucosylation	(C6H10O5)4(C6H10O4)2(C8H13NO5)5(H2O)			1796	acinar	Kras	100.324
1996.72	Hex4dHex2HexNAc5	Fucosylation	(C6H10O5)4(C6H10O4)2(C8H13NO5)5(H2O)			1740	panin	Kras	345.238
1996.72	Hex4dHex2HexNAc5	Fucosylation	(C6H10O5)4(C6H10O4)2(C8H13NO5)5(H2O)			1743	panin	Kras	153.459
1996.72	Hex4dHex2HexNAc5	Fucosylation	(C6H10O5)4(C6H10O4)2(C8H13NO5)5(H2O)			1796	panin	Kras	538.649
1996.72	Hex4dHex2HexNAc5	Fucosylation	(C6H10O5)4(C6H10O4)2(C8H13NO5)5(H2O)			1959	panin	Kras	206.39
1996.72	Hex4dHex2HexNAc5	Fucosylation	(C6H10O5)4(C6H10O4)2(C8H13NO5)5(H2O)			1757	IPMN	Kras/GNAS	278.093
1996.72	Hex4dHex2HexNAc5	Fucosylation	(C6H10O5)4(C6H10O4)2(C8H13NO5)5(H2O)			1759	IPMN	Kras/GNAS	354.021
1996.72	Hex4dHex2HexNAc5	Fucosylation	(C6H10O5)4(C6H10O4)2(C8H13NO5)5(H2O)			1817	IPMN	Kras/GNAS	431.264
1996.72	Hex4dHex2HexNAc5	Fucosylation	(C6H10O5)4(C6H10O4)2(C8H13NO5)5(H2O)			1825	IPMN	Kras/GNAS	850.201
1809.64	Hex5dHex1HexNAc4	Fucosylation	(C6H10O5)5(C6H10O4)1(C8H13NO5)4(H2O)	0.0143963	#c814fa	1740	acinar	Kras	5700.04
1809.64	Hex5dHex1HexNAc4	Fucosylation	(C6H10O5)5(C6H10O4)1(C8H13NO5)4(H2O)			1743	acinar	Kras	6888.47
1809.64	Hex5dHex1HexNAc4	Fucosylation	(C6H10O5)5(C6H10O4)1(C8H13NO5)4(H2O)			1796	acinar	Kras	8129.18
1809.64	Hex5dHex1HexNAc4	Fucosylation	(C6H10O5)5(C6H10O4)1(C8H13NO5)4(H2O)			1740	panin	Kras	11328.3
1809.64	Hex5dHex1HexNAc4	Fucosylation	(C6H10O5)5(C6H10O4)1(C8H13NO5)4(H2O)			1743	panin	Kras	8653.2
1809.64	Hex5dHex1HexNAc4	Fucosylation	(C6H10O5)5(C6H10O4)1(C8H13NO5)4(H2O)			1796	panin	Kras	11804.4
1809.64	Hex5dHex1HexNAc4	Fucosylation	(C6H10O5)5(C6H10O4)1(C8H13NO5)4(H2O)			1959	panin	Kras	10996.2
1809.64	Hex5dHex1HexNAc4	Fucosylation	(C6H10O5)5(C6H10O4)1(C8H13NO5)4(H2O)			1757	IPMN	Kras/GNAS	11256.4
1809.64	Hex5dHex1HexNAc4	Fucosylation	(C6H10O5)5(C6H10O4)1(C8H13NO5)4(H2O)			1759	IPMN	Kras/GNAS	9123.88
1809.64	Hex5dHex1HexNAc4	Fucosylation	(C6H10O5)5(C6H10O4)1(C8H13NO5)4(H2O)			1817	IPMN	Kras/GNAS	10977.9
1809.64	Hex5dHex1HexNAc4	Fucosylation	(C6H10O5)5(C6H10O4)1(C8H13NO5)4(H2O)			1825	IPMN	Kras/GNAS	9229.2
2012.72	Hex5dHex1HexNAc5	Fucosylation	(C6H10O5)5(C6H10O4)1(C8H13NO5)5(H2O)	0.0160119	#a6cee3	1740	acinar	Kras	1088.77
2012.72	Hex5dHex1HexNAc5	Fucosylation	(C6H10O5)5(C6H10O4)1(C8H13NO5)5(H2O)			1743	acinar	Kras	1148.28
2012.72	Hex5dHex1HexNAc5	Fucosylation	(C6H10O5)5(C6H10O4)1(C8H13NO5)5(H2O)			1796	acinar	Kras	1563.05
2012.72	Hex5dHex1HexNAc5	Fucosylation	(C6H10O5)5(C6H10O4)1(C8H13NO5)5(H2O)			1740	panin	Kras	6784.9
2012.72	Hex5dHex1HexNAc5	Fucosylation	(C6H10O5)5(C6H10O4)1(C8H13NO5)5(H2O)			1743	panin	Kras	2545.09
2012.72	Hex5dHex1HexNAc5	Fucosylation	(C6H10O5)5(C6H10O4)1(C8H13NO5)5(H2O)			1796	panin	Kras	7021.63
2012.72	Hex5dHex1HexNAc5	Fucosylation	(C6H10O5)5(C6H10O4)1(C8H13NO5)5(H2O)			1959	panin	Kras	5278.5
2012.72	Hex5dHex1HexNAc5	Fucosylation	(C6H10O5)5(C6H10O4)1(C8H13NO5)5(H2O)			1757	IPMN	Kras/GNAS	5461.5
2012.72	Hex5dHex1HexNAc5	Fucosylation	(C6H10O5)5(C6H10O4)1(C8H13NO5)5(H2O)			1759	IPMN	Kras/GNAS	5609.5
2012.72	Hex5dHex1HexNAc5	Fucosylation	(C6H10O5)5(C6H10O4)1(C8H13NO5)5(H2O)			1817	IPMN	Kras/GNAS	5469.19
2012.72	Hex5dHex1HexNAc5	Fucosylation	(C6H10O5)5(C6H10O4)1(C8H13NO5)5(H2O)			1825	IPMN	Kras/GNAS	9029.09
1955.7	Hex5dHex2HexNAc4	Fucosylation	(C6H10O5)5(C6H10O4)2(C8H13NO5)4(H2O)	0.0155583	#1f78c8	1740	acinar	Kras	237.597
1955.7	Hex5dHex2HexNAc4	Fucosylation	(C6H10O5)5(C6H10O4)2(C8H13NO5)4(H2O)			1743	acinar	Kras	274.313
1955.7	Hex5dHex2HexNAc4	Fucosylation	(C6H10O5)5(C6H10O4)2(C8H13NO5)4(H2O)			1796	acinar	Kras	467.578
1955.7	Hex5dHex2HexNAc4	Fucosylation	(C6H10O5)5(C6H10O4)2(C8H13NO5)4(H2O)			1740	panin	Kras	411.95
1955.7	Hex5dHex2HexNAc4	Fucosylation	(C6H10O5)5(C6H10O4)2(C8H13NO5)4(H2O)			1743	panin	Kras	282.883
1955.7	Hex5dHex2HexNAc4	Fucosylation	(C6H10O5)5(C6H10O4)2(C8H13NO5)4(H2O)			1796	panin	Kras	426.344
1955.7	Hex5dHex2HexNAc4	Fucosylation	(C6H10O5)5(C6H10O4)2(C8H13NO5)4(H2O)			1959	panin	Kras	328.655
1955.7	Hex5dHex2HexNAc4	Fucosylation	(C6H10O5)5(C6H10O4)2(C8H13NO5)4(H2O)			1757	IPMN	Kras/GNAS	337.619
1955.7	Hex5dHex2HexNAc4	Fucosylation	(C6H10O5)5(C6H10O4)2(C8H13NO5)4(H2O)			1759	IPMN	Kras/GNAS	329.43
1955.7	Hex5dHex2HexNAc4	Fucosylation	(C6H10O5)5(C6H10O4)2(C8H13NO5)4(H2O)			1817	IPMN	Kras/GNAS	491.039
1955.7	Hex5dHex2HexNAc4	Fucosylation	(C6H10O5)5(C6H10O4)2(C8H13NO5)4(H2O)			1825	IPMN	Kras/GNAS	652.471
2215.8	Hex5dHex1HexNAc6	Fucosylation	(C6H10O5)5(C6H10O4)1(C8H13NO5)6(H2O)	0.0176275	#33a02c	1740	acinar	Kras	168.048
2215.8	Hex5dHex1HexNAc6	Fucosylation	(C6H10O5)5(C6H10O4)1(C8H13NO5)6(H2O)			1743	acinar	Kras	168.76
2215.8	Hex5dHex1HexNAc6	Fucosylation	(C6H10O5)5(C6H10O4)1(C8H13NO5)6(H2O)			1796	acinar	Kras	223.234
2215.8	Hex5dHex1HexNAc6	Fucosylation	(C6H10O5)5(C6H10O4)1(C8H13NO5)6(H2O)			1740	panin	Kras	969.034
2215.8	Hex5dHex1HexNAc6	Fucosylation	(C6H10O5)5(C6H10O4)1(C8H13NO5)6(H2O)			1743	panin	Kras	398.731
2215.8	Hex5dHex1HexNAc6	Fucosylation	(C6H10O5)5(C6H10O4)1(C8H13NO5)6(H2O)			1796	panin	Kras	1324.49
2215.8	Hex5dHex1HexNAc6	Fucosylation	(C6H10O5)5(C6H10O4)1(C8H13NO5)6(H2O)			1959	panin	Kras	720.247
2215.8	Hex5dHex1HexNAc6	Fucosylation	(C6H10O5)5(C6H10O4)1(C8H13NO5)6(H2O)			1757	IPMN	Kras/GNAS	841.931
2215.8	Hex5dHex1HexNAc6	Fucosylation	(C6H10O5)5(C6H10O4)1(C8H13NO5)6(H2O)			1759	IPMN	Kras/GNAS	914.668
2215.8	Hex5dHex1HexNAc6	Fucosylation	(C6H10O5)5(C6H10O4)1(C8H13NO5)6(H2O)			1817	IPMN	Kras/GNAS	955.402
2215.8	Hex5dHex1HexNAc6	Fucosylation	(C6H10O5)5(C6H10O4)1(C8H13NO5)6(H2O)			1825	IPMN	Kras/GNAS	1837.32
2158.78	Hex5dHex2HexNAc5	Fucosylation	(C6H10O5)5(C6H10O4)2(C8H13NO5)5(H2O)	0.0171739	#8b3b00	1740	acinar	Kras	150.868
2158.78	Hex5dHex2HexNAc5	Fucosylation	(C6H10O5)5(C6H10O4)2(C8H13NO5)5(H2O)			1743	acinar	Kras	162.565
2158.78	Hex5dHex2HexNAc5	Fucosylation	(C6H10O5)5(C6H10O4)2(C8H13NO5)5(H2O)			1796	acinar	Kras	217.338
2158.78	Hex5dHex2HexNAc5	Fucosylation	(C6H10O5)5(C6H10O4)2(C8H13NO5)5(H2O)			1740	panin	Kras	756.651
2158.78	Hex5dHex2HexNAc5	Fucosylation	(C6H10O5)5(C6H10O4)2(C8H13NO5)5(H2O)			1743	panin	Kras	324.497
2158.78	Hex5dHex2HexNAc5	Fucosylation	(C6H10O5)5(C6H10O4)2(C8H13NO5)5(H2O)			1796	panin	Kras	1038.31
2158.78	Hex5dHex2HexNAc5	Fucosylation	(C6H10O5)5(C6H10O4)2(C8H13NO5)5(H2O)			1959	panin	Kras	462.412
2158.78	Hex5dHex2HexNAc5	Fucosylation	(C6H10O5)5(C6H10O4)2(C8H13NO5)5(H2O)			1757	IPMN	Kras/GNAS	617.975
2158.78	Hex5dHex2HexNAc5	Fucosylation	(C6H10O5)5(C6H10O4)2(C8H13NO5)5(H2O)			1759	IPMN	Kras/GNAS	748.48
2158.78	Hex5dHex2HexNAc5	Fucosylation	(C6H10O5)5(C6H10O4)2(C8H13NO5)5(H2O)			1817	IPMN	Kras/GNAS	854.867
2158.78	Hex5dHex2HexNAc5	Fucosylation	(C6H10O5)5(C6H10O4)2(C8H13NO5)5(H2O)			1825	IPMN	Kras/GNAS	1878.96
2361.86	Hex5dHex2HexNAc6	Fucosylation	(C6H10O5)5(C6H10O4)2(C8H13NO5)6(H2O)	0.0187894	#36648b	1740	acinar	Kras	59.5936
2361.86	Hex5dHex2HexNAc6	Fucosylation	(C6H10O5)5(C6H10O4)2(C8H13NO5)6(H2O)			1743	acinar	Kras	65.5278
2361.86	Hex5dHex2HexNAc6	Fucosylation	(C6H10O5)5(C6H10O4)2(C8H13NO5)6(H2O)			1796	acinar	Kras	77.0606
2361.86	Hex5dHex2HexNAc6	Fucosylation	(C6H10O5)5(C6H10O4)2(C8H13NO5)6(H2O)			1740	panin	Kras	295.036
2361.86	Hex5dHex2HexNAc6	Fucosylation	(C6H10O5)5(C6H10O4)2(C8H13NO5)6(H2O)			1743	panin	Kras	133.077
2361.86	Hex5dHex2HexNAc6	Fucosylation	(C6H10O5)5(C6H10O4)2(C8H13NO5)6(H2O)			1796	panin	Kras	476.233
2361.86	Hex5dHex2HexNAc6	Fucosylation	(C6H10O5)5(C6H10O4)2(C8H13NO5)6(H2O)			1959	panin	Kras	171.347
2361.86	Hex5dHex2HexNAc6	Fucosylation	(C6H10O5)5(C6H10O4)2(C8H13NO5)6(H2O)			1757	IPMN	Kras/GNAS	236.809
2361.86	Hex5dHex2HexNAc6	Fucosylation	(C6H10O5)5(C6H10O4)2(C8H13NO5)6(H2O)			1759	IPMN	Kras/GNAS	311.177
2361.86	Hex5dHex2HexNAc6	Fucosylation	(C6H10O5)5(C6H10O4)2(C8H13NO5)6(H2O)			1817	IPMN	Kras/GNAS	337.765
2361.86	Hex5dHex2HexNAc6	Fucosylation	(C6H10O5)5(C6H10O4)2(C8H13NO5)6(H2O)			1825	IPMN	Kras/GNAS	801.233
2174.77	Hex6dHex1HexNAc5	Fucosylation	(C6H10O5)6(C6H10O4)1(C8H13NO5)5(H2O)	0.0173011	#1f78c8	1740	acinar	Kras	1627.96
2174.77	Hex6dHex1HexNAc5	Fucosylation	(C6H10O5)6(C6H10O4)1(C8H13NO5)5(H2O)			1743	acinar	Kras	1761.45
2174.77	Hex6dHex1HexNAc5	Fucosylation	(C6H10O5)6(C6H10O4)1(C8H13NO5)5(H2O)			1796	acinar	Kras	2280.34
2174.77	Hex6dHex1HexNAc5	Fucosylation	(C6H10O5)6(C6H10O4)1(C8H13NO5)5(H2O)			1740	panin	Kras	4930.51
2174.77	Hex6dHex1HexNAc5	Fucosylation	(C6H10O5)6(C6H10O4)1(C8H13NO5)5(H2O)			1743	panin	Kras	2724.13
2174.77	Hex6dHex1HexNAc5	Fucosylation	(C6H10O5)6(C6H10O4)1(C8H13NO5)5(H2O)			1796	panin	Kras	4829.43
2174.77	Hex6dHex1HexNAc5	Fucosylation	(C6H10O5)6(C6H10O4)1(C8H13NO5)5(H2O)			1959	panin	Kras	4635.46
2174.77	Hex6dHex1HexNAc5	Fucosylation	(C6H10O5)6(C6H10O4)1(C8H13NO5)5(H2O)			1757	IPMN	Kras/GNAS	4452.14
2174.77	Hex6dHex1HexNAc5	Fucosylation	(C6H10O5)6(C6H10O4)1(C8H13NO5)5(H2O)			1759	IPMN	Kras/GNAS	3927.41
2174.77	Hex6dHex1HexNAc5	Fucosylation	(C6H10O5)6(C6H10O4)1(C8H13NO5)5(H2O)			1817	IPMN	Kras/GNAS	4682.62
2174.77	Hex6dHex1HexNAc5	Fucosylation	(C6H10O5)6(C6H10O4)1(C8H13NO5)5(H2O)			1825	IPMN	Kras/GNAS	5259.23
2669.97	Hex6dHex3HexNAc6	Fucosylation	(C6H10O5)6(C6H10O4)3(C8H13NO5)6(H2O)	0.0212406	#1f78c8	1740	acinar	Kras	66.0546
2669.97	Hex6dHex3HexNAc6	Fucosylation	(C6H10O5)6(C6H10O4)3(C8H13NO5)6(H2O)			1743	acinar	Kras	73.0346
2669.97	Hex6dHex3HexNAc6	Fucosylation	(C6H10O5)6(C6H10O4)3(C8H13NO5)6(H2O)			1796	acinar	Kras	89.3731
2669.97	Hex6dHex3HexNAc6	Fucosylation	(C6H10O5)6(C6H10O4)3(C8H13NO5)6(H2O)			1740	panin	Kras	375.471
2669.97	Hex6dHex3HexNAc6	Fucosylation	(C6H10O5)6(C6H10O4)3(C8H13NO5)6(H2O)			1743	panin	Kras	157.153
2669.97	Hex6dHex3HexNAc6	Fucosylation	(C6H10O5)6(C6H10O4)3(C8H13NO5)6(H2O)			1796	panin	Kras	593.396
2669.97	Hex6dHex3HexNAc6	Fucosylation	(C6H10O5)6(C6H10O4)3(C8H13NO5)6(H2O)			1959	panin	Kras	204.761
2669.97	Hex6dHex3HexNAc6	Fucosylation	(C6H10O5)6(C6H10O4)3(C8H13NO5)6(H2O)			1757	IPMN	Kras/GNAS	273.315
2669.97	Hex6dHex3HexNAc6	Fucosylation	(C6H10O5)6(C6H10O4)3(C8H13NO5)6(H2O)			1759	IPMN	Kras/GNAS	384.399
2669.97	Hex6dHex3HexNAc6	Fucosylation	(C6H10O5)6(C6H10O4)3(C8H13NO5)6(H2O)			1817	IPMN	Kras/GNAS	447.485
2669.97	Hex6dHex3HexNAc6	Fucosylation	(C6H10O5)6(C6H10O4)3(C8H13NO5)6(H2O)			1825	IPMN	Kras/GNAS	1171.43
2580.93	Hex6dHex1HexNAc7	Fucosylation	(C6H10O5)6(C6H10O4)1(C8H13NO5)7(H2O)	0.0205323	#c814fa	1740	acinar	Kras	63.5952
2580.93	Hex6dHex1HexNAc7	Fucosylation	(C6H10O5)6(C6H10O4)1(C8H13NO5)7(H2O)			1743	acinar	Kras	70.3218
2580.93	Hex6dHex1HexNAc7	Fucosylation	(C6H10O5)6(C6H10O4)1(C8H13NO5)7(H2O)			1796	acinar	Kras	88.4856
2580.93	Hex6dHex1HexNAc7	Fucosylation	(C6H10O5)6(C6H10O4)1(C8H13NO5)7(H2O)			1740	panin	Kras	256.385
2580.93	Hex6dHex1HexNAc7	Fucosylation	(C6H10O5)6(C6H10O4)1(C8H13NO5)7(H2O)			1743	panin	Kras	151.523
2580.93	Hex6dHex1HexNAc7	Fucosylation	(C6H10O5)6(C6H10O4)1(C8H13NO5)7(H2O)			1796	panin	Kras	540.234
2580.93	Hex6dHex1HexNAc7	Fucosylation	(C6H10O5)6(C6H10O4)1(C8H13NO5)7(H2O)			1959	panin	Kras	175.8
2580.93	Hex6dHex1HexNAc7	Fucosylation	(C6H10O5)6(C6H10O4)1(C8H13NO5)7(H2O)			1757	IPMN	Kras/GNAS	246.911
2580.93	Hex6dHex1HexNAc7	Fucosylation	(C6H10O5)6(C6H10O4)1(C8H13NO5)7(H2O)			1759	IPMN	Kras/GNAS	266.994
2580.93	Hex6dHex1HexNAc7	Fucosylation	(C6H10O5)6(C6H10O4)1(C8H13NO5)7(H2O)			1817	IPMN	Kras/GNAS	354.084
2580.93	Hex6dHex1HexNAc7	Fucosylation	(C6H10O5)6(C6H10O4)1(C8H13NO5)7(H2O)			1825	IPMN	Kras/GNAS	532.896
2742.98	Hex7dHex1HexNAc7	Fucosylation	(C6H10O5)7(C6H10O4)1(C8H13NO5)7(H2O)	0.0218214	#ffd700	1740	acinar	Kras	141.797
2742.98	Hex7dHex1HexNAc7	Fucosylation	(C6H10O5)7(C6H10O4)1(C8H13NO5)7(H2O)			1743	acinar	Kras	156.876
2742.98	Hex7dHex1HexNAc7	Fucosylation	(C6H10O5)7(C6H10O4)1(C8H13NO5)7(H2O)			1796	acinar	Kras	215.959
2742.98	Hex7dHex1HexNAc7	Fucosylation	(C6H10O5)7(C6H10O4)1(C8H13NO5)7(H2O)			1740	panin	Kras	647.643
2742.98	Hex7dHex1HexNAc7	Fucosylation	(C6H10O5)7(C6H10O4)1(C8H13NO5)7(H2O)			1743	panin	Kras	378.684
2742.98	Hex7dHex1HexNAc7	Fucosylation	(C6H10O5)7(C6H10O4)1(C8H13NO5)7(H2O)			1796	panin	Kras	1567.88
2742.98	Hex7dHex1HexNAc7	Fucosylation	(C6H10O5)7(C6H10O4)1(C8H13NO5)7(H2O)			1959	panin	Kras	402.786
2742.98	Hex7dHex1HexNAc7	Fucosylation	(C6H10O5)7(C6H10O4)1(C8H13NO5)7(H2O)			1757	IPMN	Kras/GNAS	600.898
2742.98	Hex7dHex1HexNAc7	Fucosylation	(C6H10O5)7(C6H10O4)1(C8H13NO5)7(H2O)			1759	IPMN	Kras/GNAS	672.238
2742.98	Hex7dHex1HexNAc7	Fucosylation	(C6H10O5)7(C6H10O4)1(C8H13NO5)7(H2O)			1817	IPMN	Kras/GNAS	876.691
2742.98	Hex7dHex1HexNAc7	Fucosylation	(C6H10O5)7(C6H10O4)1(C8H13NO5)7(H2O)			1825	IPMN	Kras/GNAS	1252.89
2685.96	Hex7dHex2HexNAc6	Fucosylation	(C6H10O5)7(C6H10O4)2(C8H13NO5)6(H2O)	0.0213678	#33a02c	1740	acinar	Kras	65.5859
2685.96	Hex7dHex2HexNAc6	Fucosylation	(C6H10O5)7(C6H10O4)2(C8H13NO5)6(H2O)			1743	acinar	Kras	70.6124
2685.96	Hex7dHex2HexNAc6	Fucosylation	(C6H10O5)7(C6H10O4)2(C8H13NO5)6(H2O)			1796	acinar	Kras	92.9821
2685.96	Hex7dHex2HexNAc6	Fucosylation	(C6H10O5)7(C6H10O4)2(C8H13NO5)6(H2O)			1740	panin	Kras	195.523
2685.96	Hex7dHex2HexNAc6	Fucosylation	(C6H10O5)7(C6H10O4)2(C8H13NO5)6(H2O)			1743	panin	Kras	118.329
2685.96	Hex7dHex2HexNAc6	Fucosylation	(C6H10O5)7(C6H10O4)2(C8H13NO5)6(H2O)			1796	panin	Kras	295.704
2685.96	Hex7dHex2HexNAc6	Fucosylation	(C6H10O5)7(C6H10O4)2(C8H13NO5)6(H2O)			1959	panin	Kras	157.183
2685.96	Hex7dHex2HexNAc6	Fucosylation	(C6H10O5)7(C6H10O4)2(C8H13NO5)6(H2O)			1757	IPMN	Kras/GNAS	218.136
2685.96	Hex7dHex2HexNAc6	Fucosylation	(C6H10O5)7(C6H10O4)2(C8H13NO5)6(H2O)			1759	IPMN	Kras/GNAS	240.953
2685.96	Hex7dHex2HexNAc6	Fucosylation	(C6H10O5)7(C6H10O4)2(C8H13NO5)6(H2O)			1817	IPMN	Kras/GNAS	303.538
2685.96	Hex7dHex2HexNAc6	Fucosylation	(C6H10O5)7(C6H10O4)2(C8H13NO5)6(H2O)			1825	IPMN	Kras/GNAS	611.692
2889.04	Hex7dHex2HexNAc7	Fucosylation	(C6H10O5)7(C6H10O4)2(C8H13NO5)7(H2O)	0.0229834	#c8308c	1740	acinar	Kras	60.2521
2889.04	Hex7dHex2HexNAc7	Fucosylation	(C6H10O5)7(C6H10O4)2(C8H13NO5)7(H2O)			1743	acinar	Kras	72.2857
2889.04	Hex7dHex2HexNAc7	Fucosylation	(C6H10O5)7(C6H10O4)2(C8H13NO5)7(H2O)			1796	acinar	Kras	95.9513
2889.04	Hex7dHex2HexNAc7	Fucosylation	(C6H10O5)7(C6H10O4)2(C8H13NO5)7(H2O)			1740	panin	Kras	218.428
2889.04	Hex7dHex2HexNAc7	Fucosylation	(C6H10O5)7(C6H10O4)2(C8H13NO5)7(H2O)			1743	panin	Kras	156.206
2889.04	Hex7dHex2HexNAc7	Fucosylation	(C6H10O5)7(C6H10O4)2(C8H13NO5)7(H2O)			1796	panin	Kras	614.12
2889.04	Hex7dHex2HexNAc7	Fucosylation	(C6H10O5)7(C6H10O4)2(C8H13NO5)7(H2O)			1959	panin	Kras	131.964
2889.04	Hex7dHex2HexNAc7	Fucosylation	(C6H10O5)7(C6H10O4)2(C8H13NO5)7(H2O)			1757	IPMN	Kras/GNAS	214.902
2889.04	Hex7dHex2HexNAc7	Fucosylation	(C6H10O5)7(C6H10O4)2(C8H13NO5)7(H2O)			1759	IPMN	Kras/GNAS	262.763
2889.04	Hex7dHex2HexNAc7	Fucosylation	(C6H10O5)7(C6H10O4)2(C8H13NO5)7(H2O)			1817	IPMN	Kras/GNAS	411.446
2889.04	Hex7dHex2HexNAc7	Fucosylation	(C6H10O5)7(C6H10O4)2(C8H13NO5)7(H2O)			1825	IPMN	Kras/GNAS	626.622
2905.04	Hex8dHex1HexNAc7	Fucosylation	(C6H10O5)8(C6H10O4)1(C8H13NO5)7(H2O)	0.0231106	#ff83fa	1740	acinar	Kras	148.89
2905.04	Hex8dHex1HexNAc7	Fucosylation	(C6H10O5)8(C6H10O4)1(C8H13NO5)7(H2O)			1743	acinar	Kras	166.21
2905.04	Hex8dHex1HexNAc7	Fucosylation	(C6H10O5)8(C6H10O4)1(C8H13NO5)7(H2O)			1796	acinar	Kras	214.065
2905.04	Hex8dHex1HexNAc7	Fucosylation	(C6H10O5)8(C6H10O4)1(C8H13NO5)7(H2O)			1740	panin	Kras	392.345
2905.04	Hex8dHex1HexNAc7	Fucosylation	(C6H10O5)8(C6H10O4)1(C8H13NO5)7(H2O)			1743	panin	Kras	277.903
2905.04	Hex8dHex1HexNAc7	Fucosylation	(C6H10O5)8(C6H10O4)1(C8H13NO5)7(H2O)			1796	panin	Kras	529.588
2905.04	Hex8dHex1HexNAc7	Fucosylation	(C6H10O5)8(C6H10O4)1(C8H13NO5)7(H2O)			1959	panin	Kras	380.634
2905.04	Hex8dHex1HexNAc7	Fucosylation	(C6H10O5)8(C6H10O4)1(C8H13NO5)7(H2O)			1757	IPMN	Kras/GNAS	427.11
2905.04	Hex8dHex1HexNAc7	Fucosylation	(C6H10O5)8(C6H10O4)1(C8H13NO5)7(H2O)			1759	IPMN	Kras/GNAS	390.857
2905.04	Hex8dHex1HexNAc7	Fucosylation	(C6H10O5)8(C6H10O4)1(C8H13NO5)7(H2O)			1817	IPMN	Kras/GNAS	472.88
2905.04	Hex8dHex1HexNAc7	Fucosylation	(C6H10O5)8(C6H10O4)1(C8H13NO5)7(H2O)			1825	IPMN	Kras/GNAS	510.001

## Sheet: LacdiNAc
mz	glycan	category	formula	Interval Width (+/- Da)	Color	sample	group	genotype	avg_int
1971.69	Hex6dHex1HexNAc4	Lacdinac	(C6H10O5)6(C6H10O4)1(C8H13NO5)4(H2O)	0.0156855	#33a02c	1740	acinar	Kras	1304.41
1971.69	Hex6dHex1HexNAc4	Lacdinac	(C6H10O5)6(C6H10O4)1(C8H13NO5)4(H2O)			1743	acinar	Kras	1612.71
1971.69	Hex6dHex1HexNAc4	Lacdinac	(C6H10O5)6(C6H10O4)1(C8H13NO5)4(H2O)			1796	acinar	Kras	2631.56
1971.69	Hex6dHex1HexNAc4	Lacdinac	(C6H10O5)6(C6H10O4)1(C8H13NO5)4(H2O)			1740	panin	Kras	3090.47
1971.69	Hex6dHex1HexNAc4	Lacdinac	(C6H10O5)6(C6H10O4)1(C8H13NO5)4(H2O)			1743	panin	Kras	1927.34
1971.69	Hex6dHex1HexNAc4	Lacdinac	(C6H10O5)6(C6H10O4)1(C8H13NO5)4(H2O)			1796	panin	Kras	2997.87
1971.69	Hex6dHex1HexNAc4	Lacdinac	(C6H10O5)6(C6H10O4)1(C8H13NO5)4(H2O)			1959	panin	Kras	2937.18
1971.69	Hex6dHex1HexNAc4	Lacdinac	(C6H10O5)6(C6H10O4)1(C8H13NO5)4(H2O)			1757	IPMN	Kras/GNAS	2648.02
1971.69	Hex6dHex1HexNAc4	Lacdinac	(C6H10O5)6(C6H10O4)1(C8H13NO5)4(H2O)			1759	IPMN	Kras/GNAS	2366.47
1971.69	Hex6dHex1HexNAc4	Lacdinac	(C6H10O5)6(C6H10O4)1(C8H13NO5)4(H2O)			1817	IPMN	Kras/GNAS	2919.66
1971.69	Hex6dHex1HexNAc4	Lacdinac	(C6H10O5)6(C6H10O4)1(C8H13NO5)4(H2O)			1825	IPMN	Kras/GNAS	2930.15
2377.85	Hex6dHex1HexNAc6	Lacdinac	(C6H10O5)6(C6H10O4)1(C8H13NO5)6(H2O)	0.0189167	#00e2e5	1740	acinar	Kras	616.328
2377.85	Hex6dHex1HexNAc6	Lacdinac	(C6H10O5)6(C6H10O4)1(C8H13NO5)6(H2O)			1743	acinar	Kras	577.387
2377.85	Hex6dHex1HexNAc6	Lacdinac	(C6H10O5)6(C6H10O4)1(C8H13NO5)6(H2O)			1796	acinar	Kras	776.827
2377.85	Hex6dHex1HexNAc6	Lacdinac	(C6H10O5)6(C6H10O4)1(C8H13NO5)6(H2O)			1740	panin	Kras	3834.25
2377.85	Hex6dHex1HexNAc6	Lacdinac	(C6H10O5)6(C6H10O4)1(C8H13NO5)6(H2O)			1743	panin	Kras	1450.86
2377.85	Hex6dHex1HexNAc6	Lacdinac	(C6H10O5)6(C6H10O4)1(C8H13NO5)6(H2O)			1796	panin	Kras	5407.97
2377.85	Hex6dHex1HexNAc6	Lacdinac	(C6H10O5)6(C6H10O4)1(C8H13NO5)6(H2O)			1959	panin	Kras	2686.2
2377.85	Hex6dHex1HexNAc6	Lacdinac	(C6H10O5)6(C6H10O4)1(C8H13NO5)6(H2O)			1757	IPMN	Kras/GNAS	3200.77
2377.85	Hex6dHex1HexNAc6	Lacdinac	(C6H10O5)6(C6H10O4)1(C8H13NO5)6(H2O)			1759	IPMN	Kras/GNAS	3649.4
2377.85	Hex6dHex1HexNAc6	Lacdinac	(C6H10O5)6(C6H10O4)1(C8H13NO5)6(H2O)			1817	IPMN	Kras/GNAS	3585.82
2377.85	Hex6dHex1HexNAc6	Lacdinac	(C6H10O5)6(C6H10O4)1(C8H13NO5)6(H2O)			1825	IPMN	Kras/GNAS	7595.68
2539.9	Hex7dHex1HexNAc6	Lacdinac	(C6H10O5)7(C6H10O4)1(C8H13NO5)6(H2O)	0.0202059	#c8308c	1740	acinar	Kras	579.722
2539.9	Hex7dHex1HexNAc6	Lacdinac	(C6H10O5)7(C6H10O4)1(C8H13NO5)6(H2O)			1743	acinar	Kras	597.922
2539.9	Hex7dHex1HexNAc6	Lacdinac	(C6H10O5)7(C6H10O4)1(C8H13NO5)6(H2O)			1796	acinar	Kras	774.923
2539.9	Hex7dHex1HexNAc6	Lacdinac	(C6H10O5)7(C6H10O4)1(C8H13NO5)6(H2O)			1740	panin	Kras	1787.04
2539.9	Hex7dHex1HexNAc6	Lacdinac	(C6H10O5)7(C6H10O4)1(C8H13NO5)6(H2O)			1743	panin	Kras	1042.51
2539.9	Hex7dHex1HexNAc6	Lacdinac	(C6H10O5)7(C6H10O4)1(C8H13NO5)6(H2O)			1796	panin	Kras	2065.26
2539.9	Hex7dHex1HexNAc6	Lacdinac	(C6H10O5)7(C6H10O4)1(C8H13NO5)6(H2O)			1959	panin	Kras	1695.9
2539.9	Hex7dHex1HexNAc6	Lacdinac	(C6H10O5)7(C6H10O4)1(C8H13NO5)6(H2O)			1757	IPMN	Kras/GNAS	1762.48
2539.9	Hex7dHex1HexNAc6	Lacdinac	(C6H10O5)7(C6H10O4)1(C8H13NO5)6(H2O)			1759	IPMN	Kras/GNAS	1590.76
2539.9	Hex7dHex1HexNAc6	Lacdinac	(C6H10O5)7(C6H10O4)1(C8H13NO5)6(H2O)			1817	IPMN	Kras/GNAS	1914.39
2539.9	Hex7dHex1HexNAc6	Lacdinac	(C6H10O5)7(C6H10O4)1(C8H13NO5)6(H2O)			1825	IPMN	Kras/GNAS	2278.08
2523.91	Hex6dHex2HexNAc6	Lacdinac	(C6H10O5)6(C6H10O4)2(C8H13NO5)6(H2O)	0.0200786	#999999	1740	acinar	Kras	184.68
2523.91	Hex6dHex2HexNAc6	Lacdinac	(C6H10O5)6(C6H10O4)2(C8H13NO5)6(H2O)			1743	acinar	Kras	189.783
2523.91	Hex6dHex2HexNAc6	Lacdinac	(C6H10O5)6(C6H10O4)2(C8H13NO5)6(H2O)			1796	acinar	Kras	241.087
2523.91	Hex6dHex2HexNAc6	Lacdinac	(C6H10O5)6(C6H10O4)2(C8H13NO5)6(H2O)			1740	panin	Kras	1051.2
2523.91	Hex6dHex2HexNAc6	Lacdinac	(C6H10O5)6(C6H10O4)2(C8H13NO5)6(H2O)			1743	panin	Kras	442.769
2523.91	Hex6dHex2HexNAc6	Lacdinac	(C6H10O5)6(C6H10O4)2(C8H13NO5)6(H2O)			1796	panin	Kras	1715.62
2523.91	Hex6dHex2HexNAc6	Lacdinac	(C6H10O5)6(C6H10O4)2(C8H13NO5)6(H2O)			1959	panin	Kras	604.275
2523.91	Hex6dHex2HexNAc6	Lacdinac	(C6H10O5)6(C6H10O4)2(C8H13NO5)6(H2O)			1757	IPMN	Kras/GNAS	873.723
2523.91	Hex6dHex2HexNAc6	Lacdinac	(C6H10O5)6(C6H10O4)2(C8H13NO5)6(H2O)			1759	IPMN	Kras/GNAS	1142.55
2523.91	Hex6dHex2HexNAc6	Lacdinac	(C6H10O5)6(C6H10O4)2(C8H13NO5)6(H2O)			1817	IPMN	Kras/GNAS	1277.54
2523.91	Hex6dHex2HexNAc6	Lacdinac	(C6H10O5)6(C6H10O4)2(C8H13NO5)6(H2O)			1825	IPMN	Kras/GNAS	3258.16

## Sheet: Sialyation
mz	glycan	category	formula	Interval Width (+/- Da)	Color	sample	group	genotype	avg_int
1645.57	Hex3HexNAc4NeuGc1	Sialylation	(C6H10O5)3(C8H13NO5)4(C11H17NO9)1(H2O)	0.0130912	#ff0000	1740	acinar	Kras	320.88
1645.57	Hex3HexNAc4NeuGc1	Sialylation	(C6H10O5)3(C8H13NO5)4(C11H17NO9)1(H2O)			1743	acinar	Kras	366.234
1645.57	Hex3HexNAc4NeuGc1	Sialylation	(C6H10O5)3(C8H13NO5)4(C11H17NO9)1(H2O)			1796	acinar	Kras	452.84
1645.57	Hex3HexNAc4NeuGc1	Sialylation	(C6H10O5)3(C8H13NO5)4(C11H17NO9)1(H2O)			1740	panin	Kras	994.82
1645.57	Hex3HexNAc4NeuGc1	Sialylation	(C6H10O5)3(C8H13NO5)4(C11H17NO9)1(H2O)			1743	panin	Kras	578.815
1645.57	Hex3HexNAc4NeuGc1	Sialylation	(C6H10O5)3(C8H13NO5)4(C11H17NO9)1(H2O)			1796	panin	Kras	1190.15
1645.57	Hex3HexNAc4NeuGc1	Sialylation	(C6H10O5)3(C8H13NO5)4(C11H17NO9)1(H2O)			1959	panin	Kras	872.193
1645.57	Hex3HexNAc4NeuGc1	Sialylation	(C6H10O5)3(C8H13NO5)4(C11H17NO9)1(H2O)			1757	IPMN	Kras/GNAS	920.07
1645.57	Hex3HexNAc4NeuGc1	Sialylation	(C6H10O5)3(C8H13NO5)4(C11H17NO9)1(H2O)			1759	IPMN	Kras/GNAS	862.77
1645.57	Hex3HexNAc4NeuGc1	Sialylation	(C6H10O5)3(C8H13NO5)4(C11H17NO9)1(H2O)			1817	IPMN	Kras/GNAS	1053.43
1645.57	Hex3HexNAc4NeuGc1	Sialylation	(C6H10O5)3(C8H13NO5)4(C11H17NO9)1(H2O)			1825	IPMN	Kras/GNAS	1333.22
2116.73	Hex5dHex1HexNAc4NeuGc1	Sialylation	(C6H10O5)5(C6H10O4)1(C8H13NO5)4(C11H17NO9)1(H2O)	0.0169339	#0000ff	1740	acinar	Kras	311.909
2116.73	Hex5dHex1HexNAc4NeuGc1	Sialylation	(C6H10O5)5(C6H10O4)1(C8H13NO5)4(C11H17NO9)1(H2O)			1743	acinar	Kras	338.526
2116.73	Hex5dHex1HexNAc4NeuGc1	Sialylation	(C6H10O5)5(C6H10O4)1(C8H13NO5)4(C11H17NO9)1(H2O)			1796	acinar	Kras	420.103
2116.73	Hex5dHex1HexNAc4NeuGc1	Sialylation	(C6H10O5)5(C6H10O4)1(C8H13NO5)4(C11H17NO9)1(H2O)			1740	panin	Kras	527.598
2116.73	Hex5dHex1HexNAc4NeuGc1	Sialylation	(C6H10O5)5(C6H10O4)1(C8H13NO5)4(C11H17NO9)1(H2O)			1743	panin	Kras	438.014
2116.73	Hex5dHex1HexNAc4NeuGc1	Sialylation	(C6H10O5)5(C6H10O4)1(C8H13NO5)4(C11H17NO9)1(H2O)			1796	panin	Kras	565.9
2116.73	Hex5dHex1HexNAc4NeuGc1	Sialylation	(C6H10O5)5(C6H10O4)1(C8H13NO5)4(C11H17NO9)1(H2O)			1959	panin	Kras	441.626
2116.73	Hex5dHex1HexNAc4NeuGc1	Sialylation	(C6H10O5)5(C6H10O4)1(C8H13NO5)4(C11H17NO9)1(H2O)			1757	IPMN	Kras/GNAS	552.856
2116.73	Hex5dHex1HexNAc4NeuGc1	Sialylation	(C6H10O5)5(C6H10O4)1(C8H13NO5)4(C11H17NO9)1(H2O)			1759	IPMN	Kras/GNAS	452.546
2116.73	Hex5dHex1HexNAc4NeuGc1	Sialylation	(C6H10O5)5(C6H10O4)1(C8H13NO5)4(C11H17NO9)1(H2O)			1817	IPMN	Kras/GNAS	575.808
2116.73	Hex5dHex1HexNAc4NeuGc1	Sialylation	(C6H10O5)5(C6H10O4)1(C8H13NO5)4(C11H17NO9)1(H2O)			1825	IPMN	Kras/GNAS	434.998
2157.76	Hex5HexNAc5NeuAc1	Sialylation	(C6H10O5)5(C8H13NO5)5(C11H17NO8)1(H2O)	0.0171657	#bebe00	1740	acinar	Kras	118.511
2157.76	Hex5HexNAc5NeuAc1	Sialylation	(C6H10O5)5(C8H13NO5)5(C11H17NO8)1(H2O)			1743	acinar	Kras	134.365
2157.76	Hex5HexNAc5NeuAc1	Sialylation	(C6H10O5)5(C8H13NO5)5(C11H17NO8)1(H2O)			1796	acinar	Kras	187.401
2157.76	Hex5HexNAc5NeuAc1	Sialylation	(C6H10O5)5(C8H13NO5)5(C11H17NO8)1(H2O)			1740	panin	Kras	393.944
2157.76	Hex5HexNAc5NeuAc1	Sialylation	(C6H10O5)5(C8H13NO5)5(C11H17NO8)1(H2O)			1743	panin	Kras	216.567
2157.76	Hex5HexNAc5NeuAc1	Sialylation	(C6H10O5)5(C8H13NO5)5(C11H17NO8)1(H2O)			1796	panin	Kras	484.789
2157.76	Hex5HexNAc5NeuAc1	Sialylation	(C6H10O5)5(C8H13NO5)5(C11H17NO8)1(H2O)			1959	panin	Kras	358.171
2157.76	Hex5HexNAc5NeuAc1	Sialylation	(C6H10O5)5(C8H13NO5)5(C11H17NO8)1(H2O)			1757	IPMN	Kras/GNAS	362.232
2157.76	Hex5HexNAc5NeuAc1	Sialylation	(C6H10O5)5(C8H13NO5)5(C11H17NO8)1(H2O)			1759	IPMN	Kras/GNAS	339.034
2157.76	Hex5HexNAc5NeuAc1	Sialylation	(C6H10O5)5(C8H13NO5)5(C11H17NO8)1(H2O)			1817	IPMN	Kras/GNAS	444.734
2157.76	Hex5HexNAc5NeuAc1	Sialylation	(C6H10O5)5(C8H13NO5)5(C11H17NO8)1(H2O)			1825	IPMN	Kras/GNAS	581.718

## Sheet: Other
mz	glycan	category	formula	Interval Width (+/- Da)	Color	sample	group	genotype	avg_int
1663.58	Hex5HexNAc4	Other	(C6H10O5)5(C8H13NO5)4(H2O)	0.0132344	#b2df8a	1740	acinar	Kras	2746.58
1663.58	Hex5HexNAc4	Other	(C6H10O5)5(C8H13NO5)4(H2O)			1743	acinar	Kras	3147.76
1663.58	Hex5HexNAc4	Other	(C6H10O5)5(C8H13NO5)4(H2O)			1796	acinar	Kras	3833.17
1663.58	Hex5HexNAc4	Other	(C6H10O5)5(C8H13NO5)4(H2O)			1740	panin	Kras	4995.32
1663.58	Hex5HexNAc4	Other	(C6H10O5)5(C8H13NO5)4(H2O)			1743	panin	Kras	4250.21
1663.58	Hex5HexNAc4	Other	(C6H10O5)5(C8H13NO5)4(H2O)			1796	panin	Kras	5984.38
1663.58	Hex5HexNAc4	Other	(C6H10O5)5(C8H13NO5)4(H2O)			1959	panin	Kras	4981.4
1663.58	Hex5HexNAc4	Other	(C6H10O5)5(C8H13NO5)4(H2O)			1757	IPMN	Kras/GNAS	4641.37
1663.58	Hex5HexNAc4	Other	(C6H10O5)5(C8H13NO5)4(H2O)			1759	IPMN	Kras/GNAS	3583.86
1663.58	Hex5HexNAc4	Other	(C6H10O5)5(C8H13NO5)4(H2O)			1817	IPMN	Kras/GNAS	6403.3
1663.58	Hex5HexNAc4	Other	(C6H10O5)5(C8H13NO5)4(H2O)			1825	IPMN	Kras/GNAS	3939
1905.63	Hex9HexNAc2	Other	(C6H10O5)9(C8H13NO5)2(H2O)	0.01516	#bebe00	1740	acinar	Kras	1279.35
1905.63	Hex9HexNAc2	Other	(C6H10O5)9(C8H13NO5)2(H2O)			1743	acinar	Kras	1638.53
1905.63	Hex9HexNAc2	Other	(C6H10O5)9(C8H13NO5)2(H2O)			1796	acinar	Kras	2606.82
1905.63	Hex9HexNAc2	Other	(C6H10O5)9(C8H13NO5)2(H2O)			1740	panin	Kras	2749.26
1905.63	Hex9HexNAc2	Other	(C6H10O5)9(C8H13NO5)2(H2O)			1743	panin	Kras	1819.01
1905.63	Hex9HexNAc2	Other	(C6H10O5)9(C8H13NO5)2(H2O)			1796	panin	Kras	3066.05
1905.63	Hex9HexNAc2	Other	(C6H10O5)9(C8H13NO5)2(H2O)			1959	panin	Kras	3158.01
1905.63	Hex9HexNAc2	Other	(C6H10O5)9(C8H13NO5)2(H2O)			1757	IPMN	Kras/GNAS	1926.78
1905.63	Hex9HexNAc2	Other	(C6H10O5)9(C8H13NO5)2(H2O)			1759	IPMN	Kras/GNAS	1499.97
1905.63	Hex9HexNAc2	Other	(C6H10O5)9(C8H13NO5)2(H2O)			1817	IPMN	Kras/GNAS	3371.34
1905.63	Hex9HexNAc2	Other	(C6H10O5)9(C8H13NO5)2(H2O)			1825	IPMN	Kras/GNAS	2608.06
1743.58	Hex8HexNAc2	Other	(C6H10O5)8(C8H13NO5)2(H2O)	0.0138708	#999999	1740	acinar	Kras	1041.42
1743.58	Hex8HexNAc2	Other	(C6H10O5)8(C8H13NO5)2(H2O)			1743	acinar	Kras	1359.64
1743.58	Hex8HexNAc2	Other	(C6H10O5)8(C8H13NO5)2(H2O)			1796	acinar	Kras	2096.26
1743.58	Hex8HexNAc2	Other	(C6H10O5)8(C8H13NO5)2(H2O)			1740	panin	Kras	2305.21
1743.58	Hex8HexNAc2	Other	(C6H10O5)8(C8H13NO5)2(H2O)			1743	panin	Kras	1536.45
1743.58	Hex8HexNAc2	Other	(C6H10O5)8(C8H13NO5)2(H2O)			1796	panin	Kras	2486.19
1743.58	Hex8HexNAc2	Other	(C6H10O5)8(C8H13NO5)2(H2O)			1959	panin	Kras	2579.8
1743.58	Hex8HexNAc2	Other	(C6H10O5)8(C8H13NO5)2(H2O)			1757	IPMN	Kras/GNAS	1664.31
1743.58	Hex8HexNAc2	Other	(C6H10O5)8(C8H13NO5)2(H2O)			1759	IPMN	Kras/GNAS	1324.61
1743.58	Hex8HexNAc2	Other	(C6H10O5)8(C8H13NO5)2(H2O)			1817	IPMN	Kras/GNAS	2710.06
1743.58	Hex8HexNAc2	Other	(C6H10O5)8(C8H13NO5)2(H2O)			1825	IPMN	Kras/GNAS	2135.74
2028.71	Hex6HexNAc5	Other	(C6H10O5)6(C8H13NO5)5(H2O)	0.0161392	#b2df8a	1740	acinar	Kras	790.477
2028.71	Hex6HexNAc5	Other	(C6H10O5)6(C8H13NO5)5(H2O)			1743	acinar	Kras	1018.42
2028.71	Hex6HexNAc5	Other	(C6H10O5)6(C8H13NO5)5(H2O)			1796	acinar	Kras	1389.17
2028.71	Hex6HexNAc5	Other	(C6H10O5)6(C8H13NO5)5(H2O)			1740	panin	Kras	1949.6
2028.71	Hex6HexNAc5	Other	(C6H10O5)6(C8H13NO5)5(H2O)			1743	panin	Kras	1355.89
2028.71	Hex6HexNAc5	Other	(C6H10O5)6(C8H13NO5)5(H2O)			1796	panin	Kras	2582.59
2028.71	Hex6HexNAc5	Other	(C6H10O5)6(C8H13NO5)5(H2O)			1959	panin	Kras	1769.56
2028.71	Hex6HexNAc5	Other	(C6H10O5)6(C8H13NO5)5(H2O)			1757	IPMN	Kras/GNAS	1660.8
2028.71	Hex6HexNAc5	Other	(C6H10O5)6(C8H13NO5)5(H2O)			1759	IPMN	Kras/GNAS	1317.2
2028.71	Hex6HexNAc5	Other	(C6H10O5)6(C8H13NO5)5(H2O)			1817	IPMN	Kras/GNAS	3217.38
2028.71	Hex6HexNAc5	Other	(C6H10O5)6(C8H13NO5)5(H2O)			1825	IPMN	Kras/GNAS	1517.49
1419.48	Hex6HexNAc2	Other	(C6H10O5)6(C8H13NO5)2(H2O)	0.0112925	#1f78c8	1740	acinar	Kras	687.447
1419.48	Hex6HexNAc2	Other	(C6H10O5)6(C8H13NO5)2(H2O)			1743	acinar	Kras	910.594
1419.48	Hex6HexNAc2	Other	(C6H10O5)6(C8H13NO5)2(H2O)			1796	acinar	Kras	1271.26
1419.48	Hex6HexNAc2	Other	(C6H10O5)6(C8H13NO5)2(H2O)			1740	panin	Kras	1416.9
1419.48	Hex6HexNAc2	Other	(C6H10O5)6(C8H13NO5)2(H2O)			1743	panin	Kras	918.425
1419.48	Hex6HexNAc2	Other	(C6H10O5)6(C8H13NO5)2(H2O)			1796	panin	Kras	1479.26
1419.48	Hex6HexNAc2	Other	(C6H10O5)6(C8H13NO5)2(H2O)			1959	panin	Kras	1536.19
1419.48	Hex6HexNAc2	Other	(C6H10O5)6(C8H13NO5)2(H2O)			1757	IPMN	Kras/GNAS	1040.93
1419.48	Hex6HexNAc2	Other	(C6H10O5)6(C8H13NO5)2(H2O)			1759	IPMN	Kras/GNAS	856.66
1419.48	Hex6HexNAc2	Other	(C6H10O5)6(C8H13NO5)2(H2O)			1817	IPMN	Kras/GNAS	1596.23
1419.48	Hex6HexNAc2	Other	(C6H10O5)6(C8H13NO5)2(H2O)			1825	IPMN	Kras/GNAS	1614.38
1257.42	Hex5HexNAc2	Other	(C6H10O5)5(C8H13NO5)2(H2O)	0.0100033	#999999	1740	acinar	Kras	524.641
1257.42	Hex5HexNAc2	Other	(C6H10O5)5(C8H13NO5)2(H2O)			1743	acinar	Kras	713.782
1257.42	Hex5HexNAc2	Other	(C6H10O5)5(C8H13NO5)2(H2O)			1796	acinar	Kras	996.154
1257.42	Hex5HexNAc2	Other	(C6H10O5)5(C8H13NO5)2(H2O)			1740	panin	Kras	882.285
1257.42	Hex5HexNAc2	Other	(C6H10O5)5(C8H13NO5)2(H2O)			1743	panin	Kras	644.292
1257.42	Hex5HexNAc2	Other	(C6H10O5)5(C8H13NO5)2(H2O)			1796	panin	Kras	1000.83
1257.42	Hex5HexNAc2	Other	(C6H10O5)5(C8H13NO5)2(H2O)			1959	panin	Kras	949.449
1257.42	Hex5HexNAc2	Other	(C6H10O5)5(C8H13NO5)2(H2O)			1757	IPMN	Kras/GNAS	731.536
1257.42	Hex5HexNAc2	Other	(C6H10O5)5(C8H13NO5)2(H2O)			1759	IPMN	Kras/GNAS	647.081
1257.42	Hex5HexNAc2	Other	(C6H10O5)5(C8H13NO5)2(H2O)			1817	IPMN	Kras/GNAS	1081.92
1257.42	Hex5HexNAc2	Other	(C6H10O5)5(C8H13NO5)2(H2O)			1825	IPMN	Kras/GNAS	1090.32
1581.53	Hex7HexNAc2	Other	(C6H10O5)7(C8H13NO5)2(H2O)	0.0125816	#a52a3c	1740	acinar	Kras	516.433
1581.53	Hex7HexNAc2	Other	(C6H10O5)7(C8H13NO5)2(H2O)			1743	acinar	Kras	670.24
1581.53	Hex7HexNAc2	Other	(C6H10O5)7(C8H13NO5)2(H2O)			1796	acinar	Kras	1025.43
1581.53	Hex7HexNAc2	Other	(C6H10O5)7(C8H13NO5)2(H2O)			1740	panin	Kras	1182.78
1581.53	Hex7HexNAc2	Other	(C6H10O5)7(C8H13NO5)2(H2O)			1743	panin	Kras	730.735
1581.53	Hex7HexNAc2	Other	(C6H10O5)7(C8H13NO5)2(H2O)			1796	panin	Kras	1206.34
1581.53	Hex7HexNAc2	Other	(C6H10O5)7(C8H13NO5)2(H2O)			1959	panin	Kras	1338.28
1581.53	Hex7HexNAc2	Other	(C6H10O5)7(C8H13NO5)2(H2O)			1757	IPMN	Kras/GNAS	850.114
1581.53	Hex7HexNAc2	Other	(C6H10O5)7(C8H13NO5)2(H2O)			1759	IPMN	Kras/GNAS	676.457
1581.53	Hex7HexNAc2	Other	(C6H10O5)7(C8H13NO5)2(H2O)			1817	IPMN	Kras/GNAS	1296.98
1581.53	Hex7HexNAc2	Other	(C6H10O5)7(C8H13NO5)2(H2O)			1825	IPMN	Kras/GNAS	1175.73
1501.53	Hex4HexNAc4	Other	(C6H10O5)4(C8H13NO5)4(H2O)	0.0119452	#bebe00	1740	acinar	Kras	364.939
1501.53	Hex4HexNAc4	Other	(C6H10O5)4(C8H13NO5)4(H2O)			1743	acinar	Kras	429.481
1501.53	Hex4HexNAc4	Other	(C6H10O5)4(C8H13NO5)4(H2O)			1796	acinar	Kras	554.069
1501.53	Hex4HexNAc4	Other	(C6H10O5)4(C8H13NO5)4(H2O)			1740	panin	Kras	840.324
1501.53	Hex4HexNAc4	Other	(C6H10O5)4(C8H13NO5)4(H2O)			1743	panin	Kras	614.539
1501.53	Hex4HexNAc4	Other	(C6H10O5)4(C8H13NO5)4(H2O)			1796	panin	Kras	1072.62
1501.53	Hex4HexNAc4	Other	(C6H10O5)4(C8H13NO5)4(H2O)			1959	panin	Kras	845.186
1501.53	Hex4HexNAc4	Other	(C6H10O5)4(C8H13NO5)4(H2O)			1757	IPMN	Kras/GNAS	852.548
1501.53	Hex4HexNAc4	Other	(C6H10O5)4(C8H13NO5)4(H2O)			1759	IPMN	Kras/GNAS	744.086
1501.53	Hex4HexNAc4	Other	(C6H10O5)4(C8H13NO5)4(H2O)			1817	IPMN	Kras/GNAS	999.858
1501.53	Hex4HexNAc4	Other	(C6H10O5)4(C8H13NO5)4(H2O)			1825	IPMN	Kras/GNAS	959.038
1825.64	Hex6HexNAc4	Other	(C6H10O5)6(C8H13NO5)4(H2O)	0.0145236	#0000ff	1740	acinar	Kras	364.063
1825.64	Hex6HexNAc4	Other	(C6H10O5)6(C8H13NO5)4(H2O)			1743	acinar	Kras	437.377
1825.64	Hex6HexNAc4	Other	(C6H10O5)6(C8H13NO5)4(H2O)			1796	acinar	Kras	630.623
1825.64	Hex6HexNAc4	Other	(C6H10O5)6(C8H13NO5)4(H2O)			1740	panin	Kras	872.712
1825.64	Hex6HexNAc4	Other	(C6H10O5)6(C8H13NO5)4(H2O)			1743	panin	Kras	570.091
1825.64	Hex6HexNAc4	Other	(C6H10O5)6(C8H13NO5)4(H2O)			1796	panin	Kras	899.674
1825.64	Hex6HexNAc4	Other	(C6H10O5)6(C8H13NO5)4(H2O)			1959	panin	Kras	818.472
1825.64	Hex6HexNAc4	Other	(C6H10O5)6(C8H13NO5)4(H2O)			1757	IPMN	Kras/GNAS	823.184
1825.64	Hex6HexNAc4	Other	(C6H10O5)6(C8H13NO5)4(H2O)			1759	IPMN	Kras/GNAS	750.18
1825.64	Hex6HexNAc4	Other	(C6H10O5)6(C8H13NO5)4(H2O)			1817	IPMN	Kras/GNAS	851.029
1825.64	Hex6HexNAc4	Other	(C6H10O5)6(C8H13NO5)4(H2O)			1825	IPMN	Kras/GNAS	856.081
1298.45	Hex4HexNAc3	Other	(C6H10O5)4(C8H13NO5)3(H2O)	0.0103296	#c8308c	1740	acinar	Kras	316.01
1298.45	Hex4HexNAc3	Other	(C6H10O5)4(C8H13NO5)3(H2O)			1743	acinar	Kras	402.271
1298.45	Hex4HexNAc3	Other	(C6H10O5)4(C8H13NO5)3(H2O)			1796	acinar	Kras	535.576
1298.45	Hex4HexNAc3	Other	(C6H10O5)4(C8H13NO5)3(H2O)			1740	panin	Kras	627.581
1298.45	Hex4HexNAc3	Other	(C6H10O5)4(C8H13NO5)3(H2O)			1743	panin	Kras	525.343
1298.45	Hex4HexNAc3	Other	(C6H10O5)4(C8H13NO5)3(H2O)			1796	panin	Kras	798.547
1298.45	Hex4HexNAc3	Other	(C6H10O5)4(C8H13NO5)3(H2O)			1959	panin	Kras	685.184
1298.45	Hex4HexNAc3	Other	(C6H10O5)4(C8H13NO5)3(H2O)			1757	IPMN	Kras/GNAS	627.282
1298.45	Hex4HexNAc3	Other	(C6H10O5)4(C8H13NO5)3(H2O)			1759	IPMN	Kras/GNAS	498.568
1298.45	Hex4HexNAc3	Other	(C6H10O5)4(C8H13NO5)3(H2O)			1817	IPMN	Kras/GNAS	821.445
1298.45	Hex4HexNAc3	Other	(C6H10O5)4(C8H13NO5)3(H2O)			1825	IPMN	Kras/GNAS	633.251
1866.66	Hex5HexNAc5	Other	(C6H10O5)5(C8H13NO5)5(H2O)	0.01485	#00ff00	1740	acinar	Kras	301.786
1866.66	Hex5HexNAc5	Other	(C6H10O5)5(C8H13NO5)5(H2O)			1743	acinar	Kras	336.539
1866.66	Hex5HexNAc5	Other	(C6H10O5)5(C8H13NO5)5(H2O)			1796	acinar	Kras	447.594
1866.66	Hex5HexNAc5	Other	(C6H10O5)5(C8H13NO5)5(H2O)			1740	panin	Kras	1311.94
1866.66	Hex5HexNAc5	Other	(C6H10O5)5(C8H13NO5)5(H2O)			1743	panin	Kras	651.476
1866.66	Hex5HexNAc5	Other	(C6H10O5)5(C8H13NO5)5(H2O)			1796	panin	Kras	1487.66
1866.66	Hex5HexNAc5	Other	(C6H10O5)5(C8H13NO5)5(H2O)			1959	panin	Kras	1070.05
1866.66	Hex5HexNAc5	Other	(C6H10O5)5(C8H13NO5)5(H2O)			1757	IPMN	Kras/GNAS	1199.5
1866.66	Hex5HexNAc5	Other	(C6H10O5)5(C8H13NO5)5(H2O)			1759	IPMN	Kras/GNAS	1173.86
1866.66	Hex5HexNAc5	Other	(C6H10O5)5(C8H13NO5)5(H2O)			1817	IPMN	Kras/GNAS	1283.14
1866.66	Hex5HexNAc5	Other	(C6H10O5)5(C8H13NO5)5(H2O)			1825	IPMN	Kras/GNAS	1603.35
2393.85	Hex7HexNAc6	Other	(C6H10O5)7(C8H13NO5)6(H2O)	0.0190439	#778b00	1740	acinar	Kras	183.65
2393.85	Hex7HexNAc6	Other	(C6H10O5)7(C8H13NO5)6(H2O)			1743	acinar	Kras	206.24
2393.85	Hex7HexNAc6	Other	(C6H10O5)7(C8H13NO5)6(H2O)			1796	acinar	Kras	275.852
2393.85	Hex7HexNAc6	Other	(C6H10O5)7(C8H13NO5)6(H2O)			1740	panin	Kras	490.714
2393.85	Hex7HexNAc6	Other	(C6H10O5)7(C8H13NO5)6(H2O)			1743	panin	Kras	328.128
2393.85	Hex7HexNAc6	Other	(C6H10O5)7(C8H13NO5)6(H2O)			1796	panin	Kras	621.619
2393.85	Hex7HexNAc6	Other	(C6H10O5)7(C8H13NO5)6(H2O)			1959	panin	Kras	465.637
2393.85	Hex7HexNAc6	Other	(C6H10O5)7(C8H13NO5)6(H2O)			1757	IPMN	Kras/GNAS	489.706
2393.85	Hex7HexNAc6	Other	(C6H10O5)7(C8H13NO5)6(H2O)			1759	IPMN	Kras/GNAS	439.562
2393.85	Hex7HexNAc6	Other	(C6H10O5)7(C8H13NO5)6(H2O)			1817	IPMN	Kras/GNAS	611.554
2393.85	Hex7HexNAc6	Other	(C6H10O5)7(C8H13NO5)6(H2O)			1825	IPMN	Kras/GNAS	527.718
1704.61	Hex4HexNAc5	Other	(C6H10O5)4(C8H13NO5)5(H2O)	0.0135608	#fdbf6f	1740	acinar	Kras	177.448
1704.61	Hex4HexNAc5	Other	(C6H10O5)4(C8H13NO5)5(H2O)			1743	acinar	Kras	188.678
1704.61	Hex4HexNAc5	Other	(C6H10O5)4(C8H13NO5)5(H2O)			1796	acinar	Kras	268.988
1704.61	Hex4HexNAc5	Other	(C6H10O5)4(C8H13NO5)5(H2O)			1740	panin	Kras	870.359
1704.61	Hex4HexNAc5	Other	(C6H10O5)4(C8H13NO5)5(H2O)			1743	panin	Kras	443.51
1704.61	Hex4HexNAc5	Other	(C6H10O5)4(C8H13NO5)5(H2O)			1796	panin	Kras	1034.28
1704.61	Hex4HexNAc5	Other	(C6H10O5)4(C8H13NO5)5(H2O)			1959	panin	Kras	743.838
1704.61	Hex4HexNAc5	Other	(C6H10O5)4(C8H13NO5)5(H2O)			1757	IPMN	Kras/GNAS	874.372
1704.61	Hex4HexNAc5	Other	(C6H10O5)4(C8H13NO5)5(H2O)			1759	IPMN	Kras/GNAS	817.065
1704.61	Hex4HexNAc5	Other	(C6H10O5)4(C8H13NO5)5(H2O)			1817	IPMN	Kras/GNAS	834.666
1704.61	Hex4HexNAc5	Other	(C6H10O5)4(C8H13NO5)5(H2O)			1825	IPMN	Kras/GNAS	975.734
2231.79	Hex6HexNAc6	Other	(C6H10O5)6(C8H13NO5)6(H2O)	0.0177547	#6a33c2	1740	acinar	Kras	110.127
2231.79	Hex6HexNAc6	Other	(C6H10O5)6(C8H13NO5)6(H2O)			1743	acinar	Kras	115.35
2231.79	Hex6HexNAc6	Other	(C6H10O5)6(C8H13NO5)6(H2O)			1796	acinar	Kras	151.026
2231.79	Hex6HexNAc6	Other	(C6H10O5)6(C8H13NO5)6(H2O)			1740	panin	Kras	465.715
2231.79	Hex6HexNAc6	Other	(C6H10O5)6(C8H13NO5)6(H2O)			1743	panin	Kras	233.809
2231.79	Hex6HexNAc6	Other	(C6H10O5)6(C8H13NO5)6(H2O)			1796	panin	Kras	623.613
2231.79	Hex6HexNAc6	Other	(C6H10O5)6(C8H13NO5)6(H2O)			1959	panin	Kras	367.994
2231.79	Hex6HexNAc6	Other	(C6H10O5)6(C8H13NO5)6(H2O)			1757	IPMN	Kras/GNAS	430.854
2231.79	Hex6HexNAc6	Other	(C6H10O5)6(C8H13NO5)6(H2O)			1759	IPMN	Kras/GNAS	443.337
2231.79	Hex6HexNAc6	Other	(C6H10O5)6(C8H13NO5)6(H2O)			1817	IPMN	Kras/GNAS	470.669
2231.79	Hex6HexNAc6	Other	(C6H10O5)6(C8H13NO5)6(H2O)			1825	IPMN	Kras/GNAS	712.545
