# Supplementary material for: Mutant GNAS drives a pyloric metaplasia with tumor suppressive glycans in intraductal papillary mucinous neoplasia
Source: Cell Rep. Author manuscript; Available in PMC 2026 Jan 31. (PMC12860476; doi:10.1016/j.celrep.2025.116684)
Supplement: 4 [file NIHMS2132770-supplement-4.xlsx]

## Sheet: DOX_4838__vs__CONTR_4838-DESeq2
	Table S2. 4838 Bulk RNA-seq. Related to Figure 2.
	Row.names	baseMean	log2FoldChange	lfcSE	stat	pvalue	padj	ensemblid	entrezgene	gene_symbol	gene_biotype	chromosome_name	chromosome_start	chromosome_end	DOX_4838 / 9522-MT-0005	DOX_4838 / 9522-MT-0006	DOX_4838 / 9522-MT-0013	DOX_4838 / 9522-MT-0014	DOX_4838 / 9522-MT-0021	DOX_4838 / 9522-MT-0022	CONTR_4838 / 9522-MT-0007	CONTR_4838 / 9522-MT-0008	CONTR_4838 / 9522-MT-0015	CONTR_4838 / 9522-MT-0016	CONTR_4838 / 9522-MT-0023	CONTR_4838 / 9522-MT-0024
1	ENSMUSG00000023336	9007.15	8.14862	0.146361	55.675	0	0	ENSMUSG00000023336	67866	Wfdc1	protein_coding	8	120393104	120414961	22499.3	20730.1	21301.8	22992.2	28556.4	27414	91.0763	98.2347	76.1687	89.9041	81.2115	68.8377
2	ENSMUSG00000041301	14577.5	6.94895	0.204064	34.0527	3.69693e-254	2.97917e-250	ENSMUSG00000041301	12638	Cftr	protein_coding	6	18170686	18322767	47088.6	46616.4	44740	40078.4	51507.3	55742.3	584.688	613.157	266.022	245.363	320.979	284.379
3	ENSMUSG00000005672	1031.89	6.57938	0.264179	24.905	6.56495e-137	3.52691e-133	ENSMUSG00000005672	16590	Kit	protein_coding	5	75735576	75817382	3543.71	3716.64	3021.08	2808.42	2525.09	3170.38	51.7224	48.5776	43.2001	21.5395	12.3751	21.4413
4	ENSMUSG00000030050	2144.61	4.90942	0.203613	24.1115	1.89268e-128	7.62609e-125	ENSMUSG00000030050	66283	Gkn1	protein_coding	6	87322632	87327924	1317.28	1503.05	1405.05	1575.56	2192.07	1997.94	78.7079	58.2931	45.4738	44.0155	55.6879	50.7819
5	ENSMUSG00000000078	11222.1	-1.3351	0.0578948	-23.0608	1.14613e-117	3.69443e-114	ENSMUSG00000000078	23849	Klf6	protein_coding	13	5911481	5920393	4652.34	4898.63	5130.8	4967.48	5095.93	5292.81	14351.8	13204.5	12345	12966.8	11331.7	11593
6	ENSMUSG00000073408	10770.9	7.4734	0.332817	22.455	1.1432e-111	3.07083e-108	ENSMUSG00000073408	268949	Mucl3	protein_coding	17	35946644	35954587	5868.74	6116.11	12411	10445.4	21750.6	23002.8	67.4639	104.712	48.8844	69.3011	82.7584	74.4802
7	ENSMUSG00000005958	1766.42	3.50578	0.159178	22.0243	1.68318e-107	3.87541e-104	ENSMUSG00000005958	13845	Ephb3	protein_coding	16	21023505	21042055	3432.51	3524.85	4110.21	3906.48	4801.34	5445.87	445.262	470.663	408.128	353.997	260.65	284.379
8	ENSMUSG00000021749	951.23	5.16142	0.250539	20.6012	2.67578e-94	5.39068e-91	ENSMUSG00000021749	18300	Fam3d	protein_coding	14	14091019	14120836	2882.21	2435.8	2705.16	2731.24	4943.14	4389.76	59.5931	106.871	109.137	100.206	109.055	75.6087
9	ENSMUSG00000038843	2411.24	2.40386	0.12418	19.3578	1.75159e-83	3.13672e-80	ENSMUSG00000038843	14537	Gcnt1	protein_coding	19	17303505	17350208	4938.96	4964.53	7061.68	6509.08	5398.76	5263.22	1067.05	1006.1	1144.8	944.929	1160.94	1126.23
10	ENSMUSG00000035818	784.273	5.39758	0.280181	19.2646	1.06473e-82	1.71603e-79	ENSMUSG00000035818	226245	Plekhs1	protein_coding	19	56450072	56475184	2722.85	2729.82	2276.79	2399.87	2229.58	2257.12	55.0956	61.5316	62.5265	68.3646	51.8207	47.3965
11	ENSMUSG00000028567	3015.04	0.867839	0.0452141	19.194	4.15433e-82	6.08685e-79	ENSMUSG00000028567	66073	Txndc12	protein_coding	4	108691798	108719324	3698.49	3584.84	3937.79	3788.13	3595.51	3669.35	2039.66	2141.73	2062.24	2030.33	1998.58	1931.97
12	ENSMUSG00000024386	208.663	-2.16339	0.113872	-18.9984	1.75849e-80	2.3618e-77	ENSMUSG00000024386	19123	Proc	protein_coding	18	32256179	32272623	69.9342	56.6072	78.1775	81.2991	80.5102	56.1219	333.947	265.558	283.075	315.601	342.635	345.317
13	ENSMUSG00000018821	7520.71	1.61427	0.0870905	18.5355	1.06821e-76	1.32434e-73	ENSMUSG00000018821	69534	Avpi1	protein_coding	19	42111712	42117498	11231.9	10866.9	10555	10449.5	13490	13083.6	3964.63	4099.95	3407.13	3432.28	4036.6	3817.67
14	ENSMUSG00000053310	441.993	7.88641	0.43403	18.1702	8.89018e-74	1.02345e-70	ENSMUSG00000053310	64011	Nrgn	protein_coding	9	37455788	37464200	1155.63	1125.38	1064.5	1049.69	697.145	886.726	4.4976	8.63602	3.41054	1.873	4.64066	2.25697
15	ENSMUSG00000001995	260.988	2.49846	0.138748	18.0072	1.7121e-72	1.83959e-69	ENSMUSG00000001995	244668	Sipa1l2	protein_coding	8	126144802	126296547	521.64	522.983	506.548	451.776	499.529	647.953	61.8419	80.9627	95.4951	111.444	92.8131	113.977
16	ENSMUSG00000044337	952.871	1.43936	0.0802649	17.9326	6.56159e-72	6.60957e-69	ENSMUSG00000044337	12778	Ackr3	protein_coding	1	90131702	90144473	2402.98	2367.36	2067.96	2165.23	2555.28	2529.57	916.385	941.326	894.698	819.438	823.716	802.355
17	ENSMUSG00000025555	5617.13	-1.12157	0.0631374	-17.764	1.34344e-70	1.27366e-67	ENSMUSG00000025555	223254	Farp1	protein_coding	14	121272612	121521156	2529.1	2745.03	2953.61	2785.78	2469.28	2743.85	5521.92	5834.71	6062.8	6388.81	5397.86	6101.73
18	ENSMUSG00000020607	3614.39	-3.41921	0.19833	-17.24	1.33062e-66	1.19143e-63	ENSMUSG00000020607	105005	Lratd1	protein_coding	12	14196831	14202055	449.413	472.29	520.47	561.89	511.423	569.382	3482.26	3368.05	4767.93	4527.05	8254.95	8597.95
19	ENSMUSG00000060962	589.291	3.90562	0.227626	17.158	5.47361e-66	4.64306e-63	ENSMUSG00000060962	73712	Dmkn	protein_coding	7	30463181	30480488	1965.04	1936.47	1181.23	1256.53	1810.56	1963.25	77.5835	87.4397	123.916	63.6821	160.103	161.374
20	ENSMUSG00000026399	4628.33	3.36041	0.197839	16.9856	1.04941e-64	8.45669e-62	ENSMUSG00000026399	13136	Cd55	protein_coding	1	130366764	130390481	6831.77	7017.6	6238.14	5895.73	9317.23	9339.71	637.534	723.267	823.076	733.28	728.583	700.791
21	ENSMUSG00000048216	1065.76	-2.29896	0.136601	-16.8298	1.47667e-63	1.13331e-60	ENSMUSG00000048216	64450	Gpr85	protein_coding	6	13834457	13839941	304.959	278.811	457.285	489.853	325.7	347.956	1755.19	1508.06	2210.03	1887.05	1802.89	1676.93
22	ENSMUSG00000004891	9773.21	-2.00106	0.118928	-16.8259	1.57754e-63	1.15569e-60	ENSMUSG00000004891	18008	Nes	protein_coding	3	87878385	87887758	916.023	960.632	975.613	988.968	1174.72	1112.23	3780.23	3656.27	4215.42	3951.1	4472.04	4458.65
23	ENSMUSG00000020099	7927.62	-1.60424	0.0960327	-16.7051	1.20284e-62	8.42875e-60	ENSMUSG00000020099	107449	Unc5b	protein_coding	10	60598372	60667360	2912.01	2881.9	3099.26	3293.13	2550.71	2718.34	8534.19	7939.74	8642.3	8692.6	9668.81	9586.5
24	ENSMUSG00000032121	434.001	1.89647	0.113599	16.6944	1.44017e-62	9.67131e-60	ENSMUSG00000032121	66279	Tmem218	protein_coding	9	37119519	37135996	878.19	833.9	1142.68	1134.07	1015.53	1129.58	318.205	274.194	280.801	288.442	241.314	246.01
25	ENSMUSG00000031871	394.043	4.58447	0.277539	16.5183	2.71021e-61	1.74722e-58	ENSMUSG00000031871	12562	Cdh5	protein_coding	8	104828257	104871143	458.585	468.065	1092.34	942.658	1234.18	1384.68	21.3636	21.59	52.2949	42.1425	44.0862	50.7819
26	ENSMUSG00000030671	6258.69	2.45223	0.148702	16.4909	4.26267e-61	2.64236e-58	ENSMUSG00000030671	18576	Pde3b	protein_coding	7	114014516	114138486	16650.1	15660.8	20372.2	20442.1	15663.8	16460.1	3150.57	3059.31	3454.87	3117.61	3160.29	3289.54
27	ENSMUSG00000019989	403.19	5.84759	0.35556	16.4461	8.93892e-61	5.33587e-58	ENSMUSG00000019989	209558	Enpp3	protein_coding	10	24648304	24718721	553.741	577.055	1539.99	1333.72	2091.44	2175.49	19.1148	25.9081	42.0633	21.5395	15.4689	20.3128
28	ENSMUSG00000021765	1976.59	5.11677	0.31662	16.1606	9.56242e-59	5.5042e-56	ENSMUSG00000021765	14313	Fst	protein_coding	13	114588826	114595487	1234.74	1057.79	2275.72	1827.69	3941.34	4341.8	78.7079	76.6447	77.3055	78.6661	61.102	50.7819
29	ENSMUSG00000036225	581.161	1.57908	0.0982939	16.0649	4.49613e-58	2.49876e-55	ENSMUSG00000036225	106931	Kctd1	protein_coding	18	15101742	15284503	1413.59	1414.33	1330.09	1250.36	1264.38	1353.05	516.099	548.387	464.97	464.504	354.237	341.932
30	ENSMUSG00000069662	9791.5	-1.29751	0.0809136	-16.0358	7.18429e-58	3.85964e-55	ENSMUSG00000069662	17118	Marcks	protein_coding	10	37009371	37014916	4542.28	4727.12	5342.84	5545.84	5511.29	5557.09	13578.2	13105.2	12275.7	10984.2	13460.2	13354.5
31	ENSMUSG00000064310	41.7607	3.27209	0.204531	15.998	1.31904e-57	6.85774e-55	ENSMUSG00000064310	239852	Zpld1	protein_coding	16	55045538	55118349	131.843	129.267	132.795	155.395	147.297	154.08	10.1196	15.113	13.6422	12.1745	13.922	23.6982
32	ENSMUSG00000035930	114.16	6.95385	0.43604	15.9477	2.95492e-57	1.48826e-54	ENSMUSG00000035930	26887	Chst4	protein_coding	8	110755785	110766372	666.094	688.58	288.079	227.432	377.849	398.976	4.4976	5.39751	3.41054	1.873	3.09377	3.38546
33	ENSMUSG00000010796	142.922	7.88647	0.504488	15.6326	4.36531e-55	2.13199e-52	ENSMUSG00000010796	74068	Asz1	protein_coding	6	18050963	18109060	585.842	533.121	443.363	420.903	311.977	360.201	4.4976	2.159	2.27369	2.8095	0	0
34	ENSMUSG00000027238	386.113	4.11855	0.263889	15.6072	6.50754e-55	3.08477e-52	ENSMUSG00000027238	228564	Frmd5	protein_coding	2	121376010	121637568	601.893	590.573	380.178	374.594	264.403	307.14	32.6076	41.0211	19.3264	16.857	13.1485	23.6982
35	ENSMUSG00000041372	410.892	5.50843	0.353498	15.5826	9.5546e-55	4.39975e-52	ENSMUSG00000041372	330406	B4galnt3	protein_coding	6	120180034	120271520	406.994	438.494	737.867	712.139	1197.59	1256.11	10.1196	22.6695	19.3264	32.7775	6.18754	13.5418
36	ENSMUSG00000050549	995.003	0.917755	0.0591776	15.5085	3.03947e-54	1.36075e-51	ENSMUSG00000050549	70617	Fam241a	protein_coding	3	127662707	127689973	1498.43	1543.6	1420.05	1554.97	1366.84	1506.11	898.395	754.572	758.276	754.82	785.044	756.087
37	ENSMUSG00000027429	3318.55	1.28363	0.0827895	15.5047	3.22377e-54	1.40426e-51	ENSMUSG00000027429	27054	Sec23b	protein_coding	2	144398149	144432669	5125.83	4905.39	6090.35	5832.96	5830.59	6300.96	2283.65	2230.25	2354.41	2176.43	2551.59	2402.55
38	ENSMUSG00000061517	205.47	2.93259	0.189833	15.4483	7.75194e-54	3.28784e-51	ENSMUSG00000061517	223227	Sox21	protein_coding	14	118470644	118474442	394.383	416.527	348.051	344.75	453.785	481.628	43.8516	74.4857	48.8844	35.587	57.2348	59.8098
39	ENSMUSG00000041695	409.452	9.74412	0.631121	15.4394	8.89435e-54	3.67565e-51	ENSMUSG00000041695	16518	Kcnj2	protein_coding	11	110956990	110967647	708.514	748.567	690.747	663.772	1345.8	1037.75	0	4.31801	0	0.936501	0.773443	0
40	ENSMUSG00000045103	515.798	1.33027	0.0864697	15.3842	2.08883e-53	8.41642e-51	ENSMUSG00000045103	13405	Dmd	protein_coding	X	81992476	84249747	810.549	774.758	898.506	931.338	714.528	732.646	345.191	350.838	361.517	295.934	283.853	300.178
41	ENSMUSG00000025512	1893.35	0.653993	0.0425695	15.363	2.90063e-53	1.14023e-50	ENSMUSG00000025512	68038	Chid1	protein_coding	7	141073049	141119770	2346.81	2260.06	2169.69	2182.73	2289.97	2265.29	1454.97	1517.78	1338.07	1447.83	1409.21	1420.77
42	ENSMUSG00000033060	16819.8	1.10523	0.0721412	15.3203	5.59426e-53	2.14673e-50	ENSMUSG00000033060	380928	Lmo7	protein_coding	14	101967393	102172146	21355.1	21830.9	24062.6	23629.2	23106.4	23627.3	11419.4	11087.6	10565.8	10062.7	10402	10430.6
43	ENSMUSG00000069208	782.656	0.851874	0.0562382	15.1476	7.85848e-52	2.94547e-49	ENSMUSG00000069208	235956	Zfp825	protein_coding	13	74628173	74642111	1194.61	1241.98	1221.93	1292.55	1243.33	1114.28	713.993	652.019	666.192	642.44	715.434	657.908
44	ENSMUSG00000005125	6055.98	1.27228	0.0840895	15.1301	1.0254e-51	3.75601e-49	ENSMUSG00000005125	17988	Ndrg1	protein_coding	15	66801167	66841489	8013.77	8407.43	8594.17	7800.6	9191.89	9539.71	2949.3	3331.34	3503.76	3584.93	4080.68	3886.51
45	ENSMUSG00000029093	309.669	3.12947	0.208795	14.9883	8.76226e-51	3.13825e-48	ENSMUSG00000029093	81840	Sorcs2	protein_coding	5	36174524	36555483	237.318	206.996	138.149	124.521	176.574	205.1	15.7416	18.3515	23.8738	29.0315	11.6016	27.0837
46	ENSMUSG00000044313	241.922	-2.70942	0.180793	-14.9864	9.01517e-51	3.15864e-48	ENSMUSG00000044313	242125	Mab21l3	protein_coding	3	101720392	101756275	99.7422	129.267	110.305	133.783	96.9782	91.8359	706.123	681.166	728.718	738.899	708.473	769.628
47	ENSMUSG00000037106	1454.11	-3.89954	0.26177	-14.8968	3.45727e-50	1.18555e-47	ENSMUSG00000037106	631797	Fer1l6	protein_coding	15	58381897	58536941	77.9594	97.1616	171.348	154.365	169.254	160.203	1114.28	1176.66	2232.77	1894.54	2973.89	2999.52
48	ENSMUSG00000032690	141.559	5.85188	0.393581	14.8683	5.29429e-50	1.77767e-47	ENSMUSG00000032690	246728	Oas2	protein_coding	5	120868398	120887918	393.236	381.887	550.455	571.152	602.912	715.299	6.74639	5.39751	7.95792	15.9205	10.0548	9.0279
49	ENSMUSG00000021699	4005.43	1.46898	0.0989556	14.8449	7.51214e-50	2.47088e-47	ENSMUSG00000021699	238871	Pde4d	protein_coding	13	108586482	110089995	4865.58	4754.16	6243.49	5877.21	6412.46	6915.24	1765.31	1905.32	2059.96	1991	2475.02	2468
50	ENSMUSG00000027500	101.897	6.45458	0.437904	14.7397	3.58218e-49	1.15468e-46	ENSMUSG00000027500	20257	Stmn2	protein_coding	3	8574420	8626666	259.1	250.93	417.661	389.001	515.082	444.894	4.4976	9.71552	4.54738	2.8095	0.773443	4.51395
51	ENSMUSG00000012609	1042.49	0.860385	0.0587117	14.6544	1.26248e-48	3.9897e-46	ENSMUSG00000012609	320244	Ttll5	protein_coding	12	85871433	86108667	1351.68	1519.95	1556.05	1435.6	1376.91	1396.93	761.218	868.999	811.708	825.994	730.903	762.858
52	ENSMUSG00000024810	11445.5	4.15752	0.286621	14.5053	1.12214e-47	3.47798e-45	ENSMUSG00000024810	77125	Il33	protein_coding	19	29902514	29938118	10768.7	11932.3	21035.1	16692.1	38737.3	38265	941.122	999.619	1078.87	1098.52	1860.9	1720.94
53	ENSMUSG00000031163	217.04	-3.24197	0.223641	-14.4963	1.27838e-47	3.88747e-45	ENSMUSG00000031163	69824	Glod5	protein_coding	X	7870439	7884731	107.767	111.525	50.3335	53.5134	55.8082	55.1015	904.017	681.166	575.244	540.361	722.395	687.249
54	ENSMUSG00000019970	1863.4	4.63405	0.320069	14.4783	1.66251e-47	4.96198e-45	ENSMUSG00000019970	20393	Sgk1	protein_coding	10	21758083	21875802	1461.74	1459.11	4079.15	4170.96	2905.69	3080.58	71.9615	77.7242	137.558	138.602	139.22	125.262
55	ENSMUSG00000038059	1491.16	1.51272	0.104654	14.4544	2.35022e-47	6.88699e-45	ENSMUSG00000038059	106878	Smim3	protein_coding	18	60607263	60635059	2185.16	2065.74	2323.91	2459.56	2464.71	2428.55	944.495	846.33	743.497	786.661	807.474	752.701
56	ENSMUSG00000031377	130.495	5.41783	0.376073	14.4063	4.72137e-47	1.35883e-44	ENSMUSG00000031377	12169	Bmx	protein_coding	X	162975838	163041189	190.313	175.736	595.434	626.724	587.359	574.484	7.87079	3.23851	11.3685	10.3015	16.2423	14.6703
57	ENSMUSG00000024039	265.582	2.8043	0.195344	14.3557	9.80967e-47	2.77373e-44	ENSMUSG00000024039	12411	Cbs	protein_coding	17	31827868	31856212	658.069	552.554	863.166	844.894	632.188	752.034	138.301	117.666	106.864	117.999	54.9144	82.3796
58	ENSMUSG00000028647	723.774	1.38195	0.096446	14.3288	1.44698e-46	4.02086e-44	ENSMUSG00000028647	56309	Mycbp	protein_coding	4	123798625	123806062	1219.84	1309.57	1303.32	1569.38	1267.12	1120.4	480.118	462.027	544.549	403.632	570.801	527.004
59	ENSMUSG00000020151	1796.63	-2.12933	0.149412	-14.2513	4.39809e-46	1.20142e-43	ENSMUSG00000020151	19279	Ptprr	protein_coding	10	115854118	116110837	434.509	423.287	469.065	402.379	429.083	486.73	1484.21	1546.93	1956.51	1896.41	2316.46	2368.7
60	ENSMUSG00000056515	3158.9	-1.33717	0.0941102	-14.2085	8.113e-46	2.17929e-43	ENSMUSG00000056515	106572	Rab31	protein_coding	17	65958724	66079747	1411.29	1301.97	1641.73	1481.91	1390.63	1324.48	3962.38	3778.26	3728.85	4039.13	3018.75	3077.39
61	ENSMUSG00000030934	7261.12	1.32657	0.0935994	14.1729	1.34894e-45	3.56407e-43	ENSMUSG00000030934	18242	Oat	protein_coding	7	132159207	132178127	10149.6	10060	12845.7	13133.4	12386.7	12342.7	4052.33	3921.83	4742.92	4439.95	5817.84	5295.99
62	ENSMUSG00000034875	1891.1	1.34512	0.0952193	14.1265	2.60765e-45	6.77863e-43	ENSMUSG00000034875	110959	Nudt19	protein_coding	7	35246610	35255729	3908.29	4078.25	3143.16	3360.02	2892.88	2802.01	1358.27	1305.12	1392.64	1146.28	1452.53	1289.86
63	ENSMUSG00000028037	69.5337	5.84272	0.414726	14.0882	4.49056e-45	1.1488e-42	ENSMUSG00000028037	99899	Ifi44	protein_coding	3	151436559	151455597	123.818	127.577	278.441	347.837	282.701	291.834	1.1244	3.23851	9.09477	6.55551	3.09377	2.25697
64	ENSMUSG00000028082	6540.37	-0.868731	0.0618014	-14.0568	6.99785e-45	1.76226e-42	ENSMUSG00000028082	27059	Sh3d19	protein_coding	3	85878416	86037833	4357.7	4851.32	4935.89	4752.4	5136.19	5682.6	8762.44	8712.66	9068.62	9604.75	8601.45	9519.92
65	ENSMUSG00000030048	345.574	3.67732	0.261864	14.0429	8.51513e-45	2.11136e-42	ENSMUSG00000030048	68888	Gkn3	protein_coding	6	87360238	87365917	1155.63	1352.66	805.336	853.127	844.442	839.788	71.9615	70.1677	142.106	81.4756	51.0472	41.754
66	ENSMUSG00000029344	2746.53	1.66143	0.119907	13.856	1.16968e-43	2.85632e-41	ENSMUSG00000029344	22022	Tpst2	protein_coding	5	112424557	112463227	4042.43	3981.09	3616.51	3711.98	4192.94	4078.53	1517.94	1356.93	1231.2	1268.02	1045.69	1050.62
67	ENSMUSG00000025584	152.548	3.19965	0.231204	13.8391	1.48111e-43	3.56284e-41	ENSMUSG00000025584	18584	Pde8a	protein_coding	7	80863344	80984281	206.363	201.927	262.377	227.432	335.764	394.894	34.8564	51.8161	30.6948	21.5395	21.6564	18.0558
68	ENSMUSG00000024750	5173.32	-0.609586	0.044183	-13.7968	2.66286e-43	6.31136e-41	ENSMUSG00000024750	22682	Zfand5	protein_coding	19	21249642	21264204	4617.95	4597.01	4718.5	4699.91	4373.17	4462.2	7035.36	6821.38	7787.39	6541.46	6858.12	6872.49
69	ENSMUSG00000044976	269.353	3.6767	0.270434	13.5956	4.25445e-42	9.93753e-40	ENSMUSG00000044976	546144	Wdr72	protein_coding	9	74017638	74190590	436.802	397.94	988.464	868.563	841.698	967.338	28.11	51.8161	69.3476	63.6821	58.7816	80.1226
70	ENSMUSG00000033355	262.071	3.82793	0.281821	13.5828	5.06189e-42	1.16546e-39	ENSMUSG00000033355	67775	Rtp4	protein_coding	16	23339041	23432972	522.787	544.95	1137.32	1196.85	994.484	1130.6	53.9712	51.8161	94.3582	88.0311	52.5941	48.525
71	ENSMUSG00000053007	798.054	-2.35434	0.173396	-13.5778	5.42026e-42	1.2304e-39	ENSMUSG00000053007	231991	Creb5	protein_coding	6	53264255	53677361	182.287	228.118	193.837	162.598	177.488	161.223	1047.94	1019.05	901.519	1009.55	793.552	886.991
72	ENSMUSG00000027375	1223.95	2.27144	0.167331	13.5745	5.67475e-42	1.27028e-39	ENSMUSG00000027375	17153	Mal	protein_coding	2	127475146	127498615	2024.65	2234.72	1980.14	1798.87	2525.09	2470.39	380.047	467.425	338.78	339.013	640.41	531.518
73	ENSMUSG00000068246	231.969	4.19461	0.30988	13.5363	9.55404e-42	2.10935e-39	ENSMUSG00000068246	71898	Apol9b	protein_coding	15	77613239	77620582	314.131	305.848	916.712	884	612.061	741.83	25.8612	25.9081	44.337	46.825	32.4846	30.4692
74	ENSMUSG00000024215	128.966	7.78537	0.584099	13.3289	1.57282e-40	3.42555e-38	ENSMUSG00000024215	30051	Spdef	protein_coding	17	27933326	27947929	363.428	369.214	600.789	728.605	300.084	333.67	3.3732	5.39751	1.13685	0.936501	1.54689	0
75	ENSMUSG00000041769	1936.79	-0.543755	0.0408947	-13.2965	2.42675e-40	5.21492e-38	ENSMUSG00000041769	52432	Ppp2r2d	protein_coding	7	138447808	138484786	1490.4	1427.01	1491.8	1474.7	1469.31	1493.86	2287.03	2216.22	2121.35	2194.22	1965.32	2119.3
76	ENSMUSG00000018126	508.836	3.78168	0.288346	13.1151	2.69976e-39	5.72526e-37	ENSMUSG00000018126	207495	Baiap2l2	protein_coding	15	79142395	79169737	905.705	1024.84	740.009	784.177	955.144	1058.15	70.8371	91.7577	61.3897	82.4121	51.8207	39.4971
77	ENSMUSG00000021250	902.445	2.53424	0.194234	13.0474	6.5775e-39	1.37675e-36	ENSMUSG00000021250	14281	Fos	protein_coding	12	85520664	85524047	1483.52	1546.14	1276.54	1209.2	1768.48	1991.82	276.602	242.888	312.633	275.331	235.127	259.552
78	ENSMUSG00000022885	5507.52	-0.881767	0.0678625	-12.9934	1.33285e-38	2.75405e-36	ENSMUSG00000022885	20440	St6gal1	protein_coding	16	23043490	23179100	3400.41	3366.86	3852.12	3552.46	3353.98	3600.99	5814.27	5919.99	6780.15	6621.06	6695.69	7092.54
79	ENSMUSG00000023959	168.839	2.15059	0.166001	12.9553	2.19313e-38	4.47427e-36	ENSMUSG00000023959	224796	Clic5	protein_coding	17	44445659	44591059	198.338	231.498	375.895	382.826	277.211	302.038	71.9615	84.2012	57.9791	78.6661	58.7816	46.268
80	ENSMUSG00000040197	55.7613	3.57428	0.276726	12.9163	3.64186e-38	7.33697e-36	ENSMUSG00000040197	170780	Cd209e	protein_coding	8	3897965	3904309	208.656	208.686	213.114	264.48	124.425	102.04	11.244	15.113	17.0527	9.36501	21.6564	19.1843
81	ENSMUSG00000029648	283.756	-2.06489	0.159987	-12.9066	4.13369e-38	8.22503e-36	ENSMUSG00000029648	14254	Flt1	protein_coding	5	147498414	147662821	36.6868	62.5214	58.9009	33.9604	36.5956	51.0199	168.66	172.72	164.843	216.332	211.923	239.239
82	ENSMUSG00000050530	1508.81	-1.02814	0.0798007	-12.8839	5.54613e-38	1.09008e-35	ENSMUSG00000050530	269233	Fam171a1	protein_coding	2	3115261	3228843	807.109	895.576	793.555	713.168	730.996	759.177	1603.39	1617.09	1666.62	1636.07	1483.46	1583.27
83	ENSMUSG00000026655	11722.7	0.673463	0.0523467	12.8654	7.04388e-38	1.36779e-35	ENSMUSG00000026655	66540	Fam107b	protein_coding	2	3571525	3783179	15221.6	15395.5	17912.3	16840.2	17034.3	17469.2	10235.4	10715.1	10175.9	10265	10621.7	10605.5
84	ENSMUSG00000001946	249.314	3.3982	0.264499	12.8477	8.86157e-38	1.70026e-35	ENSMUSG00000001946	69524	Esam	protein_coding	9	37439374	37449615	595.014	544.95	687.534	662.742	500.444	529.587	68.5883	56.1341	77.3055	74.9201	28.6174	29.3407
85	ENSMUSG00000001870	5517.77	-3.16755	0.247359	-12.8055	1.52788e-37	2.89705e-35	ENSMUSG00000001870	268977	Ltbp1	protein_coding	17	75312563	75699507	732.589	695.339	1037.73	1053.8	494.04	623.464	4848.41	5317.63	6702.84	6416.9	8712.83	9657.6
86	ENSMUSG00000030510	132.845	4.2771	0.334692	12.7792	2.14212e-37	4.01448e-35	ENSMUSG00000030510	545975	Cers3	protein_coding	7	66393252	66473439	92.8634	114.904	128.511	129.667	284.53	279.589	4.4976	10.795	5.68423	9.36501	10.0548	12.4134
87	ENSMUSG00000041654	2185.41	0.745809	0.0585829	12.7308	3.9859e-37	7.384e-35	ENSMUSG00000041654	69806	Slc39a11	protein_coding	11	113135679	113540905	3017.49	2839.65	3031.79	2961.76	3422.6	3323.44	1678.73	1674.31	1938.32	1898.29	1982.33	1912.79
88	ENSMUSG00000032046	3215.41	-0.586548	0.046206	-12.6942	6.36863e-37	1.1664e-34	ENSMUSG00000032046	76192	Abhd12	protein_coding	2	150674413	150746661	2856.98	2828.67	2722.29	2605.69	2840.73	2949.97	4267.09	4206.82	3800.48	3954.84	4507.62	4493.64
89	ENSMUSG00000047230	21732.6	1.73092	0.136575	12.6738	8.26134e-37	1.49604e-34	ENSMUSG00000047230	12738	Cldn2	protein_coding	X	138701577	138712135	30499.3	32112.3	29106.7	26093.9	45977.7	49798.5	12982.3	12154.1	9492.66	9788.31	10038.5	9891.19
90	ENSMUSG00000031220	68.3024	2.54553	0.201964	12.6038	2.01094e-36	3.60115e-34	ENSMUSG00000031220	245532	Awat2	protein_coding	X	99445827	99486323	200.631	182.495	159.568	142.016	196.701	189.794	39.354	41.0211	27.2843	34.6505	20.8829	21.4413
91	ENSMUSG00000068587	291.193	2.35866	0.187409	12.5857	2.53221e-36	4.4848e-34	ENSMUSG00000068587	232714	Mgam	protein_coding	6	40605765	40746057	428.777	548.329	478.703	453.834	611.146	715.299	86.5787	97.1552	100.042	80.5391	122.204	144.446
92	ENSMUSG00000048899	82.4078	4.53447	0.360842	12.5664	3.23231e-36	5.66251e-34	ENSMUSG00000048899	194237	Rimkla	protein_coding	4	119322480	119349825	81.3988	81.9537	84.6031	90.5611	172.914	170.407	4.4976	5.39751	4.54738	10.3015	1.54689	3.38546
93	ENSMUSG00000047842	176.141	6.26724	0.498798	12.5647	3.30231e-36	5.72294e-34	ENSMUSG00000047842	68203	Diras2	protein_coding	13	52658416	52685315	220.121	179.115	494.767	403.408	446.466	577.546	4.4976	8.63602	6.82108	2.8095	2.32033	5.64244
94	ENSMUSG00000001930	37.9031	4.58937	0.365726	12.5487	4.04266e-36	6.93145e-34	ENSMUSG00000001930	22371	Vwf	protein_coding	6	125523737	125663642	94.0099	107.3	107.093	98.7939	68.6167	114.285	3.3732	9.71552	5.68423	2.8095	1.54689	2.25697
95	ENSMUSG00000028525	503.68	5.17826	0.41278	12.5449	4.24207e-36	7.19679e-34	ENSMUSG00000028525	18578	Pde4b	protein_coding	4	101944740	102464456	899.973	806.019	1157.67	1028.07	856.336	1017.34	38.2296	33.4646	26.1475	35.587	11.6016	14.6703
96	ENSMUSG00000057346	108.341	4.43327	0.354059	12.5213	5.70915e-36	9.58483e-34	ENSMUSG00000057346	223672	Apol9a	protein_coding	15	77287989	77295335	190.313	168.977	559.023	476.475	388.828	399.996	7.87079	14.0335	28.4211	20.603	15.4689	14.6703
97	ENSMUSG00000026726	318.342	-2.79583	0.22353	-12.5076	6.78175e-36	1.12682e-33	ENSMUSG00000026726	65969	Cubn	protein_coding	2	13281149	13496624	91.717	92.0923	137.078	134.813	126.255	106.121	554.329	561.341	787.834	694.884	1062.71	1114.95
98	ENSMUSG00000022652	60.7001	5.44249	0.436178	12.4777	9.88387e-36	1.62549e-33	ENSMUSG00000022652	17450	Morc1	protein_coding	16	48251600	48451263	89.424	77.7293	106.022	97.7648	93.3187	103.06	3.3732	0	1.13685	2.8095	4.64066	0
99	ENSMUSG00000026872	714.216	-1.80951	0.145482	-12.438	1.62501e-35	2.64548e-33	ENSMUSG00000026872	24136	Zeb2	protein_coding	2	44873644	45007407	50.4443	47.3135	61.0427	60.7171	96.9782	65.3055	240.621	200.787	205.769	204.157	242.861	247.139
100	ENSMUSG00000018965	9028.11	-1.03457	0.0834485	-12.3977	2.69053e-35	4.33633e-33	ENSMUSG00000018965	22629	Ywhah	protein_coding	5	33176160	33185310	5284.04	5303.33	6271.34	5583.91	6473.75	6489.74	11766.8	11007.7	12391.6	11324.2	12903.3	13135.6
101	ENSMUSG00000022091	325.404	2.27335	0.183915	12.3608	4.25707e-35	6.79319e-33	ENSMUSG00000022091	20410	Sorbs3	protein_coding	14	70417917	70449438	423.044	443.564	309.497	287.12	509.593	522.444	104.569	116.586	56.8423	78.6661	72.7036	88.022
102	ENSMUSG00000033389	1557.64	2.96968	0.240479	12.349	4.92927e-35	7.78874e-33	ENSMUSG00000033389	216831	Arhgap44	protein_coding	11	64892865	65053787	3719.12	3796.91	3137.81	3017.33	3074.94	3285.68	390.166	458.788	535.454	594.678	248.275	330.647
103	ENSMUSG00000037552	1413.43	-1.08115	0.0882017	-12.2577	1.52803e-34	2.39099e-32	ENSMUSG00000037552	101497	Plekhg2	protein_coding	7	28059029	28072024	805.963	817.002	922.066	966.328	709.039	773.462	1677.6	1802.77	1876.93	2155.83	1463.35	1586.65
104	ENSMUSG00000018924	51.1235	5.87883	0.483325	12.1633	4.8744e-34	7.55391e-32	ENSMUSG00000018924	11687	Alox15	protein_coding	11	70234978	70242857	113.5	139.406	140.291	92.6193	274.467	305.099	2.2488	3.23851	2.27369	3.746	3.09377	3.38546
105	ENSMUSG00000047117	609.18	1.94591	0.160443	12.1283	7.47484e-34	1.14735e-31	ENSMUSG00000047117	271144	Ankdd1b	protein_coding	13	96552642	96607775	963.028	969.926	1101.98	1083.65	1254.31	1214.27	181.028	274.194	308.085	291.252	323.299	330.647
106	ENSMUSG00000030759	46745.4	1.57032	0.129569	12.1196	8.31898e-34	1.26488e-31	ENSMUSG00000030759	67420	Far1	protein_coding	7	113113041	113170718	71379.9	70201.4	72667.6	83283.3	78105.9	70834	25553.1	23651.9	24460.4	19316.3	30719.6	26639.1
107	ENSMUSG00000024816	2748.3	-0.540087	0.0447033	-12.0816	1.32122e-33	1.9901e-31	ENSMUSG00000024816	67457	Frmd8	protein_coding	19	5899730	5925302	2132.42	2064.89	2408.51	2202.28	2362.24	2349.98	3379.94	3449.01	3210.45	3297.42	3162.61	3159.76
108	ENSMUSG00000033684	14423.9	1.64841	0.13651	12.0754	1.42455e-33	2.12588e-31	ENSMUSG00000033684	104009	Qsox1	protein_coding	1	155651775	155688635	36433.4	37915	21930.4	21029.7	25021.3	26358.9	8408.26	9321.5	8766.22	9261.06	8852.82	9200.56
109	ENSMUSG00000022947	743.896	2.6417	0.218976	12.0639	1.63854e-33	2.42279e-31	ENSMUSG00000022947	109857	Cbr3	protein_coding	16	93480103	93487878	1292.06	1252.12	1351.51	1462.36	1917.61	1770.39	197.894	237.491	270.569	250.046	252.916	240.368
110	ENSMUSG00000038582	2051.71	0.625601	0.0519544	12.0413	2.15409e-33	3.15613e-31	ENSMUSG00000038582	320717	Pptc7	protein_coding	5	122422428	122462344	2326.17	2173.04	2563.79	2506.9	2371.39	2559.16	1660.74	1545.85	1537.02	1536.8	1498.16	1621.64
111	ENSMUSG00000053702	219.047	2.53299	0.210662	12.0239	2.65953e-33	3.86159e-31	ENSMUSG00000053702	74103	Nebl	protein_coding	2	17348720	17736275	56.1766	76.8844	94.2414	104.969	96.0633	75.5095	13.4928	10.795	11.3685	14.0475	20.1095	15.7988
112	ENSMUSG00000029449	168.883	4.12831	0.343518	12.0178	2.8666e-33	4.12509e-31	ENSMUSG00000029449	23912	Rhof	protein_coding	5	123241107	123270755	131.843	130.112	221.681	195.53	365.041	381.629	15.7416	7.55652	9.09477	14.0475	14.6954	20.3128
113	ENSMUSG00000022425	11180.9	-2.00241	0.166681	-12.0134	3.02088e-33	4.30863e-31	ENSMUSG00000022425	18606	Enpp2	protein_coding	15	54702297	54816288	933.22	893.042	926.35	1075.41	655.06	651.014	3503.63	3402.59	4327.97	3095.14	3285.58	2953.25
114	ENSMUSG00000025348	2024.02	2.31641	0.193186	11.9905	3.98269e-33	5.63062e-31	ENSMUSG00000025348	16404	Itga7	protein_coding	10	128769645	128794155	2314.71	2057.29	3633.65	3670.81	4339.32	4307.1	588.061	533.274	674.15	674.281	856.201	752.701
115	ENSMUSG00000021385	911.531	0.669772	0.0558774	11.9865	4.1844e-33	5.86434e-31	ENSMUSG00000021385	75678	Ippk	protein_coding	13	49574725	49618049	1585.56	1558.81	1410.41	1442.8	1414.42	1424.48	983.849	924.054	898.108	891.549	936.639	920.846
116	ENSMUSG00000027562	2793.57	2.44525	0.20427	11.9707	5.0615e-33	7.03244e-31	ENSMUSG00000027562	12349	Car2	protein_coding	3	14951333	14965830	3445.12	3605.12	3786.79	3702.71	6246.86	5858.11	1015.33	966.155	648.002	651.805	818.302	793.327
117	ENSMUSG00000028581	280.119	4.32827	0.361849	11.9615	5.64987e-33	7.78282e-31	ENSMUSG00000028581	16792	Laptm5	protein_coding	4	130640436	130663452	421.898	479.894	772.137	680.237	1102.44	1187.74	12.3684	16.1925	34.1054	30.9045	68.8364	67.7092
118	ENSMUSG00000024501	4934.3	-2.47634	0.207858	-11.9137	1.00478e-32	1.37238e-30	ENSMUSG00000024501	22240	Dpysl3	protein_coding	18	43454049	43571351	429.923	458.772	933.847	851.068	560.827	512.24	3694.78	4022.23	4241.57	4007.29	2430.93	2449.95
119	ENSMUSG00000024600	1956.5	-1.41491	0.119202	-11.8698	1.69787e-32	2.29955e-30	ENSMUSG00000024600	225579	Slc27a6	protein_coding	18	58689329	58745845	820.867	858.401	999.173	860.33	919.463	881.624	2283.65	2074.8	2245.27	2027.52	2856.32	2749
120	ENSMUSG00000048707	1523.14	1.05703	0.0894068	11.8227	2.97992e-32	4.00228e-30	ENSMUSG00000048707	97031	Tprn	protein_coding	2	25152630	25159897	2488.97	2466.21	2930.05	2802.25	2396.09	2469.36	1268.32	1400.11	1293.73	1353.24	1112.98	1047.24
121	ENSMUSG00000006386	470.606	4.89255	0.414459	11.8047	3.69263e-32	4.91852e-30	ENSMUSG00000006386	21687	Tek	protein_coding	4	94627526	94763213	288.908	338.798	455.143	402.379	380.594	425.506	14.6172	17.272	13.6422	26.222	2.32033	3.38546
122	ENSMUSG00000030084	5867.44	-0.846273	0.0720689	-11.7426	7.71192e-32	1.0188e-29	ENSMUSG00000030084	18844	Plxna1	protein_coding	6	89293296	89339602	3523.08	3871.26	4414.35	3983.66	3552.51	4065.27	6189.82	6330.2	7528.19	7858.18	6725.08	7454.79
123	ENSMUSG00000035692	90.2021	4.11532	0.350568	11.739	8.0421e-32	1.05378e-29	ENSMUSG00000035692	100038882	Isg15	protein_coding	4	156283912	156285253	96.3028	95.4718	404.81	348.866	348.573	391.833	14.6172	19.431	22.7369	16.857	14.6954	9.0279
124	ENSMUSG00000052776	65.3855	5.38381	0.461676	11.6615	2.00579e-31	2.60705e-29	ENSMUSG00000052776	246730	Oas1a	protein_coding	5	121034319	121045584	162.798	146.165	288.079	293.294	273.552	293.875	4.4976	16.1925	3.41054	8.42851	1.54689	1.12849
125	ENSMUSG00000023868	581.838	8.54588	0.732948	11.6596	2.04995e-31	2.64313e-29	ENSMUSG00000023868	23984	Pde10a	protein_coding	17	8744204	9205480	443.681	401.32	760.357	739.925	1010.04	1004.07	5.622	5.39751	1.13685	0	0	0
126	ENSMUSG00000003352	1968.27	-1.05561	0.0909974	-11.6004	4.09947e-31	5.24374e-29	ENSMUSG00000003352	12297	Cacnb3	protein_coding	15	98528721	98542410	1249.64	1226.77	1438.25	1323.43	1062.19	1222.44	2608.61	2814.26	2586.32	2772.04	2350.49	2501.86
127	ENSMUSG00000048874	7188.45	-0.719554	0.062039	-11.5984	4.19779e-31	5.32723e-29	ENSMUSG00000048874	213109	Phf3	protein_coding	1	30841420	30913002	5589	5884.61	6878.55	6139.63	5544.23	6036.68	9376.36	9072.14	10545.4	10339.9	9784.82	10278.3
128	ENSMUSG00000022895	4181.33	-0.650762	0.0562487	-11.5694	5.89084e-31	7.4174e-29	ENSMUSG00000022895	23872	Ets2	protein_coding	16	95502942	95522095	3227.29	3202.11	3311.3	3116.12	2830.67	3318.34	4967.59	5008.89	5056.69	5087.07	4656.9	5061.27
129	ENSMUSG00000050359	4120.87	-3.32749	0.288477	-11.5347	8.82023e-31	1.10198e-28	ENSMUSG00000050359	20753	Sprr1a	protein_coding	3	92391259	92393202	1100.6	1160.02	461.569	589.676	290.935	260.202	6434.94	7232.67	5731.98	5069.28	7491.56	6819.45
130	ENSMUSG00000030518	64.3707	4.47105	0.388033	11.5224	1.01793e-30	1.262e-28	ENSMUSG00000030518	70638	Entrep2	protein_coding	7	64405839	64806318	169.676	222.204	219.54	190.384	290.935	301.018	23.6124	16.1925	3.41054	8.42851	6.18754	5.64244
131	ENSMUSG00000039672	210.242	10.137	0.881209	11.5035	1.26711e-30	1.55893e-28	ENSMUSG00000039672	246133	Kcne2	protein_coding	16	92089277	92095017	87.1311	94.6269	273.086	249.043	285.445	278.569	0	0	0	0	0	0
132	ENSMUSG00000038372	2107.06	1.52371	0.13379	11.3888	4.75676e-30	5.80793e-28	ENSMUSG00000038372	218138	Gmds	protein_coding	13	32003562	32522723	3604.48	3514.71	2901.14	2857.82	3704.38	4014.25	1077.17	1104.33	1054.99	996.437	1512.08	1416.25
133	ENSMUSG00000021754	3672.86	-0.819131	0.0722259	-11.3412	8.19764e-30	9.93394e-28	ENSMUSG00000021754	26401	Map3k1	protein_coding	13	111882962	111945527	2710.24	2706.16	2801.54	2747.71	2332.97	2480.59	4482.98	4572.77	4587.17	4695.62	4584.97	4913.43
134	ENSMUSG00000042808	119.608	8.17471	0.724131	11.289	1.48729e-29	1.78885e-27	ENSMUSG00000042808	14776	Gpx2	protein_coding	12	76839107	76842273	307.252	312.607	235.604	196.559	343.083	305.099	0	2.159	0	0	3.09377	0
135	ENSMUSG00000050395	1023.8	3.32391	0.294547	11.2848	1.5595e-29	1.86181e-27	ENSMUSG00000050395	326623	Tnfsf15	protein_coding	4	63642840	63663350	3755.81	3698.9	3686.12	3251.97	2755.65	3139.77	380.047	431.801	350.149	422.362	214.244	227.954
136	ENSMUSG00000016496	227.839	-3.11954	0.277064	-11.2592	2.08539e-29	2.47134e-27	ENSMUSG00000016496	60533	Cd274	protein_coding	19	29344855	29365495	104.328	85.3332	51.4044	51.4552	63.1273	72.4483	793.826	844.171	743.497	691.138	334.127	313.72
137	ENSMUSG00000024516	2449.79	1.08691	0.0966591	11.2447	2.45856e-29	2.89231e-27	ENSMUSG00000024516	66286	Sec11c	protein_coding	18	65933586	65950755	3016.34	2736.58	2968.6	3527.77	3988	3492.82	1517.94	1451.93	1540.43	1397.26	1787.43	1591.17
138	ENSMUSG00000041308	1631.39	-0.558401	0.0497827	-11.2168	3.37321e-29	3.93956e-27	ENSMUSG00000041308	20650	Sntb2	protein_coding	8	107662382	107746346	1324.16	1326.47	1301.17	1305.93	1322.01	1433.66	1832.77	1838.39	1939.46	1947.92	2051.17	2188.14
139	ENSMUSG00000017830	141.073	2.43907	0.217511	11.2136	3.49872e-29	4.05675e-27	ENSMUSG00000017830	80861	Dhx58	protein_coding	11	100585710	100595097	228.146	234.033	390.888	404.438	405.296	425.506	47.2248	63.6906	73.895	60.8726	61.8754	77.8656
140	ENSMUSG00000051669	76.3108	4.36172	0.389403	11.201	4.03009e-29	4.63949e-27	ENSMUSG00000051669	239691	AU021092	protein_coding	16	5029687	5040163	198.338	198.548	231.32	248.014	268.062	237.753	11.244	9.71552	11.3685	14.0475	11.6016	9.0279
141	ENSMUSG00000021360	2262.5	1.33577	0.119433	11.1843	4.86919e-29	5.56572e-27	ENSMUSG00000021360	14538	Gcnt2	protein_coding	13	41013230	41114368	3250.22	3219.01	3594.02	3379.57	3777.58	4207.1	1522.44	1375.29	1444.93	1465.62	1296.29	1385.78
142	ENSMUSG00000029270	608.752	-1.11165	0.0994338	-11.1798	5.12124e-29	5.81261e-27	ENSMUSG00000029270	67266	Dipk1a	protein_coding	5	108055919	108134951	269.419	320.211	321.278	296.382	316.552	337.752	736.481	659.576	698.023	675.217	604.832	654.523
143	ENSMUSG00000078607	66.8911	2.86786	0.256604	11.1762	5.33188e-29	6.00936e-27	ENSMUSG00000078607	69066	1810010H24Rik	protein_coding	11	106916507	106921269	197.191	174.046	234.533	234.636	92.4038	91.8359	22.488	29.1466	30.6948	19.6665	17.7892	21.4413
144	ENSMUSG00000042429	188.183	3.11213	0.279594	11.1309	8.87668e-29	9.9351e-27	ENSMUSG00000042429	11539	Adora1	protein_coding	1	134126961	134163169	393.236	415.683	250.596	220.228	290.935	302.038	42.7272	47.4981	47.7475	43.079	18.5626	18.0558
145	ENSMUSG00000027957	5666.41	1.24915	0.112423	11.1111	1.10786e-28	1.23141e-26	ENSMUSG00000027957	229782	Slc35a3	protein_coding	3	116463119	116506480	7987.4	7653.8	8871.54	9074.63	12068.3	11836.6	3646.43	3630.37	4121.07	3409.8	4984.84	4392.07
146	ENSMUSG00000039033	507.095	0.684957	0.0617585	11.0909	1.38889e-28	1.5332e-26	ENSMUSG00000039033	75812	Tasp1	protein_coding	2	139675400	139908725	658.069	651.405	596.505	662.742	684.337	607.137	441.889	361.633	368.338	414.87	423.073	388.2
147	ENSMUSG00000044005	1298.63	1.45772	0.131685	11.0697	1.75914e-28	1.92871e-26	ENSMUSG00000044005	216456	Gls2	protein_coding	10	128030326	128045873	2538.27	2485.65	2131.14	2346.36	2172.86	2136.71	931.002	960.757	846.95	746.391	749.466	795.584
148	ENSMUSG00000032289	5415.43	-1.04494	0.0946263	-11.0429	2.3738e-28	2.58504e-26	ENSMUSG00000032289	207596	Thsd4	protein_coding	9	59874214	60429329	3177.99	3387.14	3821.06	3580.25	3213.09	3602.01	6017.78	6222.25	7786.26	7549.13	7475.32	7824.93
149	ENSMUSG00000022270	3367.49	1.40665	0.127552	11.0281	2.79815e-28	3.0267e-26	ENSMUSG00000022270	66270	Retreg1	protein_coding	15	25843266	25973773	5801.1	5935.31	7173.06	7341.62	5668.65	6054.03	2784.01	2820.74	2590.87	2616.58	1676.82	1837.18
150	ENSMUSG00000025289	4485.24	0.743083	0.0674223	11.0213	3.01593e-28	3.24051e-26	ENSMUSG00000025289	53381	Prdx4	protein_coding	X	154106914	154123750	5093.73	4707.69	5170.43	5526.28	5735.44	5205.05	2966.16	3091.69	2921.69	3002.42	3408.56	3388.85
151	ENSMUSG00000025492	1339.06	4.3409	0.393979	11.0181	3.12575e-28	3.33627e-26	ENSMUSG00000025492	66141	Ifitm3	protein_coding	7	140589499	140590683	55.0302	49.8481	36.4115	60.7171	119.85	129.591	3.3732	1.0795	5.68423	3.746	3.09377	5.64244
152	ENSMUSG00000023945	2807.23	-5.42432	0.493065	-11.0012	3.76971e-28	3.99713e-26	ENSMUSG00000023945	63993	Slc5a7	protein_coding	17	54580618	54606062	5.73231	5.91418	21.4185	32.9313	13.7233	15.306	336.195	336.805	603.665	607.789	1182.59	1004.35
153	ENSMUSG00000059714	4767.65	-0.862579	0.0788007	-10.9463	6.91957e-28	7.28906e-26	ENSMUSG00000059714	14251	Flot1	protein_coding	17	36134122	36143683	3418.75	3268.01	3296.31	3094.51	3310.98	3599.97	6821.73	6214.69	5617.16	6372.89	5485.25	5834.28
154	ENSMUSG00000057722	861.357	4.15976	0.380746	10.9253	8.72426e-28	9.13045e-26	ENSMUSG00000057722	16847	Lepr	protein_coding	4	101574601	101672549	2313.56	2213.59	1368.64	1592.02	1429.06	1377.54	107.942	134.938	110.274	84.2851	73.477	65.4523
155	ENSMUSG00000110195	97.7327	3.54117	0.324287	10.9199	9.26085e-28	9.6295e-26	ENSMUSG00000110195	207728	Pde2a	protein_coding	7	101070898	101162034	107.767	91.2474	117.802	112.172	57.638	42.8567	6.74639	11.8745	3.41054	6.55551	7.73443	9.0279
156	ENSMUSG00000021306	2835.42	1.79724	0.164753	10.9086	1.04803e-27	1.08276e-25	ENSMUSG00000021306	83924	Gpr137b	protein_coding	13	13532205	13568599	2281.46	2160.37	2685.88	2613.92	3945.92	3873.43	794.95	798.832	823.076	939.31	913.436	782.042
157	ENSMUSG00000057897	944.136	-1.13161	0.103827	-10.899	1.16508e-27	1.19602e-25	ENSMUSG00000057897	12323	Camk2b	protein_coding	11	5919644	6016362	669.534	685.2	659.69	769.769	666.954	622.443	1516.81	1579.31	1438.11	1495.59	1482.69	1412.87
158	ENSMUSG00000022014	66.2955	1.95343	0.179731	10.8686	1.62604e-27	1.65866e-25	ENSMUSG00000022014	108670	Epsti1	protein_coding	14	78141679	78240097	192.606	174.046	167.064	236.694	172.914	158.162	62.9663	50.7366	46.6107	43.079	39.4456	42.8825
159	ENSMUSG00000040339	2855.31	-0.969783	0.0894195	-10.8453	2.09903e-27	2.12768e-25	ENSMUSG00000040339	329739	Fam102b	protein_coding	3	108878313	108934923	1584.41	1632.31	1685.64	1653.77	2008.18	2110.18	3347.34	3237.43	3997.15	3765.67	3288.68	3273.74
160	ENSMUSG00000059713	1370.7	-0.729356	0.067281	-10.8404	2.21407e-27	2.23026e-25	ENSMUSG00000059713	53902	Rcan3	protein_coding	4	135139619	135161164	765.837	820.382	825.683	796.526	871.889	864.278	1166	1300.8	1286.91	1418.8	1474.95	1548.28
161	ENSMUSG00000030428	68.3752	3.17644	0.293053	10.8391	2.24611e-27	2.24848e-25	ENSMUSG00000030428	57776	Ttyh1	protein_coding	7	4122407	4139707	95.1563	99.6962	129.582	96.7357	176.574	206.121	15.7416	7.55652	20.4632	21.5395	12.3751	11.2849
162	ENSMUSG00000097768	57.6238	7.93468	0.733948	10.811	3.0545e-27	3.03885e-25	ENSMUSG00000097768	102633000	2310043M15Rik	lncRNA	16	93589021	93591953	178.848	136.026	185.27	142.016	183.893	164.284	0	2.159	1.13685	0.936501	0	0
163	ENSMUSG00000026360	1103.11	3.06882	0.283958	10.8073	3.179e-27	3.12414e-25	ENSMUSG00000026360	19735	Rgs2	protein_coding	1	143875076	143879899	1469.76	1334.92	2092.59	2235.21	2760.22	2764.26	240.621	221.298	262.611	200.411	269.931	313.72
164	ENSMUSG00000025431	12021.2	4.69875	0.434773	10.8073	3.1773e-27	3.12414e-25	ENSMUSG00000025431	11571	Crisp1	protein_coding	17	40604649	40630098	37226.8	35873.7	53472.4	52501.8	29430.1	26764	2840.23	2857.44	1351.71	1384.15	293.908	332.904
165	ENSMUSG00000021186	203.848	5.85652	0.542942	10.7866	3.98075e-27	3.88835e-25	ENSMUSG00000021186	23876	Fbln5	protein_coding	12	101712824	101785314	82.5453	144.475	91.0286	92.6193	94.2335	76.5299	0	0	2.27369	1.873	2.32033	3.38546
166	ENSMUSG00000051586	1606.39	-1.17987	0.109445	-10.7805	4.25527e-27	4.13146e-25	ENSMUSG00000051586	194401	Mical3	protein_coding	6	120908668	121107959	882.776	926.837	1095.56	996.172	942.335	963.256	2030.66	2162.24	2457.86	2839.47	1666	2000.81
167	ENSMUSG00000007122	30.2855	4.464	0.414715	10.764	5.08902e-27	4.91136e-25	ENSMUSG00000007122	12372	Casq1	protein_coding	1	172037461	172047435	82.5453	106.455	146.717	140.987	97.8931	78.5707	3.3732	5.39751	12.5053	3.746	3.86721	1.12849
168	ENSMUSG00000033107	215.718	1.22584	0.114119	10.7417	6.48045e-27	6.21699e-25	ENSMUSG00000033107	67664	Rnf125	protein_coding	18	21077682	21116919	269.419	232.343	267.731	254.188	290.935	313.262	113.564	147.892	119.369	96.4596	106.735	113.977
169	ENSMUSG00000025498	909.557	2.73375	0.255373	10.7049	9.651e-27	9.20386e-25	ENSMUSG00000025498	54123	Irf7	protein_coding	7	140842619	140846394	1300.09	1229.31	2787.62	2880.46	2844.39	3303.03	258.612	301.181	405.854	453.266	365.838	371.272
170	ENSMUSG00000034112	29.0306	3.03499	0.283902	10.6903	1.13012e-26	1.07142e-24	ENSMUSG00000034112	69047	Atp2c2	protein_coding	8	120426748	120484456	67.6413	61.6765	74.9648	58.6589	96.0633	115.305	4.4976	8.63602	10.2316	11.238	13.1485	9.0279
171	ENSMUSG00000025959	1059.6	-1.18154	0.110549	-10.6879	1.15921e-26	1.09257e-24	ENSMUSG00000025959	93691	Klf7	protein_coding	1	64068606	64161441	567.499	669.148	539.746	526.901	361.381	398.976	1194.11	1169.1	1158.45	1224.01	1074.31	1130.74
172	ENSMUSG00000003154	1300.01	-0.588486	0.0551111	-10.6782	1.2878e-26	1.20671e-24	ENSMUSG00000003154	60611	Foxj2	protein_coding	6	122796873	122822325	964.175	963.167	1052.72	1064.09	844.442	928.563	1349.28	1500.51	1492.68	1558.34	1360.49	1481.7
173	ENSMUSG00000026482	817.548	-1.5831	0.148364	-10.6704	1.39985e-26	1.30413e-24	ENSMUSG00000026482	19731	Rgl1	protein_coding	1	152392511	152642102	607.625	587.194	826.754	747.129	569.061	723.463	1585.4	1377.44	2073.61	2138.03	2386.84	2601.16
174	ENSMUSG00000023991	2664.2	-0.593095	0.0556797	-10.6519	1.70826e-26	1.5823e-24	ENSMUSG00000023991	74123	Foxp4	protein_coding	17	48178058	48235570	1992.55	2254.99	2039.04	1882.23	1904.8	2066.31	2916.69	2926.53	3170.66	3263.71	2889.58	3152.99
175	ENSMUSG00000032369	13901.4	-0.816455	0.0766704	-10.6489	1.76451e-26	1.62507e-24	ENSMUSG00000032369	22038	Plscr1	protein_coding	9	92131803	92154331	12323.3	12189.1	12378.8	12883.3	10495.6	10362.1	22322.7	21313.7	22626.6	23016.4	16960.8	18150.6
176	ENSMUSG00000089774	3818.99	1.12208	0.105477	10.6382	1.98e-26	1.81317e-24	ENSMUSG00000089774	53881	Slc5a3	protein_coding	16	91855210	91884361	4518.21	4471.12	5930.78	5289.59	5408.82	5764.23	2266.79	2205.42	2141.82	2351.55	2755.78	2693.7
177	ENSMUSG00000052632	3310.27	-0.551421	0.051888	-10.6271	2.2286e-26	2.02929e-24	ENSMUSG00000052632	211914	Asap2	protein_coding	12	21040460	21320172	2639.16	2903.86	2962.18	2647.88	2806.88	3220.38	4114.18	4231.65	4047.17	4257.33	4007.21	4527.49
178	ENSMUSG00000022842	59.583	3.35646	0.318415	10.5411	5.58149e-26	5.05376e-24	ENSMUSG00000022842	107522	Ece2	protein_coding	16	20448578	20465235	83.6917	76.8844	74.9648	53.5134	154.616	151.019	11.244	11.8745	4.54738	5.61901	13.1485	11.2849
179	ENSMUSG00000036099	1894.78	-0.509528	0.0483954	-10.5284	6.38836e-26	5.75202e-24	ENSMUSG00000036099	215008	Vezt	protein_coding	10	93775027	93871679	1658.93	1655.13	1618.17	1619.81	1446.44	1475.5	2175.71	2367.35	2228.22	2360.92	2164.87	2187.01
180	ENSMUSG00000025813	3232.88	1.21944	0.115913	10.5202	6.96901e-26	6.23997e-24	ENSMUSG00000025813	26557	Homer2	protein_coding	7	81250229	81357275	6715.97	7216.99	6828.22	6449.39	7919.28	8189.72	2751.4	2831.53	3309.36	2860.07	3434.86	3415.93
181	ENSMUSG00000027938	79.8671	1.57361	0.149852	10.5011	8.53977e-26	7.60417e-24	ENSMUSG00000027938	78284	Creb3l4	protein_coding	3	90144807	90150819	142.161	152.924	164.922	208.908	137.233	171.427	61.8419	58.2931	45.4738	53.3806	50.2738	59.8098
182	ENSMUSG00000040274	4707.55	-0.849024	0.0809213	-10.492	9.40459e-26	8.32823e-24	ENSMUSG00000040274	12571	Cdk6	protein_coding	5	3391485	3581008	2924.62	3174.23	3171.01	2905.16	3035.6	3228.54	4874.27	5126.56	5505.74	6046.99	5578.07	6082.55
183	ENSMUSG00000020080	1382.59	1.67701	0.159971	10.4832	1.03174e-25	9.08661e-24	ENSMUSG00000020080	216019	Hkdc1	protein_coding	10	62218916	62258270	2672.4	2921.61	3161.37	2820.77	4230.45	4757.1	1010.83	1032	1045.9	1135.04	1109.89	1096.89
184	ENSMUSG00000051379	6013.79	1.2859	0.123092	10.4467	1.5177e-25	1.32939e-23	ENSMUSG00000051379	71436	Flrt3	protein_coding	2	140492834	140513389	11444	11339.2	15425.6	13669.6	10667.6	11407	5471.33	5414.78	5328.4	4645.04	4852.58	4617.77
185	ENSMUSG00000066861	19.3229	5.32169	0.50984	10.438	1.66347e-25	1.4492e-23	ENSMUSG00000066861	23960	Oas1g	protein_coding	5	121014205	121025676	63.0554	53.2276	95.3123	105.998	61.2975	67.3463	2.2488	0	3.41054	1.873	1.54689	2.25697
186	ENSMUSG00000016918	951.001	2.60293	0.24953	10.4313	1.78424e-25	1.54605e-23	ENSMUSG00000016918	240725	Sulf1	protein_coding	1	12762501	12931416	2153.06	2309.91	3456.95	3053.35	2966.07	3237.73	492.487	578.613	588.886	514.139	320.205	334.032
187	ENSMUSG00000091412	21.5568	4.45958	0.427784	10.4248	1.90982e-25	1.64602e-23	ENSMUSG00000091412	NA	Gm2895	lncRNA	15	66841172	66884888	47.0049	54.0725	57.83	58.6589	74.106	62.2443	2.2488	4.31801	2.27369	0.936501	3.86721	2.25697
188	ENSMUSG00000049288	3214.16	-0.726466	0.0696985	-10.423	1.94732e-25	1.66941e-23	ENSMUSG00000049288	280411	Lix1l	protein_coding	3	96508465	96533487	2170.25	2016.74	2025.12	1959.41	1955.12	2014.27	3700.4	3655.19	3317.32	3570.88	2801.41	3045.79
189	ENSMUSG00000027428	2072.28	1.12305	0.108086	10.3903	2.74459e-25	2.34046e-23	ENSMUSG00000027428	26450	Rbbp9	protein_coding	2	144384185	144392789	4095.16	4162.74	4171.25	4622.73	3460.11	3582.62	1906.98	1872.94	2217.99	1887.05	1644.34	1534.74
190	ENSMUSG00000110206	329.907	1.67617	0.161526	10.3771	3.15274e-25	2.67435e-23	ENSMUSG00000110206	14256	Flt3l	protein_coding	7	44779212	44785856	661.509	659.854	381.249	366.361	660.55	629.586	167.535	158.687	175.074	165.761	191.04	192.971
191	ENSMUSG00000037992	1215.52	-0.603612	0.0582617	-10.3604	3.75501e-25	3.16856e-23	ENSMUSG00000037992	19401	Rara	protein_coding	11	98818644	98865768	808.256	891.352	914.57	764.624	816.081	906.114	1173.87	1295.4	1310.78	1367.29	1287.01	1316.94
192	ENSMUSG00000025937	6446.32	0.725586	0.0700792	10.3538	4.02232e-25	3.37644e-23	ENSMUSG00000025937	212442	Lactb2	protein_coding	1	13693554	13730770	6923.48	6522.5	7946.26	8604.33	8148	7586.66	5011.45	4801.63	4480.31	4112.18	4645.3	4606.49
193	ENSMUSG00000090747	33.1205	9.372	0.906067	10.3436	4.47378e-25	3.73595e-23	ENSMUSG00000090747	100126778	Esp8	protein_coding	17	40830913	40841312	175.409	161.373	125.298	164.657	59.4678	60.2035	0	0	0	0	0	0
194	ENSMUSG00000025898	1986.53	0.561924	0.0545524	10.3006	6.99956e-25	5.81504e-23	ENSMUSG00000025898	244672	Cwf19l2	protein_coding	9	3403592	3479236	2424.77	2374.12	2296.06	2534.68	2430.86	2271.41	1712.46	1601.98	1789.4	1468.43	1601.03	1540.39
195	ENSMUSG00000117655	35.1184	3.59808	0.350049	10.2788	8.78168e-25	7.25817e-23	ENSMUSG00000117655	78073	6720468P15Rik	lncRNA	19	57485822	57501216	79.1059	59.9867	81.3903	72.0372	111.616	122.448	12.3684	9.71552	5.68423	9.36501	0.773443	6.77092
196	ENSMUSG00000041263	912.665	1.04355	0.101676	10.2635	1.02887e-24	8.46033e-23	ENSMUSG00000041263	72296	Rusc1	protein_coding	3	88991288	89000618	1421.61	1389.83	1074.14	1080.56	1461.08	1460.19	620.668	640.145	583.202	610.599	672.122	699.662
197	ENSMUSG00000032501	2250.2	-1.06631	0.103912	-10.2617	1.04861e-24	8.57889e-23	ENSMUSG00000032501	211770	Trib1	protein_coding	15	59520199	59528948	1885.93	1967.73	1629.95	1547.77	1324.76	1564.27	3311.36	3479.24	3778.88	3829.35	3020.29	3356.12
198	ENSMUSG00000110276	294.308	-0.90662	0.0883834	-10.2578	1.09154e-24	8.88504e-23	ENSMUSG00000110276	NA	Gm45330	lncRNA	17	49037427	49045774	299.227	364.145	280.582	367.39	354.977	356.119	672.391	673.609	642.318	585.313	634.996	590.199
199	ENSMUSG00000029314	230.263	1.32772	0.129545	10.2491	1.19409e-24	9.67094e-23	ENSMUSG00000029314	231510	Gpat3	protein_coding	5	100993579	101046968	232.732	239.102	212.043	192.442	300.998	315.303	105.694	121.984	81.8529	88.9676	102.868	93.6645
200	ENSMUSG00000032661	49.5841	4.57185	0.446132	10.2477	1.21138e-24	9.76194e-23	ENSMUSG00000032661	246727	Oas3	protein_coding	5	120891163	120915726	83.6917	85.3332	146.717	124.521	233.297	369.384	5.622	5.39751	5.68423	5.61901	13.922	6.77092
201	ENSMUSG00000034459	178.096	4.35622	0.425251	10.2439	1.26089e-24	1.01103e-22	ENSMUSG00000034459	15957	Ifit1	protein_coding	19	34618271	34627409	163.944	142.785	806.407	762.565	658.72	568.362	24.7368	24.8286	40.9265	15.9205	23.9767	21.4413
202	ENSMUSG00000039004	64.7625	4.12255	0.402763	10.2357	1.37255e-24	1.09512e-22	ENSMUSG00000039004	12161	Bmp6	protein_coding	13	38529083	38684278	100.889	126.732	79.2485	63.8044	54.8933	109.183	3.3732	5.39751	5.68423	6.55551	2.32033	7.89941
203	ENSMUSG00000037826	1151.03	1.36527	0.133455	10.2302	1.45198e-24	1.15279e-22	ENSMUSG00000037826	243382	Ppm1k	protein_coding	6	57483487	57512453	1948.99	1920.42	2275.72	2502.78	1688.88	1726.51	819.687	802.07	784.424	782.915	764.161	729.003
204	ENSMUSG00000041957	2017.98	1.23978	0.121246	10.2253	1.52695e-24	1.20637e-22	ENSMUSG00000041957	67451	Pkp2	protein_coding	16	16031182	16090576	2839.79	2745.03	2661.25	2879.43	2969.73	2950.99	1372.89	1560.96	1161.86	1054.5	992.327	1078.83
205	ENSMUSG00000029108	1507.3	-1.10159	0.107868	-10.2124	1.74478e-24	1.37174e-22	ENSMUSG00000029108	54216	Pcdh7	protein_coding	5	57875309	58290572	671.827	659.009	871.733	843.865	612.975	639.79	1322.29	1266.26	1650.7	1541.48	1778.92	1658.88
206	ENSMUSG00000059327	44.8731	2.96962	0.291239	10.1965	2.0548e-24	1.60763e-22	ENSMUSG00000059327	13607	Eda	protein_coding	X	99019212	99444368	212.095	239.102	107.093	113.201	104.297	115.305	23.6124	25.9081	18.1895	13.111	14.6954	19.1843
207	ENSMUSG00000055301	1569.85	3.13226	0.309106	10.1333	3.93235e-24	3.06172e-22	ENSMUSG00000055301	11529	Adh7	protein_coding	3	137923521	137939143	2651.77	2787.27	2746.92	3025.56	3589.11	3464.25	231.626	265.558	295.58	280.95	479.534	529.261
208	ENSMUSG00000070469	63.0799	3.64829	0.360482	10.1206	4.47714e-24	3.46914e-22	ENSMUSG00000070469	269959	Adamtsl3	protein_coding	7	81984902	82263658	92.8634	97.1616	281.653	297.411	257.999	295.916	13.4928	14.0335	15.9158	25.2855	16.2423	20.3128
209	ENSMUSG00000029561	253.318	3.33529	0.329748	10.1147	4.75636e-24	3.66786e-22	ENSMUSG00000029561	23962	Oasl2	protein_coding	5	115034997	115050295	342.792	315.141	934.918	906.64	1043.89	1327.54	85.4543	72.3267	86.4003	116.126	52.5941	69.9662
210	ENSMUSG00000025465	8923.93	0.489425	0.0485492	10.081	6.70324e-24	5.14458e-22	ENSMUSG00000025465	93747	Echs1	protein_coding	7	139685623	139696389	11469.2	11598.6	11210.4	10994.9	12647.4	11786.6	8311.56	8854.08	7815.82	7529.47	8794.82	8347.42
211	ENSMUSG00000086825	338.652	2.49477	0.247608	10.0754	7.09357e-24	5.41835e-22	ENSMUSG00000086825	NA	Gm15675	lncRNA	1	130357518	130364928	578.963	548.329	404.81	378.71	548.018	508.159	82.0811	92.8372	101.179	108.634	77.3443	64.3238
212	ENSMUSG00000060166	1510.14	-0.600233	0.059837	-10.0311	1.11214e-23	8.45492e-22	ENSMUSG00000060166	27801	Zdhhc8	protein_coding	16	18038617	18053000	1058.18	1137.21	1083.78	1007.49	990.825	1165.3	1652.87	1673.23	1655.25	1736.27	1467.22	1587.78
213	ENSMUSG00000020105	730.602	1.06039	0.105847	10.0182	1.26834e-23	9.59714e-22	ENSMUSG00000020105	320398	Lrig3	protein_coding	10	125802037	125851228	1118.95	1182.84	952.052	980.735	1082.31	1113.25	544.209	521.4	422.907	509.456	559.199	524.747
214	ENSMUSG00000024479	693.35	2.8551	0.28523	10.0098	1.38008e-23	1.03938e-21	ENSMUSG00000024479	105853	Mal2	protein_coding	15	54434588	54466243	780.741	789.121	1086.99	1127.9	1050.29	1024.48	202.392	207.264	144.379	117.063	81.2115	58.6813
215	ENSMUSG00000019795	2967.11	0.605297	0.0605173	10.002	1.49285e-23	1.11908e-21	ENSMUSG00000019795	18537	Pcmt1	protein_coding	10	7505137	7556900	3826.89	3475.01	3475.15	3699.63	3778.49	3480.58	2646.84	2393.26	2470.37	2032.21	2480.43	2266
216	ENSMUSG00000062151	44.1985	-2.64707	0.26484	-9.99496	1.60344e-23	1.19642e-21	ENSMUSG00000062151	208898	Unc13c	protein_coding	9	73386704	73876248	18.3434	13.5181	13.922	23.6694	19.2127	16.3264	128.181	101.473	112.548	102.079	102.868	109.463
217	ENSMUSG00000047473	396.629	-0.878007	0.0879079	-9.9878	1.72361e-23	1.28016e-21	ENSMUSG00000047473	22693	Zfp30	protein_coding	7	29483423	29494127	347.378	410.613	366.256	392.088	266.233	289.793	674.639	655.258	618.444	663.979	600.965	596.97
218	ENSMUSG00000044912	128.4	2.02185	0.202698	9.9747	1.96699e-23	1.45422e-21	ENSMUSG00000044912	238266	Syt16	protein_coding	12	74044435	74320041	272.858	266.983	365.185	348.866	404.381	455.098	52.8468	66.9291	85.2634	72.1106	131.485	109.463
219	ENSMUSG00000039236	3155.95	1.4426	0.144636	9.97398	1.98126e-23	1.45808e-21	ENSMUSG00000039236	57444	Isg20	protein_coding	7	78563172	78570144	4899.98	4681.5	4109.14	4324.29	5812.29	5550.97	1986.81	2028.38	1696.17	1435.66	1857.81	1804.45
220	ENSMUSG00000058145	24.3706	2.86553	0.287595	9.96375	2.19614e-23	1.60887e-21	ENSMUSG00000058145	233332	Adamts17	protein_coding	7	66489483	66802919	68.7877	83.6434	56.759	41.1641	59.4678	82.6523	5.622	10.795	5.68423	11.238	11.6016	7.89941
221	ENSMUSG00000020864	3088.61	-0.459704	0.046162	-9.95849	2.31544e-23	1.6886e-21	ENSMUSG00000020864	71452	Ankrd40	protein_coding	11	94218827	94232667	2591	2662.23	2704.09	2788.87	2363.16	2508.14	3599.2	3658.43	3373.02	3596.16	3510.66	3738.68
222	ENSMUSG00000028413	6651.62	0.860426	0.086688	9.92555	3.22318e-23	2.34e-21	ENSMUSG00000028413	14595	B4galt1	protein_coding	4	40804602	40854005	6541.71	6792.02	8080.13	7668.88	8834.17	9118.28	3876.93	3862.46	4586.04	4554.2	4393.93	4632.44
223	ENSMUSG00000027800	42886.5	-1.38022	0.139075	-9.92424	3.26574e-23	2.36027e-21	ENSMUSG00000027800	17112	Tm4sf1	protein_coding	3	57193032	57209409	28902.3	28209	29632.5	33525.1	21123	19031.5	65343.3	60040.8	73771.1	60875.4	82409.5	75149.4
224	ENSMUSG00000046402	744.924	1.77772	0.179165	9.92227	3.33079e-23	2.39653e-21	ENSMUSG00000046402	19659	Rbp1	protein_coding	9	98305014	98328628	163.944	168.977	157.426	142.016	189.382	178.57	31.4832	56.1341	35.2422	72.1106	48.7269	46.268
225	ENSMUSG00000031290	1126.43	-0.871451	0.0878436	-9.92049	3.39098e-23	2.429e-21	ENSMUSG00000031290	210297	Lrch2	protein_coding	X	146253371	146337077	606.478	557.623	665.044	616.433	451.955	472.445	1132.27	983.427	1092.51	1040.45	933.545	979.527
226	ENSMUSG00000000340	1331.09	0.788162	0.0794847	9.9159	3.5506e-23	2.53208e-21	ENSMUSG00000000340	13171	Dbt	protein_coding	3	116306719	116343630	1892.81	2053.91	2096.87	1975.88	2172.86	2336.71	1100.79	1071.95	1182.32	1107.88	1444.02	1344.03
227	ENSMUSG00000037989	39.3841	9.5952	0.971254	9.87919	5.12438e-23	3.63831e-21	ENSMUSG00000037989	75607	Wnk2	protein_coding	13	49189779	49301490	274.004	309.227	91.0286	88.5029	53.9784	54.0811	0	0	0	0	0	0
228	ENSMUSG00000034853	160.234	1.48664	0.150529	9.87609	5.28552e-23	3.73626e-21	ENSMUSG00000034853	329910	Acot11	protein_coding	4	106601752	106662195	103.182	122.508	119.944	96.7357	158.276	149.999	55.0956	41.0211	40.9265	42.1425	51.0472	37.2401
229	ENSMUSG00000027427	1248.82	0.457925	0.0463826	9.87276	5.4638e-23	3.83227e-21	ENSMUSG00000027427	70408	Polr3f	protein_coding	2	144369638	144383915	1568.36	1493.75	1673.86	1782.41	1645.88	1601.01	1263.82	1118.36	1203.92	1164.07	1182.59	1175.88
230	ENSMUSG00000040447	145.308	1.98476	0.201036	9.87267	5.46889e-23	3.83227e-21	ENSMUSG00000040447	216892	Spns2	protein_coding	11	72342464	72380730	424.191	473.98	386.604	443.543	231.467	253.059	85.4543	101.473	106.864	121.745	72.7036	71.0947
231	ENSMUSG00000048482	1200.04	-1.49078	0.151028	-9.87089	5.56692e-23	3.88407e-21	ENSMUSG00000048482	12064	Bdnf	protein_coding	2	109505045	109557352	326.742	283.036	203.476	220.228	310.147	284.691	948.993	836.614	622.992	638.694	761.067	769.628
232	ENSMUSG00000054951	1110.94	1.32095	0.13409	9.85126	6.76913e-23	4.70251e-21	ENSMUSG00000054951	71583	9130008F23Rik	protein_coding	17	41186373	41191450	2000.58	1879.87	1307.6	1488.08	1576.35	1596.92	776.96	702.756	603.665	634.011	636.543	589.07
233	ENSMUSG00000031328	63311.2	-0.869844	0.0883601	-9.84431	7.25385e-23	5.01761e-21	ENSMUSG00000031328	192176	Flna	protein_coding	X	73267067	73293426	36198.4	38122	46725.5	42765.4	44513.9	46589.4	68333.1	72847	83062.5	83579.9	76945.9	81078.4
234	ENSMUSG00000026413	242.957	4.82183	0.490219	9.83607	7.87273e-23	5.40419e-21	ENSMUSG00000026413	18772	Pkp1	protein_coding	1	135799133	135846945	99.7422	103.921	91.0286	73.0663	273.552	288.773	4.4976	10.795	3.41054	6.55551	2.32033	5.64244
235	ENSMUSG00000030095	4796.54	-0.486723	0.0494839	-9.83598	7.87979e-23	5.40419e-21	ENSMUSG00000030095	74122	Tmem43	protein_coding	6	91450685	91465445	3447.41	3459.8	3281.31	3310.62	3411.62	3492.82	5340.9	5236.67	4409.83	4573.87	4438.79	4599.71
236	ENSMUSG00000024331	390.828	1.67549	0.170352	9.83546	7.92083e-23	5.40932e-21	ENSMUSG00000024331	13506	Dsc2	protein_coding	18	20163690	20192611	303.812	375.973	405.881	415.758	555.337	587.75	122.559	105.791	136.422	144.221	163.196	154.603
237	ENSMUSG00000015093	89.7053	1.88026	0.191443	9.82156	9.09297e-23	6.1836e-21	ENSMUSG00000015093	69454	Clic3	protein_coding	2	25346850	25348788	155.919	158.838	111.376	115.26	134.489	166.325	37.1052	52.8956	27.2843	32.7775	36.3518	42.8825
238	ENSMUSG00000029322	75137	0.815136	0.0830348	9.81679	9.53272e-23	6.45541e-21	ENSMUSG00000029322	231507	Plac8	protein_coding	5	100701591	100720111	99697.5	95413.5	98650.4	106925	116845	105471	56792.3	58415.1	59275.1	52015.1	65684.6	61903.2
239	ENSMUSG00000028161	4218.77	0.825745	0.0842869	9.79684	1.16158e-22	7.83313e-21	ENSMUSG00000028161	19055	Ppp3ca	protein_coding	3	136375885	136643488	4291.21	4535.33	4194.81	3629.65	4405.19	4804.04	2667.07	2685.8	2277.1	2069.67	2435.57	2457.85
240	ENSMUSG00000034663	1503.44	1.18227	0.120967	9.77343	1.46415e-22	9.79155e-21	ENSMUSG00000034663	140780	Bmp2k	protein_coding	5	97145548	97239726	1926.06	2083.48	2346.4	2233.15	2962.41	3165.28	983.849	1000.7	1047.04	1021.72	1198.84	1232.31
241	ENSMUSG00000115338	5058.95	0.968462	0.0990898	9.77358	1.46195e-22	9.79155e-21	ENSMUSG00000115338	18950	Pnp	protein_coding	14	51168539	51202694	7485.25	7628.45	7069.18	7824.27	6224.9	5674.44	4019.73	3546.17	4274.54	2881.61	3359.06	3339.19
242	ENSMUSG00000054146	28.4333	2.73631	0.280516	9.75456	1.76372e-22	1.17462e-20	ENSMUSG00000054146	16665	Krt15	protein_coding	11	100022584	100026754	49.2979	75.1946	54.6172	57.6298	95.1484	71.4279	10.1196	7.55652	5.68423	13.111	13.922	9.0279
243	ENSMUSG00000070047	16029	-0.843684	0.0865566	-9.7472	1.89627e-22	1.25771e-20	ENSMUSG00000070047	14107	Fat1	protein_coding	8	45388484	45505294	12253.4	14249	13596.5	11818.2	9589.86	11027.4	18769.6	20397.2	22912	23694.4	20649.4	23750.1
244	ENSMUSG00000072568	8534.97	-0.84484	0.0866832	-9.7463	1.91321e-22	1.26374e-20	ENSMUSG00000072568	399603	Lratd2	protein_coding	15	60690843	60725627	6703.36	6819.05	6770.39	6929.98	6836.05	7085.65	12071.5	11633.8	11614	12329	12399.1	13851.1
245	ENSMUSG00000025204	3387.73	0.3924	0.0402927	9.73872	2.0613e-22	1.356e-20	ENSMUSG00000025204	67264	Ndufb8	protein_coding	19	44537011	44543879	4241.91	4295.39	4263.35	4325.32	4227.7	4105.06	3193.29	3211.52	3009.23	3107.31	3446.46	3421.57
246	ENSMUSG00000019944	668.834	-1.28272	0.131808	-9.7317	2.20877e-22	1.4471e-20	ENSMUSG00000019944	69288	Rhobtb1	protein_coding	10	68987264	69127621	323.302	342.178	324.49	302.556	247.935	274.487	756.721	838.773	766.234	790.407	636.543	627.439
247	ENSMUSG00000041351	2669.13	0.841926	0.0868864	9.68997	3.32619e-22	2.17037e-20	ENSMUSG00000041351	110351	Rap1gap	protein_coding	4	137392037	137457172	3312.13	3514.71	3215.99	3325.03	3274.39	3324.46	1903.61	2105.03	1886.03	2020.97	1589.42	1637.44
248	ENSMUSG00000036856	600.644	4.31705	0.445901	9.68164	3.60896e-22	2.34539e-20	ENSMUSG00000036856	22417	Wnt4	protein_coding	4	137004800	137027037	502.15	426.666	1068.78	1052.77	476.657	592.852	20.2392	30.2261	63.6634	61.8091	16.2423	14.6703
249	ENSMUSG00000026579	136.309	5.68267	0.588541	9.65553	4.65743e-22	3.01461e-20	ENSMUSG00000026579	14067	F5	protein_coding	1	163979407	164047846	218.974	221.359	149.93	101.881	68.6167	67.3463	1.1244	4.31801	4.54738	3.746	2.32033	0
250	ENSMUSG00000030691	1209.9	-0.815524	0.084503	-9.65084	4.87551e-22	3.14315e-20	ENSMUSG00000030691	207278	Fchsd2	protein_coding	7	100742070	100933612	711.953	716.461	874.946	789.322	940.506	978.562	1433.61	1394.72	1521.1	1558.34	1418.49	1495.25
251	ENSMUSG00000072235	4700.24	-2.22876	0.231062	-9.64574	5.12423e-22	3.29032e-20	ENSMUSG00000072235	22142	Tuba1a	protein_coding	15	98847718	98851584	1087.99	1067.09	1808.79	1763.88	916.719	867.339	7567.21	7799.4	6557.33	6748.43	3118.52	3417.06
252	ENSMUSG00000001622	954.202	-3.23205	0.335214	-9.64176	5.32691e-22	3.4069e-20	ENSMUSG00000001622	12994	Csn3	protein_coding	5	88073438	88080524	95.1563	96.3167	53.5463	58.6589	72.2762	63.2647	615.046	539.751	518.402	363.362	1187.23	903.918
253	ENSMUSG00000016128	610.693	0.956556	0.0993269	9.63038	5.95075e-22	3.79084e-20	ENSMUSG00000016128	243362	Stard13	protein_coding	5	150960975	151157301	609.918	656.474	583.654	550.57	642.252	703.055	366.554	373.508	302.401	294.061	279.986	318.233
254	ENSMUSG00000033949	35.8124	3.7377	0.388589	9.61864	6.67064e-22	4.2327e-20	ENSMUSG00000033949	28105	Trim36	protein_coding	18	46298367	46345674	59.616	63.3662	87.8159	87.4738	100.638	127.55	1.1244	6.47701	6.82108	4.6825	11.6016	7.89941
255	ENSMUSG00000024101	1715.54	-0.407559	0.042476	-9.59503	8.38887e-22	5.3021e-20	ENSMUSG00000024101	68767	Washc1	protein_coding	17	66418540	66427498	1589	1573.17	1595.68	1708.31	1586.42	1617.33	2064.4	2152.53	2191.84	2201.71	2075.15	2140.74
256	ENSMUSG00000031561	303.098	1.94122	0.202398	9.59112	8.71332e-22	5.48565e-20	ENSMUSG00000031561	23965	Tenm3	protein_coding	8	48680717	49296986	275.151	337.953	548.314	518.668	572.72	664.28	91.0763	104.712	137.558	157.332	122.977	145.575
257	ENSMUSG00000019888	54.528	3.89562	0.406483	9.5837	9.3626e-22	5.87148e-20	ENSMUSG00000019888	67569	Mgat4c	protein_coding	10	101517348	102227330	138.722	138.561	109.234	78.2118	170.169	132.652	4.4976	5.39751	9.09477	4.6825	13.922	13.5418
258	ENSMUSG00000021187	615.524	3.45264	0.360427	9.5793	9.77064e-22	6.10362e-20	ENSMUSG00000021187	74413	Tc2n	protein_coding	12	101611702	101684782	841.503	909.939	784.988	635.986	1148.19	998.97	111.316	131.699	63.6634	37.46	65.7426	76.7371
259	ENSMUSG00000024087	85.1721	-1.82374	0.19045	-9.57594	1.00935e-21	6.28098e-20	ENSMUSG00000024087	13078	Cyp1b1	protein_coding	17	80008966	80022490	22.9292	31.2607	24.6313	19.553	45.7444	53.0607	125.933	127.381	84.1266	106.761	143.86	112.849
260	ENSMUSG00000035769	510.742	-0.952819	0.100178	-9.51128	1.88333e-21	1.16745e-19	ENSMUSG00000035769	102448	Xylb	protein_coding	9	119186447	119222863	423.044	468.065	410.164	423.99	384.253	468.363	810.692	761.049	873.098	919.644	785.044	841.852
261	ENSMUSG00000024892	1668.76	1.00454	0.105681	9.50535	1.9938e-21	1.23119e-19	ENSMUSG00000024892	18563	Pcx	protein_coding	19	4560500	4671780	3265.12	3169.16	3181.72	3015.27	3149.96	3555.07	1349.28	1546.93	1500.64	1456.26	1877.15	1904.89
262	ENSMUSG00000005148	8804.02	0.956697	0.101308	9.44349	3.60579e-21	2.21811e-19	ENSMUSG00000005148	12224	Klf5	protein_coding	14	99536127	99552472	9079.98	9510.85	8535.27	7914.83	11187.3	11916.2	4719.1	4742.25	4214.29	4401.55	5858.83	6020.48
263	ENSMUSG00000033088	2432.35	-0.538824	0.0571512	-9.42805	4.17768e-21	2.56014e-19	ENSMUSG00000033088	110253	Triobp	protein_coding	15	78831924	78890069	1500.72	1564.72	1536.78	1465.44	1827.95	1833.66	2390.47	2317.69	2225.94	2251.35	2443.31	2510.88
264	ENSMUSG00000033998	1006.01	3.01285	0.31966	9.42518	4.29383e-21	2.62135e-19	ENSMUSG00000033998	16525	Kcnk1	protein_coding	8	126721909	126757424	3071.37	2855.71	1709.2	1644.51	2351.26	2332.63	342.942	435.039	263.748	232.252	234.353	222.312
265	ENSMUSG00000001348	280.123	1.14485	0.121841	9.39623	5.6553e-21	3.43949e-19	ENSMUSG00000001348	11433	Acp5	protein_coding	9	22038023	22047007	615.65	538.191	585.796	503.231	633.103	690.81	263.109	270.955	255.79	242.554	296.229	283.25
266	ENSMUSG00000026090	1315.22	1.22258	0.130139	9.39446	5.75146e-21	3.48482e-19	ENSMUSG00000026090	72097	Cracdl	protein_coding	1	37650758	37759166	2349.1	2293.01	2754.42	2696.25	2755.65	3316.3	857.916	848.489	1251.67	1219.32	1308.66	1438.82
267	ENSMUSG00000032358	44.0813	3.33216	0.354985	9.38677	6.1871e-21	3.73474e-19	ENSMUSG00000032358	208994	Fam83b	protein_coding	9	76397336	76474398	52.7373	33.7953	66.3974	61.7462	73.1911	69.3871	3.3732	3.23851	12.5053	6.55551	5.4141	4.51395
268	ENSMUSG00000022899	229.561	6.59423	0.703949	9.36748	7.42833e-21	4.46725e-19	ENSMUSG00000022899	57738	Slc15a2	protein_coding	16	36570539	36605324	105.475	128.422	130.653	180.093	24.702	18.3672	2.2488	1.0795	0	0.936501	0.773443	1.12849
269	ENSMUSG00000037110	4398.14	-0.977166	0.104419	-9.35813	8.11617e-21	4.86276e-19	ENSMUSG00000037110	241694	Ralgapa2	protein_coding	2	146081799	146354264	2983.09	3034.82	3708.61	3625.53	3194.79	3643.84	5166.61	5133.03	6718.76	7031.25	7450.57	8242.47
270	ENSMUSG00000028268	35.5202	3.47209	0.371178	9.35426	8.41847e-21	5.0252e-19	ENSMUSG00000028268	55932	Gbp3	protein_coding	3	142265787	142278970	47.0049	54.9174	108.163	123.492	131.744	143.876	5.622	8.63602	9.09477	13.111	10.0548	7.89941
271	ENSMUSG00000030107	61.2232	4.90601	0.524868	9.34714	9.00501e-21	5.35549e-19	ENSMUSG00000030107	24110	Usp18	protein_coding	6	121222865	121247876	67.6413	52.3828	309.497	293.294	252.509	270.406	1.1244	5.39751	18.1895	4.6825	7.73443	4.51395
272	ENSMUSG00000050608	2966.42	0.634798	0.0679739	9.33885	9.73822e-21	5.77025e-19	ENSMUSG00000050608	433771	Micos10	protein_coding	4	138829125	138858424	3516.2	3337.29	3054.28	3428.97	3333.85	3061.2	2252.17	2119.06	2191.84	1780.29	2273.92	2091.09
273	ENSMUSG00000074896	73.5573	3.49404	0.37493	9.31919	1.17227e-20	6.9207e-19	ENSMUSG00000074896	15959	Ifit3	protein_coding	19	34560931	34566131	89.424	74.3497	331.987	357.099	158.276	206.121	22.488	23.7491	21.6001	17.7935	11.6016	11.2849
274	ENSMUSG00000026435	417.328	2.1852	0.234527	9.3175	1.19118e-20	7.00666e-19	ENSMUSG00000026435	212980	Slc45a3	protein_coding	1	131890705	131910707	842.65	790.811	623.278	585.56	682.507	752.034	201.267	208.344	144.379	143.285	122.204	121.877
275	ENSMUSG00000029287	472.578	2.68729	0.289545	9.28108	1.67777e-20	9.83295e-19	ENSMUSG00000029287	21814	Tgfbr3	protein_coding	5	107254436	107437495	566.352	589.729	677.896	519.697	626.699	807.135	83.2055	70.1677	112.548	120.809	87.399	113.977
276	ENSMUSG00000026879	8655.69	1.66452	0.17977	9.25918	2.06008e-20	1.20298e-18	ENSMUSG00000026879	227753	Gsn	protein_coding	2	35146392	35197904	11366	10989.4	17808.4	18352	11238.5	12901.9	5548.91	5939.42	3899.38	3959.53	3459.61	3268.1
277	ENSMUSG00000035621	4749.45	-0.417415	0.0451003	-9.25527	2.13684e-20	1.2433e-18	ENSMUSG00000035621	59090	Midn	protein_coding	10	79984106	79994202	3683.58	3925.33	3864.97	3687.28	3568.07	3573.44	4837.16	5346.78	5110.12	5172.29	4472.04	4858.14
278	ENSMUSG00000002602	24082.6	-0.970166	0.104889	-9.24947	2.25598e-20	1.3079e-18	ENSMUSG00000002602	26362	Axl	protein_coding	7	25456698	25488130	11016.4	11281.7	10354.8	9681.8	10557.8	11149.9	23037.8	22175.1	19531	20257.5	19780	20684
279	ENSMUSG00000019872	1150.56	1.97725	0.213956	9.24137	2.43353e-20	1.40578e-18	ENSMUSG00000019872	57319	Smpdl3a	protein_coding	10	57670431	57687926	2281.46	2365.67	2777.98	3254.02	2311.01	2345.9	719.615	712.472	742.36	680.836	491.136	549.573
280	ENSMUSG00000030413	549.249	2.40895	0.261326	9.2182	3.02134e-20	1.73911e-18	ENSMUSG00000030413	21946	Pglyrp1	protein_coding	7	18605256	18624384	1840.07	1775.94	931.705	945.746	949.655	1019.38	204.641	250.445	243.285	226.633	247.502	232.468
281	ENSMUSG00000032038	9013.62	1.19308	0.129605	9.20549	3.40109e-20	1.95073e-18	ENSMUSG00000032038	20443	St3gal4	protein_coding	9	34957872	35030564	15370.6	15360.8	15046.5	14825.3	12281.5	12432.5	6750.89	6587.12	6735.81	6974.12	5060.63	5207.97
282	ENSMUSG00000025780	279.769	-2.57068	0.280377	-9.16866	4.78919e-20	2.72747e-18	ENSMUSG00000025780	209378	Itih5	protein_coding	2	10158382	10261340	69.9342	81.1088	142.433	120.405	109.787	136.733	391.291	358.395	634.36	503.837	1027.91	1005.48
283	ENSMUSG00000045730	63.4881	1.7436	0.190162	9.16904	4.77264e-20	2.72747e-18	ENSMUSG00000045730	11555	Adrb2	protein_coding	18	62310887	62313030	84.8382	66.7458	83.5322	60.7171	64.9571	71.4279	26.9856	28.0671	22.7369	16.857	20.1095	14.6703
284	ENSMUSG00000050747	228.344	4.18174	0.456177	9.16693	4.86689e-20	2.76196e-18	ENSMUSG00000050747	69097	Trim15	protein_coding	17	37171583	37178102	139.868	114.059	145.646	149.22	213.169	228.569	6.74639	16.1925	5.68423	10.3015	7.73443	7.89941
285	ENSMUSG00000036241	3892.71	-0.477471	0.0521085	-9.16303	5.04607e-20	2.85359e-18	ENSMUSG00000036241	67615	Ube2r2	protein_coding	4	41135743	41193380	2956.73	3055.94	3260.97	2921.62	2928.56	3141.81	4237.86	4224.09	4426.88	4021.33	4172.72	4351.45
286	ENSMUSG00000024424	473.327	3.18143	0.347635	9.15164	5.60736e-20	3.15992e-18	ENSMUSG00000024424	72747	Ttc39c	protein_coding	18	12732953	12871920	929.781	891.352	658.619	643.189	910.314	999.991	129.306	165.164	78.4424	92.7136	37.1252	53.0389
287	ENSMUSG00000006205	638.286	1.8889	0.206533	9.14573	5.92272e-20	3.32601e-18	ENSMUSG00000006205	56213	Htra1	protein_coding	7	130537841	130587390	737.175	785.741	471.207	455.893	640.422	607.137	197.894	181.356	123.916	174.189	155.462	165.888
288	ENSMUSG00000090534	16.8629	3.48336	0.381114	9.13994	6.24848e-20	3.49676e-18	ENSMUSG00000090534	105245869	Gm4675	lncRNA	14	118473644	118498611	42.4191	34.6402	27.8441	32.9313	34.7658	41.8363	2.2488	5.39751	2.27369	2.8095	3.86721	2.25697
289	ENSMUSG00000048776	148.152	2.56762	0.28105	9.13583	6.49051e-20	3.61964e-18	ENSMUSG00000048776	19227	Pthlh	protein_coding	6	147153599	147165681	179.995	213.755	64.2555	71.0081	109.787	134.693	17.9904	19.431	22.7369	15.9205	30.1643	23.6982
290	ENSMUSG00000031596	261.9	3.53726	0.387768	9.12209	7.36914e-20	4.09546e-18	ENSMUSG00000031596	11988	Slc7a2	protein_coding	8	41315433	41375345	1329.9	1438.84	855.669	983.823	271.722	347.956	115.813	145.733	56.8423	63.6821	34.0315	34.9831
291	ENSMUSG00000032377	744.404	-1.48821	0.163441	-9.10548	8.58871e-20	4.75685e-18	ENSMUSG00000032377	235527	Plscr4	protein_coding	9	92339426	92374509	231.585	192.633	213.114	189.355	290.02	303.058	535.214	438.278	603.665	581.567	911.115	910.689
292	ENSMUSG00000043705	22.6757	4.38881	0.482259	9.10052	8.9902e-20	4.96216e-18	ENSMUSG00000043705	381122	Capn13	protein_coding	17	73613459	73707861	33.2474	39.7095	76.0357	76.1536	65.872	54.0811	2.2488	3.23851	4.54738	1.873	0.773443	4.51395
293	ENSMUSG00000039903	1467.04	0.514026	0.0565034	9.09725	9.26457e-20	5.09615e-18	ENSMUSG00000039903	70967	Eva1c	protein_coding	16	90623607	90701997	1551.16	1688.92	1695.27	1546.74	1552.57	1574.48	1146.89	1168.02	1170.95	1109.75	1061.16	1077.71
294	ENSMUSG00000045817	10731.8	-0.896145	0.0987101	-9.07856	1.10022e-19	6.0314e-18	ENSMUSG00000045817	12193	Zfp36l2	protein_coding	17	84491359	84495375	4694.76	4853.01	5202.55	4767.83	5455.48	5966.27	8488.09	8321.88	9317.59	8198.13	11510.4	11744.2
295	ENSMUSG00000027792	1453.77	1.93943	0.21373	9.07418	1.14537e-19	6.25761e-18	ENSMUSG00000027792	12038	Bche	protein_coding	3	73543141	73615748	752.079	725.755	1489.66	1487.05	2131.69	2017.33	320.454	283.909	359.243	325.902	524.394	427.697
296	ENSMUSG00000048960	33.3857	-5.2478	0.578642	-9.06917	1.19928e-19	6.52999e-18	ENSMUSG00000048960	109294	Prex2	protein_coding	1	11063689	11373905	0	2.53465	6.42555	8.23283	1.82978	0	91.0763	93.9167	195.538	178.872	80.438	81.2511
297	ENSMUSG00000026193	42727	-1.95339	0.216033	-9.04207	1.53729e-19	8.34227e-18	ENSMUSG00000026193	14268	Fn1	protein_coding	1	71624679	71692359	13360.9	13954.9	14724.1	13580	6601.84	7683.6	48427.9	54649.8	49398.2	58614.7	26214.3	33425.8
298	ENSMUSG00000020689	1571.74	1.97316	0.218293	9.03905	1.58041e-19	8.54746e-18	ENSMUSG00000020689	16416	Itgb3	protein_coding	11	104498826	104561302	1678.42	1780.17	2316.41	1999.55	3617.47	3966.29	545.334	568.898	687.792	704.249	715.434	689.506
299	ENSMUSG00000035954	2147.57	-0.923569	0.102187	-9.03804	1.59512e-19	8.59817e-18	ENSMUSG00000035954	238130	Dock4	protein_coding	12	40495951	40896873	1574.09	1592.61	2060.46	1945	1545.25	1674.47	3019.01	3089.54	3623.13	3917.38	2856.32	3203.78
300	ENSMUSG00000039865	1746.56	2.18902	0.242288	9.03478	1.64338e-19	8.8288e-18	ENSMUSG00000039865	213603	Slc44a3	protein_coding	3	121253177	121326053	2989.97	3018.77	4007.4	3758.28	4381.4	4844.85	683.635	631.509	859.456	887.803	982.272	998.711
301	ENSMUSG00000025034	3755.3	-0.503571	0.0557745	-9.02868	1.73749e-19	9.30337e-18	ENSMUSG00000025034	93679	Trim8	protein_coding	19	46490141	46505287	2648.33	2799.1	2813.32	2791.96	2840.73	3105.07	3772.36	3839.79	3789.11	3810.62	4326.64	4559.09
302	ENSMUSG00000006567	478.295	2.10366	0.233287	9.0175	1.92434e-19	1.02697e-17	ENSMUSG00000006567	11979	Atp7b	protein_coding	8	22482801	22550321	1256.52	1260.57	1125.54	1061.01	1095.12	1205.09	173.157	255.842	374.022	383.029	211.15	232.468
303	ENSMUSG00000026131	11189.7	-0.966814	0.107241	-9.01533	1.96271e-19	1.04399e-17	ENSMUSG00000026131	13518	Dst	protein_coding	1	33947306	34347742	4539.99	5105.63	6038.95	5405.88	5615.59	5953.01	9383.11	9877.45	11184.3	12852.5	9577.54	10958.7
304	ENSMUSG00000021023	1213.71	0.906617	0.100666	9.00621	2.13298e-19	1.13083e-17	ENSMUSG00000021023	66132	Prorp	protein_coding	12	55346362	55429318	1962.74	1967.73	2171.84	2098.34	2199.39	2358.14	995.093	1038.48	1249.39	1045.13	1232.09	1244.72
305	ENSMUSG00000020605	1462.17	-0.665201	0.0740869	-8.97866	2.74083e-19	1.44832e-17	ENSMUSG00000020605	58240	Hs1bp3	protein_coding	12	8363432	8393824	1170.54	1187.06	1351.51	1219.49	1054.87	1215.29	1874.37	1948.5	2011.08	2064.05	1692.29	1824.76
306	ENSMUSG00000025858	2051.13	0.516887	0.0575946	8.97458	2.84444e-19	1.49816e-17	ENSMUSG00000025858	67604	Get4	protein_coding	5	139238079	139255806	2603.62	2586.19	2399.94	2285.64	2422.63	2440.79	1765.31	1764.99	1596.13	1752.19	1738.7	1681.45
307	ENSMUSG00000041688	1859.04	-1.12093	0.124917	-8.97345	2.87361e-19	1.5086e-17	ENSMUSG00000041688	27494	Amot	protein_coding	X	144229421	144288177	1535.11	1552.05	1695.27	1624.95	1000.89	1219.38	2740.16	3035.56	3801.61	3666.4	2588.71	2929.55
308	ENSMUSG00000058254	1628.32	-1.06774	0.119177	-8.9593	3.26745e-19	1.70979e-17	ENSMUSG00000058254	21912	Tspan7	protein_coding	X	10351397	10462844	702.781	786.586	734.655	672.004	844.442	838.768	1281.81	1378.52	1491.54	1373.85	2032.61	2040.31
309	ENSMUSG00000042793	1769.34	-2.74897	0.306965	-8.95533	3.38708e-19	1.76665e-17	ENSMUSG00000042793	329252	Lgr6	protein_coding	1	134911039	135033014	161.651	166.442	65.3264	68.9499	53.0636	40.8159	964.734	968.314	459.286	540.361	392.135	416.412
310	ENSMUSG00000048756	1867.58	-0.689809	0.0770655	-8.95095	3.52443e-19	1.83236e-17	ENSMUSG00000048756	56484	Foxo3	protein_coding	10	42057837	42152751	1505.3	1738.77	1553.91	1551.89	1243.33	1319.38	2362.36	2374.91	2539.71	2507.95	2216.69	2378.85
311	ENSMUSG00000034353	250.274	2.66643	0.297968	8.94871	3.59675e-19	1.86395e-17	ENSMUSG00000034353	51801	Ramp1	protein_coding	1	91107544	91152918	472.342	416.527	263.448	258.305	218.658	266.324	71.9615	89.5987	42.0633	19.6665	40.219	36.1116
312	ENSMUSG00000039062	100.698	4.99868	0.558806	8.94529	3.70973e-19	1.91634e-17	ENSMUSG00000039062	16790	Anpep	protein_coding	7	79471551	79510807	84.8382	112.369	315.923	208.908	381.509	512.24	4.4976	4.31801	5.68423	12.1745	10.0548	13.5418
313	ENSMUSG00000055013	2462.62	-0.822655	0.0920344	-8.93856	3.94291e-19	2.03028e-17	ENSMUSG00000055013	347722	Agap1	protein_coding	1	89382528	89825339	1383.78	1452.35	1704.91	1545.71	1355.87	1404.07	2292.65	2510.92	2621.57	2901.28	2498.22	2820.09
314	ENSMUSG00000002992	99.1119	-2.74914	0.308305	-8.91695	4.79306e-19	2.46018e-17	ENSMUSG00000002992	11813	Apoc2	protein_coding	7	19405504	19411866	25.2222	19.4323	32.1278	30.8731	14.6382	15.306	150.669	117.666	193.264	168.57	146.181	144.446
315	ENSMUSG00000026961	414.703	4.09655	0.459457	8.91607	4.83143e-19	2.47201e-17	ENSMUSG00000026961	227618	Lrrc26	protein_coding	2	25179927	25181192	788.766	717.306	841.747	736.838	687.081	759.177	28.11	42.1006	55.7055	51.5075	51.0472	36.1116
316	ENSMUSG00000026826	459.13	0.981316	0.110085	8.91417	4.91506e-19	2.50683e-17	ENSMUSG00000026826	18227	Nr4a2	protein_coding	2	56996842	57014015	773.862	746.032	720.733	684.354	875.549	885.706	498.109	425.324	393.349	408.314	322.526	329.518
317	ENSMUSG00000028927	2815.21	-2.43216	0.274439	-8.8623	7.83769e-19	3.98486e-17	ENSMUSG00000028927	18600	Padi2	protein_coding	4	140633655	140679897	505.59	619.299	382.32	300.498	513.253	502.036	3050.49	3099.25	1907.63	1891.73	2613.46	2676.77
318	ENSMUSG00000041046	1182.38	5.5625	0.628311	8.8531	8.51218e-19	4.31417e-17	ENSMUSG00000041046	56089	Ramp3	protein_coding	11	6608521	6627475	2618.52	2647.86	2197.54	1899.72	3665.04	3987.72	92.2007	131.699	52.2949	61.8091	10.0548	12.4134
319	ENSMUSG00000037824	4053.12	0.725698	0.0820876	8.84052	9.527e-19	4.81338e-17	ENSMUSG00000037824	52588	Tspan14	protein_coding	14	40628402	40688764	5474.36	5356.56	4822.38	4804.88	5134.36	5160.16	3218.03	3314.07	3025.15	2915.33	3071.34	3053.69
320	ENSMUSG00000025069	124.527	-1.52634	0.172783	-8.83384	1.0114e-18	5.09398e-17	ENSMUSG00000025069	68214	Gsto2	protein_coding	19	47853973	47874763	72.2271	49.0032	70.6811	95.7066	49.404	63.2647	173.157	175.959	273.98	183.554	177.118	164.759
321	ENSMUSG00000026764	1751.36	-1.71898	0.194638	-8.83166	1.03132e-18	5.17812e-17	ENSMUSG00000026764	16574	Kif5c	protein_coding	2	49509310	49664790	778.448	769.689	918.854	877.825	1248.82	1159.17	3038.13	2665.29	2870.54	2524.81	3899.7	3940.68
322	ENSMUSG00000055322	862.723	1.61662	0.183179	8.82533	1.09137e-18	5.46262e-17	ENSMUSG00000055322	21961	Tns1	protein_coding	1	73949390	74163608	1091.43	1151.58	1671.71	1613.63	816.081	888.767	236.124	356.236	428.591	575.012	326.393	435.596
323	ENSMUSG00000030126	1409.52	-0.368543	0.0417842	-8.82015	1.1431e-18	5.70383e-17	ENSMUSG00000030126	330401	Tmcc1	protein_coding	6	115995572	116170447	1212.96	1233.53	1219.78	1171.12	1123.48	1262.23	1539.3	1518.86	1592.72	1567.7	1549.98	1555.06
324	ENSMUSG00000030049	4678.67	4.88068	0.553663	8.81524	1.19425e-18	5.92236e-17	ENSMUSG00000030049	66284	Gkn2	protein_coding	6	87350339	87356479	1790.77	1802.98	2006.91	2319.6	1971.59	1724.47	56.22	117.666	80.7161	73.9836	33.258	32.7261
325	ENSMUSG00000030898	27.2752	8.24675	0.935499	8.81535	1.19308e-18	5.92236e-17	ENSMUSG00000030898	12426	Cckbr	protein_coding	7	105074938	105120105	37.8332	42.2442	77.1066	94.6775	107.042	118.366	0	0	0	0	0	1.12849
326	ENSMUSG00000022738	28.1737	3.36417	0.382989	8.784	1.57762e-18	7.79956e-17	ENSMUSG00000022738	195333	Gsc2	protein_coding	16	17730971	17732923	37.8332	37.1749	23.5604	36.0186	50.3189	55.1015	2.2488	8.63602	3.41054	1.873	3.09377	4.51395
327	ENSMUSG00000022218	27.6025	3.86238	0.439764	8.78285	1.59383e-18	7.85556e-17	ENSMUSG00000022218	21816	Tgm1	protein_coding	14	55937466	55951383	89.424	62.5214	50.3335	78.2118	60.3827	53.0607	6.74639	4.31801	3.41054	2.8095	6.18754	3.38546
328	ENSMUSG00000044041	1956.83	3.49081	0.397558	8.78064	1.62554e-18	7.98743e-17	ENSMUSG00000044041	16663	Krt13	protein_coding	11	100008153	100012392	1990.26	1940.7	3663.63	3269.46	7811.32	7546.87	226.004	206.185	202.359	240.681	822.943	633.081
329	ENSMUSG00000106874	1486.45	2.27963	0.259835	8.77338	1.73384e-18	8.49373e-17	ENSMUSG00000106874	NA	Gm20186	lncRNA	6	18842933	18848532	4307.26	4886.8	2789.76	2584.08	2611.09	2638.75	828.682	1000.7	728.718	838.168	341.088	345.317
330	ENSMUSG00000052180	37.5404	3.74146	0.426724	8.76786	1.82088e-18	8.89305e-17	ENSMUSG00000052180	97848	Serpinb6c	protein_coding	13	34063799	34089691	67.6413	45.6237	108.163	104.969	123.51	110.203	4.4976	3.23851	5.68423	1.873	15.4689	10.1564
331	ENSMUSG00000086831	29.8803	-4.55289	0.520071	-8.75436	2.0526e-18	9.99447e-17	ENSMUSG00000086831	NA	Gm14280	lncRNA	2	131494817	131563758	8.02523	2.53465	2.14185	4.11641	0.914889	0	75.3347	77.7242	89.8108	94.5866	39.4456	27.0837
332	ENSMUSG00000030000	3362.83	-1.81406	0.207946	-8.72372	2.69219e-18	1.30693e-16	ENSMUSG00000030000	11519	Add2	protein_coding	6	86005663	86101391	1327.6	1288.45	1091.27	962.211	1702.61	1922.43	4661.76	4273.75	4273.4	4487.71	5482.16	5988.88
333	ENSMUSG00000004951	459.856	-2.06582	0.23702	-8.7158	2.88722e-18	1.39739e-16	ENSMUSG00000004951	15507	Hspb1	protein_coding	5	135916773	135918417	223.56	219.67	312.71	300.498	96.0633	173.468	938.873	969.393	989.056	1106.94	713.887	829.438
334	ENSMUSG00000052688	114.624	-2.45237	0.281556	-8.71006	3.03716e-18	1.46557e-16	ENSMUSG00000052688	226421	Rab7b	protein_coding	1	131616433	131643177	12.6111	13.5181	19.2767	12.3492	22.8722	13.2652	79.8323	83.1217	95.4951	60.8726	104.415	91.4075
335	ENSMUSG00000027801	9772.4	-2.35399	0.271007	-8.68606	3.75229e-18	1.80525e-16	ENSMUSG00000027801	229302	Tm4sf4	protein_coding	3	57332735	57349098	159.358	160.528	293.433	322.109	134.489	108.162	606.051	646.622	1105.01	1093.83	1291.65	1275.19
336	ENSMUSG00000078532	762.247	-0.723696	0.0833824	-8.67925	3.98381e-18	1.91093e-16	ENSMUSG00000078532	67149	Nkain1	protein_coding	4	130297197	130339644	497.565	479.049	555.81	505.29	489.466	547.954	808.443	868.999	810.571	840.041	852.334	894.891
337	ENSMUSG00000026981	20777.5	-1.95659	0.225945	-8.6596	4.73429e-18	2.26417e-16	ENSMUSG00000026981	16181	Il1rn	protein_coding	2	24226865	24241506	3072.52	3458.95	5660.91	5180.51	6561.58	6210.15	14811.7	13637.4	17506.3	15611.5	29253.9	26183.2
338	ENSMUSG00000074994	2788.07	-0.3946	0.045653	-8.64346	5.45336e-18	2.60035e-16	ENSMUSG00000074994	99003	Qser1	protein_coding	2	104585140	104647105	2408.72	2705.32	2946.11	2642.74	2526.01	2594.87	3476.64	3451.17	3395.76	3547.47	3463.48	3467.84
339	ENSMUSG00000074794	2659.1	1.34216	0.15546	8.63347	5.95197e-18	2.82973e-16	ENSMUSG00000074794	105171	Arrdc3	protein_coding	13	81031503	81044161	2965.9	2935.97	3104.61	3022.48	4335.66	4450.98	1365.02	1551.24	1077.73	1014.23	1617.27	1584.4
340	ENSMUSG00000037280	42.9168	5.72551	0.663222	8.63287	5.98294e-18	2.83609e-16	ENSMUSG00000037280	207839	Galnt6	protein_coding	15	100589694	100627257	87.1311	54.9174	35.3405	24.6985	77.7655	93.8767	0	3.23851	1.13685	0	1.54689	1.12849
341	ENSMUSG00000021403	2081.73	4.03185	0.467186	8.63006	6.13208e-18	2.89826e-16	ENSMUSG00000021403	20706	Serpinb9b	protein_coding	13	33211399	33225867	3805.11	4391.7	8316.8	9721.94	3429.92	3166.3	459.879	504.128	378.57	361.489	177.118	126.391
342	ENSMUSG00000058446	5208.74	0.828524	0.0961251	8.61922	6.74096e-18	3.17673e-16	ENSMUSG00000058446	387524	Znrf2	protein_coding	6	54793901	54870485	6039.56	5754.5	7717.09	7373.52	7589.92	7856.05	4145.66	3844.11	3981.23	3619.58	4077.59	4168.63
343	ENSMUSG00000018217	612.096	2.08985	0.242574	8.61531	6.97551e-18	3.27768e-16	ENSMUSG00000018217	18858	Pmp22	protein_coding	11	63019808	63050373	171.969	201.082	356.618	289.178	400.721	418.363	50.598	42.1006	75.0318	66.4916	103.641	92.536
344	ENSMUSG00000032328	8965.81	0.425771	0.0495717	8.58899	8.77385e-18	4.1107e-16	ENSMUSG00000032328	69981	Tmem30a	protein_coding	9	79676225	79700789	9903.14	9419.6	9351.32	10064.6	10335.5	9934.6	7874.17	7067.5	7305.37	6703.47	7526.37	7453.66
345	ENSMUSG00000040557	1089.99	-1.03016	0.119967	-8.58702	8.92512e-18	4.16945e-16	ENSMUSG00000040557	79565	Mettl27	protein_coding	5	134961222	134971491	836.917	811.088	658.619	701.848	718.188	693.871	1657.36	1550.17	1457.44	1591.12	1365.9	1407.22
346	ENSMUSG00000036534	1627.59	-0.716007	0.0834556	-8.57949	9.5291e-18	4.43874e-16	ENSMUSG00000036534	234595	Slc38a7	protein_coding	8	96562548	96580167	1267.99	1290.98	1418.98	1338.86	1154.59	1177.54	2235.31	2200.03	2150.91	2418.05	1747.21	1813.48
347	ENSMUSG00000054065	411.039	1.83451	0.214097	8.56857	1.0478e-17	4.86666e-16	ENSMUSG00000054065	56460	Pkp3	protein_coding	7	140658131	140670423	677.559	675.907	636.129	622.607	770.336	745.911	227.129	237.491	172.801	147.967	198.775	173.787
348	ENSMUSG00000091721	1151.9	-2.19578	0.256947	-8.54563	1.27832e-17	5.92033e-16	ENSMUSG00000091721	433653	Gimd1	protein_coding	3	132335581	132351112	482.661	454.547	570.803	614.375	654.145	552.036	2188.08	1835.15	2307.8	2031.27	3547.01	3339.19
349	ENSMUSG00000054720	2285.99	-0.71439	0.0836046	-8.54487	1.28686e-17	5.94281e-16	ENSMUSG00000054720	100604	Lrrc8c	protein_coding	5	105667254	105760884	1551.16	1564.72	1433.97	1192.73	1270.78	1413.25	2543.39	2587.57	2077.02	2153.95	2157.9	2308.89
350	ENSMUSG00000024597	22042.5	-0.775267	0.0907735	-8.54068	1.33439e-17	6.14466e-16	ENSMUSG00000024597	20496	Slc12a2	protein_coding	18	58011750	58079893	16616.8	16332.4	16410.9	15655.7	11849.6	12700.9	25503.6	24033	28837.2	23387.2	26167.1	25362.8
351	ENSMUSG00000100798	92.4932	-3.03799	0.355755	-8.53956	1.34738e-17	6.18681e-16	ENSMUSG00000100798	100503197	Gm19589	lncRNA	1	88479239	88489889	4.58585	4.22442	4.2837	1.0291	7.31911	5.10199	53.9712	45.3391	35.2422	33.714	23.9767	29.3407
352	ENSMUSG00000020121	402.435	-1.21141	0.141896	-8.53728	1.37424e-17	6.2922e-16	ENSMUSG00000020121	117600	Srgap1	protein_coding	10	121616896	121883220	179.995	200.237	322.348	342.691	304.658	305.099	631.912	636.906	761.687	710.804	482.628	610.512
353	ENSMUSG00000031015	2345.53	0.456038	0.0534669	8.52935	1.47167e-17	6.71922e-16	ENSMUSG00000031015	20947	Swap70	protein_coding	7	109820918	109882713	2414.45	2585.34	2527.38	2418.39	2655.92	2770.38	1854.13	1965.77	1854.2	1873	1795.16	1868.78
354	ENSMUSG00000030401	138.206	-1.69536	0.198776	-8.52901	1.47604e-17	6.72014e-16	ENSMUSG00000030401	20167	Rtn2	protein_coding	7	19016549	19030085	110.06	67.5907	62.1137	75.1245	44.8296	47.9587	249.617	236.411	246.696	243.49	170.157	169.273
355	ENSMUSG00000024768	28.7332	8.44129	0.99235	8.50636	1.79475e-17	8.14816e-16	ENSMUSG00000024768	67717	Lipf	protein_coding	19	33938587	33954210	108.914	103.076	85.674	60.7171	12.8084	20.408	0	0	0	0	0	0
356	ENSMUSG00000079017	200.655	2.58417	0.30469	8.48132	2.22654e-17	1.00801e-15	ENSMUSG00000079017	76933	Ifi27l2a	protein_coding	12	103408426	103409939	282.03	250.085	616.853	599.967	662.379	684.688	52.8468	70.1677	113.685	76.7931	102.094	100.435
357	ENSMUSG00000032382	5095.63	-0.320681	0.0379388	-8.45258	2.84935e-17	1.28636e-15	ENSMUSG00000032382	56440	Snx1	protein_coding	9	65995415	66033869	4627.12	4384.1	4914.47	4872.8	4918.44	4772.4	5803.02	5851.98	5827.47	5756.67	6374.71	5951.64
358	ENSMUSG00000026875	239.253	2.25335	0.266623	8.45142	2.87787e-17	1.29561e-15	ENSMUSG00000026875	22029	Traf1	protein_coding	2	34831762	34851784	274.004	273.742	267.731	237.723	454.7	477.547	78.7079	89.5987	54.5686	71.1741	59.5551	63.1953
359	ENSMUSG00000026072	657.633	-1.45326	0.172095	-8.44451	3.05314e-17	1.37068e-15	ENSMUSG00000026072	16177	Il1r1	protein_coding	1	40264240	40356417	260.247	276.277	485.129	419.874	404.381	352.038	820.811	850.648	1111.84	1102.26	1072.76	1058.52
360	ENSMUSG00000033306	6323.88	-0.637342	0.0755563	-8.43532	3.30287e-17	1.47868e-15	ENSMUSG00000033306	210126	Lpp	protein_coding	16	24212257	24811328	5112.07	5834.76	5804.41	4997.32	4515.89	4808.12	7062.35	7841.51	8692.32	8668.25	7648.57	8420.77
361	ENSMUSG00000030022	193.432	1.63643	0.194092	8.43123	3.4206e-17	1.52714e-15	ENSMUSG00000030022	101401	Adamts9	protein_coding	6	92749680	92920473	600.746	556.778	522.611	589.676	268.977	305.099	192.272	193.231	122.779	162.015	117.563	127.519
362	ENSMUSG00000044026	1924.89	1.13915	0.135127	8.43027	3.44881e-17	1.53548e-15	ENSMUSG00000044026	240660	Slc35g1	protein_coding	19	38384428	38394058	2558.9	2447.63	3605.8	3370.31	4214.89	4520.37	1584.28	1524.26	1674.57	1748.45	1410.76	1464.78
363	ENSMUSG00000025467	3827.09	4.15784	0.49344	8.42623	3.56971e-17	1.58493e-15	ENSMUSG00000025467	22264	Prap1	protein_coding	7	139673308	139677113	7602.19	6900.16	9520.52	11533.2	10154.4	9792.77	431.769	591.567	442.233	452.33	622.621	568.758
364	ENSMUSG00000025899	2078.48	0.619307	0.073553	8.41986	3.76919e-17	1.6689e-15	ENSMUSG00000025899	67667	Alkbh8	protein_coding	9	3335140	3391154	3682.44	3606.81	3318.8	3319.89	2783.09	2969.36	2135.23	2212.98	2106.58	2082.78	2080.56	2193.78
365	ENSMUSG00000062661	1351.31	-0.96178	0.114373	-8.40918	4.12877e-17	1.82131e-15	ENSMUSG00000062661	14299	Ncs1	protein_coding	2	31135835	31186001	745.2	904.87	796.768	697.732	625.784	639.79	1490.95	1571.76	1469.94	1623.89	1158.62	1278.58
366	ENSMUSG00000004677	3572.61	-0.584184	0.0694715	-8.40898	4.136e-17	1.82131e-15	ENSMUSG00000004677	17925	Myo9b	protein_coding	8	71725358	71813357	2728.58	2666.45	2867.94	2813.57	2568.09	2748.95	4036.59	4178.75	4370.04	4754.62	3403.92	3834.6
367	ENSMUSG00000026670	2885.13	1.02178	0.121542	8.40685	4.21179e-17	1.84963e-15	ENSMUSG00000026670	107652	Uap1	protein_coding	1	169969507	170002526	3245.63	3624.55	4221.59	3931.17	4813.23	4989.75	1722.58	1687.26	2055.42	1800.89	2686.94	2270.52
368	ENSMUSG00000026577	647.732	0.514627	0.0612289	8.40497	4.27962e-17	1.87431e-15	ENSMUSG00000026577	66352	Blzf1	protein_coding	1	164117369	164135058	779.594	767.999	858.882	851.068	897.506	826.523	580.19	599.124	567.286	507.583	628.809	602.612
369	ENSMUSG00000048200	384.797	1.15016	0.137179	8.38435	5.10057e-17	2.2278e-15	ENSMUSG00000048200	213573	Cracr2b	protein_coding	7	141041007	141046526	403.555	314.297	298.788	305.644	244.275	245.916	164.162	168.402	112.548	133.92	118.337	119.62
370	ENSMUSG00000026821	2003.42	-0.630549	0.075256	-8.37872	5.35072e-17	2.33074e-15	ENSMUSG00000026821	19730	Ralgds	protein_coding	2	28403137	28443093	1649.76	1660.2	1607.46	1545.71	1520.55	1686.72	2411.84	2746.25	2469.23	2745.82	2212.82	2386.75
371	ENSMUSG00000062157	316.329	-1.06853	0.127565	-8.37633	5.46048e-17	2.37214e-15	ENSMUSG00000062157	242700	Ifnlr1	protein_coding	4	135413598	135435492	218.974	241.637	237.745	263.45	161.935	166.325	471.123	456.629	469.517	522.567	412.245	372.401
372	ENSMUSG00000030067	7050.27	0.824722	0.0984862	8.37399	5.57015e-17	2.41328e-15	ENSMUSG00000030067	108655	Foxp1	protein_coding	6	98902299	99499682	7924.35	8644.85	10363.3	9397.77	10185.5	10900.9	4577.43	4794.07	5518.25	5444.82	5986.45	6093.83
373	ENSMUSG00000035696	2239.34	-0.451514	0.0539262	-8.3728	5.62661e-17	2.43121e-15	ENSMUSG00000035696	73469	Rnf38	protein_coding	4	44126210	44233789	1458.3	1522.48	1717.76	1651.71	1573.61	1685.7	2049.78	2084.52	2283.92	2420.85	2076.69	2224.25
374	ENSMUSG00000010721	1540.45	0.618761	0.074091	8.35137	6.74778e-17	2.90786e-15	ENSMUSG00000010721	56873	Lmbr1	protein_coding	5	29434800	29583388	1742.62	1898.45	1955.51	1897.67	2135.35	2123.45	1159.26	1271.65	1302.83	1204.34	1379.05	1336.13
375	ENSMUSG00000028024	72.1737	-2.00934	0.240937	-8.33967	7.44988e-17	3.20186e-15	ENSMUSG00000028024	13809	Enpep	protein_coding	3	129062824	129126369	26.3686	32.1056	29.9859	34.9895	32.0211	22.4488	85.4543	64.7701	161.432	137.666	150.821	116.234
376	ENSMUSG00000039385	1830.22	1.97764	0.237191	8.33775	7.57166e-17	3.24554e-15	ENSMUSG00000039385	12563	Cdh6	protein_coding	15	13028787	13173761	2866.16	2977.37	2961.11	2827.98	2575.41	2800.99	937.749	957.519	768.508	854.089	346.502	455.909
377	ENSMUSG00000011831	5371.44	-0.683477	0.0821313	-8.32176	8.66651e-17	3.70499e-15	ENSMUSG00000011831	14020	Evi5	protein_coding	5	107892661	108022973	4149.05	3970.11	4574.99	4538.34	3972.45	4124.45	6332.62	5953.46	7012.07	6644.47	7494.66	7235.86
378	ENSMUSG00000105703	9.66901	4.2858	0.515618	8.31198	9.41182e-17	4.01297e-15	ENSMUSG00000105703	NA	Gm43305	lncRNA	14	54529900	54534913	41.2726	34.6402	34.2696	25.7276	41.17	40.8159	3.3732	1.0795	3.41054	2.8095	0.773443	0
379	ENSMUSG00000032496	295.468	6.06263	0.73065	8.29759	1.06248e-16	4.51822e-15	ENSMUSG00000032496	17002	Ltf	protein_coding	9	110848339	110871835	2399.55	2666.45	559.023	600.996	280.871	324.487	17.9904	32.3851	22.7369	18.73	3.86721	6.77092
380	ENSMUSG00000024735	11779.4	-0.433965	0.0523091	-8.29617	1.07525e-16	4.56048e-15	ENSMUSG00000024735	28000	Prpf19	protein_coding	19	10872595	10886923	11885.4	11419.4	11964.4	11939.7	10769.2	10581.5	16140.7	15939.9	16293.3	15844.7	13986.9	14416.4
381	ENSMUSG00000029660	33.8243	2.25179	0.271533	8.29288	1.10538e-16	4.67596e-15	ENSMUSG00000029660	75860	Tex26	protein_coding	5	149363125	149394444	36.6868	45.6237	64.2555	58.6589	83.2549	80.6115	16.866	14.0335	14.779	11.238	9.28131	12.4134
382	ENSMUSG00000034382	3009.11	0.683029	0.0825122	8.27792	1.25349e-16	5.28862e-15	ENSMUSG00000034382	224833	AI661453	protein_coding	17	47747540	47781563	3110.35	3264.63	3101.4	2999.84	2969.73	3243.85	1561.79	1810.33	1992.89	2012.54	2057.36	2203.94
383	ENSMUSG00000003435	5828.73	-0.280961	0.0339437	-8.27725	1.26055e-16	5.3045e-15	ENSMUSG00000003435	20924	Supt5	protein_coding	7	28014316	28038171	5114.37	5022.83	5160.79	4851.19	5198.4	5355.05	6183.07	6085.15	5919.56	6361.65	6230.08	6520.4
384	ENSMUSG00000048779	69.7459	2.42269	0.292747	8.27572	1.27684e-16	5.35905e-15	ENSMUSG00000048779	233571	P2ry6	protein_coding	7	100586837	100623856	134.136	140.251	131.724	122.463	135.404	162.243	32.6076	37.7826	22.7369	27.1585	15.4689	19.1843
385	ENSMUSG00000024052	2237.65	-0.939062	0.113513	-8.27274	1.30914e-16	5.48038e-15	ENSMUSG00000024052	64898	Lpin2	protein_coding	17	71489555	71556812	1381.49	1481.08	1813.08	1669.21	1585.5	1808.15	3546.35	3250.38	3150.2	3313.34	2591.81	2821.22
386	ENSMUSG00000022263	2340.42	-0.651208	0.0787729	-8.2669	1.37484e-16	5.74051e-15	ENSMUSG00000022263	223435	Trio	protein_coding	15	27730737	28025934	1584.41	1773.41	1894.47	1821.51	1537.93	1661.21	2453.44	2499.05	2900.09	3252.47	2371.37	2657.59
387	ENSMUSG00000029580	67303	-0.636831	0.0770537	-8.26477	1.39965e-16	5.82899e-15	ENSMUSG00000029580	11461	Actb	protein_coding	5	142888870	142892509	41863.1	45564.6	55419.3	50376.7	52435	52638.3	70334.5	74979	78277.5	78477.8	78310.3	83446
388	ENSMUSG00000031681	1648.77	-0.459863	0.0557342	-8.25099	1.57085e-16	6.52512e-15	ENSMUSG00000031681	17125	Smad1	protein_coding	8	80065024	80126147	1288.62	1324.78	1466.1	1501.46	1367.76	1481.62	1770.93	1798.45	1925.82	2029.4	1952.94	2113.66
389	ENSMUSG00000040483	285.771	2.29266	0.277994	8.24714	1.62224e-16	6.72126e-15	ENSMUSG00000040483	327959	Xaf1	protein_coding	11	72192455	72204559	468.903	393.716	846.031	950.891	688.911	738.769	147.296	187.833	160.295	161.078	93.5866	84.6366
390	ENSMUSG00000066684	68.3945	-2.10366	0.255217	-8.24263	1.68469e-16	6.96209e-15	ENSMUSG00000066684	170741	Pilrb1	protein_coding	5	137850409	137856368	44.712	32.9504	22.4894	36.0186	19.2127	18.3672	103.445	97.1552	146.653	132.047	129.165	135.418
391	ENSMUSG00000027087	7811.54	-0.715683	0.0868688	-8.23867	1.74139e-16	7.17801e-15	ENSMUSG00000027087	16410	Itgav	protein_coding	2	83554741	83637260	6007.46	6015.57	6140.68	5801.05	5185.59	5719.33	10117.3	10106.3	9990.6	9929.72	8370.97	8751.42
392	ENSMUSG00000025902	7138.9	1.23308	0.149704	8.2368	1.7688e-16	7.27237e-15	ENSMUSG00000025902	20671	Sox17	protein_coding	1	4561154	4567577	17336.8	17018.5	16297.3	17896.1	15077.4	14765.2	7997.85	8154.56	7113.25	7441.44	5503.82	5646.95
393	ENSMUSG00000019838	3053.15	-1.89553	0.230408	-8.22685	1.922e-16	7.88214e-15	ENSMUSG00000019838	72472	Slc16a10	protein_coding	10	39909528	40018254	1899.69	1765.81	2497.4	2312.39	1967.93	2082.63	6987.02	6548.26	8865.12	8462.22	7499.3	8240.22
394	ENSMUSG00000021892	1322.55	-0.684912	0.0833021	-8.22203	2.00083e-16	8.18462e-15	ENSMUSG00000021892	24056	Sh3bp5	protein_coding	14	31081837	31158035	1067.36	1144.82	1223	1217.43	1042.06	1087.74	1775.43	1704.53	1808.72	1781.22	1852.39	1980.5
395	ENSMUSG00000036528	192.494	1.89723	0.231149	8.2078	2.25272e-16	9.19168e-15	ENSMUSG00000036528	19024	Ppfibp2	protein_coding	7	107194414	107347790	272.858	252.62	497.98	447.66	396.147	377.548	52.8468	97.1552	106.864	122.682	116.79	104.949
396	ENSMUSG00000035638	10.2698	3.14444	0.383301	8.20359	2.33312e-16	9.49567e-15	ENSMUSG00000035638	224116	Muc20	protein_coding	16	32597793	32617805	34.3939	37.1749	24.6313	32.9313	34.7658	39.7955	3.3732	3.23851	3.41054	3.746	5.4141	3.38546
397	ENSMUSG00000064215	1480.79	1.0748	0.131178	8.19348	2.53785e-16	1.03029e-14	ENSMUSG00000064215	52668	Ifi27	protein_coding	12	103400470	103406498	2702.21	2691.8	2563.79	2847.53	2030.14	2057.12	1317.8	1333.19	1186.87	1374.78	942.053	916.332
398	ENSMUSG00000020583	113.787	3.04507	0.371909	8.18767	2.66321e-16	1.07847e-14	ENSMUSG00000020583	17182	Matn3	protein_coding	12	8997929	9022028	42.4191	29.5709	109.234	71.0081	96.9782	102.04	2.2488	7.55652	11.3685	10.3015	12.3751	10.1564
399	ENSMUSG00000020230	2027.91	-0.63381	0.0775724	-8.17056	3.06969e-16	1.23995e-14	ENSMUSG00000020230	15468	Prmt2	protein_coding	10	76043056	76073699	1548.87	1546.14	1534.64	1455.15	1518.72	1437.74	2629.97	2596.2	2208.89	2476.11	1940.57	2182.49
400	ENSMUSG00000033159	2775.98	-0.419146	0.0513045	-8.16978	3.08951e-16	1.24484e-14	ENSMUSG00000033159	69171	Cnppd1	protein_coding	1	75111198	75119355	2342.22	2510.15	2608.77	2454.41	2431.77	2444.88	3161.81	3275.21	3419.63	3422.91	3187.36	3315.5
401	ENSMUSG00000024927	3094.57	-0.554766	0.0679524	-8.16403	3.24025e-16	1.30232e-14	ENSMUSG00000024927	19697	Rela	protein_coding	19	5687511	5698158	2666.67	2707.85	2862.58	2714.77	2403.41	2588.75	3721.76	3845.19	4249.53	4529.85	3364.48	3710.47
402	ENSMUSG00000023963	1064.3	1.34535	0.165132	8.14715	3.72617e-16	1.4939e-14	ENSMUSG00000023963	56050	Cyp39a1	protein_coding	17	43978316	44062322	1582.12	1674.56	2180.4	1939.86	2450.99	2704.06	937.749	877.635	736.676	636.821	874.764	868.935
403	ENSMUSG00000067006	260.702	1.97424	0.242459	8.14256	3.86995e-16	1.54769e-14	ENSMUSG00000067006	20724	Serpinb5	protein_coding	1	106788903	106811078	186.873	177.425	231.32	217.141	367.785	269.385	42.7272	53.9751	76.1687	32.7775	81.9849	81.2511
404	ENSMUSG00000042306	4785.77	-1.96167	0.24095	-8.14137	3.90816e-16	1.5591e-14	ENSMUSG00000042306	66166	S100a14	protein_coding	3	90434163	90436144	353.11	380.197	550.455	438.398	882.868	784.687	1533.68	1574.99	1856.47	1831.8	3359.06	3048.04
405	ENSMUSG00000067279	208.228	2.46571	0.303068	8.13583	4.09117e-16	1.62808e-14	ENSMUSG00000067279	53412	Ppp1r3c	protein_coding	19	36709131	36714053	131.843	102.231	167.064	182.151	214.999	202.039	17.9904	24.8286	18.1895	16.857	56.4613	45.1395
406	ENSMUSG00000079018	4438.69	-1.99713	0.245631	-8.13058	4.27225e-16	1.69596e-14	ENSMUSG00000079018	17067	Ly6c1	protein_coding	15	74915867	74920679	372.6	397.095	281.653	244.927	377.849	334.691	2408.46	1898.84	1056.13	962.723	940.506	756.087
407	ENSMUSG00000090891	139.809	2.53439	0.312015	8.12263	4.56173e-16	1.80642e-14	ENSMUSG00000090891	52372	D6Ertd527e	lncRNA	6	87081728	87089979	157.065	171.511	230.249	213.024	485.806	513.261	41.6028	35.6236	45.4738	49.6345	72.7036	59.8098
408	ENSMUSG00000089712	71.0992	-1.35935	0.167372	-8.12176	4.59477e-16	1.81505e-14	ENSMUSG00000089712	115486954	Gm15889	lncRNA	8	95104458	95106951	77.9594	74.3497	69.6101	81.2991	53.0636	51.0199	202.392	171.641	163.706	178.872	164.743	162.502
409	ENSMUSG00000066058	13.5139	4.51736	0.556655	8.1152	4.84982e-16	1.91111e-14	ENSMUSG00000066058	242653	Cldn19	protein_coding	4	119112611	119119635	66.4948	65.056	36.4115	58.6589	20.1276	34.6936	1.1244	4.31801	2.27369	3.746	0	1.12849
410	ENSMUSG00000026393	8660.75	0.549821	0.0678187	8.10722	5.17897e-16	2.03584e-14	ENSMUSG00000026393	59125	Nek7	protein_coding	1	138410613	138547879	10083.1	9827.68	10879.5	11620.6	10724.3	10231.5	7127.57	6698.31	7579.35	6350.41	7939.39	7589.08
411	ENSMUSG00000004263	4038.86	-0.507443	0.0626041	-8.10558	5.24964e-16	2.0586e-14	ENSMUSG00000004263	13498	Atn1	protein_coding	6	124719507	124733487	2885.64	3182.68	3529.77	3085.25	2975.22	3496.91	4107.43	4199.26	4796.35	5033.69	4311.94	4781.4
412	ENSMUSG00000032092	2126.88	1.48179	0.183052	8.09491	5.73067e-16	2.24178e-14	ENSMUSG00000032092	14012	Mpzl2	protein_coding	9	44951097	44965313	3265.12	3471.63	2892.57	2659.2	4498.51	4522.41	1304.3	1291.08	990.193	999.246	1514.4	1530.23
413	ENSMUSG00000020990	41.0111	3.48382	0.430399	8.0944	5.75467e-16	2.24571e-14	ENSMUSG00000020990	71091	Cdkl1	protein_coding	12	69793622	69838041	64.2019	88.7127	168.135	191.413	146.382	190.815	4.4976	7.55652	15.9158	20.603	18.5626	7.89941
414	ENSMUSG00000027463	105.311	2.48803	0.307411	8.09349	5.79798e-16	2.25715e-14	ENSMUSG00000027463	69698	Slc52a3	protein_coding	2	151838431	151851178	87.1311	102.231	248.455	205.821	351.317	313.262	19.1148	35.6236	45.4738	51.5075	42.5393	38.3686
415	ENSMUSG00000033917	2745.15	0.952263	0.117679	8.09206	5.86631e-16	2.27825e-14	ENSMUSG00000033917	56209	Gde1	protein_coding	7	118287768	118305001	3167.67	3036.51	4150.91	3821.06	3741.9	3856.09	2036.29	2082.36	1865.56	1692.26	1785.88	1792.04
416	ENSMUSG00000031379	3106.54	1.69182	0.209111	8.09054	5.94025e-16	2.30142e-14	ENSMUSG00000031379	69656	Pir	protein_coding	X	163052367	163156007	3073.66	3212.25	5585.94	5572.59	7235.86	7201.97	1340.28	1380.68	1676.85	1431.91	2056.58	1981.62
417	ENSMUSG00000078956	138.265	-1.3272	0.164402	-8.07286	6.86683e-16	2.65402e-14	ENSMUSG00000078956	NA	Gm14221	lncRNA	2	160409532	160498188	52.7373	55.7623	53.5463	50.4261	75.9358	68.3667	149.545	148.971	168.253	146.094	149.274	135.418
418	ENSMUSG00000062488	33.7323	3.10399	0.384828	8.0659	7.26971e-16	2.80301e-14	ENSMUSG00000062488	667370	Ifit3b	protein_coding	19	34585370	34590801	43.5656	42.2442	147.788	151.278	97.8931	107.142	10.1196	15.113	19.3264	14.0475	6.96098	3.38546
419	ENSMUSG00000033885	2038.48	0.424512	0.0526385	8.06467	7.34329e-16	2.82463e-14	ENSMUSG00000033885	218699	Pxk	protein_coding	14	14304656	14371562	2272.29	2380.04	2617.34	2548.06	2391.52	2511.2	1802.41	1758.51	1828.05	1788.72	1898.8	1889.09
420	ENSMUSG00000039231	2117.69	-0.924641	0.114663	-8.06398	7.38481e-16	2.83383e-14	ENSMUSG00000039231	20937	Suv39h1	protein_coding	X	7927410	7940999	1378.05	1456.58	1506.79	1417.08	1676.99	1776.51	3201.16	2951.36	2501.06	3103.56	2747.27	2983.72
421	ENSMUSG00000004038	428.529	4.7909	0.594324	8.0611	7.56103e-16	2.89456e-14	ENSMUSG00000004038	14864	Gstm3	protein_coding	3	107871012	107876599	270.565	320.211	643.626	510.435	2474.77	2552.02	13.4928	15.113	29.558	27.1585	92.0397	66.5808
422	ENSMUSG00000030170	86.4492	3.75395	0.466311	8.05033	8.25734e-16	3.15364e-14	ENSMUSG00000030170	22419	Wnt5b	protein_coding	6	119409492	119521308	389.797	378.508	399.455	436.34	55.8082	79.5911	16.866	25.9081	23.8738	29.968	10.0548	22.5697
423	ENSMUSG00000071506	78.5454	2.43438	0.302458	8.04863	8.37269e-16	3.19013e-14	ENSMUSG00000071506	109218	Tmem139	protein_coding	6	42238893	42241489	58.4696	34.6402	134.937	95.7066	101.553	92.8563	14.6172	14.0335	10.2316	22.476	17.7892	15.7988
424	ENSMUSG00000035356	3439.06	0.769582	0.0958262	8.03102	9.66651e-16	3.67441e-14	ENSMUSG00000035356	80859	Nfkbiz	protein_coding	16	55631738	55659262	4306.11	4356.22	3728.96	4302.68	4192.02	3817.31	2418.58	2529.27	2486.28	2602.54	2249.94	2205.06
425	ENSMUSG00000048915	1243.92	-0.429644	0.053536	-8.02534	1.01242e-15	3.83933e-14	ENSMUSG00000048915	13640	Efna5	protein_coding	17	62911179	63188312	785.326	883.748	889.939	835.632	881.953	895.91	1157.01	1116.21	1124.34	1142.53	1204.25	1225.54
426	ENSMUSG00000035891	1016.17	1.25621	0.15654	8.02487	1.01631e-15	3.84506e-14	ENSMUSG00000035891	223753	Cerk	protein_coding	15	86023329	86070342	1231.3	1194.66	1415.76	1335.78	1926.76	2038.76	657.773	643.383	646.865	712.677	583.949	583.428
427	ENSMUSG00000020523	3204.46	0.380622	0.0474472	8.02201	1.04028e-15	3.9265e-14	ENSMUSG00000020523	67726	Fam114a2	protein_coding	11	57373819	57409443	3589.57	3518.09	3864.97	4045.4	4024.6	3913.23	2926.81	2801.31	2970.58	2985.56	3065.15	2877.64
428	ENSMUSG00000020774	10724	1.52588	0.190252	8.02028	1.05506e-15	3.973e-14	ENSMUSG00000020774	11484	Aspa	protein_coding	11	73195818	73220422	24147.9	23453.1	21277.1	24012.1	15886.1	13727.4	9045.79	9327.98	6970	7430.2	4899.76	4869.42
429	ENSMUSG00000014177	2734.29	0.489192	0.0610215	8.01673	1.086e-15	4.07998e-14	ENSMUSG00000014177	67510	Tvp23b	protein_coding	11	62770281	62807606	3704.22	3636.38	3284.53	3801.51	3482.07	3069.36	2667.07	2546.55	2565.86	2295.36	2416.23	2458.97
430	ENSMUSG00000026976	126.625	3.03315	0.378873	8.0057	1.18787e-15	4.45229e-14	ENSMUSG00000026976	18510	Pax8	protein_coding	2	24310572	24365611	116.939	134.336	375.895	242.868	503.189	623.464	53.9712	28.0671	23.8738	34.6505	47.9534	55.2959
431	ENSMUSG00000031712	191.588	1.98912	0.248953	7.98997	1.34971e-15	5.04715e-14	ENSMUSG00000031712	16168	Il15	protein_coding	8	83058261	83129851	184.58	211.221	208.83	254.188	266.233	259.181	53.9712	76.6447	55.7055	46.825	57.2348	58.6813
432	ENSMUSG00000039372	70.6054	-2.11538	0.264851	-7.98706	1.38192e-15	5.15565e-14	ENSMUSG00000039372	381270	Marchf4	protein_coding	1	72466271	72576089	48.1514	32.1056	14.993	29.844	14.6382	15.306	139.425	171.641	108	74.9201	88.9459	86.8935
433	ENSMUSG00000044617	614.907	-0.741002	0.0929091	-7.97555	1.51698e-15	5.64645e-14	ENSMUSG00000044617	320080	Zbtb39	protein_coding	10	127575407	127583218	411.58	490.877	555.81	477.504	416.274	512.24	719.615	708.154	871.961	963.659	697.645	827.181
434	ENSMUSG00000025656	147.398	1.22118	0.153166	7.97291	1.54981e-15	5.75538e-14	ENSMUSG00000025656	236915	Arhgef9	protein_coding	X	94092541	94240462	87.1311	122.508	122.085	102.91	139.978	149.999	39.354	41.0211	60.2528	61.8091	54.9144	53.0389
435	ENSMUSG00000030895	85.588	2.24933	0.282501	7.96218	1.69039e-15	6.26298e-14	ENSMUSG00000030895	15458	Hpx	protein_coding	7	105240820	105249344	253.368	225.584	243.1	271.683	151.872	174.488	74.2103	58.2931	40.9265	56.1901	20.8829	28.2122
436	ENSMUSG00000062210	1759.1	-0.788278	0.0990444	-7.95884	1.73662e-15	6.41951e-14	ENSMUSG00000062210	106869	Tnfaip8	protein_coding	18	50112494	50240240	1371.17	1346.74	1413.62	1296.67	1576.35	1527.54	2061.02	2027.31	2303.25	2185.79	3189.68	2963.41
437	ENSMUSG00000024990	1571.93	-1.78535	0.224797	-7.94208	1.98825e-15	7.33288e-14	ENSMUSG00000024990	19662	Rbp4	protein_coding	19	38105077	38113729	1422.76	1322.24	1181.23	1155.68	837.123	989.787	4694.37	3980.13	3345.74	3871.49	3692.41	4229.57
438	ENSMUSG00000068732	2234.33	0.399859	0.0503646	7.93929	2.03342e-15	7.48235e-14	ENSMUSG00000068732	67495	Tmem167b	protein_coding	3	108463741	108469782	2775.58	2686.73	2683.74	2792.99	2632.14	2608.14	2034.04	2049.97	1981.52	2024.71	2079.79	2089.96
439	ENSMUSG00000035529	1129.34	-0.58211	0.0733571	-7.93529	2.09999e-15	7.70969e-14	ENSMUSG00000035529	72843	Prdm4	protein_coding	10	85727830	85753006	826.599	795.88	888.868	858.272	784.06	809.176	1304.3	1270.57	1207.33	1261.47	1134.64	1251.49
440	ENSMUSG00000019894	58.4436	2.2422	0.282605	7.93403	2.12148e-15	7.7709e-14	ENSMUSG00000019894	103098	Slc6a15	protein_coding	10	103203644	103255238	147.894	148.699	169.206	242.868	72.2762	68.3667	30.3588	25.9081	28.4211	25.2855	30.1643	39.4971
441	ENSMUSG00000020196	1595.5	-0.638956	0.0805453	-7.93287	2.14141e-15	7.8261e-14	ENSMUSG00000020196	104248	Cabin1	protein_coding	10	75481946	75600175	1016.91	1116.09	1123.4	1143.33	1022.85	1212.23	1537.05	1621.41	1649.56	1978.83	1650.53	1893.6
442	ENSMUSG00000037664	211.396	2.34823	0.296039	7.93218	2.1534e-15	7.85212e-14	ENSMUSG00000037664	12577	Cdkn1c	protein_coding	7	143012076	143014787	864.432	829.675	369.469	448.689	571.805	566.321	137.177	174.879	121.643	108.634	85.0787	90.279
443	ENSMUSG00000047547	4781.39	0.564696	0.0712415	7.92651	2.25394e-15	8.20018e-14	ENSMUSG00000047547	74325	Cltb	protein_coding	13	54740214	54759157	5128.12	5195.19	5168.28	4935.58	6252.35	6297.9	3673.41	3714.57	3556.05	3343.31	4123.22	3884.25
444	ENSMUSG00000030523	24.3707	1.85641	0.23455	7.91479	2.47679e-15	8.99065e-14	ENSMUSG00000030523	17364	Trpm1	protein_coding	7	63803583	63919523	44.712	51.5379	68.5392	62.7753	76.8507	53.0607	14.6172	10.795	22.7369	19.6665	16.2423	14.6703
445	ENSMUSG00000021367	325.372	2.30575	0.291348	7.91409	2.49073e-15	9.02093e-14	ENSMUSG00000021367	13614	Edn1	protein_coding	13	42454952	42461466	1091.43	1147.35	928.492	1003.38	664.209	668.361	145.047	246.127	214.864	243.49	110.602	153.474
446	ENSMUSG00000024104	4169.32	-0.52374	0.0662418	-7.90648	2.64768e-15	9.56787e-14	ENSMUSG00000024104	28006	Washc2	protein_coding	6	116184999	116239647	3260.54	3402.35	3867.11	3567.9	3318.3	3554.05	4886.64	4836.17	5147.64	5707.97	4635.24	4933.75
447	ENSMUSG00000027555	3564.11	1.36939	0.173318	7.90104	2.76589e-15	9.97269e-14	ENSMUSG00000027555	71934	Car13	protein_coding	3	14706787	14728062	4426.49	4401	5607.36	6150.95	6733.58	6162.19	1929.47	2002.48	2279.38	1997.56	2401.54	2348.38
448	ENSMUSG00000019987	84.5289	4.76233	0.603045	7.89713	2.85396e-15	1.02672e-13	ENSMUSG00000019987	11846	Arg1	protein_coding	10	24791119	24803382	369.161	299.934	193.837	173.918	240.616	235.712	5.622	9.71552	12.5053	7.49201	12.3751	7.89941
449	ENSMUSG00000052331	592.038	-0.878863	0.111359	-7.89219	2.96935e-15	1.06586e-13	ENSMUSG00000052331	329154	Ankrd44	protein_coding	1	54684499	54965546	261.393	324.435	354.476	351.953	340.339	347.956	491.362	568.898	532.044	574.075	787.365	684.992
450	ENSMUSG00000070730	1539.14	0.375221	0.047549	7.89125	2.99185e-15	1.07002e-13	ENSMUSG00000070730	67809	Rmdn3	protein_coding	2	118967482	118987515	1907.71	1841	1765.96	1749.48	1862.71	1793.86	1439.23	1297.56	1480.17	1311.1	1502.03	1386.91
451	ENSMUSG00000050332	745.768	-0.498173	0.0631306	-7.89115	2.99422e-15	1.07002e-13	ENSMUSG00000050332	72345	Amer1	protein_coding	X	94463924	94488478	574.377	595.643	569.732	585.56	567.231	578.566	719.615	792.355	779.876	884.057	855.427	866.678
452	ENSMUSG00000056749	500.436	-0.842234	0.106777	-7.88781	3.07528e-15	1.09656e-13	ENSMUSG00000056749	18030	Nfil3	protein_coding	13	53121245	53135109	324.449	310.917	278.441	254.188	279.956	310.201	468.874	473.902	443.37	499.155	624.168	638.724
453	ENSMUSG00000033184	10987.4	0.503729	0.0638883	7.88453	3.15731e-15	1.12332e-13	ENSMUSG00000033184	66676	Tmed7	protein_coding	18	46693302	46730602	11718	11274.1	11965.4	12467.6	13132.3	12487.6	8842.27	8262.51	8330.81	7451.74	9490.91	9137.36
454	ENSMUSG00000066682	128.01	-1.47606	0.187377	-7.87746	3.34097e-15	1.18604e-13	ENSMUSG00000066682	545812	Pilrb2	protein_coding	5	137864089	137870077	76.813	68.4355	84.6031	97.7648	64.9571	63.2647	208.014	152.21	258.064	225.697	225.072	196.357
455	ENSMUSG00000033420	3244.41	2.46203	0.31267	7.8742	3.42937e-15	1.21475e-13	ENSMUSG00000033420	69538	Antxr1	protein_coding	6	87110835	87312803	4060.77	4558.99	7687.1	6509.08	10470.9	11535.6	1013.08	1133.48	1656.38	1697.88	1258.39	1375.63
456	ENSMUSG00000037104	3576.86	-0.824024	0.104673	-7.87234	3.48073e-15	1.23024e-13	ENSMUSG00000037104	56468	Socs5	protein_coding	17	87415107	87445267	2112.93	2122.35	1912.67	1850.33	1967.01	2163.25	3840.95	3328.11	3146.79	3286.18	3813.85	4055.78
457	ENSMUSG00000003948	2379.69	-1.153	0.146641	-7.8627	3.75934e-15	1.3258e-13	ENSMUSG00000003948	67468	Mmd	protein_coding	11	90140282	90169415	1482.38	1454.04	1274.4	1156.71	1225.95	1222.44	2893.08	2749.49	2815.97	2837.6	2973.11	3111.24
458	ENSMUSG00000032500	52.1074	2.6683	0.339741	7.85393	4.03206e-15	1.41888e-13	ENSMUSG00000032500	245038	Dclk3	protein_coding	9	111268149	111318186	238.464	236.567	162.781	135.842	77.7655	124.489	23.6124	30.2261	29.558	27.1585	18.5626	24.8267
459	ENSMUSG00000027230	457.992	1.97454	0.251528	7.85019	4.15407e-15	1.45863e-13	ENSMUSG00000027230	26427	Creb3l1	protein_coding	2	91812673	91854847	847.235	915.009	829.967	764.624	729.166	929.583	193.397	227.775	211.453	201.348	216.564	225.697
460	ENSMUSG00000085412	14.3669	4.56956	0.582135	7.84966	4.17163e-15	1.46161e-13	ENSMUSG00000085412	NA	Halr1	lncRNA	6	52079903	52091977	45.8585	54.0725	72.8229	32.9313	33.8509	53.0607	5.622	2.159	2.27369	0	1.54689	1.12849
461	ENSMUSG00000040562	2282.34	1.65487	0.211018	7.84231	4.4234e-15	1.54646e-13	ENSMUSG00000040562	14863	Gstm2	protein_coding	3	107889018	107893769	3347.67	3652.43	4166.97	3614.21	5804.97	5901.99	1189.61	1243.59	1352.85	1322.34	1694.61	1608.09
462	ENSMUSG00000037279	19.3522	2.73342	0.348585	7.84146	4.45327e-15	1.55353e-13	ENSMUSG00000037279	107586	Ovol2	protein_coding	2	144147095	144174066	34.3939	36.33	33.1987	43.2223	40.2551	43.8771	5.622	10.795	3.41054	7.49201	1.54689	6.77092
463	ENSMUSG00000015305	1716.64	-0.832239	0.106154	-7.83989	4.50928e-15	1.56968e-13	ENSMUSG00000015305	70097	Sash1	protein_coding	10	8597983	8761814	995.129	1031.6	1288.32	1137.16	1023.76	1193.87	1710.21	1790.89	2207.75	2128.67	1953.72	2082.06
464	ENSMUSG00000015568	2491.99	1.58792	0.202621	7.83692	4.61737e-15	1.60384e-13	ENSMUSG00000015568	16956	Lpl	protein_coding	8	69333143	69360100	5012.33	4764.3	3647.57	3589.51	4127.06	4448.94	1042.32	1085.98	1089.1	1101.33	2147.85	2043.69
465	ENSMUSG00000060206	706.681	-0.751	0.0958319	-7.83664	4.62761e-15	1.60394e-13	ENSMUSG00000060206	242466	Zfp462	protein_coding	4	54945048	55083563	182.287	187.564	156.355	181.122	144.552	161.223	258.612	258.001	267.159	299.68	294.682	325.004
466	ENSMUSG00000023068	7978.26	0.43735	0.055847	7.83122	4.83165e-15	1.67107e-13	ENSMUSG00000023068	52014	Nus1	protein_coding	10	52293643	52316279	9310.42	8754.68	9016.12	9959.66	10957.6	11003	7273.74	6927.17	7232.61	6832.71	7800.17	7503.31
467	ENSMUSG00000044393	884.335	1.19605	0.152749	7.83019	4.87124e-15	1.68115e-13	ENSMUSG00000044393	13511	Dsg2	protein_coding	18	20691131	20737578	554.888	640.422	844.96	798.584	985.335	1062.24	305.837	350.838	362.654	444.838	307.83	361.116
468	ENSMUSG00000070000	915.741	0.959958	0.122604	7.82975	4.88855e-15	1.68352e-13	ENSMUSG00000070000	74015	Fcho1	protein_coding	8	72161031	72178360	1178.56	1243.67	1006.67	1012.64	1565.37	1541.82	570.07	701.677	551.37	677.09	652.786	727.874
469	ENSMUSG00000026880	9106.71	-1.00464	0.128501	-7.81811	5.3621e-15	1.84214e-13	ENSMUSG00000026880	13830	Stom	protein_coding	2	35203998	35226988	4536.55	4645.17	5374.97	5053.93	6277.97	6235.66	10953.9	10178.6	10586.3	9584.15	11711.5	11441.7
470	ENSMUSG00000029885	13.5269	6.90513	0.883249	7.81788	5.37201e-15	1.84214e-13	ENSMUSG00000029885	194357	Moxd2	protein_coding	6	40855728	40864428	16.0505	18.5874	22.4894	24.6985	27.4467	25.51	0	0	0	0	0	0
471	ENSMUSG00000026842	4252.23	-0.358996	0.0459279	-7.81651	5.43098e-15	1.85841e-13	ENSMUSG00000026842	11350	Abl1	protein_coding	2	31578388	31694239	3697.34	3656.65	3872.46	3795.33	3768.43	4087.72	4822.55	4934.41	4961.2	5271.56	4490.61	4863.78
472	ENSMUSG00000024896	2235.31	0.518209	0.0663443	7.8109	5.6781e-15	1.93885e-13	ENSMUSG00000024896	17330	Minpp1	protein_coding	19	32463169	32492764	2929.21	3004.41	3252.4	3022.48	2589.14	2807.12	1968.82	1880.49	1995.16	2035.02	2113.82	2296.47
473	ENSMUSG00000055435	512.323	-1.49649	0.191627	-7.80937	5.74757e-15	1.95843e-13	ENSMUSG00000055435	17132	Maf	protein_coding	8	116409681	116434533	94.0099	84.4883	129.582	157.453	96.9782	125.509	222.631	237.491	487.707	474.806	228.939	287.764
474	ENSMUSG00000045288	90.2128	2.5034	0.320582	7.80892	5.7678e-15	1.96117e-13	ENSMUSG00000045288	16470	Ush1g	protein_coding	11	115206018	115212867	233.878	241.637	147.788	135.842	199.446	216.325	11.244	31.3056	26.1475	28.095	65.7426	42.8825
475	ENSMUSG00000038600	28.0259	6.57842	0.84267	7.80664	5.87322e-15	1.99281e-13	ENSMUSG00000038600	140494	Atp6v0a4	protein_coding	6	38025418	38101521	32.1009	46.4686	74.9648	90.5611	76.8507	66.3259	0	1.0795	0	1.873	0	1.12849
476	ENSMUSG00000004562	4890.7	-0.653579	0.0838782	-7.792	6.5957e-15	2.23325e-13	ENSMUSG00000004562	268739	Arhgef40	protein_coding	14	52222176	52243708	3942.68	4122.19	3603.66	3659.49	3766.6	3844.86	6152.71	6361.51	5617.16	6041.37	5750.55	6164.93
477	ENSMUSG00000029659	342.991	2.73078	0.350776	7.78495	6.97393e-15	2.35637e-13	ENSMUSG00000029659	70717	Medag	protein_coding	5	149335214	149355188	312.984	313.452	214.185	220.228	399.806	395.915	69.7127	50.7366	44.337	55.2536	28.6174	31.5976
478	ENSMUSG00000015970	42.7582	3.96581	0.509504	7.78368	7.04476e-15	2.37532e-13	ENSMUSG00000015970	218865	Chdh	protein_coding	14	29730980	29762484	81.3988	70.1253	88.8868	120.405	136.318	146.937	2.2488	1.0795	10.2316	14.984	4.64066	7.89941
479	ENSMUSG00000038127	7367.35	-0.271255	0.0348842	-7.77588	7.49247e-15	2.52101e-13	ENSMUSG00000038127	67501	Ccdc50	protein_coding	16	27207619	27270968	7017.49	7056.47	7198.76	6650.06	6989.75	7107.08	8653.38	8109.22	8146.64	8533.4	8839.68	8419.64
480	ENSMUSG00000042595	2123.33	0.814813	0.104871	7.76965	7.87025e-15	2.6426e-13	ENSMUSG00000042595	245622	Fam199x	protein_coding	X	135950343	135983252	3347.67	3185.21	3672.2	3666.69	3010.9	2974.46	2035.16	2024.07	1879.21	1625.77	1952.17	1771.73
481	ENSMUSG00000026014	2434.96	-0.948708	0.122143	-7.76721	8.02326e-15	2.68838e-13	ENSMUSG00000026014	77300	Raph1	protein_coding	1	60521451	60606263	893.094	1046.81	1350.44	1168.03	1657.78	1576.52	2083.51	2082.36	2489.69	2521.06	2806.05	2866.36
482	ENSMUSG00000024835	9091.46	-0.415243	0.0534818	-7.7642	8.21633e-15	2.74736e-13	ENSMUSG00000024835	23789	Coro1b	protein_coding	19	4198618	4204034	7399.27	7273.6	8080.13	8118.59	8497.49	8393.8	10359.1	10882.5	10435.1	10524.4	10690.5	10800.8
483	ENSMUSG00000079559	106.839	0.855628	0.110318	7.75604	8.76219e-15	2.92382e-13	ENSMUSG00000079559	100502940	Pou2af3	protein_coding	9	51181558	51190951	143.308	184.185	165.993	193.471	195.786	178.57	78.7079	106.871	92.0845	91.7771	111.376	104.949
484	ENSMUSG00000034220	1502.94	1.63539	0.21109	7.74734	9.38377e-15	3.12476e-13	ENSMUSG00000034220	14733	Gpc1	protein_coding	1	92759367	92788501	564.059	622.679	501.193	445.602	937.761	927.542	290.095	320.612	183.032	135.793	177.892	181.686
485	ENSMUSG00000039202	12066.3	-0.691248	0.0892698	-7.74337	9.68193e-15	3.2174e-13	ENSMUSG00000039202	54608	Abhd2	protein_coding	7	78922947	79015256	5809.12	6483.63	7000.64	6285.76	7235.86	7907.07	9748.54	10059.9	10964.9	11409.4	11235	12336.6
486	ENSMUSG00000108545	21.1249	-3.69267	0.477539	-7.73271	1.05277e-14	3.49126e-13	ENSMUSG00000108545	NA	Gm44613	lncRNA	7	17807941	17920877	3.43939	3.37953	0	4.11641	1.82978	3.0612	29.2344	22.6695	28.4211	27.1585	60.3285	36.1116
487	ENSMUSG00000062995	669.601	0.643127	0.0832612	7.7242	1.12558e-14	3.72505e-13	ENSMUSG00000062995	15893	Ica1	protein_coding	6	8630527	8778488	717.685	740.963	718.591	685.383	699.89	685.708	440.764	498.73	459.286	428.917	464.839	427.697
488	ENSMUSG00000060591	13487.3	0.921143	0.119306	7.72082	1.15582e-14	3.8173e-13	ENSMUSG00000060591	80876	Ifitm2	protein_coding	7	140534750	140535900	19597.6	19706.1	15395.6	15279.1	18260.3	18534.5	10691.9	10329.8	9085.67	8224.35	9026.07	9030.16
489	ENSMUSG00000058152	86.0509	-2.33052	0.301914	-7.71918	1.17085e-14	3.85901e-13	ENSMUSG00000058152	78923	Chsy3	protein_coding	18	59308473	59669071	20.6363	7.60395	18.2057	33.9604	8.234	26.5304	58.4688	49.6571	94.3582	93.6501	126.071	150.089
490	ENSMUSG00000054814	3947.03	0.513223	0.0664946	7.71826	1.17924e-14	3.87874e-13	ENSMUSG00000054814	69727	Usp46	protein_coding	5	74159114	74229092	4248.79	4251.45	5297.87	4624.79	4252.4	4433.63	2947.05	2887.67	3019.46	3068.91	3538.5	3525.39
491	ENSMUSG00000018377	2437.31	-0.490935	0.06365	-7.71303	1.22861e-14	4.03289e-13	ENSMUSG00000018377	22344	Vezf1	protein_coding	11	87959105	87975555	1971.91	1969.42	2361.39	2210.51	2040.2	2138.76	2938.05	2866.08	2985.36	3359.23	2760.42	2925.04
492	ENSMUSG00000045545	142.652	2.82636	0.366749	7.70653	1.29289e-14	4.23525e-13	ENSMUSG00000045545	16664	Krt14	protein_coding	11	100093988	100098374	52.7373	43.9339	64.2555	54.5425	122.595	110.203	5.622	8.63602	6.82108	3.746	22.4298	14.6703
493	ENSMUSG00000020888	1494.58	-0.381054	0.0494508	-7.70573	1.30098e-14	4.25313e-13	ENSMUSG00000020888	13543	Dvl2	protein_coding	11	69891421	69903127	1308.11	1292.67	1314.03	1285.35	1271.7	1360.19	1589.9	1725.04	1631.37	1754.07	1620.36	1880.06
494	ENSMUSG00000026836	1165.5	-0.588128	0.0763527	-7.70279	1.33131e-14	4.34346e-13	ENSMUSG00000026836	11477	Acvr1	protein_coding	2	58278656	58457169	738.322	693.649	846.031	733.751	755.698	757.136	1081.67	1048.2	1112.97	1205.28	1143.92	1205.22
495	ENSMUSG00000039958	1150.05	1.2254	0.159147	7.69982	1.36256e-14	4.43644e-13	ENSMUSG00000039958	320204	Etfbkmt	protein_coding	6	149041347	149052669	2405.28	2400.31	1750.96	2069.53	1718.16	1541.82	1025.45	983.427	1002.7	812.883	657.426	603.741
496	ENSMUSG00000042524	2379.93	-0.822421	0.10685	-7.69699	1.39311e-14	4.52678e-13	ENSMUSG00000042524	223697	Sun2	protein_coding	15	79608271	79626737	1298.94	1334.92	1889.11	1844.15	1481.2	1498.97	2947.05	2969.71	2960.35	3166.31	2161.77	2324.68
497	ENSMUSG00000040785	6048.65	-0.56747	0.0738508	-7.68401	1.54188e-14	5.0001e-13	ENSMUSG00000040785	22129	Ttc3	protein_coding	16	94171477	94270202	4686.74	4913	6043.23	5023.05	4645.81	5070.36	6846.47	7251.02	8280.79	7778.58	7449.03	7415.29
498	ENSMUSG00000038172	4401.27	0.776969	0.101165	7.68019	1.58849e-14	5.14091e-13	ENSMUSG00000038172	69863	Ttc39b	protein_coding	4	83138537	83242492	3747.78	3931.24	4750.62	4352.08	5573.5	5905.05	2940.3	2709.55	2629.52	2479.85	2873.34	2860.72
499	ENSMUSG00000042901	4634.38	-0.542691	0.0707319	-7.6725	1.68681e-14	5.44815e-13	ENSMUSG00000042901	108909	Aida	protein_coding	1	183078134	183106331	3179.14	3353.34	3600.45	3566.87	3976.11	3942.82	5277.93	5167.58	5135.13	5045.87	5387.8	5479.94
500	ENSMUSG00000022761	4201.59	-0.543022	0.0708203	-7.6676	1.75242e-14	5.64875e-13	ENSMUSG00000022761	66863	Lztr1	protein_coding	16	17326552	17344197	3956.44	3856.89	3783.58	3652.29	3331.11	3402.01	5942.45	5991.24	5289.74	5627.43	4449.62	4731.75
501	ENSMUSG00000036046	5706.24	-0.461819	0.0603469	-7.65274	1.96749e-14	6.32935e-13	ENSMUSG00000036046	223739	5031439G07Rik	protein_coding	15	84828137	84872752	4431.08	4399.31	4291.2	4068.04	4459.17	4713.22	6595.72	6605.47	6058.25	5870.92	5383.16	5802.68
502	ENSMUSG00000050953	3216.57	1.17298	0.153427	7.6452	2.08625e-14	6.69802e-13	ENSMUSG00000050953	14609	Gja1	protein_coding	10	56253426	56278609	4063.06	3962.5	3958.14	3809.74	5159.06	4675.47	1995.81	1787.66	1589.31	1445.96	2360.55	2185.88
503	ENSMUSG00000039018	1227.83	0.743039	0.0972002	7.64442	2.09896e-14	6.72544e-13	ENSMUSG00000039018	212508	Mtg1	protein_coding	7	139717477	139730699	1646.32	1576.55	1394.34	1500.43	1756.59	1521.41	1040.07	928.372	976.551	884.057	916.529	870.064
504	ENSMUSG00000036292	272.593	0.836441	0.109654	7.62797	2.38473e-14	7.62594e-13	ENSMUSG00000036292	207798	Gramd1c	protein_coding	16	43800713	43883708	460.878	452.857	449.789	492.94	386.998	364.282	265.358	275.273	264.885	241.617	199.548	216.67
505	ENSMUSG00000037894	25140.9	1.23542	0.161982	7.62689	2.4048e-14	7.67488e-13	ENSMUSG00000037894	51788	H2az1	protein_coding	3	137570248	137572683	39144.8	36703.4	34710.8	38589.3	45097.6	40455.7	15142.3	13893.2	13503.5	11864.5	23519.6	21757.2
506	ENSMUSG00000026965	5920.85	-0.410315	0.053825	-7.62314	2.47579e-14	7.88583e-13	ENSMUSG00000026965	99152	Anapc2	protein_coding	2	25162490	25175927	4749.79	4750.78	5246.46	4972.63	4861.72	5263.22	6369.72	6667.01	6559.6	7344.04	6233.17	6486.55
507	ENSMUSG00000054537	168.58	3.65093	0.479351	7.6164	2.60854e-14	8.28514e-13	ENSMUSG00000054537	243084	Tmprss11e	protein_coding	5	86853045	86893674	448.267	434.27	284.866	252.13	832.549	762.238	50.598	46.4186	35.2422	10.3015	47.9534	49.6534
508	ENSMUSG00000023170	1018.03	-0.372846	0.048954	-7.61625	2.61144e-14	8.28514e-13	ENSMUSG00000023170	56310	Gps2	protein_coding	11	69804714	69807417	895.387	845.728	927.421	936.484	919.463	946.93	1099.66	1198.25	1159.58	1184.67	1187.23	1250.36
509	ENSMUSG00000021540	2487.36	-0.338271	0.0444299	-7.6136	2.66564e-14	8.44048e-13	ENSMUSG00000021540	17129	Smad5	protein_coding	13	56850823	56890190	2166.81	2244.01	2393.52	2113.78	1962.44	2061.21	2599.61	2678.25	2822.79	2958.41	2597.99	2701.6
510	ENSMUSG00000039354	1560.59	-0.491915	0.0647363	-7.59875	2.99003e-14	9.44907e-13	ENSMUSG00000039354	54380	Smarcal1	protein_coding	1	72622410	72672293	1386.07	1436.3	1394.34	1183.47	1315.61	1394.89	1903.61	1870.78	1771.21	1860.83	1937.47	2062.88
511	ENSMUSG00000001034	892.517	-0.640417	0.0843789	-7.58977	3.20473e-14	1.01077e-12	ENSMUSG00000001034	23939	Mapk7	protein_coding	11	61379638	61385232	662.655	620.144	668.257	596.88	537.955	638.77	966.983	873.317	992.467	1082.6	976.085	908.432
512	ENSMUSG00000057766	40.573	1.99531	0.263031	7.58585	3.30321e-14	1.0398e-12	ENSMUSG00000057766	225187	Ankrd29	protein_coding	18	12385419	12438854	48.1514	39.7095	37.4824	26.7567	39.3402	39.7955	4.4976	17.272	9.09477	9.36501	6.18754	12.4134
513	ENSMUSG00000018287	1796.21	0.360563	0.0475379	7.58474	3.33145e-14	1.04665e-12	ENSMUSG00000018287	216873	Spag7	protein_coding	11	70554597	70560242	2339.93	2244.01	2013.34	2233.15	2289.05	2251	1867.63	1798.45	1740.51	1619.21	1716.27	1676.93
514	ENSMUSG00000034993	10602.3	-0.90676	0.119663	-7.5776	3.51999e-14	1.10373e-12	ENSMUSG00000034993	26949	Vat1	protein_coding	11	101349571	101357056	7288.06	7195.87	7785.62	7500.1	6485.65	6646.88	14231.5	14589.5	14012.8	14250.7	11454.7	11895.4
515	ENSMUSG00000034818	179.017	1.92352	0.254024	7.57219	3.66993e-14	1.14851e-12	ENSMUSG00000034818	319586	Celf5	protein_coding	10	81295061	81318543	100.889	108.99	98.5251	71.0081	254.339	213.263	32.6076	39.9416	31.8317	37.46	41.7659	39.4971
516	ENSMUSG00000024515	3856.13	-0.426171	0.0563322	-7.56533	3.86895e-14	1.20845e-12	ENSMUSG00000024515	17128	Smad4	protein_coding	18	73772080	73836851	2690.75	2799.94	3002.87	2983.37	3187.47	3416.29	3959.01	4115.06	3734.54	4040.06	4116.26	4330.01
517	ENSMUSG00000021464	72.1306	2.45629	0.32475	7.56363	3.91982e-14	1.22197e-12	ENSMUSG00000021464	26564	Ror2	protein_coding	13	53263348	53440160	34.3939	27.0363	26.7731	25.7276	27.4467	31.6324	12.3684	5.39751	2.27369	8.42851	2.32033	1.12849
518	ENSMUSG00000021772	243.914	0.740329	0.0979449	7.55863	4.07343e-14	1.2674e-12	ENSMUSG00000021772	69721	Nkiras1	protein_coding	14	4185693	4198560	310.691	312.607	284.866	326.226	324.786	259.181	190.023	179.197	188.716	207.903	168.61	154.603
519	ENSMUSG00000032014	3184.66	-0.619435	0.0819657	-7.55725	4.11694e-14	1.27847e-12	ENSMUSG00000032014	102644	Oaf	protein_coding	9	43132532	43151208	1734.6	1630.62	1274.4	1354.3	1305.55	1231.62	2282.53	2246.44	1991.75	2005.98	2186.52	2393.52
520	ENSMUSG00000042751	172.088	2.55701	0.338489	7.55419	4.21472e-14	1.30632e-12	ENSMUSG00000042751	226518	Nmnat2	protein_coding	1	152830744	152995007	139.868	144.475	132.795	123.492	222.318	176.529	28.11	32.3851	20.4632	33.714	22.4298	22.5697
521	ENSMUSG00000032860	316.305	2.08917	0.276672	7.55107	4.31684e-14	1.3354e-12	ENSMUSG00000032860	18442	P2ry2	protein_coding	7	100645775	100662073	705.074	724.065	465.852	502.202	466.593	430.608	182.153	186.754	112.548	131.11	99.0006	63.1953
522	ENSMUSG00000002325	1095.94	0.892262	0.118178	7.55015	4.34768e-14	1.34237e-12	ENSMUSG00000002325	16391	Irf9	protein_coding	14	55841028	55847487	1795.36	1721.87	2232.88	2233.15	2054.84	2066.31	1063.68	1149.67	1165.27	1082.6	1024.81	1035.95
523	ENSMUSG00000032312	3125.9	-0.526667	0.0698526	-7.53969	4.7108e-14	1.4517e-12	ENSMUSG00000032312	12988	Csk	protein_coding	9	57533929	57560914	2312.41	2379.19	2532.74	2422.51	2698.92	2860.18	3192.17	3279.53	3639.04	3730.08	3962.35	4099.79
524	ENSMUSG00000003345	8101.86	-0.367708	0.0487921	-7.53623	4.8377e-14	1.48796e-12	ENSMUSG00000003345	103236	Csnk1g2	protein_coding	10	80458672	80476583	6891.38	6690.63	6128.9	6281.65	6428.01	6656.06	8865.89	9040.83	7589.58	7807.61	8233.3	8887.97
525	ENSMUSG00000027341	863.077	0.398052	0.0528858	7.52663	5.20658e-14	1.59837e-12	ENSMUSG00000027341	70612	Tmem230	protein_coding	2	132081412	132089727	998.568	1058.64	1019.52	973.532	989.91	964.277	724.113	842.012	807.161	758.566	705.38	726.746
526	ENSMUSG00000029999	3301.69	-1.0764	0.143185	-7.51752	5.58231e-14	1.71046e-12	ENSMUSG00000029999	21802	Tgfa	protein_coding	6	86172205	86252701	2108.34	2182.33	2458.84	2224.92	1665.1	1879.57	3680.16	3595.82	4676.98	4460.55	4721.87	5262.14
527	ENSMUSG00000037098	1331.63	-0.58818	0.0782742	-7.51435	5.71939e-14	1.74582e-12	ENSMUSG00000037098	215445	Rab11fip3	protein_coding	17	26208010	26288529	924.048	988.513	1042.01	937.513	838.038	1030.6	1325.67	1436.82	1634.78	1666.97	1221.27	1376.75
528	ENSMUSG00000024228	555.763	0.57125	0.0760191	7.51457	5.70992e-14	1.74582e-12	ENSMUSG00000024228	67993	Nudt12	protein_coding	17	59306613	59320367	762.397	718.151	768.924	847.981	747.464	745.911	564.448	465.266	555.918	449.52	539.089	515.719
529	ENSMUSG00000030787	12.1901	2.8496	0.379321	7.51236	5.80709e-14	1.76924e-12	ENSMUSG00000030787	114332	Lyve1	protein_coding	7	110449814	110462446	25.2222	24.5016	35.3405	37.0477	45.7444	48.9791	4.4976	4.31801	3.41054	9.36501	4.64066	3.38546
530	ENSMUSG00000027006	22103.7	0.934402	0.124401	7.51121	5.85852e-14	1.78154e-12	ENSMUSG00000027006	66861	Dnajc10	protein_coding	2	80145810	80184387	30153.1	30039.8	45258.4	45025.3	42675.9	41767	17953.3	16852.1	26934.2	18539.9	22598.4	20045.3
531	ENSMUSG00000048696	4374.46	-0.901947	0.12028	-7.49871	6.44471e-14	1.95611e-12	ENSMUSG00000048696	237400	Mex3d	protein_coding	10	80216189	80223493	3288.05	3339.82	3038.21	3112.01	2741.01	2963.24	6867.83	6858.08	5318.17	5704.23	4581.1	5209.1
532	ENSMUSG00000001943	25.4232	4.56504	0.609497	7.48984	6.89597e-14	2.08914e-12	ENSMUSG00000001943	57276	Vsig2	protein_coding	9	37450551	37455501	26.3686	27.8811	44.9789	39.1059	36.5956	43.8771	2.2488	2.159	0	1.873	0	3.38546
533	ENSMUSG00000021838	1049.62	-0.940527	0.12558	-7.48946	6.91573e-14	2.0912e-12	ENSMUSG00000021838	74480	Samd4	protein_coding	14	47120311	47343272	659.216	720.685	688.605	641.131	548.018	489.791	1369.52	1389.32	1158.45	1327.96	882.498	1067.55
534	ENSMUSG00000117450	19.8296	4.21286	0.562625	7.48787	6.99981e-14	2.11266e-12	ENSMUSG00000117450	74456	4933424G05Rik	lncRNA	18	15122052	15181044	22.9292	28.726	39.6242	37.0477	118.021	96.9379	5.622	3.23851	4.54738	2.8095	1.54689	1.12849
535	ENSMUSG00000036944	240.418	-1.83317	0.245029	-7.48145	7.35043e-14	2.21433e-12	ENSMUSG00000036944	213068	Tmem71	protein_coding	15	66398061	66432952	102.035	114.059	89.9577	84.3865	94.2335	102.04	454.257	450.152	309.222	308.109	308.604	261.809
536	ENSMUSG00000042797	680.924	0.975746	0.130443	7.48023	7.41932e-14	2.23092e-12	ENSMUSG00000042797	66333	Aqp11	protein_coding	7	97373213	97387496	921.755	985.134	866.378	785.206	1073.16	1097.95	416.028	401.575	471.791	386.775	614.113	621.797
537	ENSMUSG00000044468	66.6686	-3.79072	0.506792	-7.47985	7.44089e-14	2.23324e-12	ENSMUSG00000044468	74645	Tent5c	protein_coding	3	100358944	100396640	6.87877	13.5181	13.922	17.4948	10.9787	14.2856	124.808	154.369	316.043	353.061	47.9534	72.2232
538	ENSMUSG00000026361	4009.01	-0.336556	0.0450826	-7.46532	8.3097e-14	2.48936e-12	ENSMUSG00000026361	214498	Cdc73	protein_coding	1	143474538	143578631	4584.7	4621.51	4387.58	4140.08	4071.26	4209.14	5833.38	5761.3	5359.09	5526.29	5184.39	5188.79
539	ENSMUSG00000059493	734.553	-3.64632	0.488782	-7.46001	8.65136e-14	2.5869e-12	ENSMUSG00000059493	195727	Nhs	protein_coding	X	160616292	160942726	158.212	131.802	232.391	194.5	111.616	117.346	1140.14	1286.77	2387.38	2173.62	2283.98	2568.44
540	ENSMUSG00000050640	24.1196	-2.18931	0.293694	-7.45441	9.0272e-14	2.69428e-12	ENSMUSG00000050640	231503	Tmem150c	protein_coding	5	100225731	100307667	9.1717	9.29372	10.7093	19.553	21.9573	6.12239	37.1052	56.1341	68.2108	58.0631	68.8364	63.1953
541	ENSMUSG00000031176	10664.5	0.511599	0.0686489	7.4524	9.16569e-14	2.73056e-12	ENSMUSG00000031176	67117	Dynlt3	protein_coding	X	9520506	9529242	11231.9	10548.4	10913.8	12379.1	12903.6	11434.6	8602.78	7966.73	8192.11	6884.22	8451.41	8593.43
542	ENSMUSG00000020435	53.3831	5.15214	0.691537	7.45027	9.3148e-14	2.76986e-12	ENSMUSG00000020435	74309	Osbp2	protein_coding	11	3653731	3813903	64.2019	66.7458	71.752	83.3574	85.0847	83.6727	6.74639	2.159	3.41054	0	0	1.12849
543	ENSMUSG00000017221	5150.96	0.52362	0.0703775	7.44017	1.00557e-13	2.98466e-12	ENSMUSG00000017221	22123	Psmd3	protein_coding	11	98573380	98586805	7045.01	7336.12	5921.14	5607.58	6867.16	7345.85	4522.33	4593.28	4243.85	4478.35	4974.78	5097.38
544	ENSMUSG00000050989	2239.58	-0.40212	0.0540493	-7.43988	1.0078e-13	2.98581e-12	ENSMUSG00000050989	74777	Selenon	protein_coding	4	134265203	134279477	1749.5	1738.77	1795.94	1643.48	1546.16	1730.6	2215.07	2298.26	2266.87	2385.27	2038.79	2281.8
545	ENSMUSG00000032549	33.8039	-3.72754	0.501832	-7.42786	1.1037e-13	3.2639e-12	ENSMUSG00000032549	270192	Rab6b	protein_coding	9	102988986	103062475	2.29292	4.22442	17.1348	12.3492	0.914889	3.0612	35.9808	59.3726	108	141.412	81.2115	98.1784
546	ENSMUSG00000040268	1756.52	0.419296	0.0564826	7.42346	1.14101e-13	3.36191e-12	ENSMUSG00000040268	101476	Plekha1	protein_coding	7	130467486	130515042	1962.74	1861.28	1839.85	1861.65	2138.1	2205.08	1425.74	1290.01	1588.17	1460	1604.12	1503.15
547	ENSMUSG00000022708	2780.71	-0.994119	0.133913	-7.42361	1.13969e-13	3.36191e-12	ENSMUSG00000022708	56490	Zbtb20	protein_coding	16	42696244	43462965	2037.26	2299.77	2339.97	2205.37	1761.16	1866.31	3255.14	3643.32	4118.79	5116.1	4157.25	4625.67
548	ENSMUSG00000015890	147.57	-1.23215	0.166067	-7.41962	1.17454e-13	3.45439e-12	ENSMUSG00000015890	71761	Amdhd1	protein_coding	10	93359200	93375895	151.333	190.099	197.05	162.598	131.744	148.978	411.53	377.826	404.717	490.726	305.51	317.105
549	ENSMUSG00000042659	1444.53	0.950678	0.128145	7.41878	1.18204e-13	3.47012e-12	ENSMUSG00000042659	66412	Arrdc4	protein_coding	7	68386743	68398989	2635.72	2908.09	2190.04	2152.88	2679.71	2847.93	1187.37	1244.67	1233.48	1312.04	1457.94	1539.26
550	ENSMUSG00000039801	1173.67	-0.913667	0.123181	-7.41725	1.19574e-13	3.50394e-12	ENSMUSG00000039801	73692	Cplane1	protein_coding	15	8198590	8300642	731.443	807.708	956.336	849.01	674.273	737.748	1329.04	1401.19	1605.23	1823.37	1333.41	1467.03
551	ENSMUSG00000045092	150.571	5.21701	0.703524	7.41554	1.21133e-13	3.54319e-12	ENSMUSG00000045092	13609	S1pr1	protein_coding	3	115504082	115508721	126.111	156.303	97.4542	79.2409	96.9782	137.754	6.74639	2.159	1.13685	4.6825	0.773443	3.38546
552	ENSMUSG00000014599	517.344	-1.74127	0.234931	-7.41184	1.24561e-13	3.63356e-12	ENSMUSG00000014599	12977	Csf1	protein_coding	3	107648364	107667785	223.56	217.98	313.781	291.236	162.85	223.467	703.874	745.936	989.056	1123.8	562.293	663.551
553	ENSMUSG00000024070	2782.54	-0.514478	0.0694141	-7.41172	1.24673e-13	3.63356e-12	ENSMUSG00000024070	75292	Prkd3	protein_coding	17	79256834	79328245	2306.68	2300.62	2456.7	2106.57	2103.33	2223.45	3282.12	3378.84	3263.88	3302.1	2959.19	3095.44
554	ENSMUSG00000039831	384.966	1.18046	0.159283	7.41111	1.25244e-13	3.6436e-12	ENSMUSG00000039831	214137	Arhgap29	protein_coding	3	121746190	121810402	348.524	381.042	389.817	372.535	336.679	286.732	184.401	178.118	126.19	151.713	164.743	127.519
555	ENSMUSG00000032479	5734.35	-0.823236	0.111298	-7.39668	1.39635e-13	4.05496e-12	ENSMUSG00000032479	17758	Map4	protein_coding	9	109760528	109913023	2359.42	2589.57	3658.28	3148.03	3722.68	3799.96	5063.17	5435.29	5828.61	5989.86	5699.5	6093.83
556	ENSMUSG00000041633	354.779	-0.856238	0.115985	-7.3823	1.55579e-13	4.50982e-12	ENSMUSG00000041633	207474	Kctd12b	protein_coding	X	152468150	152479387	491.832	462.996	547.243	646.277	423.594	458.159	1002.96	913.259	1016.34	791.343	911.115	848.623
557	ENSMUSG00000019732	673.671	2.15605	0.29213	7.38046	1.57749e-13	4.56451e-12	ENSMUSG00000019732	73316	Calr3	protein_coding	8	73178020	73197714	1154.49	1176.08	1627.81	1648.62	1618.44	1484.68	191.148	223.457	360.38	314.664	486.495	376.915
558	ENSMUSG00000049823	1729.92	-0.538004	0.0729122	-7.37879	1.59736e-13	4.61375e-12	ENSMUSG00000049823	193736	Zbtb12	protein_coding	17	35098459	35115843	1630.27	1555.43	1255.12	1301.82	1306.46	1328.56	1999.18	2058.61	2091.8	1971.33	2020.23	2023.38
559	ENSMUSG00000005442	5062.96	-0.672396	0.0911598	-7.37602	1.63097e-13	4.70237e-12	ENSMUSG00000005442	71722	Cic	protein_coding	7	24967129	24993584	3588.43	3787.61	3944.22	3762.4	3396.07	4076.49	5019.32	5721.36	6221.96	6878.6	5803.14	6300.35
560	ENSMUSG00000026104	601.838	1.17853	0.159828	7.37376	1.65881e-13	4.77412e-12	ENSMUSG00000026104	20846	Stat1	protein_coding	1	52158599	52201024	612.211	658.164	1181.23	1082.62	1185.7	1419.37	435.142	412.37	463.833	534.742	403.737	462.68
561	ENSMUSG00000031910	169.904	-2.40676	0.326731	-7.36617	1.75595e-13	5.04467e-12	ENSMUSG00000031910	15118	Has3	protein_coding	8	107596874	107611198	12.6111	27.8811	23.5604	12.3492	21.0424	20.408	85.4543	74.4857	76.1687	97.3961	143.087	151.217
562	ENSMUSG00000050921	11.9932	7.36437	1.00051	7.36061	1.83075e-13	5.25021e-12	ENSMUSG00000050921	78826	P2ry10	protein_coding	X	106132098	106148580	11.4646	5.0693	21.4185	53.5134	42.0849	52.0403	0	0	0	0	0	0
563	ENSMUSG00000030272	2907.44	-0.340421	0.0462853	-7.35483	1.91169e-13	5.4726e-12	ENSMUSG00000030272	52163	Camk1	protein_coding	6	113311085	113320945	2462.6	2389.33	2478.12	2447.21	2445.5	2292.84	3205.66	3187.77	3022.87	3202.83	2762.74	3002.91
564	ENSMUSG00000028410	8611.8	0.643634	0.0875284	7.35343	1.93179e-13	5.52032e-12	ENSMUSG00000028410	15502	Dnaja1	protein_coding	4	40722150	40737149	9293.22	9319.91	10628.9	12946.1	12265	11449.9	8001.22	6896.94	7897.67	6297.03	6755.25	6339.84
565	ENSMUSG00000002580	2253.39	0.356845	0.0485314	7.35288	1.93987e-13	5.53362e-12	ENSMUSG00000002580	103742	Mien1	protein_coding	11	98328534	98329817	2351.39	2349.62	2326.05	2438.97	2520.52	2321.41	1976.69	1883.73	1881.48	1723.16	1896.48	1814.61
566	ENSMUSG00000042369	1327.22	-0.281687	0.0383185	-7.3512	1.96435e-13	5.59354e-12	ENSMUSG00000042369	241490	Rbm45	protein_coding	2	76200328	76214112	1206.08	1189.6	1248.7	1207.14	1201.25	1226.52	1481.96	1463.81	1489.27	1382.28	1495.06	1537
567	ENSMUSG00000074207	161.543	3.04416	0.414141	7.35055	1.97386e-13	5.61071e-12	ENSMUSG00000074207	11522	Adh1	protein_coding	3	137966752	137996459	553.741	584.659	356.618	368.419	226.892	230.61	47.2248	55.0546	46.6107	49.6345	37.8987	45.1395
568	ENSMUSG00000020571	16191.4	0.584201	0.0795429	7.34448	2.0656e-13	5.86113e-12	ENSMUSG00000020571	71853	Pdia6	protein_coding	12	17316546	17334771	19305.3	18414.2	17613.5	19450	19845.8	18903.9	12738.3	11842.1	12897.5	11578.9	13525.2	13145.8
569	ENSMUSG00000028159	398.711	0.58072	0.07909	7.34252	2.09612e-13	5.93728e-12	ENSMUSG00000028159	26377	Dapp1	protein_coding	3	137636768	137687306	586.989	603.247	561.165	642.16	549.848	614.28	375.549	319.533	387.664	414.87	456.331	418.669
570	ENSMUSG00000005882	1472.39	0.288041	0.0392503	7.33858	2.1587e-13	6.10383e-12	ENSMUSG00000005882	56046	Uqcc1	protein_coding	2	155688814	155772230	1683.01	1661.04	1726.33	1694.93	1787.69	1768.35	1413.37	1354.78	1439.25	1469.37	1434.74	1336.13
571	ENSMUSG00000039680	1242.05	0.483941	0.0659566	7.33726	2.1801e-13	6.15354e-12	ENSMUSG00000039680	121022	Mrps6	protein_coding	16	91855158	91909115	1349.39	1388.99	1536.78	1460.3	1525.12	1561.21	1124.4	974.791	978.824	973.024	1123.81	1131.87
572	ENSMUSG00000005533	4386.06	-0.64816	0.0883782	-7.33393	2.235e-13	6.29746e-12	ENSMUSG00000005533	16001	Igf1r	protein_coding	7	67602575	67883416	3008.32	3388.83	2888.28	2848.56	2225.01	2564.26	4223.24	4591.12	4568.98	5082.39	3811.52	4246.5
573	ENSMUSG00000042784	1907.5	1.91111	0.26063	7.33263	2.25673e-13	6.3476e-12	ENSMUSG00000042784	17829	Muc1	protein_coding	3	89136364	89140688	4575.53	4930.74	4792.39	4750.34	3093.24	3630.58	1488.7	1731.52	1122.07	1226.82	650.465	634.21
574	ENSMUSG00000054843	5653.54	1.05217	0.14354	7.33015	2.29902e-13	6.45529e-12	ENSMUSG00000054843	226255	Atrnl1	protein_coding	19	57599466	58121775	6915.46	7410.47	8562.05	7013.34	9996.07	11295.8	3403.56	3691.9	4470.08	4500.82	4165.76	4455.27
575	ENSMUSG00000029416	1168.88	-0.437158	0.0596426	-7.32962	2.30805e-13	6.46936e-12	ENSMUSG00000029416	100561	Slc15a4	protein_coding	5	127672728	127709961	977.932	938.665	874.946	878.854	950.569	929.583	1363.9	1343.98	1156.17	1260.53	1201.16	1191.68
576	ENSMUSG00000055926	842.338	0.538604	0.0734964	7.3283	2.33092e-13	6.52211e-12	ENSMUSG00000055926	623781	Gm14137	protein_coding	2	119004990	119008056	1202.64	1154.96	967.045	1053.8	1202.16	1139.79	829.806	881.953	711.666	698.63	788.138	717.718
577	ENSMUSG00000004655	21042.7	1.73466	0.236725	7.32773	2.34078e-13	6.53837e-12	ENSMUSG00000004655	11826	Aqp1	protein_coding	6	55313417	55325540	24389.8	22576.1	45574.3	46121.3	23713.9	25381.4	5914.34	7503.62	11823.2	14735.8	7946.35	8493
578	ENSMUSG00000027961	45.612	-3.61601	0.493518	-7.327	2.35365e-13	6.56293e-12	ENSMUSG00000027961	109245	Lrrc39	protein_coding	3	116356622	116376783	18.3434	11.8284	7.49648	17.4948	0.914889	8.16319	115.813	107.95	153.474	161.078	131.485	112.849
579	ENSMUSG00000022636	8749.82	-0.349419	0.0477167	-7.32279	2.42876e-13	6.76067e-12	ENSMUSG00000022636	11658	Alcam	protein_coding	16	52069359	52274437	8474.65	8517.27	8272.9	8282.22	8448.08	9049.92	10721.1	10457.1	11184.3	9869.78	11547.5	11253.3
580	ENSMUSG00000025068	20178.8	0.607881	0.0830332	7.32094	2.46233e-13	6.84232e-12	ENSMUSG00000025068	14873	Gsto1	protein_coding	19	47843409	47853229	30312.5	31456.7	30065.1	27426.6	32920.4	34417	18477.2	18284.6	19869.8	17504.1	24494.2	23805.4
581	ENSMUSG00000017291	4678.01	-0.271974	0.0371553	-7.31993	2.48103e-13	6.87058e-12	ENSMUSG00000017291	216965	Taok1	protein_coding	11	77419988	77498641	3807.4	3991.23	4391.86	4045.4	4086.81	4073.43	4730.35	4676.4	4925.95	4907.26	5049.03	5165.09
582	ENSMUSG00000024376	762.17	1.28443	0.175469	7.31995	2.48059e-13	6.87058e-12	ENSMUSG00000024376	13824	Epb41l4a	protein_coding	18	33929380	34140019	1220.98	1345.05	1190.87	1116.58	979.846	1140.81	635.285	636.906	516.128	477.615	279.986	328.39
583	ENSMUSG00000025934	1320.25	2.56542	0.350501	7.31928	2.49299e-13	6.89187e-12	ENSMUSG00000025934	14859	Gsta3	protein_coding	1	21310813	21335885	973.346	1000.34	2281.07	2078.79	4776.63	4439.75	286.722	289.307	463.833	404.568	611.02	571.015
584	ENSMUSG00000046589	415.888	0.757612	0.103543	7.31691	2.53739e-13	7.0026e-12	ENSMUSG00000046589	72267	Lrrc8e	protein_coding	8	4276827	4287470	542.277	629.438	568.661	580.414	688.911	668.361	374.425	422.085	358.106	398.013	287.721	339.675
585	ENSMUSG00000072941	173.788	4.46451	0.610403	7.31404	2.59231e-13	7.14192e-12	ENSMUSG00000072941	20657	Sod3	protein_coding	5	52521133	52528760	240.757	225.584	889.939	895.32	161.935	207.141	8.99519	18.3515	35.2422	34.6505	6.96098	14.6703
586	ENSMUSG00000034101	17788.7	-0.505949	0.0691819	-7.31331	2.60637e-13	7.16841e-12	ENSMUSG00000034101	12388	Ctnnd1	protein_coding	2	84430415	84481109	13234.8	13883.1	17365	15603.3	13875.2	14712.1	19665.7	20603.4	22291.3	22229.7	19663.2	21467.2
587	ENSMUSG00000055172	400.749	-2.03909	0.278833	-7.31294	2.61361e-13	7.17607e-12	ENSMUSG00000055172	50909	C1ra	protein_coding	6	124489364	124500402	284.323	260.224	300.93	285.062	135.404	152.039	1189.61	1003.94	1095.92	1422.54	501.191	612.769
588	ENSMUSG00000059456	1448.54	-0.626994	0.0858133	-7.3065	2.74197e-13	7.5157e-12	ENSMUSG00000059456	19229	Ptk2b	protein_coding	14	66390706	66518501	928.634	1010.48	989.535	866.505	1015.53	1194.89	1496.58	1609.54	1393.77	1605.16	1513.63	1657.75
589	ENSMUSG00000067813	121.438	2.02965	0.277883	7.30397	2.79397e-13	7.64523e-12	ENSMUSG00000067813	381246	Xkr9	protein_coding	1	13738995	13771947	119.232	99.6962	230.249	221.257	259.828	201.019	31.4832	24.8286	51.1581	42.1425	63.4223	63.1953
590	ENSMUSG00000020566	144.145	1.44268	0.197767	7.29484	2.99015e-13	8.16818e-12	ENSMUSG00000020566	68775	Atp6v1c2	protein_coding	12	17334722	17379360	265.979	277.122	393.029	352.982	205.85	217.345	119.186	124.143	129.6	99.2691	87.399	71.0947
591	ENSMUSG00000032392	324.616	-0.746156	0.102476	-7.28126	3.30724e-13	9.01909e-12	ENSMUSG00000032392	214424	Parp16	protein_coding	9	65102635	65146506	240.757	201.927	222.752	227.432	261.658	214.284	364.305	402.654	393.349	409.251	375.893	348.703
592	ENSMUSG00000021708	973.109	1.085	0.149062	7.27883	3.36727e-13	9.16729e-12	ENSMUSG00000021708	19418	Rasgrf2	protein_coding	13	92028519	92268164	1453.71	1498.82	1856.98	1657.89	1795.93	2098.96	626.29	674.689	815.119	830.676	962.163	973.885
593	ENSMUSG00000038902	1714.96	-0.457536	0.0628809	-7.27624	3.43245e-13	9.32898e-12	ENSMUSG00000038902	229584	Pogz	protein_coding	3	94744878	94789637	1384.93	1433.77	1591.39	1450.01	1388.8	1440.8	1865.38	1821.12	1929.23	2286	1901.9	2126.07
594	ENSMUSG00000036667	2255.19	-0.741907	0.101998	-7.27373	3.49694e-13	9.48824e-12	ENSMUSG00000036667	77574	Tcaf1	protein_coding	6	42644936	42687022	1481.23	1545.29	1694.2	1600.26	1180.21	1408.15	2544.52	2681.48	2736.39	2662.47	2075.92	2199.42
595	ENSMUSG00000050777	165.23	0.622702	0.0856356	7.27153	3.55448e-13	9.62815e-12	ENSMUSG00000050777	170706	Tmem37	protein_coding	1	119995107	120001804	261.393	273.742	265.589	298.44	279.956	272.446	199.019	192.151	173.937	158.269	191.04	157.988
596	ENSMUSG00000020186	6835.04	1.02895	0.141509	7.27124	3.56193e-13	9.63215e-12	ENSMUSG00000020186	13008	Csrp2	protein_coding	10	110755650	110775483	8856.42	8873.81	7643.19	8037.3	12109.5	11532.5	3880.3	4388.18	3785.7	3920.19	5921.48	6062.23
597	ENSMUSG00000031725	14.2621	4.5797	0.629862	7.27096	3.56937e-13	9.6361e-12	ENSMUSG00000031725	234564	Ces1f	protein_coding	8	93982864	94006375	77.9594	90.4025	29.9859	26.7567	58.5529	41.8363	1.1244	5.39751	0	0	5.4141	1.12849
598	ENSMUSG00000031298	633.556	1.05034	0.1445	7.26878	3.62759e-13	9.77689e-12	ENSMUSG00000031298	237175	Adgrg2	protein_coding	X	159173686	159281066	1168.24	1149.89	1119.12	1181.41	704.464	817.339	613.922	592.647	421.77	448.584	456.331	432.211
599	ENSMUSG00000023008	1925.32	-0.749942	0.103186	-7.26786	3.65238e-13	9.82728e-12	ENSMUSG00000023008	22379	Fmnl3	protein_coding	15	99215106	99268363	1348.24	1383.92	1396.49	1367.68	1177.46	1289.78	2474.8	2317.69	1988.34	2508.89	1939.79	2163.31
600	ENSMUSG00000105283	11.6902	6.10189	0.839724	7.26655	3.68792e-13	9.90636e-12	ENSMUSG00000105283	NA	Gm33370	lncRNA	5	97057565	97070053	26.3686	30.4158	37.4824	40.135	39.3402	34.6936	0	0	2.27369	0	0.773443	0
601	ENSMUSG00000018572	2881.92	-0.2904	0.0399723	-7.26503	3.72959e-13	1.00016e-11	ENSMUSG00000018572	78246	Phf23	protein_coding	11	69886603	69890835	2424.77	2322.58	2382.81	2415.31	2282.65	2222.43	3014.51	2879.03	2629.52	2831.04	2778.21	3051.43
602	ENSMUSG00000052631	32.4228	7.92334	1.09321	7.24775	4.23748e-13	1.13448e-11	ENSMUSG00000052631	71130	Sh2d6	protein_coding	6	72490624	72498690	3.43939	11.8284	27.8441	27.7858	113.446	88.7747	0	0	0	0	0	0
603	ENSMUSG00000085830	17.3777	4.16104	0.574408	7.24405	4.35493e-13	1.16399e-11	ENSMUSG00000085830	NA	Grin1os	lncRNA	2	25181232	25188937	43.5656	44.7788	34.2696	32.9313	21.0424	24.4896	2.2488	3.23851	2.27369	1.873	0.773443	1.12849
604	ENSMUSG00000038264	385.736	-2.63299	0.363703	-7.23939	4.50707e-13	1.20266e-11	ENSMUSG00000038264	20361	Sema7a	protein_coding	9	57847395	57870148	21.7828	19.4323	11.7802	23.6694	7.31911	6.12239	103.445	88.5192	104.59	116.126	75.0239	69.9662
605	ENSMUSG00000029304	122088	-1.72941	0.238961	-7.23721	4.58013e-13	1.22013e-11	ENSMUSG00000029304	20750	Spp1	protein_coding	5	104582984	104588916	70248.3	67807.8	43773	48769.2	28120	29552.8	173083	154977	190133	144024	147209	146460
606	ENSMUSG00000022354	3669.37	0.343272	0.0474919	7.22802	4.90093e-13	1.30344e-11	ENSMUSG00000022354	66218	Ndufb9	protein_coding	15	58805605	58811337	4614.51	4346.08	4216.23	4590.83	4532.36	4189.76	3724.01	3464.12	3436.69	3129.79	3591.87	3535.55
607	ENSMUSG00000022136	4990.19	0.79418	0.109908	7.22585	4.97977e-13	1.32222e-11	ENSMUSG00000022136	100037258	Dnajc3	protein_coding	14	119175388	119219109	5637.15	5624.39	5916.86	5976	6679.6	6641.78	3273.13	3088.46	3640.18	3065.17	4097.7	3868.46
608	ENSMUSG00000036832	8.44148	5.11783	0.708624	7.22221	5.1148e-13	1.35584e-11	ENSMUSG00000036832	65086	Lpar3	protein_coding	3	145926718	145991941	28.6616	22.8118	31.0568	36.0186	21.9573	34.6936	0	2.159	0	1.873	0.773443	0
609	ENSMUSG00000037710	947.203	0.75445	0.104495	7.21997	5.19993e-13	1.37615e-11	ENSMUSG00000037710	52637	Cisd1	protein_coding	10	71166310	71180784	1003.15	1033.29	1116.97	981.764	1403.44	1263.25	585.812	617.475	663.918	633.075	803.607	725.617
610	ENSMUSG00000023965	971.18	-0.376204	0.0521328	-7.21625	5.34406e-13	1.41197e-11	ENSMUSG00000023965	50758	Fbxl17	protein_coding	17	63364447	63807012	827.746	842.349	914.57	806.817	741.975	860.196	1032.2	1069.79	1108.42	1071.36	1033.32	1166.86
611	ENSMUSG00000091956	7.1842	6.61668	0.917556	7.2112	5.546e-13	1.46293e-11	ENSMUSG00000091956	75697	C2cd4b	protein_coding	9	67666719	67668212	10.3182	12.6732	23.5604	31.9022	11.8936	20.408	0	0	0	0	0	0
612	ENSMUSG00000031958	1256.75	1.19602	0.165915	7.20863	5.65182e-13	1.48841e-11	ENSMUSG00000031958	52815	Ldhd	protein_coding	8	112350417	112357006	2973.92	3087.2	1795.94	1687.73	2245.14	2309.16	914.136	902.464	1025.44	932.755	1285.46	1092.38
613	ENSMUSG00000042506	5278.99	-0.423959	0.0588216	-7.20753	5.69767e-13	1.49803e-11	ENSMUSG00000042506	216825	Usp22	protein_coding	11	61042611	61065881	4016.06	4398.46	4988.37	4583.63	4707.1	4762.2	5859.24	6117.54	6518.67	6513.36	5658.51	6172.83
614	ENSMUSG00000067369	2128.14	0.366722	0.0508929	7.20576	5.77195e-13	1.51509e-11	ENSMUSG00000067369	215201	Trmt2b	protein_coding	X	133123088	133177733	2618.52	2627.59	2545.59	2624.21	2565.35	2512.22	1998.06	2184.91	1956.51	1932	1901.9	2048.2
615	ENSMUSG00000026792	982.938	-0.471499	0.0654479	-7.20419	5.83902e-13	1.5302e-11	ENSMUSG00000026792	227738	Lrsam1	protein_coding	2	32815228	32851626	895.387	866.85	878.159	851.068	814.251	846.931	1168.25	1237.11	1213.01	1339.2	1045.69	1142.03
616	ENSMUSG00000020009	8694.27	-1.26089	0.175065	-7.2024	5.91618e-13	1.54791e-11	ENSMUSG00000020009	15979	Ifngr1	protein_coding	10	19467697	19485977	3946.12	4015.73	4724.92	4687.56	4194.77	4108.13	8296.94	8054.17	10913.7	9622.55	12617.2	12027.4
617	ENSMUSG00000040710	368.186	2.62696	0.365071	7.19575	6.21169e-13	1.62259e-11	ENSMUSG00000040710	20452	St8sia4	protein_coding	1	95515407	95595296	427.63	332.884	385.533	483.678	148.212	182.651	66.3395	55.0546	61.3897	67.4281	27.0705	40.6255
618	ENSMUSG00000027890	412.547	0.716202	0.0995712	7.19286	6.34479e-13	1.65468e-11	ENSMUSG00000027890	14865	Gstm4	protein_coding	3	107947724	107952210	525.08	554.243	504.406	523.813	658.72	568.362	308.085	360.554	330.822	324.029	341.088	366.758
619	ENSMUSG00000025612	1827.91	-0.534949	0.0743789	-7.19221	6.37511e-13	1.6599e-11	ENSMUSG00000025612	12013	Bach1	protein_coding	16	87495833	87530234	1319.58	1378.85	1712.41	1566.29	1581.84	1767.33	2224.06	2152.53	2634.07	2405.87	1989.29	2110.27
620	ENSMUSG00000059108	12.5075	6.85997	0.954325	7.18829	6.56082e-13	1.7055e-11	ENSMUSG00000059108	213002	Ifitm6	protein_coding	7	140595612	140597837	38.9797	49.8481	29.9859	18.5239	54.8933	62.2443	0	0	2.27369	0	0	0
621	ENSMUSG00000027712	21134.9	-0.712896	0.0991903	-7.18716	6.61544e-13	1.71693e-11	ENSMUSG00000027712	11747	Anxa5	protein_coding	3	36503072	36530043	12166.3	12513.6	16508.3	15212.2	11760.9	12512.1	22656.6	23562.3	22352.7	23023.9	20009.7	20624.2
622	ENSMUSG00000074793	16.4038	4.08957	0.569756	7.17776	7.08648e-13	1.83622e-11	ENSMUSG00000074793	72630	Hspa12b	protein_coding	2	130969200	130988241	28.6616	19.4323	39.6242	49.397	16.468	19.3876	2.2488	0	3.41054	1.873	1.54689	1.12849
623	ENSMUSG00000056758	8834.76	-1.41734	0.197768	-7.16668	7.68377e-13	1.98779e-11	ENSMUSG00000056758	15364	Hmga2	protein_coding	10	120197180	120312374	2203.5	2244.01	1956.58	2081.88	1529.69	1522.43	6113.36	5617.73	4928.23	4419.35	4783.74	4955.19
624	ENSMUSG00000001021	86.9897	-1.84429	0.257444	-7.16383	7.84534e-13	2.02634e-11	ENSMUSG00000001021	20197	S100a3	protein_coding	3	90491966	90510009	13.7575	14.363	31.0568	24.6985	25.6169	27.5508	68.5883	80.9627	73.895	86.1581	84.3052	97.0499
625	ENSMUSG00000000385	5015	1.69812	0.237439	7.15179	8.56512e-13	2.20871e-11	ENSMUSG00000000385	50528	Tmprss2	protein_coding	16	97365882	97412395	5944.41	5719.86	5304.29	5280.33	6520.41	6441.78	1715.83	1926.91	1671.16	1702.56	1980.79	1854.1
626	ENSMUSG00000032643	1393.91	-0.884941	0.123913	-7.14164	9.22234e-13	2.37438e-11	ENSMUSG00000032643	14201	Fhl3	protein_coding	4	124594494	124602404	818.574	856.712	818.187	698.761	852.676	876.522	1515.69	1499.43	1346.03	1352.31	1696.93	1678.06
627	ENSMUSG00000000308	134.638	3.69723	0.518457	7.13121	9.94897e-13	2.55738e-11	ENSMUSG00000000308	12716	Ckmt1	protein_coding	2	121188195	121194218	196.045	154.614	380.178	369.448	451.04	495.914	6.74639	14.0335	35.2422	28.095	39.4456	33.8546
628	ENSMUSG00000018707	17594.5	-0.654771	0.0918327	-7.13005	1.00334e-12	2.57498e-11	ENSMUSG00000018707	13424	Dync1h1	protein_coding	12	110567886	110633379	11127.6	12701.1	15580.9	13139.6	13699.5	14981.5	17575.5	18898.8	22220.8	23715.9	21033	24441.9
629	ENSMUSG00000022553	4814.51	-0.311731	0.0437258	-7.12923	1.00933e-12	2.58122e-11	ENSMUSG00000022553	68877	Maf1	protein_coding	15	76235494	76238580	4463.18	4169.5	4465.76	4404.56	4141.7	4436.69	5433.1	5537.85	5104.44	5819.42	5066.05	5405.45
630	ENSMUSG00000034445	2048	-0.571108	0.0801099	-7.12906	1.01058e-12	2.58122e-11	ENSMUSG00000034445	225912	Cyb561a3	protein_coding	19	10554536	10573325	1586.7	1525.01	1552.84	1628.04	1604.71	1576.52	2482.67	2358.71	2269.14	2405.87	2326.52	2231.02
631	ENSMUSG00000031355	862.379	-1.14037	0.159954	-7.12937	1.00833e-12	2.58122e-11	ENSMUSG00000031355	11856	Arhgap6	protein_coding	X	167578095	168087431	487.246	495.946	505.477	488.824	339.424	413.261	851.17	881.953	972.003	842.851	1247.56	1219.89
632	ENSMUSG00000035596	2806.32	-0.31653	0.0444885	-7.11487	1.12019e-12	2.85667e-11	ENSMUSG00000035596	77582	Mboat7	protein_coding	7	3680788	3696522	2642.59	2630.97	2454.56	2654.06	2299.12	2454.06	2983.03	3072.26	3284.35	3174.74	3057.42	3277.13
633	ENSMUSG00000030970	3260.99	-0.349926	0.049254	-7.10451	1.20748e-12	3.07441e-11	ENSMUSG00000030970	13017	Ctbp2	protein_coding	7	132589292	132726083	2838.64	2816	2658.04	2628.33	3022.79	3024.46	3468.77	3502.99	3504.9	3691.69	3697.06	3786.08
634	ENSMUSG00000019102	1889.44	2.36783	0.333471	7.10054	1.2427e-12	3.15908e-11	ENSMUSG00000019102	11670	Aldh3a1	protein_coding	11	61098363	61109247	2213.82	2725.59	3189.21	2673.61	5576.25	5870.35	326.076	340.043	663.918	583.44	1204.25	1191.68
635	ENSMUSG00000042842	10778	1.73651	0.244668	7.09744	1.27089e-12	3.22566e-11	ENSMUSG00000042842	20708	Serpinb6b	protein_coding	13	33149192	33163050	22873.1	25284.8	29999.8	37216.5	14457.1	12841.7	7734.74	8624.14	9646.14	8436.94	3886.55	4487.99
636	ENSMUSG00000055980	1492.42	-0.887022	0.12503	-7.09447	1.29848e-12	3.2905e-11	ENSMUSG00000055980	16367	Irs1	protein_coding	1	82210822	82269137	746.347	811.933	831.038	876.796	652.316	677.545	1191.86	1165.86	1393.77	1431.91	1662.13	1650.98
637	ENSMUSG00000022156	142.331	-3.36446	0.474411	-7.09186	1.32319e-12	3.34785e-11	ENSMUSG00000022156	14942	Gzme	protein_coding	14	56355083	56358082	2.29292	2.53465	0	9.26193	3.65956	1.0204	16.866	18.3515	23.8738	21.5395	57.2348	55.2959
638	ENSMUSG00000037887	202.382	-1.67037	0.235589	-7.09018	1.33934e-12	3.3834e-11	ENSMUSG00000037887	18218	Dusp8	protein_coding	7	141633227	141649580	66.4948	76.0395	124.227	118.347	51.2338	49.9995	302.463	289.307	288.759	340.886	136.126	189.586
639	ENSMUSG00000027030	634.945	1.13762	0.160614	7.08295	1.4112e-12	3.55936e-11	ENSMUSG00000027030	53416	Stk39	protein_coding	2	68040789	68302612	756.665	811.933	810.69	757.42	961.548	936.726	401.41	363.792	389.938	320.283	444.729	367.887
640	ENSMUSG00000038525	2160.56	-0.311812	0.0440323	-7.08145	1.42656e-12	3.59248e-11	ENSMUSG00000038525	67211	Armc10	protein_coding	5	21850811	21867692	2242.48	2302.31	2140.78	2281.52	2068.56	2240.8	2809.87	2839.09	2871.67	2643.74	2600.31	2724.17
641	ENSMUSG00000022677	1923.4	0.513943	0.0726616	7.07311	1.51496e-12	3.80913e-11	ENSMUSG00000022677	66086	Cep20	protein_coding	16	14117108	14135269	2141.59	1977.87	2240.38	2429.71	2695.26	2417.32	1565.16	1586.87	1698.45	1528.37	1697.71	1658.88
642	ENSMUSG00000027339	77.7452	3.18854	0.451261	7.06584	1.59642e-12	4.0077e-11	ENSMUSG00000027339	215653	Rassf2	protein_coding	2	131831335	131872178	26.3686	23.6567	32.1278	45.2805	112.531	121.427	1.1244	7.55652	5.68423	6.55551	9.28131	9.0279
643	ENSMUSG00000032757	2422.26	0.534808	0.0757062	7.06426	1.61478e-12	4.04751e-11	ENSMUSG00000032757	12068	Bet1	protein_coding	6	4076899	4086972	2548.59	2606.46	2393.52	2755.94	3063.05	2670.38	2004.8	1743.4	1947.42	1552.72	1939.79	1885.7
644	ENSMUSG00000037458	3944.04	0.554803	0.0786589	7.05327	1.74765e-12	4.37375e-11	ENSMUSG00000037458	54375	Azin1	protein_coding	15	38487671	38519510	3846.38	3731.85	4337.25	4605.24	4697.95	4480.57	2935.81	2669.61	2898.96	2719.6	3086.81	3183.46
645	ENSMUSG00000074748	4540.83	-0.278306	0.0394624	-7.05243	1.75819e-12	4.39328e-11	ENSMUSG00000074748	382423	Atxn7l3b	protein_coding	10	112761335	112764906	4041.28	3984.47	4274.06	4026.88	3793.13	4133.64	4856.28	4872.87	4866.84	4886.66	4861.86	5064.65
646	ENSMUSG00000032356	16.3901	3.09438	0.438873	7.05075	1.77962e-12	4.43997e-11	ENSMUSG00000032356	19417	Rasgrf1	protein_coding	9	89791961	89909030	50.4443	37.1749	37.4824	41.1641	25.6169	21.4284	2.2488	5.39751	9.09477	2.8095	0.773443	5.64244
647	ENSMUSG00000022887	260.36	-2.20303	0.312588	-7.04771	1.81881e-12	4.53072e-11	ENSMUSG00000022887	17174	Masp1	protein_coding	16	23268167	23339565	132.99	119.129	194.908	169.802	68.6167	68.3667	770.213	711.392	677.56	812.883	203.415	293.407
648	ENSMUSG00000036053	3065.26	-0.573894	0.0815454	-7.03773	1.95395e-12	4.85984e-11	ENSMUSG00000036053	71409	Fmnl2	protein_coding	2	52747872	53023816	3054.17	2947.8	3488	3409.42	2910.26	3125.48	4571.81	4188.47	5088.52	4819.23	4625.19	4889.74
649	ENSMUSG00000019338	2029.24	-0.319489	0.0454255	-7.03324	2.01793e-12	5.01125e-11	ENSMUSG00000019338	78266	Zfp687	protein_coding	3	94913901	94922759	1943.25	2020.12	1991.92	1791.67	1899.31	1919.37	2257.79	2317.69	2395.33	2589.42	2410.82	2458.97
650	ENSMUSG00000028878	1318.96	-0.457687	0.0651481	-7.02533	2.1356e-12	5.28717e-11	ENSMUSG00000028878	230789	Fam76a	protein_coding	4	132626524	132649869	786.473	727.445	949.91	856.214	889.272	969.379	1192.99	1200.41	1182.32	1289.56	1075.09	1170.24
651	ENSMUSG00000040771	1332.68	0.44432	0.0632447	7.02541	2.13439e-12	5.28717e-11	ENSMUSG00000040771	106821	Oard1	protein_coding	17	48717042	48724294	1551.16	1579.09	1571.05	1914.13	1676.99	1661.21	1259.33	1122.68	1341.48	1241.8	1222.81	1127.36
652	ENSMUSG00000037139	78.5543	-1.76055	0.251123	-7.01071	2.3712e-12	5.86144e-11	ENSMUSG00000037139	242702	Myom3	protein_coding	4	135487026	135542875	33.2474	21.967	28.915	36.0186	28.3616	33.6732	87.7031	87.4397	134.148	138.602	96.6803	69.9662
653	ENSMUSG00000002812	6667.19	-0.498547	0.0711801	-7.00403	2.48711e-12	6.13856e-11	ENSMUSG00000002812	14248	Flii	protein_coding	11	60604949	60618089	4886.22	5076.9	5412.46	4896.47	5847.05	6214.23	6981.39	6923.93	7434.97	7580.97	8153.63	8604.72
654	ENSMUSG00000003585	124.132	-1.21881	0.174071	-7.0018	2.5269e-12	6.22724e-11	ENSMUSG00000003585	67815	Sec14l2	protein_coding	11	4047039	4073415	108.914	76.0395	108.163	91.5902	54.8933	67.3463	210.263	235.332	208.043	228.506	138.446	155.731
655	ENSMUSG00000040396	2823.63	0.392936	0.0561511	6.99782	2.59969e-12	6.39683e-11	ENSMUSG00000040396	68904	Abhd13	protein_coding	8	10027707	10042155	3124.11	2908.09	3205.28	3443.38	3270.73	3040.79	2697.43	2404.05	2485.15	2339.38	2253.04	2289.7
656	ENSMUSG00000071722	364.051	0.849334	0.121414	6.99535	2.64594e-12	6.50072e-11	ENSMUSG00000071722	270624	Spin4	protein_coding	X	94066116	94070288	265.979	272.052	340.554	327.255	414.445	415.302	170.909	172.72	216.001	149.84	208.829	212.156
657	ENSMUSG00000072825	7410.81	-0.386289	0.0552443	-6.99239	2.70248e-12	6.62951e-11	ENSMUSG00000072825	217882	Cep170b	protein_coding	12	112686889	112713026	5568.37	5830.54	6192.09	5988.35	6257.84	6884.63	7308.59	7554.36	8258.05	8270.24	8019.05	8586.66
658	ENSMUSG00000003418	370.836	-3.73994	0.535163	-6.98842	2.78008e-12	6.8095e-11	ENSMUSG00000003418	241230	St8sia6	protein_coding	2	13655832	13798875	4.58585	0.844883	0	2.05821	0	4.08159	44.976	31.3056	27.2843	22.476	8.50787	14.6703
659	ENSMUSG00000049091	6908.35	0.596828	0.0855682	6.97488	3.06126e-12	7.48684e-11	ENSMUSG00000049091	20768	Sephs2	protein_coding	7	126871051	126873227	9871.04	9848.8	10446.9	9891.74	11969.5	12501.9	6888.07	6669.17	6919.98	7117.41	7326.82	7745.94
660	ENSMUSG00000019831	129.169	-1.80109	0.258453	-6.96872	3.19831e-12	7.81019e-11	ENSMUSG00000019831	83767	Wasf1	protein_coding	10	40759471	40814566	53.8837	37.1749	88.8868	69.979	30.1913	69.3871	150.669	120.904	237.601	220.078	245.181	238.111
661	ENSMUSG00000042109	25.9055	2.90393	0.416961	6.96452	3.29526e-12	8.03475e-11	ENSMUSG00000042109	105859	Csdc2	protein_coding	15	81820960	81835142	28.6616	29.5709	31.0568	38.0768	16.468	30.612	4.4976	2.159	3.41054	7.49201	2.32033	3.38546
662	ENSMUSG00000029246	3395.14	0.659344	0.0946944	6.96286	3.33423e-12	8.11748e-11	ENSMUSG00000029246	231327	Ppat	protein_coding	5	77061096	77099425	3670.97	3612.72	4543.93	4820.32	4556.15	4410.16	2688.44	2569.22	2763.67	2198.9	3100.73	2895.7
663	ENSMUSG00000021127	6026.02	-0.771854	0.110914	-6.95903	3.42621e-12	8.32885e-11	ENSMUSG00000021127	12192	Zfp36l1	protein_coding	12	80154528	80159787	4775.01	4942.57	4564.28	4645.37	4372.25	5091.79	8425.12	8888.62	8057.96	8391.05	7001.98	7714.34
664	ENSMUSG00000035273	1019.28	1.87648	0.269859	6.95356	3.56183e-12	8.64549e-11	ENSMUSG00000035273	15442	Hpse	protein_coding	5	100827350	100867582	1067.36	1022.31	814.974	789.322	1314.7	1392.84	192.272	248.286	231.917	221.951	459.425	388.2
665	ENSMUSG00000027684	3911.17	0.645496	0.092915	6.94717	3.72692e-12	9.0326e-11	ENSMUSG00000027684	14013	Mecom	protein_coding	3	30005445	30602157	6615.09	6603.61	6903.18	6619.19	6330.12	6743.81	4060.2	4215.46	4482.58	4374.4	4133.28	4186.69
666	ENSMUSG00000039648	609.862	0.701274	0.100948	6.94692	3.73352e-12	9.035e-11	ENSMUSG00000039648	70266	Kyat1	protein_coding	2	30075136	30095859	787.619	775.603	715.378	699.79	932.272	917.338	532.965	568.898	509.307	502.901	422.3	436.725
667	ENSMUSG00000028397	1251.04	0.45319	0.0652451	6.94597	3.75871e-12	9.08233e-11	ENSMUSG00000028397	76804	Kdm4c	protein_coding	4	74160734	74324097	1301.23	1201.42	1265.83	1289.47	1343.97	1502.03	944.495	933.77	1027.71	943.056	952.881	971.628
668	ENSMUSG00000047878	37.4734	3.71666	0.535434	6.94139	3.88248e-12	9.36735e-11	ENSMUSG00000047878	239559	A4galt	protein_coding	15	83110923	83135975	200.631	239.102	96.3833	52.4843	47.5742	41.8363	10.1196	24.8286	7.95792	4.6825	2.32033	2.25697
669	ENSMUSG00000026933	1362.17	-0.452595	0.0652159	-6.93995	3.92242e-12	9.44957e-11	ENSMUSG00000026933	227634	Camsap1	protein_coding	2	25816850	25873294	1054.75	1003.72	1138.39	1150.54	1163.74	1254.07	1431.36	1453.01	1687.08	1725.03	1417.72	1543.77
670	ENSMUSG00000037157	500.198	-1.12765	0.162496	-6.93955	3.93343e-12	9.46195e-11	ENSMUSG00000037157	230828	Il22ra1	protein_coding	4	135455483	135479451	218.974	184.185	290.221	241.839	272.637	312.242	445.262	378.905	526.36	501.964	744.825	719.975
671	ENSMUSG00000044014	17.205	1.99549	0.287572	6.93909	3.9462e-12	9.47853e-11	ENSMUSG00000044014	18168	Npy5r	protein_coding	8	67132617	67140780	33.2474	25.3465	27.8441	41.1641	48.4891	37.7548	6.74639	7.55652	12.5053	10.3015	7.73443	9.0279
672	ENSMUSG00000031533	1722.98	0.531228	0.0765749	6.93736	3.99494e-12	9.58131e-11	ENSMUSG00000031533	57312	Mrps31	protein_coding	8	22901377	22919681	2476.36	2315.83	2208.25	2430.74	2520.52	2301	1810.28	1663.51	1670.03	1402.88	1662.9	1655.49
673	ENSMUSG00000021751	295.248	1.83475	0.264535	6.93577	4.04002e-12	9.67504e-11	ENSMUSG00000021751	93732	Acox2	protein_coding	14	14210420	14244262	270.565	284.726	419.803	329.313	413.53	413.261	105.694	120.904	101.179	98.3326	88.1725	83.5081
674	ENSMUSG00000027761	32.2193	3.14473	0.453944	6.92758	4.28094e-12	1.02368e-10	ENSMUSG00000027761	67758	Aadac	protein_coding	3	59933138	59947581	48.1514	66.7458	67.4683	57.6298	138.148	90.8155	2.2488	4.31801	4.54738	3.746	16.2423	21.4413
675	ENSMUSG00000021193	4291.81	-0.523532	0.0756245	-6.92278	4.42856e-12	1.05741e-10	ENSMUSG00000021193	69617	Pitrm1	protein_coding	13	6598185	6630551	3260.54	3399.81	3541.55	3320.92	4178.3	4265.27	5117.14	5069.34	4845.24	5088.95	5624.47	5832.02
676	ENSMUSG00000087431	20.5267	4.01678	0.580479	6.91976	4.52408e-12	1.07862e-10	ENSMUSG00000087431	NA	Gm16054	lncRNA	5	81939756	81946273	25.2222	16.8977	84.6031	100.852	100.638	71.4279	5.622	1.0795	3.41054	8.42851	4.64066	1.12849
677	ENSMUSG00000040669	935.627	-0.620236	0.0896944	-6.91499	4.67895e-12	1.11389e-10	ENSMUSG00000040669	13619	Phc1	protein_coding	6	122294690	122317520	682.145	738.428	781.775	753.303	611.146	596.933	1019.83	1088.14	1105.01	1289.56	912.662	985.17
678	ENSMUSG00000032384	1484.61	-0.508144	0.0735552	-6.90834	4.9036e-12	1.16565e-10	ENSMUSG00000032384	214897	Csnk1g1	protein_coding	9	65816206	65952297	1192.32	1262.26	1240.13	1032.19	1123.48	1228.56	1698.97	1741.24	1481.31	1626.7	1705.44	1814.61
679	ENSMUSG00000026837	760.862	1.11829	0.161889	6.90775	4.92384e-12	1.16874e-10	ENSMUSG00000026837	12831	Col5a1	protein_coding	2	27776437	27929526	2205.79	2391.86	1859.13	1713.46	1398.86	1529.58	957.988	1133.48	832.171	934.628	597.098	659.037
680	ENSMUSG00000030805	2130.29	-0.277787	0.0402235	-6.90608	4.98238e-12	1.1809e-10	ENSMUSG00000030805	20909	Stx4a	protein_coding	7	127423466	127448191	1926.06	1879.87	1720.98	1828.72	1835.27	1926.51	2166.72	2078.04	2240.72	2335.63	2324.97	2324.68
681	ENSMUSG00000051048	444.072	2.98081	0.431656	6.90553	5.00179e-12	1.18376e-10	ENSMUSG00000051048	320452	P4ha3	protein_coding	7	99934727	99968906	404.701	433.425	351.263	344.75	480.317	517.342	60.7175	70.1677	61.3897	82.4121	27.0705	19.1843
682	ENSMUSG00000100151	10.6068	4.93085	0.714154	6.90447	5.03897e-12	1.19081e-10	ENSMUSG00000100151	NA	Gm28382	lncRNA	1	91410746	91412496	25.2222	20.2772	46.0498	50.4261	57.638	46.9383	2.2488	1.0795	0	4.6825	0	0
683	ENSMUSG00000015647	31556.3	-0.581846	0.0843505	-6.89796	5.27536e-12	1.24485e-10	ENSMUSG00000015647	16776	Lama5	protein_coding	2	179818166	179867652	23268.6	25431	22994.9	22331.5	21125.7	22882.4	32452.4	34317.4	34149.7	37512.5	32457.5	35716.6
684	ENSMUSG00000029798	445.048	0.892704	0.129436	6.8969	5.3148e-12	1.25232e-10	ENSMUSG00000029798	67138	Herc6	protein_coding	6	57557985	57641617	473.489	506.085	686.463	712.139	654.145	697.953	385.669	440.437	350.149	324.966	259.103	251.653
685	ENSMUSG00000029478	4628.37	-0.552321	0.0800864	-6.89656	5.32756e-12	1.25349e-10	ENSMUSG00000029478	20602	Ncor2	protein_coding	5	125094217	125256283	2926.92	3258.71	3657.21	3309.6	3271.64	3559.15	4099.56	4339.6	5298.84	5632.12	4735.79	5197.81
686	ENSMUSG00000022076	3789.44	-1.87643	0.272308	-6.89086	5.54578e-12	1.30293e-10	ENSMUSG00000022076	93688	Klhl1	protein_coding	14	96340172	96756538	221.267	214.6	223.823	263.45	340.339	373.466	1210.98	1017.97	620.718	544.107	1372.09	1244.72
687	ENSMUSG00000023909	925.271	0.379199	0.0550641	6.8865	5.71838e-12	1.34153e-10	ENSMUSG00000023909	76498	Paqr4	protein_coding	17	23955160	23959841	848.382	885.438	884.584	941.629	955.144	916.318	748.85	677.927	686.655	692.074	666.707	709.819
688	ENSMUSG00000096054	2826.59	-1.33631	0.194072	-6.88566	5.75219e-12	1.3475e-10	ENSMUSG00000096054	64009	Syne1	protein_coding	10	4970917	5501482	715.392	759.55	1564.62	1489.11	1056.7	1092.85	1928.34	2049.97	3201.36	3652.35	2983.17	3044.66
689	ENSMUSG00000031150	744.349	-0.551107	0.0801223	-6.87833	6.05599e-12	1.41661e-10	ENSMUSG00000031150	54648	Ccdc120	protein_coding	X	7597953	7617144	674.12	631.973	782.846	730.663	561.742	597.954	951.242	1071.95	1018.61	1069.48	832.998	883.606
690	ENSMUSG00000021277	1478.47	-0.360943	0.0524783	-6.87796	6.07169e-12	1.41822e-10	ENSMUSG00000021277	22031	Traf3	protein_coding	12	111132804	111233587	1271.43	1343.36	1265.83	1263.74	1212.23	1341.82	1638.25	1705.61	1640.47	1758.75	1459.49	1692.73
691	ENSMUSG00000006169	7119	0.555393	0.0807705	6.87619	6.14754e-12	1.43386e-10	ENSMUSG00000006169	216705	Clint1	protein_coding	11	45742791	45801452	8952.72	9413.69	9410.22	9120.94	11333.6	11930.5	6362.97	6299.98	6428.86	6430.02	7503.94	7911.83
692	ENSMUSG00000002428	3576.01	0.866034	0.125968	6.87503	6.19768e-12	1.44347e-10	ENSMUSG00000002428	20585	Hltf	protein_coding	3	20111975	20172654	6264.27	5838.14	4664.95	5492.32	4594.57	4306.08	3257.38	3178.05	2795.5	2417.11	2718.65	2730.94
693	ENSMUSG00000020077	11.3354	6.70091	0.974858	6.87373	6.25443e-12	1.45458e-10	ENSMUSG00000020077	19073	Srgn	protein_coding	10	62329612	62363230	14.904	5.0693	24.6313	36.0186	16.468	20.408	0	0	0	0	0	0
694	ENSMUSG00000037013	3550.76	0.39516	0.0575191	6.87007	6.41683e-12	1.4902e-10	ENSMUSG00000037013	268996	Ss18	protein_coding	18	14757255	14815971	3872.75	3940.54	3743.95	4060.84	4258.81	4467.31	3179.8	3063.63	3113.82	2844.15	3212.88	3098.83
695	ENSMUSG00000029016	842.881	-0.597553	0.0870202	-6.86683	6.56463e-12	1.52233e-10	ENSMUSG00000029016	26372	Clcn6	protein_coding	4	148088716	148123278	503.297	510.31	556.881	553.657	481.232	565.301	797.199	805.309	815.119	974.897	725.489	677.092
696	ENSMUSG00000032440	7189.64	-0.449203	0.0654403	-6.86431	6.68115e-12	1.54713e-10	ENSMUSG00000032440	21813	Tgfbr2	protein_coding	9	115913361	116004428	5436.52	5741.83	7193.4	6318.69	6028.2	6767.28	7898.9	7954.85	8559.31	8515.6	8852.05	9394.66
697	ENSMUSG00000001566	149.435	1.67972	0.244769	6.86247	6.76789e-12	1.56497e-10	ENSMUSG00000001566	15285	Mnx1	protein_coding	5	29678032	29683468	447.12	412.303	160.639	174.948	312.892	346.936	100.072	133.858	73.895	78.6661	88.1725	104.949
698	ENSMUSG00000028019	1709.73	-1.3499	0.196794	-6.85944	6.91298e-12	1.59623e-10	ENSMUSG00000028019	54635	Pdgfc	protein_coding	3	80943723	81121347	1004.3	982.599	903.861	949.862	672.443	741.83	1941.84	2055.37	2621.57	2672.77	2003.99	2097.86
699	ENSMUSG00000066108	142.824	3.17747	0.463826	6.85055	7.35662e-12	1.69623e-10	ENSMUSG00000066108	74180	Muc5b	protein_coding	7	141392807	141426821	452.852	664.078	190.625	128.638	92.4038	111.223	19.1148	45.3391	35.2422	24.349	19.3361	38.3686
700	ENSMUSG00000031586	2847.09	-0.704922	0.102947	-6.8474	7.52047e-12	1.73153e-10	ENSMUSG00000031586	19663	Rbpms	protein_coding	8	34272671	34419891	2756.09	2732.35	2861.51	2871.2	2061.24	2224.47	4060.2	4307.21	4669.03	4774.28	3516.07	3949.71
701	ENSMUSG00000015133	5638.04	-0.683111	0.099771	-6.84679	7.55248e-12	1.73642e-10	ENSMUSG00000015133	233328	Lrrk1	protein_coding	7	65876660	66038098	3197.48	3432.76	3844.62	3473.22	4017.28	4343.84	5605.13	5857.38	5591.01	6094.75	6141.13	6530.56
702	ENSMUSG00000025888	313.168	1.28457	0.187626	6.84648	7.56911e-12	1.73777e-10	ENSMUSG00000025888	12362	Casp1	protein_coding	9	5298508	5307290	183.434	165.597	126.369	140.987	173.829	128.57	44.976	52.8956	86.4003	49.6345	74.2505	68.8377
703	ENSMUSG00000059588	283.93	-2.27238	0.33197	-6.84512	7.64107e-12	1.75179e-10	ENSMUSG00000059588	54598	Calcrl	protein_coding	2	84160970	84255755	33.2474	27.8811	74.9648	69.979	102.468	89.7951	219.258	195.39	285.348	197.602	547.597	478.479
704	ENSMUSG00000004654	12.1496	3.24823	0.474594	6.84422	7.68959e-12	1.76041e-10	ENSMUSG00000004654	14602	Ghrhr	protein_coding	6	55353280	55365515	12.6111	24.5016	25.7022	22.6403	20.1276	18.3672	1.1244	2.159	3.41054	2.8095	2.32033	1.12849
705	ENSMUSG00000109336	2804.64	-0.359405	0.0525431	-6.84019	7.90864e-12	1.80649e-10	ENSMUSG00000109336	233033	Samd4b	protein_coding	7	28098947	28297569	2266.56	2273.58	2582	2293.87	2325.65	2683.65	2983.03	3176.98	3104.73	3172.87	3034.22	3031.12
706	ENSMUSG00000021318	28.8066	-2.90567	0.424799	-6.84011	7.91326e-12	1.80649e-10	ENSMUSG00000021318	14634	Gli3	protein_coding	13	15637820	15904611	1.14646	0.844883	9.63833	5.14552	0.914889	3.0612	16.866	19.431	23.8738	35.587	27.0705	27.0837
707	ENSMUSG00000063870	18927.8	-0.428733	0.0626815	-6.83986	7.92679e-12	1.80702e-10	ENSMUSG00000063870	107932	Chd4	protein_coding	6	125072944	125107554	13976.5	14991.6	15275.7	13980.4	15120.4	16912.1	18253.5	18786.6	19541.2	20793.1	20954.1	23161.1
708	ENSMUSG00000021594	1560.03	-0.685112	0.10023	-6.83537	8.17943e-12	1.86197e-10	ENSMUSG00000021594	78925	Srd5a1	protein_coding	13	69721568	69759561	1186.59	1195.51	1231.56	1066.15	1213.14	1258.15	1790.04	1885.89	1742.78	1787.78	2092.94	2197.17
709	ENSMUSG00000070808	579.161	-0.525303	0.0768596	-6.83458	8.22459e-12	1.86961e-10	ENSMUSG00000070808	243842	Bicra	protein_coding	7	15704597	15781846	450.56	457.927	474.42	477.504	432.742	451.016	572.319	657.417	716.213	800.708	576.215	626.311
710	ENSMUSG00000024079	1609.59	0.621347	0.0909188	6.83409	8.25289e-12	1.87341e-10	ENSMUSG00000024079	19106	Eif2ak2	protein_coding	17	79159993	79190002	1987.97	1969.42	2413.87	2549.09	2344.86	2797.93	1293.06	1440.06	1543.84	1632.32	1605.67	1623.89
711	ENSMUSG00000032301	8107.02	0.400017	0.058551	6.83194	8.37724e-12	1.89896e-10	ENSMUSG00000032301	26441	Psma4	protein_coding	9	54858074	54865314	9294.37	8952.38	8743.03	9559.34	10760	9399.91	7834.81	7507.94	6926.8	6869.23	7050.7	6791.24
712	ENSMUSG00000062070	32587	0.956626	0.140153	6.8256	8.75592e-12	1.98201e-10	ENSMUSG00000062070	18655	Pgk1	protein_coding	X	105230706	105247305	45161.4	45580.6	31957.5	31732.4	44651.1	44874.1	20958.8	21498.3	15471.3	15128.2	28445.7	24197
713	ENSMUSG00000040928	1126.4	-0.43427	0.0636483	-6.82296	8.91808e-12	2.01589e-10	ENSMUSG00000040928	74648	S100pbp	protein_coding	4	129041798	129083520	913.73	918.388	833.18	885.029	800.528	854.074	1205.36	1143.19	1137.98	1276.45	1165.58	1101.4
714	ENSMUSG00000024072	3429.67	0.341112	0.0500014	6.82205	8.97494e-12	2.0259e-10	ENSMUSG00000024072	67864	Yipf4	protein_coding	17	74796488	74807272	3862.43	3758.04	3746.1	4358.25	3775.75	3850.98	3166.31	3072.26	3227.51	2740.2	3105.37	3125.91
715	ENSMUSG00000039474	936.679	0.419084	0.0614547	6.8194	9.14209e-12	2.06074e-10	ENSMUSG00000039474	22393	Wfs1	protein_coding	5	37123448	37146549	1122.39	1127.07	999.173	898.407	1009.12	1115.3	751.099	879.794	729.855	796.962	747.919	786.556
716	ENSMUSG00000022048	1477.98	-0.802413	0.11772	-6.81628	9.34261e-12	2.103e-10	ENSMUSG00000022048	12934	Dpysl2	protein_coding	14	67040313	67106137	810.549	875.299	928.492	953.979	1112.5	1106.11	1578.66	1428.18	1505.18	1460	2040.34	2079.8
717	ENSMUSG00000030739	2077.19	1.03447	0.151773	6.81592	9.3662e-12	2.10537e-10	ENSMUSG00000030739	71960	Myh14	protein_coding	7	44255227	44320267	1021.5	1270.7	1834.49	1678.47	1891.99	2206.1	635.285	772.924	885.603	743.582	969.897	826.053
718	ENSMUSG00000038604	1684.49	-0.447999	0.0657752	-6.81107	9.68771e-12	2.17461e-10	ENSMUSG00000038604	75687	Ripor1	protein_coding	8	106331887	106348851	1165.95	1159.18	1193.01	1161.86	1165.57	1268.36	1538.18	1639.76	1555.21	1595.8	1650.53	1723.2
719	ENSMUSG00000028849	3845.37	-0.32343	0.0475446	-6.80266	1.02704e-11	2.3022e-10	ENSMUSG00000028849	245877	Map7d1	protein_coding	4	126125960	126150136	2891.38	2919.07	2873.29	2857.82	2833.41	3140.79	3755.49	3692.98	3589.02	3629.88	3530.77	3722.88
720	ENSMUSG00000001942	2275.85	1.32909	0.195411	6.80151	1.03528e-11	2.31746e-10	ENSMUSG00000001942	22619	Siae	protein_coding	9	37466994	37560951	2762.97	2757.7	3432.31	3075.99	3138.98	3567.31	1189.61	1253.3	1300.55	1319.53	1188.78	1205.22
721	ENSMUSG00000047694	2188.14	0.603549	0.0888436	6.79338	1.09533e-11	2.44847e-10	ENSMUSG00000047694	77929	Yipf6	protein_coding	X	97979922	97992623	2582.98	2463.68	3169.94	3363.11	3109.71	3036.71	1849.64	1681.86	2263.46	2002.24	1942.11	1926.33
722	ENSMUSG00000063146	2500.91	-0.394306	0.0580617	-6.79115	1.1124e-11	2.48318e-10	ENSMUSG00000063146	269713	Clip2	protein_coding	5	134518237	134581288	2210.38	2178.95	2024.05	2141.56	2114.31	2187.73	2852.6	3009.65	2844.39	3099.82	2488.94	2606.81
723	ENSMUSG00000038406	4900.46	-0.299429	0.0441256	-6.78583	1.15422e-11	2.57297e-10	ENSMUSG00000038406	233208	Scaf1	protein_coding	7	44652372	44665787	4178.85	4185.55	4005.26	4034.08	3748.3	4075.47	4865.27	5013.21	4949.83	5423.28	4700.98	4861.52
724	ENSMUSG00000024238	1423.02	-0.65415	0.0965346	-6.77633	1.23271e-11	2.74414e-10	ENSMUSG00000024238	21417	Zeb1	protein_coding	18	5591860	5775467	940.099	1091.59	1140.54	1005.43	1059.44	1196.93	1510.07	1640.84	1795.08	1789.65	1652.07	1739
725	ENSMUSG00000026365	598.846	1.99056	0.29382	6.77475	1.24618e-11	2.77029e-10	ENSMUSG00000026365	12628	Cfh	protein_coding	1	140012446	140111502	2244.77	2336.95	1187.66	1375.91	1017.36	948.971	475.621	526.797	439.959	399.886	215.79	235.854
726	ENSMUSG00000054901	11.3429	2.83803	0.419249	6.76931	1.29397e-11	2.87259e-10	ENSMUSG00000054901	381112	Arhgef33	protein_coding	17	80614836	80707510	33.2474	38.0197	49.2626	60.7171	25.6169	23.4692	5.622	6.47701	4.54738	6.55551	5.4141	3.38546
727	ENSMUSG00000020400	2657.59	-0.727121	0.107453	-6.7669	1.31569e-11	2.91677e-10	ENSMUSG00000020400	57783	Tnip1	protein_coding	11	54801611	54853743	2166.81	2276.12	2277.86	2232.12	1815.14	1957.12	3712.77	3973.65	3873.23	4026.95	2572.47	2908.11
728	ENSMUSG00000019461	2369.89	-0.606452	0.0896274	-6.76637	1.32056e-11	2.92355e-10	ENSMUSG00000019461	70310	Plscr3	protein_coding	11	69737202	69742884	2036.12	2107.14	2046.54	1913.1	1587.33	1818.35	3065.11	3237.43	3078.58	3149.45	2379.11	2614.71
729	ENSMUSG00000040848	9231.23	0.545536	0.0807041	6.75971	1.38268e-11	3.05688e-10	ENSMUSG00000040848	108735	Sft2d2	protein_coding	1	165001906	165022007	10031.5	10286.5	10514.3	9718.85	13534.9	13109.1	7270.36	7377.32	7668.03	7251.33	8255.73	8215.39
730	ENSMUSG00000028402	800.319	-0.730932	0.108154	-6.75823	1.39684e-11	3.08396e-10	ENSMUSG00000028402	17475	Mpdz	protein_coding	4	81196737	81361052	396.676	387.801	433.725	428.107	417.189	455.098	765.716	697.359	721.897	774.486	598.645	622.925
731	ENSMUSG00000020122	1300.85	1.07388	0.158915	6.7576	1.40292e-11	3.09314e-10	ENSMUSG00000020122	13649	Egfr	protein_coding	11	16702203	16868158	1038.69	1066.24	1032.37	912.814	1158.25	1186.72	503.731	564.58	583.202	535.679	427.714	424.311
732	ENSMUSG00000115186	75.8643	1.9541	0.28931	6.75434	1.43487e-11	3.15927e-10	ENSMUSG00000115186	NA	Gm49417	lncRNA	14	70442773	70492736	114.646	105.61	59.9718	62.7753	112.531	98.9787	25.8612	30.2261	23.8738	26.222	16.2423	21.4413
733	ENSMUSG00000059811	3590.14	0.525416	0.0777988	6.75352	1.44301e-11	3.17285e-10	ENSMUSG00000059811	56298	Atl2	protein_coding	17	80155819	80203552	4255.67	3909.28	4267.64	4788.42	5278.91	4816.28	3083.1	2882.27	3259.34	2873.18	3532.31	3345.97
734	ENSMUSG00000045482	4658.69	-0.496711	0.0736821	-6.74127	1.57012e-11	3.44295e-10	ENSMUSG00000045482	100683	Trrap	protein_coding	5	144704542	144796588	3704.22	4349.46	4361.88	3782.98	3767.51	4015.27	4644.89	5113.6	5756.99	6492.76	5519.29	6310.5
735	ENSMUSG00000010064	86.0652	3.27013	0.485077	6.74146	1.56808e-11	3.44295e-10	ENSMUSG00000010064	76257	Slc38a3	protein_coding	9	107527833	107546729	333.62	287.26	187.412	156.424	221.403	218.365	51.7224	42.1006	19.3264	13.111	7.73443	12.4134
736	ENSMUSG00000045382	12.6058	3.71019	0.55147	6.72782	1.72229e-11	3.77149e-10	ENSMUSG00000045382	12767	Cxcr4	protein_coding	1	128515936	128520030	32.1009	23.6567	31.0568	42.1932	10.9787	22.4488	5.622	4.31801	1.13685	1.873	0	0
737	ENSMUSG00000052748	1505.12	0.899613	0.133732	6.72698	1.73217e-11	3.78481e-10	ENSMUSG00000052748	66875	Swt1	protein_coding	1	151243450	151304206	2620.81	2428.19	2391.38	2661.26	2288.14	1905.08	1502.2	1381.76	1347.16	1012.36	1216.63	1204.1
738	ENSMUSG00000028031	191.147	-6.42583	0.955254	-6.72683	1.73404e-11	3.78481e-10	ENSMUSG00000028031	56811	Dkk2	protein_coding	3	131791053	131886065	0	0.844883	0	0	0	0	33.732	30.2261	19.3264	15.9205	20.8829	12.4134
739	ENSMUSG00000019907	4321.71	-0.282068	0.0419326	-6.72671	1.73542e-11	3.78481e-10	ENSMUSG00000019907	17931	Ppp1r12a	protein_coding	10	107998054	108120336	3443.97	3446.28	3686.12	3814.89	3660.47	3657.11	4026.47	4247.84	4886.16	4452.13	4408.62	4374.02
740	ENSMUSG00000070473	2140.51	-0.649916	0.0966637	-6.72348	1.77435e-11	3.86448e-10	ENSMUSG00000070473	12739	Cldn3	protein_coding	5	135015068	135016326	710.806	672.527	574.016	628.782	775.826	804.074	1010.83	1091.38	1026.57	1022.66	1188.01	1197.33
741	ENSMUSG00000047037	971.421	0.398166	0.0592407	6.72115	1.80297e-11	3.92153e-10	ENSMUSG00000047037	233280	Nipa1	protein_coding	7	55627315	55669702	1019.2	1041.74	1074.14	1095.99	1263.46	1185.7	870.285	854.966	833.308	769.804	835.318	911.818
742	ENSMUSG00000040481	4797.61	-0.482627	0.0718528	-6.71688	1.85655e-11	4.03263e-10	ENSMUSG00000040481	207165	Bptf	protein_coding	11	106923907	107022953	3856.7	4069.8	4567.5	4029.97	4018.19	4491.8	5094.65	5347.85	6151.47	6365.4	5782.26	6236.02
743	ENSMUSG00000035778	6424.28	0.577339	0.0859969	6.71348	1.90036e-11	4.12221e-10	ENSMUSG00000035778	14594	Ggta1	protein_coding	2	35290191	35353243	8151.34	8153.12	8280.39	8324.42	10086.6	9808.07	5488.19	5296.04	5554.63	5303.4	6943.97	6800.27
744	ENSMUSG00000038387	3402.61	-0.7974	0.118784	-6.71302	1.90631e-11	4.12957e-10	ENSMUSG00000038387	20130	Rras	protein_coding	7	44667385	44671071	2302.1	2178.95	1720.98	1836.95	1746.52	1899.98	3902.79	3995.24	3301.4	3219.69	2963.06	2928.42
745	ENSMUSG00000020312	1917.96	-1.02451	0.152676	-6.71036	1.94145e-11	4.20006e-10	ENSMUSG00000020312	216148	Shc2	protein_coding	10	79453885	79473752	1340.21	1277.46	1284.04	1491.17	1024.68	1125.5	2844.73	2942.72	2668.18	2888.17	1772.73	2228.76
746	ENSMUSG00000037921	194.284	2.12341	0.316472	6.70963	1.95123e-11	4.21554e-10	ENSMUSG00000037921	234311	Ddx60	protein_coding	8	62381121	62491278	221.267	240.792	661.832	768.74	588.273	575.505	92.2007	131.699	167.116	141.412	101.321	67.7092
747	ENSMUSG00000020458	27916.2	-0.56224	0.0838856	-6.70247	2.04926e-11	4.42141e-10	ENSMUSG00000020458	68585	Rtn4	protein_coding	11	29642947	29694331	21049	20231.6	20885.2	21699.7	18714.1	18811	33404.8	31339	30092.3	27982.6	27974.6	28448
748	ENSMUSG00000046761	2418.37	0.356696	0.053236	6.70029	2.0801e-11	4.48194e-10	ENSMUSG00000046761	105732	Fam83h	protein_coding	15	75872942	75886185	2693.04	2756.01	2921.48	2760.05	2800.47	3076.5	2156.6	2162.24	2119.08	2278.51	2213.59	2350.64
749	ENSMUSG00000040543	227.369	1.38981	0.207452	6.69942	2.09243e-11	4.5025e-10	ENSMUSG00000040543	327958	Pitpnm3	protein_coding	11	71938354	72026604	449.413	527.207	406.952	428.107	424.508	392.853	196.77	249.365	138.695	173.253	111.376	135.418
750	ENSMUSG00000027309	3824.27	-0.611067	0.0912206	-6.69878	2.10161e-11	4.51622e-10	ENSMUSG00000027309	228602	Dnaaf9	protein_coding	2	130548120	130748326	3331.62	3407.41	3899.24	3838.55	3137.15	3323.44	5190.23	5246.38	5579.64	6036.68	4765.18	5160.57
751	ENSMUSG00000042156	46.1302	1.78622	0.266756	6.69608	2.1408e-11	4.5943e-10	ENSMUSG00000042156	66573	Dzip1	protein_coding	14	119112932	119162872	73.3736	75.1946	46.0498	33.9604	83.2549	43.8771	20.2392	21.59	15.9158	8.42851	27.0705	9.0279
752	ENSMUSG00000021597	842.795	0.449367	0.0671423	6.69276	2.19006e-11	4.69378e-10	ENSMUSG00000021597	105377	Slf1	protein_coding	13	77191207	77283592	996.275	1010.48	1042.01	974.561	1122.57	1063.26	806.194	729.744	768.508	686.455	786.591	771.885
753	ENSMUSG00000017929	1214.58	-0.600183	0.0896874	-6.69194	2.20228e-11	4.71371e-10	ENSMUSG00000017929	56336	B4galt5	protein_coding	2	167140364	167191103	1044.43	975.84	971.329	920.018	1136.29	1148.97	1705.71	1753.11	1583.63	1645.43	1324.13	1385.78
754	ENSMUSG00000020198	4817.42	-0.517878	0.0774374	-6.6877	2.26709e-11	4.84598e-10	ENSMUSG00000020198	11776	Ap3d1	protein_coding	10	80542790	80578098	3525.37	3752.13	4208.74	3792.25	3811.43	4244.86	5089.03	5402.91	5523.93	5644.29	5711.87	6038.54
755	ENSMUSG00000041215	2254.39	-0.447894	0.0669909	-6.68589	2.29524e-11	4.89964e-10	ENSMUSG00000041215	208146	Yeats2	protein_coding	16	19959813	20051323	1945.55	2085.17	1986.57	1915.16	1952.37	1976.51	2311.76	2474.22	2781.86	2942.49	2795.22	2872
756	ENSMUSG00000030527	932.693	-0.500879	0.0749207	-6.68546	2.30202e-11	4.90763e-10	ENSMUSG00000030527	70461	Crtc3	protein_coding	7	80236375	80338625	619.089	676.752	703.598	700.819	683.422	718.361	787.079	893.828	1017.48	1082.6	953.655	1069.81
757	ENSMUSG00000028926	1863.21	-0.816466	0.122243	-6.67902	2.40548e-11	5.12141e-10	ENSMUSG00000028926	18647	Cdk14	protein_coding	5	4853391	5470312	1090.29	1045.97	1327.95	1229.78	1138.12	1149.99	1709.09	1739.08	2050.87	1946.99	2437.89	2408.19
758	ENSMUSG00000056413	950.694	0.843089	0.126292	6.67573	2.46011e-11	5.22799e-10	ENSMUSG00000056413	231821	Adap1	protein_coding	5	139257631	139311377	1726.57	1704.97	1453.25	1464.41	1703.52	1697.94	824.185	910.02	838.992	835.359	958.295	1068.68
759	ENSMUSG00000031133	261.64	2.18724	0.327647	6.67561	2.46202e-11	5.22799e-10	ENSMUSG00000031133	73341	Arhgef6	protein_coding	X	56276845	56384089	142.161	198.548	183.128	135.842	138.148	111.223	41.6028	45.3391	21.6001	34.6505	26.297	30.4692
760	ENSMUSG00000063767	1133.69	-3.21323	0.48158	-6.67228	2.51861e-11	5.34112e-10	ENSMUSG00000063767	381493	S100a7a	protein_coding	3	90561324	90565976	77.9594	53.2276	39.6242	45.2805	63.1273	70.4075	666.769	596.965	445.644	555.345	474.894	502.177
761	ENSMUSG00000025150	32.5368	4.00897	0.601066	6.66978	2.56188e-11	5.42574e-10	ENSMUSG00000025150	12409	Cbr2	protein_coding	11	120620315	120622940	33.2474	27.8811	32.1278	32.9313	55.8082	52.0403	0	1.0795	0	2.8095	5.4141	4.51395
762	ENSMUSG00000034334	212.163	0.678281	0.10172	6.66813	2.59083e-11	5.47984e-10	ENSMUSG00000034334	73942	Fam151b	protein_coding	13	92586133	92620523	291.201	283.036	272.015	259.334	269.892	244.896	168.66	197.549	170.527	176.999	138.446	163.631
763	ENSMUSG00000020309	2574.13	0.471332	0.0707334	6.6635	2.67374e-11	5.64779e-10	ENSMUSG00000020309	68044	Chac2	protein_coding	11	30926707	30936350	3050.74	2684.19	3150.66	3419.71	3728.17	3431.6	2288.15	2298.26	2246.41	2142.71	2522.2	2540.23
764	ENSMUSG00000006360	3288.18	1.11236	0.166965	6.66226	2.69656e-11	5.68855e-10	ENSMUSG00000006360	12925	Crip1	protein_coding	12	113109936	113117499	1176.27	1169.32	1007.74	1164.94	1524.2	1348.97	547.582	600.203	522.949	472.933	705.38	568.758
765	ENSMUSG00000016528	5008.27	-0.438788	0.0658704	-6.66138	2.7127e-11	5.71512e-10	ENSMUSG00000016528	17164	Mapkapk2	protein_coding	1	130981437	131025563	4176.56	4116.27	4898.41	4382.95	3945.92	4276.49	6112.23	6179.07	5982.08	6372.89	4976.33	5344.52
766	ENSMUSG00000005397	6608.14	-1.64681	0.247244	-6.66067	2.72585e-11	5.72784e-10	ENSMUSG00000005397	18073	Nid1	protein_coding	13	13612136	13686854	1828.61	2139.24	1823.79	1644.51	3699.81	3929.56	5080.03	5217.23	6318.59	5719.21	12644.2	12197.8
767	ENSMUSG00000024085	5464.17	0.744428	0.111762	6.66082	2.72299e-11	5.72784e-10	ENSMUSG00000024085	17158	Man2a1	protein_coding	17	64907731	65062105	5531.68	5727.46	6685.78	5788.71	5991.61	6776.47	2849.23	3054.99	4041.49	3602.72	4113.94	4123.49
768	ENSMUSG00000030257	732.214	-1.27612	0.191737	-6.65558	2.82182e-11	5.92173e-10	ENSMUSG00000030257	259302	Srgap3	protein_coding	6	112694932	112924227	225.853	257.689	198.121	170.831	90.574	122.448	537.463	486.856	359.243	384.902	360.424	452.523
769	ENSMUSG00000084128	1586.6	0.86419	0.129848	6.65539	2.82547e-11	5.92173e-10	ENSMUSG00000084128	77411	Esrp2	protein_coding	8	106856951	106863606	2392.67	2404.54	2287.5	2023.22	2751.99	2840.79	1300.93	1334.26	1182.32	1221.2	1507.44	1529.1
770	ENSMUSG00000007034	207.649	2.04741	0.307642	6.65514	2.83022e-11	5.92398e-10	ENSMUSG00000007034	70129	Slc44a4	protein_coding	17	35133442	35149412	434.509	455.392	485.129	445.602	505.934	515.301	85.4543	113.348	125.053	128.301	114.47	120.748
771	ENSMUSG00000001604	218.076	-1.12695	0.169411	-6.65217	2.88809e-11	6.03728e-10	ENSMUSG00000001604	21401	Tcea3	protein_coding	4	135975040	136002209	160.505	168.977	100.667	111.143	86.9144	103.06	266.483	259.081	229.643	241.617	271.478	329.518
772	ENSMUSG00000020709	32.3466	-1.88397	0.283271	-6.65076	2.9159e-11	6.0875e-10	ENSMUSG00000020709	216991	Adap2	protein_coding	11	80044931	80069784	12.6111	8.44883	12.8511	21.6112	14.6382	15.306	59.5931	36.7031	44.337	51.5075	60.3285	60.9383
773	ENSMUSG00000028649	10735	0.833953	0.125472	6.64652	3.00095e-11	6.25695e-10	ENSMUSG00000028649	11426	Macf1	protein_coding	4	123243426	123581331	8061.92	9058.84	11714.8	10048.2	12849.6	13621.3	5470.2	5886.53	6165.12	6743.74	5797.73	6600.52
774	ENSMUSG00000001948	169.245	1.27864	0.192513	6.64183	3.09821e-11	6.4514e-10	ENSMUSG00000001948	20686	Spa17	protein_coding	9	37514586	37525018	196.045	202.772	222.752	262.421	228.722	207.141	109.067	129.54	90.9477	94.5866	59.5551	62.0668
775	ENSMUSG00000054702	272.856	0.649944	0.0979836	6.6332	3.28495e-11	6.82261e-10	ENSMUSG00000054702	252903	Ap1s3	protein_coding	1	79584593	79649689	371.454	364.99	349.122	298.44	379.679	364.282	242.87	208.344	194.401	210.713	261.424	235.854
776	ENSMUSG00000025481	388.293	1.22114	0.18409	6.63337	3.28115e-11	6.82261e-10	ENSMUSG00000025481	76974	Urah	protein_coding	7	140414931	140417879	468.903	408.924	297.717	339.604	468.423	396.935	223.755	269.876	131.874	120.809	147.728	128.648
777	ENSMUSG00000031532	4990.62	0.247222	0.037278	6.63185	3.31506e-11	6.8763e-10	ENSMUSG00000031532	67887	Saraf	protein_coding	8	34621717	34637999	5724.28	5312.63	5364.26	5606.55	5532.33	5394.85	4689.87	4750.89	4788.4	4771.47	4403.98	4344.68
778	ENSMUSG00000026873	254.708	1.59364	0.240363	6.63016	3.35321e-11	6.94648e-10	ENSMUSG00000026873	74016	Phf19	protein_coding	2	34783769	34804038	176.555	178.27	307.355	259.334	455.615	417.343	65.2151	99.3142	82.9898	72.1106	124.524	150.089
779	ENSMUSG00000066952	147.262	0.862482	0.130099	6.62942	3.37003e-11	6.97238e-10	ENSMUSG00000066952	231646	Myo1h	protein_coding	5	114427227	114503418	212.095	182.495	174.561	180.093	215.914	175.509	107.942	109.03	103.453	108.634	94.36	104.949
780	ENSMUSG00000097124	232.983	2.22245	0.335377	6.62671	3.43262e-11	7.09276e-10	ENSMUSG00000097124	NA	A530020G20Rik	lncRNA	3	121325268	121329855	290.055	341.333	393.029	412.67	495.87	406.119	68.5883	89.5987	88.674	132.047	58.0082	64.3238
781	ENSMUSG00000075010	766.37	-1.57869	0.238498	-6.61929	3.60934e-11	7.44836e-10	ENSMUSG00000075010	107350	AW112010	lncRNA	19	11021557	11033245	578.963	596.488	734.655	740.954	604.741	485.71	1810.28	2020.83	2141.82	2064.05	1535.28	1603.58
782	ENSMUSG00000073000	578.159	0.444976	0.0672279	6.61893	3.61818e-11	7.45707e-10	ENSMUSG00000073000	100041694	Gm10451	lncRNA	12	76491271	76498110	1303.53	1323.09	1380.42	1425.31	1334.82	1231.62	969.232	961.837	1065.22	1043.26	979.178	855.393
783	ENSMUSG00000024538	1249.08	0.673215	0.101771	6.61498	3.71613e-11	7.64915e-10	ENSMUSG00000024538	19038	Ppic	protein_coding	18	53539404	53551187	2251.65	2311.6	2422.43	2495.58	2050.27	2029.57	1495.45	1526.42	1626.83	1469.37	1202.7	1186.04
784	ENSMUSG00000021501	1377.96	-0.332649	0.050301	-6.61316	3.76198e-11	7.73365e-10	ENSMUSG00000021501	12328	Caml	protein_coding	13	55770818	55780224	1289.77	1263.1	1262.62	1312.11	1247.91	1202.03	1646.12	1548.01	1567.71	1558.34	1557.71	1666.78
785	ENSMUSG00000066975	18.8493	6.32408	0.957448	6.60514	3.97151e-11	8.15399e-10	ENSMUSG00000066975	12959	Cryba4	protein_coding	5	112394359	112400384	14.904	8.44883	11.7802	9.26193	17.3829	28.5712	0	0	0	0	0	0
786	ENSMUSG00000074934	1504.88	-3.16738	0.479914	-6.5999	4.11448e-11	8.43677e-10	ENSMUSG00000074934	23892	Grem1	protein_coding	2	113576509	113588991	3.43939	6.75907	0	0	2.74467	1.0204	23.6124	26.9876	31.8317	26.222	10.8282	13.5418
787	ENSMUSG00000031553	36.9403	1.85742	0.281538	6.59742	4.1838e-11	8.56802e-10	ENSMUSG00000031553	11497	Adam3	protein_coding	8	25167241	25215868	34.3939	31.2607	37.4824	28.8149	52.1487	43.8771	19.1148	6.47701	11.3685	4.6825	10.8282	11.2849
788	ENSMUSG00000047264	1412	-0.415319	0.0629537	-6.59721	4.18972e-11	8.56925e-10	ENSMUSG00000047264	140482	Zfp358	protein_coding	8	3543138	3547208	1350.53	1385.61	1441.47	1369.74	1319.27	1470.39	1818.15	1853.51	1965.61	1928.26	1701.57	1854.1
789	ENSMUSG00000086390	183.568	1.06778	0.161914	6.59476	4.25954e-11	8.70102e-10	ENSMUSG00000086390	69771	1810019D21Rik	lncRNA	8	106862013	106865358	311.838	301.623	279.511	274.771	336.679	277.548	133.803	116.586	119.369	135.793	174.798	168.145
790	ENSMUSG00000005936	1947.38	-0.467501	0.0708932	-6.59444	4.26858e-11	8.70843e-10	ENSMUSG00000005936	66989	Kctd20	protein_coding	17	29170924	29188523	1595.88	1592.61	1913.74	1825.63	1505.91	1628.56	2208.32	2273.43	2495.38	2596.92	2130.06	2206.19
791	ENSMUSG00000074909	1517.92	0.61338	0.0930398	6.59266	4.32001e-11	8.80223e-10	ENSMUSG00000074909	240614	Ranbp6	protein_coding	19	29785800	29790374	2106.05	2049.69	2420.29	2827.98	2171.03	2067.33	1443.73	1436.82	1837.14	1448.77	1452.53	1298.89
792	ENSMUSG00000022180	203.952	3.94262	0.598192	6.59088	4.37219e-11	8.89729e-10	ENSMUSG00000022180	50934	Slc7a8	protein_coding	14	54959666	55019403	372.6	413.148	459.427	383.855	730.081	784.687	35.9808	57.2136	19.3264	26.222	36.3518	29.3407
793	ENSMUSG00000027533	343.184	-1.02364	0.15535	-6.58922	4.42145e-11	8.98619e-10	ENSMUSG00000027533	16592	Fabp5	protein_coding	3	10077608	10081667	144.454	154.614	207.759	171.86	195.786	211.223	369.927	295.784	466.107	407.378	345.729	322.747
794	ENSMUSG00000073982	1064.66	-0.40688	0.061797	-6.58414	4.57524e-11	9.28705e-10	ENSMUSG00000073982	56212	Rhog	protein_coding	7	101888330	101905261	757.811	746.032	829.967	812.991	909.399	961.216	1046.82	1019.05	1086.82	1097.58	1146.24	1254.88
795	ENSMUSG00000019947	2671.03	-0.73355	0.111449	-6.58194	4.64338e-11	9.41351e-10	ENSMUSG00000019947	71371	Arid5b	protein_coding	10	67928350	68114570	1901.98	2088.55	2409.58	2149.8	1522.37	1733.66	3020.14	3151.07	3661.78	3765.67	2782.07	3248.92
796	ENSMUSG00000049728	422.353	-0.396605	0.0602603	-6.58152	4.65648e-11	9.42821e-10	ENSMUSG00000049728	244219	Zfp668	protein_coding	7	127462219	127476000	357.696	377.663	403.739	400.321	381.509	377.548	478.994	466.345	500.212	566.583	485.722	527.004
797	ENSMUSG00000071076	9419.33	-0.903225	0.137256	-6.58056	4.6867e-11	9.47748e-10	ENSMUSG00000071076	16478	Jund	protein_coding	8	71151599	71153265	7191.76	7030.27	6842.14	7424.98	4579.93	4893.83	13748	13874.8	12999.8	11992.8	8700.46	9684.68
798	ENSMUSG00000033032	86.9178	3.0054	0.456817	6.579	4.73608e-11	9.56534e-10	ENSMUSG00000033032	106877	Afap1l1	protein_coding	18	61863332	61919773	322.156	326.97	228.107	221.257	318.381	307.14	75.3347	72.3267	19.3264	25.2855	10.8282	12.4134
799	ENSMUSG00000002820	966.209	0.488523	0.0742773	6.57701	4.80003e-11	9.68237e-10	ENSMUSG00000002820	235040	Atg4d	protein_coding	9	21176589	21189068	1109.78	991.048	1191.94	1138.19	1174.72	1240.8	798.323	887.351	757.139	869.073	752.56	814.768
800	ENSMUSG00000024074	4935.1	0.605548	0.0921278	6.57291	4.93412e-11	9.94041e-10	ENSMUSG00000024074	50766	Crim1	protein_coding	17	78507677	78684021	5897.4	5963.19	5842.97	5772.24	4087.72	4683.63	3612.69	3586.11	3992.6	3867.75	2888.03	3248.92
801	ENSMUSG00000020773	1828.61	-1.05926	0.161196	-6.57125	4.98936e-11	1.00391e-09	ENSMUSG00000020773	217333	Trim47	protein_coding	11	115996578	116018036	742.907	703.788	840.676	905.611	1226.87	1170.4	1605.64	1627.89	1823.5	1632.32	2473.47	2486.06
802	ENSMUSG00000034342	2284.8	-0.483705	0.0736316	-6.56926	5.05676e-11	1.01621e-09	ENSMUSG00000034342	12402	Cbl	protein_coding	9	44054273	44145346	1523.65	1666.95	1877.33	1657.89	1782.2	1943.86	2149.85	2235.65	2328.26	2591.3	2624.29	2682.41
803	ENSMUSG00000021759	572.776	-1.10185	0.167773	-6.56749	5.11711e-11	1.02706e-09	ENSMUSG00000021759	19012	Plpp1	protein_coding	13	112937326	113004428	198.338	226.429	357.689	384.885	332.105	259.181	520.597	518.161	678.697	580.631	792.005	682.735
804	ENSMUSG00000018476	1760.78	-0.558665	0.0850705	-6.56707	5.13135e-11	1.02863e-09	ENSMUSG00000018476	216850	Kdm6b	protein_coding	11	69289334	69304501	1329.9	1490.37	1349.37	1270.94	1287.25	1412.23	1906.98	1865.38	1991.75	2245.73	1856.26	2126.07
805	ENSMUSG00000037692	1391.03	-0.624295	0.0950928	-6.56512	5.19923e-11	1.04094e-09	ENSMUSG00000037692	230793	Ahdc1	protein_coding	4	132738571	132805421	831.185	796.725	774.279	794.468	771.251	875.502	1011.96	1141.03	1317.6	1356.99	1261.48	1374.5
806	ENSMUSG00000031812	7068.07	-0.433769	0.0660962	-6.56269	5.28449e-11	1.0567e-09	ENSMUSG00000031812	67443	Map1lc3b	protein_coding	8	122317100	122325499	6201.21	6280.02	6590.47	6306.34	5105.08	5662.19	8598.28	8478.41	8111.4	8627.98	7247.16	7760.61
807	ENSMUSG00000054277	3684.97	0.35091	0.0535177	6.5569	5.49387e-11	1.09721e-09	ENSMUSG00000054277	66251	Arfgap3	protein_coding	15	83183940	83234448	4445.98	4324.11	4539.65	4554.81	4217.64	4421.39	3104.47	3553.72	3583.34	3848.08	3276.3	3412.55
808	ENSMUSG00000036097	2851.46	-0.393865	0.0600834	-6.5553	5.55304e-11	1.10765e-09	ENSMUSG00000036097	226151	Slf2	protein_coding	19	44919558	44972225	2621.96	2813.46	2894.71	2810.48	2308.26	2657.12	3439.54	3537.53	3405.99	3930.49	3157.97	3691.28
809	ENSMUSG00000067212	2108.85	-0.759109	0.115825	-6.55392	5.60473e-11	1.11658e-09	ENSMUSG00000067212	15040	H2-T23	protein_coding	17	36340665	36343747	1124.68	1026.53	1006.67	1196.85	875.549	927.542	1749.56	1691.58	1775.75	1845.84	1645.11	1711.92
810	ENSMUSG00000036565	2247.13	-0.795969	0.121502	-6.55109	5.71198e-11	1.1353e-09	ENSMUSG00000036565	78339	Ttyh3	protein_coding	5	140606333	140634786	1768.99	1757.36	1924.45	1941.92	1264.38	1494.88	3093.22	3294.64	3051.29	3309.59	2269.28	2607.93
811	ENSMUSG00000025582	1631.26	-1.88913	0.28837	-6.55107	5.71278e-11	1.1353e-09	ENSMUSG00000025582	18164	Nptx1	protein_coding	11	119429545	119438579	198.338	231.498	152.071	155.395	229.637	197.957	251.865	302.261	892.424	795.089	1027.91	1046.11
812	ENSMUSG00000032114	1047.28	0.42964	0.0656904	6.54038	6.13638e-11	1.21798e-09	ENSMUSG00000032114	14385	Slc37a4	protein_coding	9	44308149	44314265	1287.48	1285.91	1216.57	1203.02	1300.06	1277.54	824.185	929.452	991.33	859.708	966.03	1051.75
813	ENSMUSG00000020950	3781.76	-0.664657	0.101653	-6.53851	6.21364e-11	1.2318e-09	ENSMUSG00000020950	15228	Foxg1	protein_coding	12	49429443	49433644	4249.93	4199.91	4527.87	4690.65	3603.75	3957.11	6940.92	6580.65	6314.04	6588.28	6755.25	6811.55
814	ENSMUSG00000068115	1215.05	-0.496276	0.075927	-6.53622	6.30934e-11	1.24923e-09	ENSMUSG00000068115	78177	Ninl	protein_coding	2	150776439	150881302	1171.68	1147.35	1291.54	1228.75	1114.33	1171.42	1622.51	1591.19	1757.56	1932	1508.21	1637.44
815	ENSMUSG00000022967	3338.86	-0.377155	0.0577429	-6.53162	6.50636e-11	1.28666e-09	ENSMUSG00000022967	15975	Ifnar1	protein_coding	16	91282126	91304329	2826.03	2903.86	2886.14	3030.71	2951.43	2945.89	3833.08	3938.02	3836.86	4285.43	3349.01	3547.96
816	ENSMUSG00000070305	719.715	0.548754	0.0840287	6.53056	6.55261e-11	1.29422e-09	ENSMUSG00000070305	319742	Mpzl3	protein_coding	9	44966484	44988734	828.892	858.401	931.705	890.174	1107.02	1023.46	670.142	614.237	578.655	627.456	677.536	687.249
817	ENSMUSG00000031749	2184.33	-0.464885	0.0711891	-6.53029	6.56427e-11	1.29494e-09	ENSMUSG00000031749	20444	St3gal2	protein_coding	8	111646554	111699112	1703.64	1906.06	1922.31	1953.24	1924.93	2158.14	2626.6	2741.94	2760.26	2887.23	2321.87	2635.02
818	ENSMUSG00000026032	1964.95	0.613852	0.0940248	6.52862	6.63771e-11	1.30782e-09	ENSMUSG00000026032	66495	Ndufb3	protein_coding	1	58625543	58635123	2723.99	2675.75	2353.89	2962.79	2672.39	2266.31	1860.88	1703.45	1930.36	1459.07	1774.28	1503.15
819	ENSMUSG00000031380	117.464	1.39373	0.213563	6.52608	6.75147e-11	1.32861e-09	ENSMUSG00000031380	14205	Vegfd	protein_coding	X	163156374	163185646	99.7422	108.99	175.632	183.18	182.978	167.345	52.8468	46.4186	44.337	82.4121	61.102	60.9383
820	ENSMUSG00000026692	152.704	2.07882	0.318904	6.51863	7.09547e-11	1.39461e-09	ENSMUSG00000026692	226564	Fmo4	protein_coding	1	162620757	162641541	18.3434	15.2079	42.837	42.1932	37.5104	52.0403	5.622	11.8745	7.95792	5.61901	10.8282	6.77092
821	ENSMUSG00000043903	65.1228	-3.00013	0.460293	-6.51788	7.1309e-11	1.39986e-09	ENSMUSG00000043903	195209	Zfp469	protein_coding	8	122985359	122999389	3.43939	2.53465	0	4.11641	5.48933	3.0612	16.866	50.7366	31.8317	29.0315	11.6016	11.2849
822	ENSMUSG00000021711	1728.47	0.461156	0.0707749	6.51581	7.22968e-11	1.41753e-09	ENSMUSG00000021711	66975	Trappc13	protein_coding	13	104278657	104314977	2092.29	2000.68	1980.14	2281.52	2231.41	2207.12	1641.62	1541.53	1585.9	1297.05	1659.03	1568.6
823	ENSMUSG00000003623	4933.94	0.970896	0.149017	6.51532	7.25358e-11	1.42048e-09	ENSMUSG00000003623	74114	Crot	protein_coding	5	9016033	9047324	10254	10165.6	10102	11664.9	6638.43	6041.78	5082.28	5197.8	5033.95	4264.83	4294.15	4120.11
824	ENSMUSG00000020681	788.641	-1.7709	0.271894	-6.51319	7.35716e-11	1.43902e-09	ENSMUSG00000020681	11421	Ace	protein_coding	11	105858771	105880790	97.4493	123.353	42.837	37.0477	69.5315	81.6319	232.751	302.261	238.738	217.268	242.861	311.463
825	ENSMUSG00000006154	555.791	-1.20956	0.185925	-6.50565	7.73602e-11	1.51129e-09	ENSMUSG00000006154	67425	Eps8l1	protein_coding	7	4463673	4483486	388.651	436.805	435.866	503.231	255.254	232.651	807.319	886.271	995.877	1177.18	603.285	739.159
826	ENSMUSG00000026775	12394.4	0.295671	0.04547	6.50257	7.89614e-11	1.5407e-09	ENSMUSG00000026775	27377	Yme1l1	protein_coding	2	23046381	23089272	13988	13858.6	13985.2	15494.2	14663.8	13347.8	12361.6	11596	11686.8	10940.2	11443.1	11501.5
827	ENSMUSG00000022637	640.531	-0.514023	0.0790937	-6.49891	8.09049e-11	1.57672e-09	ENSMUSG00000022637	208650	Cblb	protein_coding	16	51851588	52028411	501.004	508.62	476.562	471.329	395.232	461.22	619.544	702.756	663.918	744.518	619.527	666.936
828	ENSMUSG00000008318	70.4703	1.73945	0.267693	6.49793	8.14334e-11	1.5851e-09	ENSMUSG00000008318	320100	Relt	protein_coding	7	100495054	100512653	85.9847	92.9372	81.3903	94.6775	76.8507	82.6523	34.8564	22.6695	27.2843	25.2855	23.9767	20.3128
829	ENSMUSG00000036391	1756.19	-0.590143	0.0908484	-6.49591	8.25314e-11	1.60453e-09	ENSMUSG00000036391	77371	Sec24a	protein_coding	11	51583091	51654461	1475.5	1492.91	1402.91	1344.01	1314.7	1445.9	1783.3	1863.22	1996.3	1997.56	2561.64	2552.64
830	ENSMUSG00000032010	21.8113	2.66201	0.410298	6.488	8.69839e-11	1.68703e-09	ENSMUSG00000032010	53376	Usp2	protein_coding	9	43978318	44006924	18.3434	30.4158	22.4894	13.3783	42.0849	42.8567	5.622	3.23851	1.13685	5.61901	6.18754	4.51395
831	ENSMUSG00000021938	719.604	0.675657	0.104138	6.48811	8.69221e-11	1.68703e-09	ENSMUSG00000021938	66645	Pspc1	protein_coding	14	56958167	57015773	724.564	822.071	944.556	904.582	915.804	778.564	396.913	453.391	595.707	617.154	569.254	551.83
832	ENSMUSG00000055447	11140.8	-0.538116	0.0830046	-6.48296	8.99413e-11	1.74229e-09	ENSMUSG00000055447	16423	Cd47	protein_coding	16	49620896	49735373	7133.29	7380.06	8083.34	8177.25	8683.21	8604	10659.3	10290.9	12127.9	10996.4	12596.3	13117.5
833	ENSMUSG00000039697	1581.71	0.907294	0.139975	6.4818	9.06321e-11	1.75356e-09	ENSMUSG00000039697	211329	Ncoa7	protein_coding	10	30504995	30679322	1851.54	1928.87	1874.12	1751.53	2590.05	2759.16	1008.59	919.736	1002.7	1101.33	1384.46	1382.4
834	ENSMUSG00000041120	4414.25	0.883627	0.136471	6.47483	9.49185e-11	1.83429e-09	ENSMUSG00000041120	17965	Nbl1	protein_coding	4	138809595	138820304	5762.12	5751.97	4802.03	4678.3	4255.15	4450.98	2746.91	3081.98	2971.72	2995.87	2156.36	2146.38
835	ENSMUSG00000032076	4918.94	-1.65956	0.256528	-6.46931	9.84525e-11	1.90031e-09	ENSMUSG00000032076	54725	Cadm1	protein_coding	9	47441471	47769413	2795.07	2714.61	3540.48	3688.31	1155.5	1375.5	7715.63	7628.84	9857.59	9723.69	6257.15	7054.18
836	ENSMUSG00000026639	3909.85	-0.69741	0.107837	-6.46724	9.98104e-11	1.92422e-09	ENSMUSG00000026639	16780	Lamb3	protein_coding	1	192890007	193026186	2430.5	2483.11	2323.91	2276.38	2870.92	3022.42	3523.87	4281.31	3825.49	3622.39	4837.88	4893.12
837	ENSMUSG00000022185	7356.27	-0.351821	0.0544315	-6.46355	1.02275e-10	1.96937e-09	ENSMUSG00000022185	56215	Acin1	protein_coding	14	54879618	54924388	6286.05	6306.21	6451.25	6431.89	6168.18	6362.19	7826.94	7915.99	7864.7	8538.08	8040.71	8312.44
838	ENSMUSG00000020173	1173.35	0.829319	0.128345	6.46163	1.03578e-10	1.99209e-09	ENSMUSG00000020173	12808	Cobl	protein_coding	11	12186608	12414960	1031.82	1199.73	1443.61	1273	1654.12	1783.66	735.357	798.832	685.518	669.598	934.319	894.891
839	ENSMUSG00000026548	211.595	1.21617	0.188279	6.45939	1.05128e-10	2.01948e-09	ENSMUSG00000026548	98365	Slamf9	protein_coding	1	172302925	172306142	299.227	301.623	372.682	427.078	324.786	294.895	147.296	153.289	143.243	146.094	151.595	127.519
840	ENSMUSG00000006179	159.778	1.12823	0.174686	6.45862	1.05665e-10	2.02738e-09	ENSMUSG00000006179	54373	Prss16	protein_coding	13	22186343	22193912	91.717	85.3332	74.9648	88.5029	108.872	84.6931	32.6076	52.8956	43.2001	40.2695	43.3128	31.5976
841	ENSMUSG00000010358	797.708	0.721869	0.111815	6.4559	1.07576e-10	2.0616e-09	ENSMUSG00000010358	70110	Ifi35	protein_coding	11	101339233	101349524	794.498	776.448	885.655	1057.92	1092.38	1035.7	586.936	579.693	566.149	656.487	516.66	515.719
842	ENSMUSG00000013787	8840.98	-0.377819	0.058545	-6.45348	1.09309e-10	2.09231e-09	ENSMUSG00000013787	110147	Ehmt2	protein_coding	17	35117445	35133028	7465.76	7511.86	8211.85	7645.21	8656.68	9316.24	9657.46	10218.6	10337.3	10767.9	10598.5	11840.1
843	ENSMUSG00000071862	23.7607	3.27898	0.509037	6.44153	1.18277e-10	2.2613e-09	ENSMUSG00000071862	107065	Lrrtm2	protein_coding	18	35342056	35348077	21.7828	26.1914	49.2626	44.2514	21.0424	12.2448	2.2488	2.159	2.27369	1.873	4.64066	4.51395
844	ENSMUSG00000032932	4130.41	0.581039	0.0902046	6.44134	1.1842e-10	2.26135e-09	ENSMUSG00000032932	110920	Hspa13	protein_coding	16	75542319	75563992	4445.98	4101.91	4487.18	4827.52	5320.08	5160.16	3318.1	2981.59	3376.43	2800.14	3305.69	3165.41
845	ENSMUSG00000075256	41.0189	2.21492	0.343938	6.43987	1.19574e-10	2.27801e-09	ENSMUSG00000075256	228094	Cerkl	protein_coding	2	79160887	79287129	38.9797	72.66	71.752	45.2805	104.297	105.101	29.2344	16.1925	10.2316	14.0475	10.8282	14.6703
846	ENSMUSG00000055850	5140.06	0.463607	0.0719901	6.43987	1.19576e-10	2.27801e-09	ENSMUSG00000055850	66510	Rnf181	protein_coding	6	72336697	72343939	5337.93	5558.49	5019.43	4888.24	5798.57	5729.54	4160.28	3989.84	3575.38	3611.15	4134.82	3975.66
847	ENSMUSG00000024335	8564.21	-0.270826	0.0421022	-6.43258	1.25458e-10	2.38726e-09	ENSMUSG00000024335	14312	Brd2	protein_coding	17	34330997	34341608	7623.97	7756.03	8013.73	7988.93	7465.49	7982.58	9108.76	9001.97	9598.39	10185.4	8933.26	9673.39
848	ENSMUSG00000024972	8.87007	6.33961	0.986591	6.42578	1.31197e-10	2.49351e-09	ENSMUSG00000024972	56072	Lgals12	protein_coding	19	7574025	7584558	52.7373	56.6072	14.993	19.553	18.2978	15.306	2.2488	0	0	0	0	0
849	ENSMUSG00000040164	22.7041	6.27792	0.977068	6.42526	1.31642e-10	2.49903e-09	ENSMUSG00000040164	16538	Kcns1	protein_coding	2	164005539	164013033	28.6616	43.9339	200.263	192.442	10.9787	20.408	3.3732	1.0795	2.27369	0	0	0
850	ENSMUSG00000024537	1003.33	0.339017	0.0527838	6.42275	1.33835e-10	2.53767e-09	ENSMUSG00000024537	107047	Psmg2	protein_coding	18	67774669	67787232	1077.67	1236.91	1061.29	1068.21	1146.36	1077.54	926.505	926.213	857.182	796.962	935.866	832.824
851	ENSMUSG00000042207	3265.61	-0.568291	0.0885165	-6.42017	1.36125e-10	2.57763e-09	ENSMUSG00000042207	75605	Kdm5b	protein_coding	1	134487909	134563023	2475.21	2478.04	2500.61	2106.57	1935.9	2253.04	3412.55	3389.64	3362.79	3498.77	3295.64	3426.09
852	ENSMUSG00000095180	591.499	1.93567	0.301505	6.42001	1.36262e-10	2.57763e-09	ENSMUSG00000095180	18617	Rhox5	protein_coding	X	36891636	36897311	14.904	16.0528	23.5604	30.8731	41.17	41.8363	8.99519	7.55652	9.09477	2.8095	11.6016	3.38546
853	ENSMUSG00000028518	631.839	0.93391	0.145518	6.41781	1.38247e-10	2.61211e-09	ENSMUSG00000028518	108079	Prkaa2	protein_coding	4	104887071	104967087	963.028	960.632	1185.51	1078.5	1445.52	1627.54	566.697	530.036	603.665	622.773	732.45	743.673
854	ENSMUSG00000044827	14.6059	2.57159	0.400987	6.41317	1.42528e-10	2.68673e-09	ENSMUSG00000044827	21897	Tlr1	protein_coding	5	65082022	65090906	32.1009	32.9504	59.9718	60.7171	41.17	34.6936	6.74639	3.23851	13.6422	5.61901	6.18754	9.0279
855	ENSMUSG00000029832	844.661	1.61409	0.251684	6.41316	1.4253e-10	2.68673e-09	ENSMUSG00000029832	18025	Nfe2l3	protein_coding	6	51409650	51435748	1520.21	1428.7	1765.96	1979.99	1938.65	1809.17	649.903	789.116	591.16	556.282	403.737	422.054
856	ENSMUSG00000054422	190.546	-5.02037	0.783032	-6.41145	1.4414e-10	2.71391e-09	ENSMUSG00000054422	14080	Fabp1	protein_coding	6	71176811	71182007	12.6111	6.75907	21.4185	25.7276	21.9573	31.6324	107.942	120.904	245.559	256.601	1664.45	1499.76
857	ENSMUSG00000020716	1813.93	-0.545475	0.0852967	-6.39504	1.60508e-10	3.01856e-09	ENSMUSG00000020716	18015	Nf1	protein_coding	11	79230519	79472438	1430.78	1517.41	1631.02	1523.07	1225.95	1512.23	1802.41	2041.34	2189.57	2457.38	2014.04	2395.78
858	ENSMUSG00000030655	6245.75	-0.576299	0.0901301	-6.39408	1.61517e-10	3.03399e-09	ENSMUSG00000030655	233789	Smg1	protein_coding	7	117730531	117842893	4333.63	4976.36	4962.67	4874.86	4250.57	4329.55	5890.73	6385.26	6839.27	7824.46	6954.8	7446.89
859	ENSMUSG00000023249	1704.47	-0.829542	0.129741	-6.39383	1.61779e-10	3.03537e-09	ENSMUSG00000023249	235587	Parp3	protein_coding	9	106347521	106354148	1245.06	1224.24	1335.44	1342.98	952.399	930.604	2219.56	2264.8	2272.56	2414.3	1690.75	1631.79
860	ENSMUSG00000023571	70.9901	1.22941	0.192327	6.39225	1.63459e-10	3.06334e-09	ENSMUSG00000023571	67389	C1qtnf12	protein_coding	4	156046775	156051086	65.3483	70.1253	55.6881	50.4261	102.468	98.9787	29.2344	30.2261	31.8317	30.9045	33.258	33.8546
861	ENSMUSG00000025558	1947.22	0.541225	0.0847019	6.38976	1.66143e-10	3.11002e-09	ENSMUSG00000025558	105445	Dock9	protein_coding	14	121779458	122035249	2335.34	2340.33	2535.95	2342.24	2587.31	2709.16	1556.17	1677.55	1655.25	1737.21	1850.07	1725.46
862	ENSMUSG00000064302	1886.27	-0.504776	0.0790415	-6.38622	1.7004e-10	3.17928e-09	ENSMUSG00000064302	76707	Clasp1	protein_coding	1	118316788	118540408	1404.42	1452.35	1643.87	1585.85	1529.69	1636.72	2083.51	2151.45	2247.54	2360.92	2042.66	2243.43
863	ENSMUSG00000035900	4930.67	-0.389709	0.0610403	-6.38445	1.72016e-10	3.21249e-09	ENSMUSG00000035900	223752	Gramd4	protein_coding	15	85941896	86021835	3948.42	3792.68	4320.11	4356.19	4345.72	4526.49	5326.28	5383.48	5404.57	5807.24	5373.88	5835.41
864	ENSMUSG00000026896	664.442	0.665047	0.104203	6.38223	1.74523e-10	3.25554e-09	ENSMUSG00000026896	71586	Ifih1	protein_coding	2	62426142	62476599	890.801	1015.55	1075.21	1129.96	1024.68	1268.36	665.644	690.881	715.076	738.899	604.832	625.182
865	ENSMUSG00000026812	1999.65	-0.29649	0.0464571	-6.38202	1.74772e-10	3.25641e-09	ENSMUSG00000026812	64930	Tsc1	protein_coding	2	28531240	28581179	1790.77	1855.36	2052.96	1866.79	1913.95	2067.33	2167.84	2340.36	2336.22	2492.97	2355.91	2484.93
866	ENSMUSG00000059995	2642.11	-0.278496	0.0436691	-6.37743	1.80088e-10	3.35159e-09	ENSMUSG00000059995	217218	Atxn7l3	protein_coding	11	102180126	102187457	2431.65	2302.31	2181.47	2191.99	2198.48	2496.92	2830.11	2813.18	2818.24	2825.42	2651.36	2805.42
867	ENSMUSG00000024063	3174.84	-0.662098	0.103845	-6.37581	1.81996e-10	3.3832e-09	ENSMUSG00000024063	77889	Lbh	protein_coding	17	73225300	73248942	1860.71	1825.79	2584.14	2621.13	1954.2	2058.14	3409.18	3446.85	3387.8	3304.91	3448.01	3419.32
868	ENSMUSG00000020272	799.235	0.724287	0.113772	6.36611	1.93877e-10	3.5999e-09	ENSMUSG00000020272	20868	Stk10	protein_coding	11	32483305	32574587	1219.84	1263.1	1185.51	1072.33	770.336	1009.17	665.644	682.245	700.297	759.502	563.84	575.529
869	ENSMUSG00000025433	12.8946	4.62687	0.727033	6.36405	1.96504e-10	3.64448e-09	ENSMUSG00000025433	11572	Crisp3	protein_coding	17	40532668	40553179	37.8332	28.726	39.6242	55.5716	17.3829	22.4488	1.1244	1.0795	1.13685	3.746	0	1.12849
870	ENSMUSG00000090722	27.1321	1.84045	0.289207	6.36379	1.96833e-10	3.64638e-09	ENSMUSG00000090722	NA	Gm8378	lncRNA	12	91641586	91652887	34.3939	41.3993	69.6101	75.1245	83.2549	70.4075	12.3684	14.0335	18.1895	15.9205	20.1095	23.6982
871	ENSMUSG00000024151	3286.23	-0.238715	0.0375159	-6.36304	1.97805e-10	3.66018e-09	ENSMUSG00000024151	17685	Msh2	protein_coding	17	87979758	88031141	3234.17	3209.71	3189.21	3158.32	3052.07	3180.58	3803.84	3649.8	3683.38	3762.86	3753.52	3790.59
872	ENSMUSG00000020656	14.0003	2.50595	0.393874	6.3623	1.98753e-10	3.67352e-09	ENSMUSG00000020656	195733	Grhl1	protein_coding	12	24622282	24667390	19.4899	20.2772	25.7022	18.5239	22.8722	30.612	4.4976	2.159	3.41054	3.746	4.64066	5.64244
873	ENSMUSG00000021453	192.745	0.875438	0.137684	6.35833	2.03956e-10	3.76536e-09	ENSMUSG00000021453	23882	Gadd45g	protein_coding	13	52000714	52002504	191.459	185.029	177.774	180.093	223.233	188.774	101.196	118.745	77.3055	102.079	112.923	111.72
874	ENSMUSG00000008348	1634.13	-0.570028	0.0896895	-6.35558	2.07647e-10	3.82911e-09	ENSMUSG00000008348	22190	Ubc	protein_coding	5	125463029	125467266	1078.82	1198.04	1430.76	1270.94	1145.44	1377.54	1458.35	1658.12	2042.91	1900.16	2024.1	2049.33
875	ENSMUSG00000029780	6218.72	0.807451	0.127063	6.35474	2.08774e-10	3.84549e-09	ENSMUSG00000029780	107569	Nt5c3	protein_coding	6	56859385	56900917	7648.05	7401.18	8134.75	8633.15	11151.6	10573.4	5024.94	4432.44	4999.85	3982	6324.44	5828.64
876	ENSMUSG00000004460	1972.27	0.449885	0.0708593	6.34898	2.16746e-10	3.98777e-09	ENSMUSG00000004460	67838	Dnajb11	protein_coding	16	22676595	22698384	1906.57	1911.13	2231.81	2203.31	2351.26	2277.53	1461.72	1632.21	1481.31	1522.75	1639.7	1691.6
877	ENSMUSG00000078919	1332.24	0.348252	0.0548682	6.34706	2.19463e-10	4.03316e-09	ENSMUSG00000078919	13480	Dpm1	protein_coding	2	168050968	168072511	1593.58	1539.38	1428.61	1677.44	1595.57	1498.97	1282.94	1241.43	1233.48	1147.21	1245.24	1182.65
878	ENSMUSG00000034145	11.4104	6.10888	0.962568	6.34644	2.20359e-10	4.04502e-09	ENSMUSG00000034145	217733	Tmem63c	protein_coding	12	87068114	87136817	18.3434	31.2607	10.7093	12.3492	21.0424	14.2856	0	1.0795	0	0	0	0
879	ENSMUSG00000035914	1929.35	-0.441555	0.0696404	-6.34051	2.29013e-10	4.19909e-09	ENSMUSG00000035914	102657	Cd276	protein_coding	9	58431581	58462720	1532.82	1610.35	1521.78	1391.35	1658.69	1884.68	2191.45	2255.08	2033.82	2227	2089.84	2243.43
880	ENSMUSG00000089704	10129.9	0.898103	0.141654	6.34013	2.29566e-10	4.20445e-09	ENSMUSG00000089704	108148	Galnt2	protein_coding	8	124958130	125072463	8490.7	8330.55	9528.02	9118.88	14684.9	15053.9	5518.55	5529.21	5687.64	5822.23	5944.68	6487.67
881	ENSMUSG00000061689	1869.56	-0.497895	0.0785941	-6.33501	2.37321e-10	4.34155e-09	ENSMUSG00000061689	228836	Dlgap4	protein_coding	2	156455625	156606283	1622.24	1585	1725.26	1673.32	1361.35	1539.78	2234.18	2419.16	2407.84	2516.38	1920.46	1926.33
882	ENSMUSG00000010914	992.305	0.384095	0.0606536	6.33261	2.41049e-10	4.40474e-09	ENSMUSG00000010914	27402	Pdhx	protein_coding	2	102851420	102903858	1049.01	980.065	1027.02	1057.92	1115.25	1033.66	838.802	819.342	708.255	783.851	814.435	832.824
883	ENSMUSG00000016495	1968.99	-0.651768	0.102932	-6.33201	2.4198e-10	4.41676e-09	ENSMUSG00000016495	67759	Plgrkt	protein_coding	19	29325999	29344790	1819.44	1789.46	1818.43	2110.69	1993.54	1692.84	3243.89	3157.54	3512.85	2776.73	2566.28	2381.11
884	ENSMUSG00000030220	27.0429	2.18522	0.345287	6.3287	2.47237e-10	4.5076e-09	ENSMUSG00000030220	11857	Arhgdib	protein_coding	6	136900653	136918897	20.6363	41.3993	35.3405	40.135	15.5531	18.3672	5.622	9.71552	6.82108	6.55551	3.09377	6.77092
885	ENSMUSG00000003051	2643.17	1.26564	0.200101	6.32504	2.53163e-10	4.61042e-09	ENSMUSG00000003051	13710	Elf3	protein_coding	1	135181313	135186306	3739.76	3944.76	3848.9	3341.5	4992.55	5723.42	1136.77	1347.22	1701.86	1625.77	2502.09	2328.07
886	ENSMUSG00000007458	9596.85	0.319961	0.0506189	6.32099	2.59888e-10	4.72756e-09	ENSMUSG00000007458	17113	M6pr	protein_coding	6	122285679	122294639	11891.1	11770.1	11863.7	12427.4	11050.9	10626.4	9631.6	9090.49	10080.4	8703.84	9310.7	8964.7
887	ENSMUSG00000039100	5862.75	0.402692	0.0637371	6.31802	2.64931e-10	4.81386e-09	ENSMUSG00000039100	223455	Marchf6	protein_coding	15	31456037	31531199	7912.88	7824.46	8373.56	7676.08	6763.77	7602.99	5544.41	5361.89	6252.65	6073.21	5718.06	5960.67
888	ENSMUSG00000113019	63.9965	1.21851	0.192886	6.31723	2.66285e-10	4.83302e-09	ENSMUSG00000113019	NA	Gm47467	lncRNA	13	74654928	74670607	71.0806	98.0065	109.234	134.813	82.34	81.6319	31.4832	44.2596	37.5159	48.698	31.7111	55.2959
889	ENSMUSG00000062098	3607.85	-0.582906	0.0922873	-6.31621	2.68054e-10	4.85965e-09	ENSMUSG00000062098	228662	Btbd3	protein_coding	2	138098485	138431212	2977.36	3121	3046.78	2730.21	2772.11	3087.73	4884.39	4363.35	4180.18	4382.82	4335.92	4419.16
890	ENSMUSG00000020048	39035.6	0.736106	0.116607	6.31272	2.74172e-10	4.96498e-09	ENSMUSG00000020048	22027	Hsp90b1	protein_coding	10	86526073	86541373	40012.7	39456.1	40567.7	45250.7	50554	48691.4	25579	24368.7	26581.7	22277.5	31297.4	28708.7
891	ENSMUSG00000034957	1154.17	-1.26767	0.200981	-6.30739	2.83775e-10	5.13311e-09	ENSMUSG00000034957	12606	Cebpa	protein_coding	7	34818718	34821353	1227.86	1292.67	1054.86	1140.25	533.38	567.342	2834.61	3029.08	2220.26	2374.97	1672.18	1873.29
892	ENSMUSG00000069171	2264.8	-0.885152	0.140383	-6.30526	2.8771e-10	5.19845e-09	ENSMUSG00000069171	13865	Nr2f1	protein_coding	13	78337092	78347876	644.312	570.296	454.072	449.718	386.998	453.057	783.706	749.175	843.54	796.962	1119.17	1167.98
893	ENSMUSG00000008855	3539.98	-1.33734	0.21222	-6.30166	2.94475e-10	5.31473e-09	ENSMUSG00000008855	15184	Hdac5	protein_coding	11	102085258	102120992	2780.17	2754.32	2644.11	2845.47	1104.27	1194.89	4993.46	5525.97	5920.69	6007.65	5408.68	5807.2
894	ENSMUSG00000007379	288.306	-0.693484	0.110154	-6.29557	3.06277e-10	5.52154e-09	ENSMUSG00000007379	329727	Dennd2c	protein_coding	3	103009920	103077085	323.302	325.28	293.433	312.847	218.658	266.324	481.243	437.198	416.086	496.345	486.495	493.149
895	ENSMUSG00000045281	27.1909	6.15317	0.978758	6.28671	3.24265e-10	5.8393e-09	ENSMUSG00000045281	239530	Gpr20	protein_coding	15	73566453	73579354	11.4646	0.844883	14.993	11.3201	27.4467	45.9179	0	1.0795	0	0	0	0
896	ENSMUSG00000002833	1478.75	-0.329105	0.0523908	-6.28174	3.34807e-10	6.02242e-09	ENSMUSG00000002833	15193	Hdgfl2	protein_coding	17	56386634	56407607	1251.94	1331.54	1315.1	1263.74	1166.48	1236.72	1648.37	1639.76	1522.24	1669.78	1475.73	1551.67
897	ENSMUSG00000022299	1217.73	0.610463	0.097188	6.28126	3.35835e-10	6.03416e-09	ENSMUSG00000022299	69906	Slc25a32	protein_coding	15	38954626	38976111	1544.28	1531.77	1635.3	1745.36	1863.63	1897.94	1049.06	980.188	1136.85	952.421	1360.49	1210.87
898	ENSMUSG00000003271	264.23	1.42424	0.226795	6.27983	3.38946e-10	6.07652e-09	ENSMUSG00000003271	54200	Sult2b1	protein_coding	7	45379407	45434093	300.373	327.815	394.1	407.525	478.487	485.71	122.559	123.063	146.653	132.983	177.892	188.457
899	ENSMUSG00000041891	5820.77	0.523149	0.083306	6.27985	3.38897e-10	6.07652e-09	ENSMUSG00000041891	70361	Lman1	protein_coding	18	66113809	66155651	6350.25	6267.34	5842.97	5585.97	7111.43	7173.4	4187.26	4187.39	4201.78	4071.91	5028.15	4994.69
900	ENSMUSG00000066324	8417.65	0.393724	0.0627157	6.27792	3.43134e-10	6.14477e-09	ENSMUSG00000066324	242291	Bpnt2	protein_coding	4	4762484	4793355	8955.01	8535.01	9031.11	8707.24	8503.89	8225.43	6879.07	6522.35	6483.43	6281.11	6609.07	6773.18
901	ENSMUSG00000029992	14697.3	0.896037	0.142763	6.27638	3.46554e-10	6.19913e-09	ENSMUSG00000029992	14583	Gfpt1	protein_coding	6	87019828	87069179	14462.6	15131	16219.2	14152.2	22274.8	23174.3	7588.57	7806.96	9249.38	8804.98	11767.9	11425.9
902	ENSMUSG00000020407	414.338	1.32253	0.210785	6.2743	3.512e-10	6.27309e-09	ENSMUSG00000020407	22271	Upp1	protein_coding	11	9068103	9086170	597.307	555.088	375.895	373.564	522.402	491.832	190.023	222.377	153.474	186.364	221.205	191.843
903	ENSMUSG00000001497	1383.34	0.731851	0.116645	6.27419	3.51467e-10	6.27309e-09	ENSMUSG00000001497	18511	Pax9	protein_coding	12	56738552	56759607	1819.44	1842.69	2327.12	2031.45	2446.41	2786.71	1197.48	1231.71	1092.51	1203.4	1548.43	1705.14
904	ENSMUSG00000075701	2256.18	0.492807	0.0785567	6.27326	3.53558e-10	6.29647e-09	ENSMUSG00000075701	109815	Selenos	protein_coding	7	65729397	65739153	2333.05	2281.18	2832.6	2910.3	2609.26	2574.47	1728.2	1592.27	2084.98	1814	1962.22	1859.75
905	ENSMUSG00000022663	2166.66	0.300942	0.0479716	6.27334	3.53395e-10	6.29647e-09	ENSMUSG00000022663	67841	Atg3	protein_coding	16	44979148	45008901	2250.5	2303.15	2178.26	2330.92	2350.35	2225.49	2009.3	1905.32	1779.16	1729.72	1793.61	1862
906	ENSMUSG00000033938	1355.47	0.281412	0.0448693	6.27181	3.56876e-10	6.34852e-09	ENSMUSG00000033938	66916	Ndufb7	protein_coding	8	84293300	84298255	1543.14	1590.92	1648.15	1649.65	1483.03	1534.68	1200.86	1261.94	1342.62	1297.99	1396.84	1263.91
907	ENSMUSG00000045827	11676.5	2.20558	0.3517	6.27119	3.58295e-10	6.36675e-09	ENSMUSG00000045827	20723	Serpinb9	protein_coding	13	33187233	33201940	35812	37354.8	43709.8	51430.5	11276	10843.8	8596.03	9688.53	8767.36	8585.84	2504.41	3142.84
908	ENSMUSG00000033685	10078.5	1.57792	0.251692	6.26924	3.62814e-10	6.43994e-09	ENSMUSG00000033685	22228	Ucp2	protein_coding	7	100142544	100151227	10636.9	11266.5	12899.3	11184.3	17570.4	18589.6	3206.79	3763.15	4232.48	3979.19	6131.85	6202.17
909	ENSMUSG00000041261	3351.76	-1.40853	0.224688	-6.26884	3.63752e-10	6.4495e-09	ENSMUSG00000041261	12319	Car8	protein_coding	4	8143362	8239041	2249.36	2214.44	3960.28	4113.33	1425.4	1367.33	6493.4	6469.46	8727.57	8934.22	4919.87	5149.29
910	ENSMUSG00000023443	14.3543	3.02202	0.482246	6.26654	3.6915e-10	6.538e-09	ENSMUSG00000023443	13984	Esx1	protein_coding	X	136016146	136022832	19.4899	11.8284	27.8441	23.6694	15.5531	17.3468	2.2488	4.31801	2.27369	3.746	1.54689	0
911	ENSMUSG00000025466	1693.36	0.99278	0.158442	6.26591	3.70666e-10	6.55765e-09	ENSMUSG00000025466	69064	Fuom	protein_coding	7	139676683	139682354	2250.5	2242.32	1748.82	2008.81	1894.73	1617.33	1115.4	1337.5	921.982	976.77	746.372	814.768
912	ENSMUSG00000031627	1303.31	-0.458852	0.0732644	-6.26295	3.77753e-10	6.6757e-09	ENSMUSG00000031627	16363	Irf2	protein_coding	8	47192767	47300493	955.003	1036.67	1059.14	999.259	1168.31	1211.21	1270.57	1413.07	1452.89	1485.29	1590.97	1623.89
913	ENSMUSG00000046876	603.925	-0.761674	0.121667	-6.26033	3.84168e-10	6.78164e-09	ENSMUSG00000046876	20238	Atxn1	protein_coding	13	45703231	46118484	335.913	345.557	381.249	387.972	333.02	334.691	575.692	623.952	610.486	681.773	516.66	583.428
914	ENSMUSG00000099083	2613.27	-0.425055	0.0679418	-6.25616	3.94574e-10	6.95771e-09	ENSMUSG00000099083	223922	Atf7	protein_coding	15	102434381	102533899	2047.58	2254.15	2232.88	2066.44	2167.37	2204.06	2573.75	2714.95	2863.71	3347.05	2932.12	2983.72
915	ENSMUSG00000074221	1239.75	-0.569405	0.0910558	-6.25336	4.01704e-10	7.07571e-09	ENSMUSG00000074221	243905	Zfp568	protein_coding	7	29683380	29727707	1172.83	1110.18	1178.02	1197.88	935.016	855.094	1592.15	1612.78	1691.63	1841.16	1360.49	1470.42
916	ENSMUSG00000020782	2694.47	0.663499	0.106114	6.25269	4.03452e-10	7.09873e-09	ENSMUSG00000020782	217325	Llgl2	protein_coding	11	115714875	115746606	3830.33	3947.29	4057.73	4151.4	3875.47	4320.37	2123.99	2375.98	2481.73	2827.3	2621.97	2834.76
917	ENSMUSG00000063889	591.827	0.774445	0.123888	6.25116	4.07421e-10	7.16075e-09	ENSMUSG00000063889	12916	Crem	protein_coding	18	3266048	3337748	865.579	822.071	934.918	963.241	824.315	758.156	597.056	584.011	642.318	470.123	364.291	367.887
918	ENSMUSG00000027859	30.7529	3.20024	0.512529	6.24401	4.26493e-10	7.48778e-09	ENSMUSG00000027859	18049	Ngf	protein_coding	3	102377235	102428329	50.4443	43.9339	58.9009	40.135	48.4891	60.2035	8.99519	6.47701	1.13685	3.746	7.73443	4.51395
919	ENSMUSG00000018076	2528.31	0.839624	0.134481	6.24344	4.28058e-10	7.50708e-09	ENSMUSG00000018076	76199	Med13l	protein_coding	5	118698744	118903503	1967.33	2174.73	2334.62	2004.69	3060.3	3236.7	1318.92	1350.46	1252.8	1424.42	1408.44	1503.15
920	ENSMUSG00000039196	5.03494	6.51703	1.04446	6.2396	4.387e-10	7.68536e-09	ENSMUSG00000039196	18405	Orm1	protein_coding	4	63262797	63266400	16.0505	12.6732	23.5604	27.7858	10.9787	12.2448	0	0	0	0	0	0
921	ENSMUSG00000104937	33.4393	3.15441	0.505673	6.23805	4.43073e-10	7.75353e-09	ENSMUSG00000104937	NA	Gm43057	lncRNA	5	86915000	86930892	96.3028	99.6962	43.9079	43.2223	129.914	123.468	12.3684	9.71552	4.54738	8.42851	8.50787	16.9273
922	ENSMUSG00000025968	4292.59	0.493795	0.0791882	6.23572	4.49716e-10	7.86125e-09	ENSMUSG00000025968	227197	Ndufs1	protein_coding	1	63182755	63215992	5256.53	4996.64	5338.56	5996.58	6029.12	5542.81	3863.44	3570.99	4192.69	3468.8	4405.53	4045.63
923	ENSMUSG00000041164	2527.74	-0.503632	0.0807817	-6.23448	4.53292e-10	7.91518e-09	ENSMUSG00000041164	52915	Zmiz2	protein_coding	11	6339074	6356158	2000.58	2111.36	2240.38	2023.22	2021.9	2156.1	2587.24	2675.01	3185.44	3135.4	2962.29	3252.3
924	ENSMUSG00000062007	155.759	1.31247	0.21057	6.23295	4.57733e-10	7.98406e-09	ENSMUSG00000062007	209488	Hsh2d	protein_coding	8	72943482	72955371	253.368	250.93	408.022	356.07	322.041	369.384	92.2007	112.268	128.464	125.491	178.665	150.089
925	ENSMUSG00000037605	1319.13	-1.15198	0.184869	-6.23134	4.6246e-10	8.05781e-09	ENSMUSG00000037605	319387	Adgrl3	protein_coding	5	81167985	81972980	423.044	428.356	808.548	785.206	518.742	586.729	1168.25	1137.8	1364.22	1551.78	1320.27	1345.16
926	ENSMUSG00000040524	2364.05	-0.439054	0.0704616	-6.23112	4.6311e-10	8.06042e-09	ENSMUSG00000040524	214812	Zfp609	protein_coding	9	65599673	65734846	1852.68	2037.01	2425.65	2265.06	1989.88	2205.08	2660.33	2750.57	2971.72	3301.17	2635.12	3000.65
927	ENSMUSG00000021806	64.0654	-2.9803	0.47847	-6.22881	4.69996e-10	8.17144e-09	ENSMUSG00000021806	18074	Nid2	protein_coding	14	19801333	19861855	19.4899	21.967	11.7802	23.6694	13.7233	16.3264	93.3251	97.1552	139.832	147.967	176.345	189.586
928	ENSMUSG00000058486	974.077	-0.456606	0.0733206	-6.22752	4.73866e-10	8.22985e-09	ENSMUSG00000058486	101240	Wdr91	protein_coding	6	34857361	34887811	708.514	748.567	760.357	768.74	868.229	821.421	1049.06	1008.26	967.456	1097.58	1130.77	1163.47
929	ENSMUSG00000031969	1413.64	0.443135	0.0711911	6.22458	4.82861e-10	8.37704e-09	ENSMUSG00000031969	66948	Acad8	protein_coding	9	26885431	26910862	1812.56	1715.96	1830.21	1922.36	2000.86	2111.2	1291.93	1337.5	1430.15	1342.01	1518.27	1456.88
930	ENSMUSG00000003464	3359.64	0.283803	0.0456256	6.22027	4.96306e-10	8.60103e-09	ENSMUSG00000003464	19298	Pex19	protein_coding	1	171954322	171964060	3826.89	3840.84	3987.05	3990.86	4031.91	4110.17	3258.51	3224.47	3385.53	3042.69	3345.91	3283.9
931	ENSMUSG00000098132	43.2837	3.60625	0.580449	6.21286	5.20279e-10	9.00681e-09	ENSMUSG00000098132	78748	Rassf10	protein_coding	7	112553169	112556664	44.712	31.2607	34.2696	29.844	15.5531	8.16319	4.4976	5.39751	1.13685	2.8095	0	0
932	ENSMUSG00000029581	4657.95	-0.513783	0.0827054	-6.21221	5.22454e-10	9.03475e-09	ENSMUSG00000029581	14086	Fscn1	protein_coding	5	142946098	142958940	3931.22	4204.14	3695.76	3351.79	3674.19	3935.68	6003.17	6084.08	5000.99	5143.26	4852.58	5465.26
933	ENSMUSG00000036620	6041.51	-0.457074	0.0735859	-6.21143	5.25058e-10	9.07006e-09	ENSMUSG00000036620	103534	Mgat4b	protein_coding	11	50101717	50125930	4052.74	4263.28	4948.74	4522.91	5165.46	5300.97	6420.32	6367.98	6248.11	6654.78	6416.48	6679.52
934	ENSMUSG00000021143	2045.15	-0.667026	0.107527	-6.20332	5.52851e-10	9.53994e-09	ENSMUSG00000021143	217893	Pacs2	protein_coding	12	112978128	113038021	1038.69	1143.13	1468.24	1295.64	1315.61	1401.01	1767.56	1872.94	2083.84	2459.25	1914.27	2067.39
935	ENSMUSG00000038910	1721.2	-1.1781	0.189974	-6.20141	5.59603e-10	9.64611e-09	ENSMUSG00000038910	224860	Plcl2	protein_coding	17	50816431	50995512	1018.06	1011.33	1134.11	1242.13	942.335	921.42	1927.22	1896.69	2621.57	2676.52	2583.3	2479.29
936	ENSMUSG00000042961	8.05939	3.90586	0.630007	6.19971	5.65671e-10	9.7354e-09	ENSMUSG00000042961	268780	Egflam	protein_coding	15	7235601	7427876	12.6111	10.9835	24.6313	39.1059	29.2764	36.7344	0	2.159	3.41054	1.873	0.773443	2.25697
937	ENSMUSG00000024845	3063.51	-0.381223	0.0614913	-6.19962	5.65991e-10	9.7354e-09	ENSMUSG00000024845	66990	Tmem134	protein_coding	19	4175934	4182306	2613.93	2658	2322.84	2609.81	2523.26	2267.33	3314.73	3548.32	3151.34	3545.59	2979.3	2995.01
938	ENSMUSG00000022836	754.031	-0.762074	0.122962	-6.19763	5.7321e-10	9.84907e-09	ENSMUSG00000022836	107589	Mylk	protein_coding	16	34565580	34822790	670.68	691.959	799.981	855.185	595.593	644.892	1223.35	1368.81	1142.53	1443.15	974.538	1068.68
939	ENSMUSG00000027111	19976.3	-0.969744	0.156498	-6.19654	5.77189e-10	9.90688e-09	ENSMUSG00000027111	16403	Itga6	protein_coding	2	71575960	71688760	5834.35	6204.82	6799.3	5815.46	10003.4	10660.1	12284.1	11994.4	13752.4	12837.6	18736.6	19149.3
940	ENSMUSG00000041720	2535.93	-0.629222	0.101558	-6.19566	5.80401e-10	9.95141e-09	ENSMUSG00000041720	224020	Pi4ka	protein_coding	16	17098215	17224178	2061.34	2258.37	2398.87	2143.62	1939.56	2258.14	2819.99	3114.36	3557.19	3789.08	3304.92	3613.42
941	ENSMUSG00000006342	11.0828	3.21641	0.519376	6.19285	5.9087e-10	1.01201e-08	ENSMUSG00000006342	71733	Susd2	protein_coding	10	75472540	75479842	35.5403	51.5379	14.993	25.7276	19.2127	22.4488	7.87079	1.0795	4.54738	1.873	3.09377	0
942	ENSMUSG00000041268	334.13	-0.940734	0.152011	-6.18858	6.07096e-10	1.0387e-08	ENSMUSG00000041268	235380	Dmxl2	protein_coding	9	54272442	54408910	197.191	214.6	251.667	233.606	166.51	157.141	381.171	373.508	444.507	432.663	359.651	350.96
943	ENSMUSG00000078495	459.21	0.448386	0.0724637	6.18774	6.10336e-10	1.04314e-08	ENSMUSG00000078495	100041677	Zfp984	protein_coding	4	147838431	147894245	1123.53	1075.54	975.613	1044.54	1139.04	993.868	846.672	749.175	810.571	679.9	785.818	786.556
944	ENSMUSG00000071662	2094.09	0.637317	0.103051	6.18446	6.23149e-10	1.06391e-08	ENSMUSG00000071662	67710	Polr2g	protein_coding	19	8770491	8775941	2773.29	2791.49	2787.62	2926.77	2846.22	2691.81	2088.01	1898.84	1914.45	1647.31	1643.57	1622.76
945	ENSMUSG00000031189	140.928	-1.47011	0.237736	-6.18378	6.25834e-10	1.06736e-08	ENSMUSG00000031189	14266	Aff2	protein_coding	X	68403900	68911643	17.1969	29.5709	25.7022	31.9022	32.0211	33.6732	68.5883	73.4062	62.5265	82.4121	92.8131	92.536
946	ENSMUSG00000002028	3576.92	-0.59624	0.0964841	-6.17967	6.42351e-10	1.09437e-08	ENSMUSG00000002028	214162	Kmt2a	protein_coding	9	44714652	44792594	2471.77	2725.59	2722.29	2783.72	2485.75	2603.04	3297.86	3763.15	4284.77	4933.49	3481.27	4114.47
947	ENSMUSG00000078954	200.507	4.17944	0.676404	6.17891	6.45473e-10	1.09853e-08	ENSMUSG00000078954	73167	Arhgap8	protein_coding	15	84604253	84656408	466.61	419.062	299.859	290.207	506.848	579.586	43.8516	53.9751	17.0527	19.6665	3.86721	3.38546
948	ENSMUSG00000003200	2739.5	-0.259215	0.041962	-6.17738	6.51756e-10	1.10805e-08	ENSMUSG00000003200	20405	Sh3gl1	protein_coding	17	56323750	56343635	2564.64	2441.71	2545.59	2597.46	2493.99	2554.06	3060.61	2945.96	3138.83	3151.33	2908.14	2982.59
949	ENSMUSG00000022769	941.956	0.72704	0.117759	6.17396	6.66017e-10	1.13111e-08	ENSMUSG00000022769	64136	Sdf2l1	protein_coding	16	16948002	16950247	1162.51	1136.37	1079.49	1078.5	1008.21	1011.22	728.611	634.747	634.36	686.455	628.035	600.355
950	ENSMUSG00000020111	5115.9	-0.456646	0.0739914	-6.17161	6.75989e-10	1.14683e-08	ENSMUSG00000020111	216001	Micu1	protein_coding	10	59538299	59699954	3683.58	3466.56	4103.78	3797.39	3965.13	3968.33	4874.27	4875.03	4998.71	4871.68	5962.47	5955.03
951	ENSMUSG00000007836	12522.5	-0.360036	0.0583452	-6.17078	6.79538e-10	1.15164e-08	ENSMUSG00000007836	77134	Hnrnpa0	protein_coding	13	58273693	58276370	10421.3	10650.6	9895.35	10101.7	9894.52	10805	13426.4	13039.3	12732.7	11946.9	13423.1	14712.1
952	ENSMUSG00000017299	1519.96	-0.248792	0.0403475	-6.16623	6.99393e-10	1.18405e-08	ENSMUSG00000017299	76233	Dnttip1	protein_coding	2	164587903	164610527	1383.78	1379.69	1393.27	1310.05	1385.14	1402.03	1684.35	1599.82	1604.09	1687.57	1591.74	1641.95
953	ENSMUSG00000079477	13493.4	-0.27084	0.0439499	-6.16248	7.16124e-10	1.2111e-08	ENSMUSG00000079477	19349	Rab7	protein_coding	6	87976088	88022252	11440.5	11666.1	12672.3	11952	11904.5	12648.9	15227.7	14482.6	14298.1	14532.6	14310.2	14361.1
954	ENSMUSG00000037196	158.653	-2.2445	0.364594	-6.15617	7.4527e-10	1.25907e-08	ENSMUSG00000037196	69310	Pacrg	protein_coding	17	10621941	11059198	33.2474	41.3993	26.7731	22.6403	55.8082	48.9791	85.4543	78.8037	119.369	112.38	384.401	304.692
955	ENSMUSG00000024589	1972.2	0.580969	0.0943814	6.15554	7.48204e-10	1.2627e-08	ENSMUSG00000024589	83814	Nedd4l	protein_coding	18	65020776	65350899	2390.37	2454.39	3160.3	3056.44	2665.99	3104.05	1550.55	1649.48	2027	2138.97	1871.73	2012.09
956	ENSMUSG00000035165	283.587	1.82669	0.29683	6.154	7.55505e-10	1.27369e-08	ENSMUSG00000035165	57442	Kcne3	protein_coding	7	99825709	99834076	132.99	137.716	167.064	119.376	234.212	238.773	40.4784	19.431	42.0633	37.46	81.9849	67.7092
957	ENSMUSG00000040128	5317.7	-0.804106	0.130791	-6.14803	7.84499e-10	1.32119e-08	ENSMUSG00000040128	108767	Pnrc1	protein_coding	4	33245423	33290163	4371.46	4175.41	4203.38	4170.96	2987.11	3572.42	8295.82	7951.61	6906.34	6582.66	5325.15	5938.1
958	ENSMUSG00000052516	57.814	-4.28712	0.697452	-6.14684	7.90417e-10	1.32977e-08	ENSMUSG00000052516	268902	Robo2	protein_coding	16	73688727	74208713	4.58585	3.37953	6.42555	3.08731	1.82978	1.0204	48.3492	70.1677	77.3055	95.5231	44.8597	57.5529
959	ENSMUSG00000020737	6878.06	-0.475676	0.077455	-6.14132	8.18387e-10	1.37538e-08	ENSMUSG00000020737	15374	Jpt1	protein_coding	11	115388179	115405213	4909.15	5087.89	5931.85	5785.62	6448.14	6532.59	8113.66	8424.44	7969.29	8182.21	7486.92	8073.2
960	ENSMUSG00000063362	2523.31	0.367324	0.0598212	6.14037	8.23318e-10	1.38223e-08	ENSMUSG00000063362	207958	Alg11	protein_coding	8	22550737	22561643	3324.74	3266.32	2954.68	3130.53	2902.03	2605.08	2436.57	2415.93	2433.99	2228.87	2406.95	2173.47
961	ENSMUSG00000021701	2981.1	1.52278	0.248286	6.13318	8.61388e-10	1.44464e-08	ENSMUSG00000021701	20620	Plk2	protein_coding	13	110531580	110537378	5004.31	5080.28	5075.11	5076.57	3410.71	3907.11	2068.89	2155.77	1632.51	1843.03	917.303	972.756
962	ENSMUSG00000089940	89.7906	-1.70986	0.278899	-6.13074	8.74727e-10	1.46549e-08	ENSMUSG00000089940	NA	Gm4117	lncRNA	13	89887579	90035285	77.9594	86.1781	53.5463	41.1641	32.0211	18.3672	205.765	186.754	170.527	226.633	114.47	108.335
963	ENSMUSG00000038429	5463.6	-0.282054	0.0460088	-6.13044	8.76361e-10	1.4667e-08	ENSMUSG00000038429	22225	Usp5	protein_coding	6	124791982	124806447	4490.69	4431.41	4779.54	4523.94	4714.42	4922.4	5317.28	5429.9	5475.05	6194.02	5656.96	5798.17
964	ENSMUSG00000030782	58.8263	-1.35849	0.221643	-6.12917	8.83373e-10	1.4769e-08	ENSMUSG00000030782	21804	Tgfb1i1	protein_coding	7	127845984	127854871	48.1514	46.4686	51.4044	31.9022	53.0636	35.714	71.9615	128.461	137.558	117.999	101.321	127.519
965	ENSMUSG00000049577	6059.43	0.778417	0.127063	6.12623	8.99858e-10	1.5029e-08	ENSMUSG00000049577	22761	Zfpm1	protein_coding	8	123008880	123063990	8689.04	8812.98	9469.12	8856.46	11104.9	12785.6	4724.72	5220.47	5672.86	5997.35	6422.67	6776.57
966	ENSMUSG00000087611	37.8631	1.57439	0.257055	6.12471	9.08495e-10	1.51576e-08	ENSMUSG00000087611	NA	4930458D05Rik	lncRNA	5	100988663	100995033	24.0757	59.1418	34.2696	40.135	45.7444	43.8771	10.1196	15.113	19.3264	11.238	15.4689	12.4134
967	ENSMUSG00000027907	30039.6	-0.545676	0.0891243	-6.12264	9.20376e-10	1.53399e-08	ENSMUSG00000027907	20195	S100a11	protein_coding	3	93427795	93433594	19383.2	20323.7	20919.4	20267.2	25862.1	25748.7	31053.7	29765.1	29443.2	28667.2	37536.7	36951.2
968	ENSMUSG00000025102	1044.74	0.468696	0.076692	6.11141	9.87529e-10	1.64422e-08	ENSMUSG00000025102	67290	3110040N11Rik	protein_coding	7	81431930	81439226	1243.91	1316.33	1221.93	1322.4	1268.95	1203.05	899.519	902.464	990.193	850.343	979.952	852.008
969	ENSMUSG00000032492	10.3169	2.54429	0.416339	6.11111	9.8943e-10	1.64568e-08	ENSMUSG00000032492	19228	Pth1r	protein_coding	9	110551153	110576213	25.2222	21.967	12.8511	16.4657	26.5318	26.5304	0	3.23851	6.82108	2.8095	3.86721	5.64244
970	ENSMUSG00000024507	3257.87	-0.304961	0.0499105	-6.11016	9.95332e-10	1.65379e-08	ENSMUSG00000024507	15488	Hsd17b4	protein_coding	18	50261268	50329336	2936.09	2880.21	3225.63	2994.69	2771.2	3013.24	3713.89	3678.94	3550.37	3598.04	3783.68	3683.38
971	ENSMUSG00000073565	17.561	-2.34426	0.383913	-6.10622	1.02021e-09	1.69337e-08	ENSMUSG00000073565	71373	Prr16	protein_coding	18	51250805	51553116	3.43939	1.68977	5.35463	7.20372	0.914889	4.08159	16.866	8.63602	18.1895	22.476	19.3361	25.9552
972	ENSMUSG00000071203	469.14	1.55947	0.255464	6.10446	1.03149e-09	1.71033e-08	ENSMUSG00000071203	17951	Naip5	protein_coding	13	100348247	100382831	1304.67	1354.35	1391.13	1394.43	1208.57	1248.97	381.171	426.403	449.054	507.583	489.589	426.568
973	ENSMUSG00000022849	293.265	-0.77596	0.127166	-6.10193	1.04798e-09	1.7359e-08	ENSMUSG00000022849	66667	Hspbap1	protein_coding	16	35590745	35648847	208.656	217.98	198.121	203.762	134.489	134.693	358.683	333.566	259.201	342.759	279.213	305.82
974	ENSMUSG00000056091	1225.2	1.06283	0.174256	6.09925	1.06564e-09	1.76334e-08	ENSMUSG00000056091	20454	St3gal5	protein_coding	6	72074576	72131555	1922.62	1850.29	2100.08	2006.75	1231.44	1335.7	776.96	870.079	966.319	1025.47	653.559	708.69
975	ENSMUSG00000098789	569.148	-0.410442	0.0673194	-6.09693	1.08124e-09	1.78572e-08	ENSMUSG00000098789	433466	Jmjd7	protein_coding	2	119857964	119863075	646.605	669.148	583.654	581.443	616.635	630.606	796.075	805.309	790.108	947.739	764.935	853.137
976	ENSMUSG00000061143	1043.7	-0.729296	0.119618	-6.09689	1.0815e-09	1.78572e-08	ENSMUSG00000061143	433586	Maml3	protein_coding	3	51593328	52012497	713.099	738.428	801.052	741.983	736.485	759.177	972.605	1050.36	1219.84	1317.66	1393.74	1487.35
977	ENSMUSG00000032548	2037.1	-3.59041	0.588906	-6.09675	1.08249e-09	1.78572e-08	ENSMUSG00000032548	24059	Slco2a1	protein_coding	9	102865911	102973201	150.187	125.888	646.839	587.618	120.765	137.754	1358.27	1381.76	4376.86	3897.72	5031.24	5258.75
978	ENSMUSG00000032353	2762.62	0.348892	0.0572956	6.08933	1.13382e-09	1.86848e-08	ENSMUSG00000032353	66111	Tmed3	protein_coding	9	89581259	89587121	3468.05	3382.91	2983.6	3228.3	3095.98	3083.64	2473.68	2595.12	2656.81	2480.79	2518.33	2384.49
979	ENSMUSG00000023034	1121.72	1.30605	0.214504	6.08872	1.13817e-09	1.87373e-08	ENSMUSG00000023034	15370	Nr4a1	protein_coding	15	101152150	101172676	1614.22	1755.67	1258.34	1241.1	1262.55	1358.15	610.549	642.304	579.791	593.742	518.98	488.635
980	ENSMUSG00000060716	1623.2	0.814949	0.133945	6.08418	1.17088e-09	1.92561e-08	ENSMUSG00000060716	211945	Plekhh1	protein_coding	12	79075937	79128429	1928.35	2060.67	2390.3	2191.99	2982.54	3124.46	1074.93	1138.87	1385.82	1427.23	1625.78	1689.35
981	ENSMUSG00000090062	6.04302	6.18732	1.01715	6.08299	1.17964e-09	1.93805e-08	ENSMUSG00000090062	NA	Galnt6os	lncRNA	15	100593654	100602777	6.87877	12.6732	6.42555	9.26193	31.1062	15.306	0	0	0	0	0	0
982	ENSMUSG00000028249	26584.2	0.419517	0.0690202	6.07818	1.21557e-09	1.99504e-08	ENSMUSG00000028249	53378	Sdcbp	protein_coding	4	6365650	6408423	27377.5	26384	26749.6	29815.2	25380.8	23100.8	22517.2	21444.3	19730	18411.6	18111.7	18526.4
983	ENSMUSG00000056553	22.173	2.89533	0.476436	6.07705	1.22413e-09	2.00706e-08	ENSMUSG00000056553	19276	Ptprn2	protein_coding	12	116449340	117240469	104.328	113.214	44.9789	32.9313	17.3829	31.6324	5.622	6.47701	12.5053	5.61901	9.28131	6.77092
984	ENSMUSG00000015474	1017.54	0.387989	0.0638504	6.07653	1.22808e-09	2.01148e-08	ENSMUSG00000015474	54397	Ppt2	protein_coding	17	34835636	34847484	1351.68	1354.35	1351.51	1300.79	1132.63	1215.29	960.237	1021.21	999.288	1048.88	897.967	962.6
985	ENSMUSG00000036333	5635.1	-0.500083	0.0823187	-6.07496	1.24019e-09	2.02925e-08	ENSMUSG00000036333	77480	Kidins220	protein_coding	12	25024924	25113151	4401.27	4528.57	5366.41	5209.32	5069.4	5482.6	6205.56	6455.42	7558.89	7027.5	7713.54	7546.2
986	ENSMUSG00000024002	3232.62	-0.393368	0.0647937	-6.07108	1.27051e-09	2.07675e-08	ENSMUSG00000024002	57261	Brd4	protein_coding	17	32415248	32503696	2306.68	2523.67	2898.99	2663.32	2636.71	2837.73	3042.62	3188.85	3521.95	3863.07	3372.21	3851.53
987	ENSMUSG00000019772	115.856	-3.91626	0.645134	-6.07047	1.27539e-09	2.08262e-08	ENSMUSG00000019772	22353	Vip	protein_coding	10	5589218	5597617	2.29292	1.68977	2.14185	1.0291	1.82978	1.0204	70.8371	33.4646	17.0527	15.9205	6.18754	7.89941
988	ENSMUSG00000026110	1243.45	1.21179	0.199627	6.07025	1.27715e-09	2.08339e-08	ENSMUSG00000026110	269181	Mgat4a	protein_coding	1	37478421	37580097	1497.28	1470.1	1929.81	1571.44	2126.2	2383.65	561.075	603.442	865.14	786.661	1012.44	909.561
989	ENSMUSG00000062421	655.575	0.506345	0.0834258	6.0694	1.28388e-09	2.09225e-08	ENSMUSG00000062421	11841	Arf2	protein_coding	11	103857565	103876163	819.72	796.725	893.151	1019.84	779.485	728.565	580.19	595.885	684.381	647.122	516.66	523.618
990	ENSMUSG00000024851	2497.82	-0.409599	0.0675025	-6.06791	1.29586e-09	2.10963e-08	ENSMUSG00000024851	18739	Pitpnm1	protein_coding	19	4149998	4163965	2016.63	1900.14	1798.08	1695.96	2030.14	2095.9	2490.54	2663.13	2505.61	2664.35	2485.84	2515.4
991	ENSMUSG00000026811	1764.26	-0.629103	0.103688	-6.06727	1.30099e-09	2.11585e-08	ENSMUSG00000026811	50935	St6galnac6	protein_coding	2	32489721	32510818	1058.18	1000.34	746.435	749.187	793.209	859.176	1320.04	1251.14	1263.04	1318.59	1399.16	1499.76
992	ENSMUSG00000036067	84.0419	2.72077	0.448844	6.06173	1.34663e-09	2.18787e-08	ENSMUSG00000036067	227659	Slc2a6	protein_coding	2	26911375	26918010	189.166	157.993	152.071	169.802	218.658	161.223	19.1148	28.0671	17.0527	18.73	47.18	28.2122
993	ENSMUSG00000032036	1167.5	-1.30702	0.215662	-6.0605	1.35698e-09	2.20246e-08	ENSMUSG00000032036	67703	Kirrel3	protein_coding	9	34397190	34948012	650.044	578.745	788.201	867.534	574.55	638.77	1481.96	1626.81	1813.27	1842.1	1673.73	1699.5
994	ENSMUSG00000104763	13.6397	1.94641	0.321181	6.06016	1.35988e-09	2.20494e-08	ENSMUSG00000104763	329753	9830132P13Rik	lncRNA	3	127709817	127748869	36.6868	27.8811	32.1278	30.8731	47.5742	31.6324	2.2488	6.47701	9.09477	12.1745	12.3751	10.1564
995	ENSMUSG00000022123	971.43	0.91062	0.150337	6.05719	1.38522e-09	2.24378e-08	ENSMUSG00000022123	64929	Scel	protein_coding	14	103750778	103850233	1913.45	2003.22	2135.42	2068.5	1393.38	1494.88	1101.91	1200.41	1082.28	881.247	796.646	795.584
996	ENSMUSG00000021520	4291.21	0.463014	0.0765207	6.05083	1.44099e-09	2.33177e-08	ENSMUSG00000021520	67530	Uqcrb	protein_coding	13	67048681	67053442	5410.15	5277.14	5077.26	5503.64	5710.74	5066.28	4278.34	3992	3894.83	3380.77	3993.28	3710.47
997	ENSMUSG00000061410	3350.88	-0.498936	0.0824598	-6.05066	1.44257e-09	2.33199e-08	ENSMUSG00000061410	142682	Zcchc14	protein_coding	8	122325442	122379640	2433.94	2570.13	2684.81	2583.05	2706.24	3040.79	3255.14	3388.56	3726.58	4100.94	3873.4	4291.64
998	ENSMUSG00000031465	65.28	-2.4072	0.397941	-6.04914	1.45623e-09	2.35171e-08	ENSMUSG00000031465	11601	Angpt2	protein_coding	8	18740279	18791578	29.808	12.6732	33.1987	36.0186	22.8722	23.4692	89.9519	87.4397	131.874	139.539	191.814	194.1
999	ENSMUSG00000027488	665.282	-0.865805	0.143187	-6.04665	1.47886e-09	2.3844e-08	ENSMUSG00000027488	20648	Snta1	protein_coding	2	154218233	154250019	421.898	388.646	386.604	444.573	310.147	286.732	600.429	674.689	629.813	677.09	769.575	724.489
1000	ENSMUSG00000020097	5733.66	-0.531526	0.0879051	-6.04659	1.47943e-09	2.3844e-08	ENSMUSG00000020097	20397	Sgpl1	protein_coding	10	60934421	60983482	4788.77	4715.29	5787.28	5168.16	4351.21	4517.3	6807.11	6852.68	7646.43	7659.64	6636.14	6787.85
1001	ENSMUSG00000057092	1750.72	1.84915	0.305957	6.04382	1.50511e-09	2.42336e-08	ENSMUSG00000057092	17178	Fxyd3	protein_coding	7	30767597	30776129	3020.93	3071.15	3436.6	3250.94	4253.32	4204.04	866.912	1075.18	1010.66	850.343	994.647	1096.89
1002	ENSMUSG00000038611	2873.77	-0.262147	0.0433915	-6.04143	1.52755e-09	2.45704e-08	ENSMUSG00000038611	101471	Phrf1	protein_coding	7	140808697	140842663	2461.45	2543.1	2555.23	2509.98	2345.77	2698.95	2947.05	2933.01	2984.22	3268.39	2879.53	3113.5
1003	ENSMUSG00000020282	2320.49	-0.337986	0.0559894	-6.03661	1.5739e-09	2.52906e-08	ENSMUSG00000020282	13650	Rhbdf1	protein_coding	11	32159585	32172300	2020.07	2029.41	1787.37	1881.2	1751.1	1788.76	2406.21	2454.79	2412.39	2583.81	2196.58	2177.98
1004	ENSMUSG00000039910	2010.65	-0.655998	0.108702	-6.03481	1.59147e-09	2.55252e-08	ENSMUSG00000039910	17684	Cited2	protein_coding	10	17598966	17601422	1558.04	1463.34	1753.1	1693.9	1214.06	1349.99	2737.91	2655.58	2172.51	2552.9	1991.61	2120.43
1005	ENSMUSG00000024935	11.8958	2.89798	0.480211	6.03479	1.59166e-09	2.55252e-08	ENSMUSG00000024935	20510	Slc1a1	protein_coding	19	28812449	28891360	63.0554	70.1253	37.4824	33.9604	20.1276	23.4692	2.2488	7.55652	4.54738	7.49201	4.64066	6.77092
1006	ENSMUSG00000019577	47.5497	-3.02953	0.502225	-6.03222	1.61719e-09	2.59088e-08	ENSMUSG00000019577	27273	Pdk4	protein_coding	6	5483351	5496309	4.58585	0.844883	1.07093	2.05821	0.914889	5.10199	6.74639	7.55652	25.0106	20.603	30.1643	23.6982
1007	ENSMUSG00000031381	729.44	0.706028	0.117052	6.03175	1.62194e-09	2.59591e-08	ENSMUSG00000031381	18700	Piga	protein_coding	X	163202783	163216912	670.68	746.032	618.995	638.044	885.612	842.849	427.272	464.186	428.591	420.489	480.308	478.479
1008	ENSMUSG00000000296	4326.21	-1.35382	0.224646	-6.02648	1.67566e-09	2.67923e-08	ENSMUSG00000000296	21987	Tpd52l1	protein_coding	10	31208372	31321954	2643.74	2690.11	2223.24	2378.26	2058.5	1930.59	7771.85	6862.4	5278.38	5070.22	5271.78	5335.49
1009	ENSMUSG00000027519	3429.05	-0.410744	0.0681629	-6.02592	1.68153e-09	2.68595e-08	ENSMUSG00000027519	19334	Rab22a	protein_coding	2	173501553	173549136	2377.76	2608.15	3081.05	2675.67	2895.62	3109.15	3617.19	3412.31	3649.28	3794.7	3656.06	4135.91
1010	ENSMUSG00000056296	31.1232	5.05809	0.839621	6.02425	1.69893e-09	2.71105e-08	ENSMUSG00000056296	72003	Synpr	protein_coding	14	8853423	9184983	20.6363	31.2607	9.63833	16.4657	32.0211	19.3876	0	0	0	0	3.09377	0
1011	ENSMUSG00000074738	597.654	1.72997	0.287189	6.02382	1.70349e-09	2.71564e-08	ENSMUSG00000074738	230991	Fndc10	protein_coding	4	155778799	155780938	1830.9	1743.84	1215.5	1330.63	537.04	575.505	411.53	433.96	410.401	427.044	249.822	248.267
1012	ENSMUSG00000054555	64.9298	-1.55959	0.258992	-6.02177	1.72525e-09	2.74761e-08	ENSMUSG00000054555	11489	Adam12	protein_coding	7	133484928	133833875	30.9545	30.4158	46.0498	38.0768	24.702	31.6324	68.5883	77.7242	103.453	109.571	124.524	108.335
1013	ENSMUSG00000046618	91.0495	3.63473	0.603879	6.01897	1.75532e-09	2.79275e-08	ENSMUSG00000046618	241327	Olfml2a	protein_coding	2	38821990	38853765	13.7575	18.5874	7.49648	6.17462	20.1276	33.6732	4.4976	0	0	0.936501	1.54689	1.12849
1014	ENSMUSG00000057858	1302.8	0.425279	0.0706668	6.0181	1.76479e-09	2.80504e-08	ENSMUSG00000057858	76539	Fam204a	protein_coding	19	60187018	60215133	1374.61	1388.14	1432.9	1493.23	1543.42	1309.17	1096.29	1165.86	1158.45	979.58	970.67	996.454
1015	ENSMUSG00000085105	75.0048	1.05743	0.175737	6.01711	1.77563e-09	2.81949e-08	ENSMUSG00000085105	100126229	Gm12758	lncRNA	7	33933802	33939632	95.1563	114.059	101.738	132.754	165.595	136.733	62.9663	57.2136	62.5265	53.3806	74.2505	47.3965
1016	ENSMUSG00000040151	4223.93	-0.384971	0.0639933	-6.0158	1.78999e-09	2.83949e-08	ENSMUSG00000040151	23908	Hs2st1	protein_coding	3	144135467	144275942	3346.52	3500.35	3301.66	3036.88	3141.73	3326.5	4346.93	4319.09	4134.71	4155.25	4326.64	4383.05
1017	ENSMUSG00000019880	9.92971	-4.17291	0.693774	-6.01479	1.80115e-09	2.85439e-08	ENSMUSG00000019880	72780	Rspo3	protein_coding	10	29328412	29411863	0	0.844883	1.07093	2.05821	1.82978	5.10199	14.6172	20.5105	48.8844	52.444	24.7502	36.1116
1018	ENSMUSG00000029330	51.3096	1.84655	0.307108	6.01269	1.8247e-09	2.88886e-08	ENSMUSG00000029330	74596	Cds1	protein_coding	5	101912996	101971724	30.9545	43.089	50.3335	63.8044	53.9784	75.5095	6.74639	21.59	11.3685	15.9205	15.4689	16.9273
1019	ENSMUSG00000019952	1784	-0.725979	0.120766	-6.01147	1.83853e-09	2.9079e-08	ENSMUSG00000019952	382406	Poc1b	protein_coding	10	98942898	99033936	1054.75	1153.27	1305.46	1228.75	1656.86	1611.21	1884.49	1921.51	2071.33	2164.25	2597.22	2610.19
1020	ENSMUSG00000038467	10324.1	0.254247	0.0423058	6.00973	1.85832e-09	2.93633e-08	ENSMUSG00000038467	75608	Chmp4b	protein_coding	2	154493625	154536705	10756.1	10619.3	10612.9	10908.5	11685	11570.3	9600.12	9619.45	9161.84	8798.43	9096.46	9193.79
1021	ENSMUSG00000086289	14.1701	-3.09884	0.515776	-6.00812	1.8769e-09	2.95988e-08	ENSMUSG00000086289	NA	Gm16933	lncRNA	8	25527068	25531908	1.14646	8.44883	3.21278	2.05821	1.82978	9.18359	79.8323	48.5776	19.3264	21.5395	34.0315	22.5697
1022	ENSMUSG00000022306	213.059	-1.91145	0.318138	-6.00824	1.87545e-09	2.95988e-08	ENSMUSG00000022306	22762	Zfpm2	protein_coding	15	40518431	40967988	41.2726	40.5544	36.4115	17.4948	10.0638	15.306	157.416	154.369	85.2634	86.1581	64.9692	57.5529
1023	ENSMUSG00000071637	2845.68	1.40788	0.234493	6.00393	1.92601e-09	3.03436e-08	ENSMUSG00000071637	12609	Cebpd	protein_coding	16	15705150	15708895	5159.08	4956.09	4748.48	5363.69	3349.41	3127.52	2113.87	2324.17	1774.62	1846.78	915.756	1090.12
1024	ENSMUSG00000009654	117.96	-1.19002	0.198228	-6.00328	1.93375e-09	3.04358e-08	ENSMUSG00000009654	18302	Oit3	protein_coding	10	59258780	59277600	50.4443	51.5379	42.837	60.7171	53.0636	74.4891	131.555	156.528	121.643	117.063	122.977	110.592
1025	ENSMUSG00000030678	7131.54	-0.458895	0.0765031	-5.99838	1.99302e-09	3.1338e-08	ENSMUSG00000030678	17188	Maz	protein_coding	7	126621302	126626209	4938.96	5146.18	5125.45	4970.57	5393.27	5862.19	6759.89	6591.44	6713.08	6946.03	7992.76	8204.1
1026	ENSMUSG00000113585	100.994	0.848909	0.141542	5.99757	2.00289e-09	3.14625e-08	ENSMUSG00000113585	102638940	Gm19605	lncRNA	12	110440945	110452649	146.747	166.442	160.639	149.22	147.297	143.876	92.2007	64.7701	76.1687	78.6661	95.9069	99.3069
1027	ENSMUSG00000048572	16.7099	5.88337	0.981774	5.99259	2.06525e-09	3.24106e-08	ENSMUSG00000048572	226040	Tmem252	protein_coding	19	24651372	24659597	8.02523	11.8284	22.4894	19.553	34.7658	32.6528	1.1244	1.0795	0	0	0	0
1028	ENSMUSG00000050428	765.956	-0.483136	0.0806266	-5.99226	2.06941e-09	3.24443e-08	ENSMUSG00000050428	243867	Fbxo46	protein_coding	7	18853784	18874097	682.145	725.755	644.697	673.033	562.657	659.178	941.122	1010.41	860.592	1024.53	748.692	936.645
1029	ENSMUSG00000090700	5.40779	6.18254	1.03207	5.99042	2.09306e-09	3.27831e-08	ENSMUSG00000090700	631304	Cyp4f40	protein_coding	17	32877874	32895888	5.73231	4.22442	10.7093	7.20372	29.2764	24.4896	0	0	0	0	0	0
1030	ENSMUSG00000024940	15238.4	-0.506464	0.0845481	-5.99025	2.09521e-09	3.27849e-08	ENSMUSG00000024940	16998	Ltbp3	protein_coding	19	5790932	5808560	11395.8	11443.9	10002.4	9722.97	8392.27	9332.57	12282.9	13110.6	14527.8	15897.1	14202	15622.8
1031	ENSMUSG00000073557	961.553	-1.01499	0.169772	-5.97856	2.25114e-09	3.51907e-08	ENSMUSG00000073557	329251	Ppp1r12b	protein_coding	1	134682396	134883680	406.994	428.356	535.463	558.803	588.273	510.199	1014.21	1053.59	1105.01	1151.9	871.67	924.231
1032	ENSMUSG00000021248	8855.53	0.361588	0.0605067	5.976	2.28684e-09	3.57142e-08	ENSMUSG00000021248	68581	Tmed10	protein_coding	12	85387388	85421621	9542	9758.4	10074.2	9416.29	11111.3	11287.7	7723.5	7564.07	8080.7	7565.05	8278.16	8414
1033	ENSMUSG00000026277	6308.74	-0.30318	0.0507406	-5.97511	2.29937e-09	3.58751e-08	ENSMUSG00000026277	59041	Stk25	protein_coding	1	93547473	93586381	5801.1	5708.88	5606.29	5732.1	6107.8	5574.44	6601.35	6784.67	7282.64	7121.15	7694.21	7116.24
1034	ENSMUSG00000020536	3528.19	-0.364927	0.0610787	-5.9747	2.30517e-09	3.59307e-08	ENSMUSG00000020536	16897	Llgl1	protein_coding	11	60590549	60605012	2923.48	2991.73	2807.97	2868.11	2745.58	2979.56	3871.31	3762.07	3662.92	4021.33	3317.3	3669.84
1035	ENSMUSG00000001138	1034	-0.426242	0.0713475	-5.97417	2.31264e-09	3.60124e-08	ENSMUSG00000001138	94218	Cnnm3	protein_coding	1	36550948	36567318	965.321	952.183	900.648	921.047	759.358	808.156	1097.41	1200.41	1268.72	1295.18	1064.26	1205.22
1036	ENSMUSG00000020321	13169.8	0.584432	0.0978464	5.97296	2.3299e-09	3.62462e-08	ENSMUSG00000020321	17449	Mdh1	protein_coding	11	21506692	21522367	20660.4	18696.4	18076.1	20076.8	15535.7	13894.8	12955.3	12972.4	11865.3	10904.6	11300.8	11322.1
1037	ENSMUSG00000003382	1974.89	-0.31275	0.0523719	-5.97171	2.34777e-09	3.64889e-08	ENSMUSG00000003382	27049	Etv3	protein_coding	3	87432714	87447463	1965.04	2017.58	1856.98	1676.41	1868.2	2087.74	2204.95	2317.69	2364.64	2387.14	2379.88	2596.65
1038	ENSMUSG00000058665	2900.43	-0.584054	0.0979065	-5.96542	2.44e-09	3.78493e-08	ENSMUSG00000058665	13798	En1	protein_coding	1	120530147	120535721	2344.51	2244.01	2078.67	2035.57	1674.25	1903.04	2988.65	2825.06	2634.07	2629.69	3698.6	3626.96
1039	ENSMUSG00000061288	4418.81	-0.340883	0.0571421	-5.96552	2.43851e-09	3.78493e-08	ENSMUSG00000061288	330177	Taok3	protein_coding	5	117258194	117413284	3837.21	3947.29	4082.37	3963.08	4162.74	4560.16	5145.25	4970.03	5301.11	5380.2	4944.62	5359.19
1040	ENSMUSG00000038658	1423.32	-0.462947	0.0776111	-5.96496	2.44699e-09	3.79212e-08	ENSMUSG00000038658	226089	Ric1	protein_coding	19	29499682	29584229	1318.43	1222.55	1297.96	1374.88	1385.14	1526.52	1803.54	1818.96	2094.07	2205.46	1610.31	1667.9
1041	ENSMUSG00000074102	3782.44	-0.456222	0.0765041	-5.96337	2.4709e-09	3.8255e-08	ENSMUSG00000074102	109095	Rbm15b	protein_coding	9	106758117	106764627	3171.11	3069.46	3376.63	3291.07	2810.54	2958.14	4592.05	4497.21	4246.12	4547.65	3722.58	4018.54
1042	ENSMUSG00000037843	9.93867	5.67813	0.952292	5.96259	2.48266e-09	3.84002e-08	ENSMUSG00000037843	277432	Vstm2l	protein_coding	2	157756573	157786639	2.29292	14.363	10.7093	18.5239	12.8084	21.4284	0	0	0	0	0	1.12849
1043	ENSMUSG00000074519	666.414	0.439876	0.073814	5.95926	2.53386e-09	3.91283e-08	ENSMUSG00000074519	626848	Zfp971	protein_coding	2	177665077	177675815	951.563	871.075	760.357	891.203	822.485	775.503	645.405	639.065	566.149	594.678	669.801	620.668
1044	ENSMUSG00000042284	3092.43	-1.61745	0.271419	-5.95921	2.53459e-09	3.91283e-08	ENSMUSG00000042284	109700	Itga1	protein_coding	13	115089632	115238500	882.776	873.609	2331.4	2099.37	2028.31	2219.37	3885.92	3751.27	5885.45	5093.63	6804.75	6594.88
1045	ENSMUSG00000026098	570.033	0.463722	0.0778469	5.95685	2.57153e-09	3.96228e-08	ENSMUSG00000026098	227099	Pms1	protein_coding	1	53228346	53336177	754.372	708.857	668.257	687.441	806.017	709.177	617.295	546.228	533.181	426.108	506.605	519.104
1046	ENSMUSG00000033416	1213.68	-0.516056	0.0866307	-5.95696	2.5697e-09	3.96228e-08	ENSMUSG00000033416	68778	Gucd1	protein_coding	10	75186945	75353806	882.776	817.847	851.385	929.28	902.995	956.114	1170.5	1241.43	1251.67	1311.1	1290.1	1369.98
1047	ENSMUSG00000040599	1254.83	0.391746	0.0658011	5.95348	2.62492e-09	4.04068e-08	ENSMUSG00000040599	67139	Mis12	protein_coding	11	70910437	70918197	1349.39	1297.74	1354.72	1466.47	1414.42	1447.95	1104.16	1027.69	1059.54	1012.36	1050.34	1096.89
1048	ENSMUSG00000016028	4780.58	-0.579741	0.0973856	-5.95304	2.63202e-09	4.04773e-08	ENSMUSG00000016028	12614	Celsr1	protein_coding	15	85783130	85918404	3893.39	4139.08	4370.45	3970.28	3830.64	4556.08	5024.94	5420.18	6178.76	6858	6438.91	7082.39
1049	ENSMUSG00000022353	3449.61	-0.650601	0.109322	-5.95123	2.66141e-09	4.08903e-08	ENSMUSG00000022353	211401	Mtss1	protein_coding	15	58813083	58953854	2740.04	2758.54	3048.92	3245.79	2436.35	2594.87	4064.7	4185.23	4747.47	4826.73	4124	4462.04
1050	ENSMUSG00000026809	88.6801	-1.20224	0.202141	-5.94756	2.72165e-09	4.17761e-08	ENSMUSG00000026809	69987	Spaca9	protein_coding	2	28582092	28589739	52.7373	67.5907	31.0568	34.9895	27.4467	27.5508	98.9471	105.791	114.821	94.5866	69.6098	75.6087
1051	ENSMUSG00000020469	37.3884	2.52577	0.425184	5.94043	2.84274e-09	4.35932e-08	ENSMUSG00000020469	17898	Myl7	protein_coding	11	5846637	5848782	36.6868	32.1056	25.7022	45.2805	105.212	83.6727	8.99519	2.159	5.68423	5.61901	20.1095	13.5418
1052	ENSMUSG00000085183	1206.36	-1.48043	0.249427	-5.93532	2.93273e-09	4.49305e-08	ENSMUSG00000085183	NA	Wincr1	lncRNA	4	88968545	89002851	282.03	309.227	208.83	249.043	352.232	284.691	884.902	830.137	587.749	562.837	936.639	903.918
1053	ENSMUSG00000026925	1142.66	-0.371205	0.0625442	-5.93508	2.937e-09	4.49532e-08	ENSMUSG00000026925	64436	Inpp5e	protein_coding	2	26286261	26299215	1169.39	1146.51	1027.02	1042.48	988.08	1034.68	1456.1	1287.85	1408.55	1536.8	1226.68	1375.63
1054	ENSMUSG00000018796	416.925	-0.788902	0.132954	-5.93364	2.96285e-09	4.53058e-08	ENSMUSG00000018796	14081	Acsl1	protein_coding	8	46924074	46989088	225.853	212.066	243.1	202.733	216.829	225.508	321.578	304.42	298.99	353.997	505.058	502.177
1055	ENSMUSG00000029249	1741.52	-0.321958	0.0542833	-5.93107	3.0097e-09	4.5935e-08	ENSMUSG00000029249	19712	Rest	protein_coding	5	77413338	77434279	1601.61	1638.23	1644.94	1645.54	1416.25	1441.82	1933.97	1939.87	1982.66	1954.48	1899.57	2025.63
1056	ENSMUSG00000030483	25.9246	3.01638	0.508561	5.93121	3.00713e-09	4.5935e-08	ENSMUSG00000030483	13088	Cyp2b10	protein_coding	7	25597045	25626049	10.3182	11.8284	23.5604	22.6403	30.1913	17.3468	4.4976	3.23851	1.13685	1.873	0.773443	3.38546
1057	ENSMUSG00000029319	2587.34	0.372067	0.0627807	5.92645	3.09551e-09	4.71999e-08	ENSMUSG00000029319	71883	Coq2	protein_coding	5	100802589	100823006	3042.71	3033.13	2872.22	3008.07	3322.88	3149.97	2202.7	2192.47	2490.83	2139.9	2721.74	2488.31
1058	ENSMUSG00000053093	23.1282	2.96172	0.500005	5.92338	3.15391e-09	4.80449e-08	ENSMUSG00000053093	140781	Myh7	protein_coding	14	55208141	55232083	84.8382	125.888	68.5392	51.4552	36.5956	45.9179	24.7368	9.71552	4.54738	2.8095	6.18754	5.64244
1059	ENSMUSG00000040181	53.7257	2.48587	0.42001	5.9186	3.24693e-09	4.94153e-08	ENSMUSG00000040181	14261	Fmo1	protein_coding	1	162657130	162694179	22.9292	10.9835	33.1987	9.26193	29.2764	25.51	2.2488	6.47701	4.54738	3.746	3.09377	3.38546
1060	ENSMUSG00000069833	48399.6	-0.596921	0.100882	-5.91699	3.27878e-09	4.98529e-08	ENSMUSG00000069833	66395	Ahnak	protein_coding	19	8966648	9054278	26891.4	29484.7	32881.7	28324	34665.1	35373.1	38792.9	40398.2	43752.7	47233.4	55115.5	58478.2
1061	ENSMUSG00000031760	10.4245	3.67367	0.621022	5.91553	3.30812e-09	5.02516e-08	ENSMUSG00000031760	17751	Mt3	protein_coding	8	94879235	94880774	29.808	49.8481	38.5533	42.1932	12.8084	12.2448	6.74639	1.0795	1.13685	1.873	0.773443	3.38546
1062	ENSMUSG00000034974	1683.28	-0.397145	0.067179	-5.91174	3.3852e-09	5.13741e-08	ENSMUSG00000034974	13144	Dapk3	protein_coding	10	81018839	81029031	1488.11	1552.9	1448.96	1356.36	1354.95	1490.8	2012.67	2113.67	1914.45	1996.62	1625	1790.91
1063	ENSMUSG00000026525	43.6127	-1.40121	0.237143	-5.90873	3.44764e-09	5.22724e-08	ENSMUSG00000026525	13603	Opn3	protein_coding	1	175489987	175520342	14.904	15.2079	19.2767	16.4657	21.9573	12.2448	37.1052	46.4186	48.8844	40.2695	40.9925	51.9104
1064	ENSMUSG00000030465	1906.37	-1.08245	0.183266	-5.90644	3.49586e-09	5.29538e-08	ENSMUSG00000030465	234353	Psd3	protein_coding	8	68141734	68664679	1253.08	1363.64	1510	1522.04	1168.31	1332.64	2722.17	2795.91	3607.21	3563.39	2147.08	2422.86
1065	ENSMUSG00000114053	35.6105	-1.90732	0.323309	-5.89935	3.64929e-09	5.5226e-08	ENSMUSG00000114053	NA	Gm35330	lncRNA	13	5589278	5774509	2.29292	10.1386	11.7802	4.11641	5.48933	15.306	40.4784	38.8621	28.4211	20.603	21.6564	37.2401
1066	ENSMUSG00000029312	280.316	-0.674439	0.114365	-5.89724	3.69628e-09	5.58845e-08	ENSMUSG00000029312	246293	Klhl8	protein_coding	5	104009839	104059125	196.045	190.099	180.986	190.384	208.595	157.141	284.473	308.738	309.222	277.204	292.361	322.747
1067	ENSMUSG00000000567	1651.74	-1.31945	0.223775	-5.89633	3.71677e-09	5.61417e-08	ENSMUSG00000000567	20682	Sox9	protein_coding	11	112673050	112678586	556.034	486.653	855.669	654.51	433.657	508.159	970.356	1032	1555.21	1529.31	1671.41	1960.18
1068	ENSMUSG00000103067	198.491	6.09243	1.03438	5.88993	3.86349e-09	5.83033e-08	ENSMUSG00000103067	NA	Gm30414	lncRNA	1	7568192	7588373	1190.03	1300.28	326.632	421.932	122.595	91.8359	17.9904	22.6695	3.41054	5.61901	0	1.12849
1069	ENSMUSG00000028654	124.236	-1.70504	0.289851	-5.88246	4.04223e-09	6.08866e-08	ENSMUSG00000028654	16918	Mycl	protein_coding	4	122889445	122896278	50.4443	43.089	70.6811	65.8626	41.17	57.1423	206.889	206.185	184.169	230.379	109.829	132.033
1070	ENSMUSG00000043592	7.98945	2.54436	0.432525	5.88258	4.0391e-09	6.08866e-08	ENSMUSG00000043592	76589	Unc5cl	protein_coding	17	48761929	48846742	16.0505	31.2607	12.8511	15.4365	25.6169	26.5304	2.2488	4.31801	2.27369	5.61901	3.86721	3.38546
1071	ENSMUSG00000028580	3777.02	-0.371734	0.0632351	-5.87861	4.13733e-09	6.22608e-08	ENSMUSG00000028580	80912	Pum1	protein_coding	4	130390632	130508875	2952.14	2957.09	3603.66	3194.34	3035.6	3373.44	3605.95	3888.37	4163.13	4380.95	4194.38	4495.89
1072	ENSMUSG00000036106	534.173	1.05898	0.180172	5.87759	4.16278e-09	6.25855e-08	ENSMUSG00000036106	109270	Prr5	protein_coding	15	84553821	84587874	810.549	779.827	750.718	722.43	994.484	1053.05	439.64	466.345	406.991	418.616	337.994	384.814
1073	ENSMUSG00000007817	4686.8	-0.358207	0.060965	-5.87562	4.21266e-09	6.32763e-08	ENSMUSG00000007817	328365	Zmiz1	protein_coding	14	25459609	25667167	4021.79	4470.28	4530.01	4309.88	3770.26	4268.33	4746.09	5341.38	5729.7	6168.73	4974.78	5561.19
1074	ENSMUSG00000015337	431.242	0.565932	0.0963364	5.87454	4.24032e-09	6.36324e-08	ENSMUSG00000015337	13804	Endog	protein_coding	2	30061505	30064081	592.721	466.376	547.243	514.552	571.805	547.954	362.056	378.905	360.38	382.092	327.94	378.043
1075	ENSMUSG00000029505	3224.62	-0.369035	0.0628248	-5.87404	4.25308e-09	6.36462e-08	ENSMUSG00000029505	75560	Ep400	protein_coding	5	110812239	110918583	2597.88	2712.92	3025.36	2880.46	2713.56	2938.75	3132.58	3431.74	3783.42	4236.73	3430.99	3768.02
1076	ENSMUSG00000021457	180.349	1.48158	0.252216	5.87423	4.2482e-09	6.36462e-08	ENSMUSG00000021457	20963	Syk	protein_coding	13	52737209	52802828	175.409	179.115	253.809	226.403	268.062	218.365	86.5787	103.632	53.4318	76.7931	78.1177	74.4802
1077	ENSMUSG00000039201	444.299	-0.553837	0.0942839	-5.87415	4.25027e-09	6.36462e-08	ENSMUSG00000039201	209815	Tbc1d25	protein_coding	X	8020711	8042420	329.035	321.901	371.611	414.729	372.36	371.425	493.611	523.559	562.739	537.552	539.089	543.931
1078	ENSMUSG00000054823	3351.74	-0.416895	0.070985	-5.87301	4.27954e-09	6.39828e-08	ENSMUSG00000054823	234135	Nsd3	protein_coding	8	26091617	26209694	2291.78	2313.29	2771.55	2784.75	2547.05	2763.24	3095.47	3289.24	3495.8	3765.67	3381.49	3624.7
1079	ENSMUSG00000029470	2295.75	-0.514532	0.0876485	-5.8704	4.34736e-09	6.49364e-08	ENSMUSG00000029470	18438	P2rx4	protein_coding	5	122845607	122867801	1819.44	1808.05	2088.3	2111.72	1936.82	1870.39	2428.7	2514.16	3094.49	3180.36	2745.72	2654.2
1080	ENSMUSG00000014158	400.31	1.51336	0.257821	5.86983	4.36231e-09	6.50994e-08	ENSMUSG00000014158	63873	Trpv4	protein_coding	5	114760213	114796482	149.04	144.475	88.8868	112.172	103.382	79.5911	69.7127	57.2136	17.0527	27.1585	23.9767	44.011
1081	ENSMUSG00000022339	1417.39	0.285652	0.048666	5.86965	4.36715e-09	6.51113e-08	ENSMUSG00000022339	55960	Ebag9	protein_coding	15	44482571	44504911	1709.37	1585.85	1621.38	1806.08	1712.67	1657.13	1468.47	1278.13	1473.35	1303.61	1417.72	1337.26
1082	ENSMUSG00000035493	44.757	4.24109	0.722581	5.86935	4.37496e-09	6.51674e-08	ENSMUSG00000035493	21810	Tgfbi	protein_coding	13	56757336	56787375	6.87877	10.9835	8.5674	14.4074	33.8509	38.7751	0	0	0	2.8095	0.773443	2.25697
1083	ENSMUSG00000052056	2029.57	-0.382876	0.0652361	-5.86909	4.382e-09	6.52122e-08	ENSMUSG00000052056	228913	Zfp217	protein_coding	2	169950563	169990023	1610.78	1784.39	1753.1	1621.87	1675.16	1980.59	2243.18	2198.95	2091.8	2215.76	2263.87	2584.24
1084	ENSMUSG00000000530	66.42	3.01091	0.513037	5.86879	4.38979e-09	6.52677e-08	ENSMUSG00000000530	11482	Acvrl1	protein_coding	15	101026403	101043217	213.242	270.363	73.8938	85.4156	158.276	149.999	40.4784	24.8286	11.3685	10.3015	17.7892	13.5418
1085	ENSMUSG00000002204	8.07769	2.85064	0.486169	5.86347	4.53283e-09	6.73324e-08	ENSMUSG00000002204	16541	Napsa	protein_coding	7	44221804	44236286	30.9545	32.9504	28.915	27.7858	13.7233	14.2856	4.4976	3.23851	5.68423	4.6825	0.773443	2.25697
1086	ENSMUSG00000090394	1148.97	-0.519421	0.0886106	-5.86184	4.5778e-09	6.78149e-08	ENSMUSG00000090394	67647	4930523C07Rik	protein_coding	1	159871952	159907778	958.442	969.081	829.967	829.457	751.124	793.87	1158.13	1244.67	1227.79	1243.67	1253.75	1226.67
1087	ENSMUSG00000037791	1674.31	-0.409933	0.0699326	-5.86183	4.57794e-09	6.78149e-08	ENSMUSG00000037791	268448	Phf12	protein_coding	11	77873580	77921365	1472.06	1563.88	1455.39	1473.68	1306.46	1374.48	1921.6	1923.67	1850.79	2161.44	1738.7	1892.47
1088	ENSMUSG00000041625	567.065	0.587443	0.10021	5.86212	4.56985e-09	6.78149e-08	ENSMUSG00000041625	223267	Ggact	protein_coding	14	123053635	123151169	880.483	938.665	846.031	735.809	862.74	861.216	547.582	555.944	527.497	536.615	624.942	617.283
1089	ENSMUSG00000035699	11.3767	3.95312	0.674564	5.86026	4.62132e-09	6.83947e-08	ENSMUSG00000035699	106407	Slc51a	protein_coding	16	32293322	32306697	33.2474	27.8811	22.4894	29.844	41.17	45.9179	1.1244	2.159	3.41054	0	3.86721	2.25697
1090	ENSMUSG00000079562	5953.68	-0.289889	0.0494717	-5.85969	4.6374e-09	6.85069e-08	ENSMUSG00000079562	59003	Maea	protein_coding	5	33492853	33530640	5423.91	5287.28	5351.41	5198	5337.46	5347.91	6732.9	6739.33	6108.27	6765.28	6260.24	6449.31
1091	ENSMUSG00000024939	1393.99	-0.586252	0.100047	-5.85976	4.63528e-09	6.85069e-08	ENSMUSG00000024939	17826	Fam89b	protein_coding	19	5778115	5779681	1148.75	1091.59	1129.83	1155.68	959.718	1049.99	1818.15	1788.74	1710.95	1812.13	1290.88	1392.55
1092	ENSMUSG00000020993	2377.37	0.29237	0.0499076	5.85823	4.67826e-09	6.90471e-08	ENSMUSG00000020993	78232	Trappc6b	protein_coding	12	59089878	59108258	2819.15	2640.26	2633.4	2928.83	2648.6	2577.53	2372.48	2210.82	2340.77	2059.37	2256.13	2026.76
1093	ENSMUSG00000062444	51.2763	1.73357	0.296143	5.85384	4.80363e-09	7.08326e-08	ENSMUSG00000062444	11775	Ap3b2	protein_coding	7	81110147	81143673	96.3028	129.267	145.646	135.842	200.361	157.141	26.9856	50.7366	39.7896	49.6345	32.4846	60.9383
1094	ENSMUSG00000085702	23.5014	1.94444	0.332306	5.85135	4.87587e-09	7.18322e-08	ENSMUSG00000085702	NA	Mecomos	lncRNA	3	30066353	30108957	59.616	65.056	52.4753	49.397	51.2338	41.8363	16.866	30.2261	6.82108	3.746	15.4689	10.1564
1095	ENSMUSG00000030800	72.6804	2.21418	0.378492	5.85	4.91566e-09	7.23522e-08	ENSMUSG00000030800	76560	Prss8	protein_coding	7	127524888	127529276	175.409	150.389	171.348	136.871	131.744	149.999	32.6076	55.0546	37.5159	22.476	23.2033	27.0837
1096	ENSMUSG00000005893	4332.47	-0.243279	0.0415904	-5.84941	4.9332e-09	7.25442e-08	ENSMUSG00000005893	22026	Nr2c2	protein_coding	6	92068371	92151275	3547.15	3411.64	3866.04	3728.44	3764.77	3972.41	4159.15	4271.59	4428.01	4440.89	4462.76	4615.51
1097	ENSMUSG00000033715	31.9124	1.64731	0.281761	5.84647	5.02121e-09	7.37711e-08	ENSMUSG00000033715	105387	Akr1c14	protein_coding	13	4099011	4140688	37.8332	35.4851	46.0498	69.979	49.404	62.2443	16.866	23.7491	25.0106	14.0475	7.73443	10.1564
1098	ENSMUSG00000028232	895.245	0.788611	0.134909	5.8455	5.05051e-09	7.4134e-08	ENSMUSG00000028232	72098	Tmem68	protein_coding	4	3549041	3574853	1255.38	1194.66	1259.41	1340.92	1558.97	1396.93	817.438	783.719	809.434	623.71	856.974	743.673
1099	ENSMUSG00000059734	2863.9	0.439494	0.0751873	5.84533	5.05569e-09	7.41424e-08	ENSMUSG00000059734	225887	Ndufs8	protein_coding	19	3958863	3962774	3086.28	3071.15	3401.26	3582.31	3762.94	3419.36	2346.62	2336.04	2610.2	2164.25	2895.77	2630.5
1100	ENSMUSG00000039542	749.066	-1.09601	0.187554	-5.8437	5.10544e-09	7.4804e-08	ENSMUSG00000039542	17967	Ncam1	protein_coding	9	49413436	49710225	129.55	144.475	191.696	194.5	177.488	155.101	380.047	427.483	309.222	312.791	327.94	365.63
1101	ENSMUSG00000057948	3126.98	0.637505	0.109125	5.84198	5.1584e-09	7.55113e-08	ENSMUSG00000057948	70450	Unc13d	protein_coding	11	115952921	115968787	2875.33	2820.22	3115.32	2980.28	4117	3934.66	2072.27	2150.37	1806.45	1894.54	2427.06	2403.68
1102	ENSMUSG00000048612	28452.6	-0.706354	0.121008	-5.83723	5.3077e-09	7.76263e-08	ENSMUSG00000048612	226101	Myof	protein_coding	19	37887484	38032025	18612.8	20064.3	27249.7	23284.5	23884.1	26092.6	31626	32010.5	40895.8	38419.9	41152.6	43003.3
1103	ENSMUSG00000026005	3529.21	0.549564	0.0943354	5.82564	5.68929e-09	8.31318e-08	ENSMUSG00000026005	66646	Rpe	protein_coding	1	66739990	66758964	3878.48	3840.84	3921.73	4410.74	5216.7	4742.81	2993.15	2814.26	2854.62	2476.11	3385.36	3247.79
1104	ENSMUSG00000050730	1945.81	0.445749	0.0765185	5.82538	5.69828e-09	8.31876e-08	ENSMUSG00000050730	71544	Arhgap42	protein_coding	9	8994330	9239106	1686.45	1769.19	1618.17	1557.03	1835.27	1986.72	1215.48	1245.75	1198.24	1292.37	1408.44	1311.3
1105	ENSMUSG00000047710	1669.95	-0.330653	0.056779	-5.82352	5.76208e-09	8.40429e-08	ENSMUSG00000047710	101994	Champ1	protein_coding	8	13919641	13931639	1515.62	1511.5	1652.44	1543.65	1486.69	1639.78	1765.31	1872.94	2014.49	1948.86	2000.9	2152.03
1106	ENSMUSG00000035770	5810.3	-0.341425	0.0586957	-5.81686	5.99625e-09	8.73004e-08	ENSMUSG00000035770	234663	Dync1li2	protein_coding	8	105144312	105169679	5116.66	4986.5	5067.62	5552.01	5381.38	5244.85	6839.72	6487.81	6910.89	6233.35	6720.44	6528.3
1107	ENSMUSG00000040680	6.67961	4.40485	0.757248	5.81692	5.99426e-09	8.73004e-08	ENSMUSG00000040680	73016	Kremen2	protein_coding	17	23960171	23964807	20.6363	26.1914	24.6313	14.4074	22.8722	22.4488	2.2488	4.31801	0	0	0	0
1108	ENSMUSG00000042097	2526.54	0.929796	0.159874	5.8158	6.03452e-09	8.77783e-08	ENSMUSG00000042097	22685	Zfp239	protein_coding	6	117839061	117850252	4617.95	4427.19	5674.83	5349.28	4278.93	4852	1971.07	2221.62	2959.21	2836.66	2727.93	2610.19
1109	ENSMUSG00000052534	20045.4	-1.03188	0.177445	-5.81523	6.05517e-09	8.79993e-08	ENSMUSG00000052534	18514	Pbx1	protein_coding	1	167946933	168259839	11909.4	12039.6	12333.8	12636.4	7484.71	7990.74	23227.8	23461.9	24120.5	23179.3	18358.4	19318.6
1110	ENSMUSG00000112831	30.5914	-2.25509	0.387826	-5.81468	6.07509e-09	8.82092e-08	ENSMUSG00000112831	102639153	Gm35533	lncRNA	10	99965730	99979988	13.7575	19.4323	7.49648	17.4948	9.14889	16.3264	32.6076	41.0211	72.7581	72.1106	86.6256	94.7929
1111	ENSMUSG00000006369	101.537	1.9622	0.33789	5.80722	6.35175e-09	9.21433e-08	ENSMUSG00000006369	14114	Fbln1	protein_coding	15	85090150	85170736	47.0049	58.2969	71.752	53.5134	99.7229	103.06	10.1196	7.55652	20.4632	17.7935	38.6721	14.6703
1112	ENSMUSG00000060671	2572.87	-0.589141	0.101493	-5.80472	6.44723e-09	9.34443e-08	ENSMUSG00000060671	54667	Atp8b2	protein_coding	3	89846788	89870815	1932.93	2062.36	1569.98	1645.54	1295.48	1438.76	2785.14	2614.55	2394.2	2457.38	2295.58	2416.09
1113	ENSMUSG00000027335	80.9775	-2.08072	0.358549	-5.80319	6.50667e-09	9.42211e-08	ENSMUSG00000027335	11550	Adra1d	protein_coding	2	131387770	131404203	20.6363	17.7425	14.993	6.17462	4.57444	2.0408	38.2296	59.3726	57.9791	48.698	50.2738	23.6982
1114	ENSMUSG00000021025	1757.51	-0.836925	0.144231	-5.80267	6.52682e-09	9.4428e-08	ENSMUSG00000021025	18035	Nfkbia	protein_coding	12	55536195	55539432	1535.11	1602.74	1334.37	1289.47	1223.21	1236.72	2712.05	2646.94	2804.6	2759.87	1811.4	1953.41
1115	ENSMUSG00000034297	3420.82	-0.454383	0.0783261	-5.80117	6.58534e-09	9.51892e-08	ENSMUSG00000034297	327987	Med13	protein_coding	11	86157859	86248428	2521.07	2662.23	2996.45	2634.5	2467.46	2544.87	3333.84	3488.95	3635.63	3650.48	3759.7	3814.29
1116	ENSMUSG00000030201	7098.87	-0.624576	0.107675	-5.80057	6.6091e-09	9.5447e-08	ENSMUSG00000030201	16974	Lrp6	protein_coding	6	134423439	134543928	4865.58	5114.08	6010.03	5401.76	5696.1	6366.27	6984.77	6846.2	9069.76	8930.47	9344.73	10400.1
1117	ENSMUSG00000064345	85496.2	0.735592	0.126851	5.79884	6.67739e-09	9.63469e-08	ENSMUSG00000064345	17717	mt-Nd2	protein_coding	MT	3914	4951	129468	137913	147154	154196	105790	105009	88656.6	86520	91247.8	65664.6	72535	63540.6
1118	ENSMUSG00000087679	2185.96	-0.207105	0.035717	-5.79851	6.69086e-09	9.64549e-08	ENSMUSG00000087679	109299	Tmem250-ps	protein_coding	2	26026826	26030533	2036.12	2113.9	2025.12	2178.61	1987.14	1974.47	2335.38	2337.12	2308.93	2513.57	2278.56	2446.56
1119	ENSMUSG00000038963	417.103	1.37729	0.237576	5.79727	6.7405e-09	9.70837e-08	ENSMUSG00000038963	108115	Slco4a1	protein_coding	2	180098038	180116660	343.939	346.402	505.477	493.97	260.743	283.671	143.923	132.779	127.327	176.999	125.298	153.474
1120	ENSMUSG00000074916	276.407	-0.612699	0.105708	-5.79617	6.78465e-09	9.75453e-08	ENSMUSG00000074916	72136	Chst14	protein_coding	2	118756977	118759066	197.191	193.478	203.476	232.577	193.042	185.713	266.483	292.545	304.675	343.696	317.885	314.848
1121	ENSMUSG00000050912	4067.91	0.388326	0.0669964	5.79622	6.78279e-09	9.75453e-08	ENSMUSG00000050912	71929	Tmem123	protein_coding	9	7764042	7794334	4348.53	4443.24	4206.59	4664.92	3899.26	3624.46	3401.31	3335.66	3491.25	2963.09	3092.22	2963.41
1122	ENSMUSG00000021417	1758.73	0.412833	0.0713403	5.78681	7.17336e-09	1.03042e-07	ENSMUSG00000021417	23986	Eci2	protein_coding	13	35161731	35211079	2117.52	2000.68	2140.78	2225.95	1959.69	1991.82	1407.75	1474.6	1816.68	1488.1	1568.54	1585.52
1123	ENSMUSG00000054453	1092.99	0.578335	0.0999626	5.78552	7.229e-09	1.03749e-07	ENSMUSG00000054453	236643	Sytl5	protein_coding	X	9751861	9860782	1494.99	1546.14	1538.92	1525.13	1537.93	1570.39	999.591	1079.5	949.266	903.723	1164.8	1072.06
1124	ENSMUSG00000037736	228.846	5.56928	0.963163	5.78228	7.3694e-09	1.0567e-07	ENSMUSG00000037736	77569	Limch1	protein_coding	5	66903170	67214501	19.4899	16.0528	63.1846	58.6589	19.2127	22.4488	2.2488	0	2.27369	0	0	0
1125	ENSMUSG00000059182	2658.19	0.389054	0.0672944	5.78137	7.40929e-09	1.06064e-07	ENSMUSG00000059182	54353	Skap2	protein_coding	6	51834402	51989529	3404.99	3236.75	3389.48	3601.86	3386	3325.48	2537.77	2649.1	2847.8	2428.35	2576.34	2497.34
1126	ENSMUSG00000035498	1522.16	0.514095	0.0889228	5.78136	7.41005e-09	1.06064e-07	ENSMUSG00000035498	109332	Cdcp1	protein_coding	9	122999889	123045103	1523.65	1544.45	1375.07	1386.2	1596.48	1727.53	954.615	1071.95	1060.68	1112.56	1042.6	1167.98
1127	ENSMUSG00000021048	3595.52	0.436254	0.075478	5.77989	7.47513e-09	1.069e-07	ENSMUSG00000021048	108156	Mthfd1	protein_coding	12	76302072	76366577	4844.95	5038.04	4784.89	4556.87	4856.23	5389.75	3198.92	3148.91	3511.72	3545.59	4144.88	4226.19
1128	ENSMUSG00000025246	7763.25	-0.434021	0.075106	-5.77879	7.52419e-09	1.07507e-07	ENSMUSG00000025246	21372	Tbl1x	protein_coding	X	76554619	76706589	6016.63	6293.54	6682.57	6175.65	6509.43	7091.77	8156.39	8057.41	8518.39	8371.38	9626.27	9645.18
1129	ENSMUSG00000041624	222.608	-1.45323	0.251496	-5.77835	7.54354e-09	1.07688e-07	ENSMUSG00000041624	234889	Gucy1a2	protein_coding	9	3532778	3894736	77.9594	70.9702	104.951	95.7066	53.9784	61.2239	155.167	173.8	210.317	256.601	228.166	246.01
1130	ENSMUSG00000036057	2787.8	-0.474809	0.0821867	-5.7772	7.59557e-09	1.08334e-07	ENSMUSG00000036057	104831	Ptpn23	protein_coding	9	110214150	110237281	1974.21	2219.51	2474.91	2204.34	2188.41	2386.71	2926.81	3039.88	3185.44	3628	2833.89	3076.26
1131	ENSMUSG00000021097	991.354	0.940453	0.162992	5.76992	7.93107e-09	1.13019e-07	ENSMUSG00000021097	94040	Clmn	protein_coding	12	104729376	104831335	804.816	840.659	766.782	686.412	796.868	887.747	368.803	410.211	395.622	442.965	454.011	419.797
1132	ENSMUSG00000038628	3652.9	0.41027	0.0711274	5.76809	8.01733e-09	1.14148e-07	ENSMUSG00000038628	67005	Polr3k	protein_coding	2	181506130	181512623	4747.5	4515.06	4008.47	4555.84	3987.09	3767.31	3618.32	3318.39	3260.47	2993.99	3024.93	3036.76
1133	ENSMUSG00000039968	1840.94	0.343818	0.05964	5.76489	8.17118e-09	1.16236e-07	ENSMUSG00000039968	242860	Rsbn1l	protein_coding	5	21098026	21161396	2159.93	2142.62	2299.28	2166.26	2139.92	2152.02	1707.96	1728.28	1709.82	1765.3	1684.56	1693.86
1134	ENSMUSG00000053783	18.4906	1.68822	0.292859	5.76462	8.18399e-09	1.16315e-07	ENSMUSG00000053783	74230	1700016K19Rik	protein_coding	11	75890738	75894395	48.1514	31.2607	27.8441	38.0768	51.2338	45.9179	12.3684	8.63602	12.5053	6.55551	17.7892	16.9273
1135	ENSMUSG00000029189	1283.55	-0.791834	0.137368	-5.76432	8.19889e-09	1.16424e-07	ENSMUSG00000029189	231238	Sel1l3	protein_coding	5	53264425	53371269	957.296	896.421	1254.05	1065.12	1295.48	1377.54	1497.7	1464.88	2062.24	2159.57	2239.12	2426.25
1136	ENSMUSG00000112716	231.792	-3.02586	0.525	-5.76354	8.23661e-09	1.16857e-07	ENSMUSG00000112716	NA	4930471E19Rik	lncRNA	10	120468577	120535108	2.29292	5.0693	4.2837	3.08731	5.48933	5.10199	29.2344	55.0546	20.4632	44.0155	22.4298	37.2401
1137	ENSMUSG00000048234	2506.23	0.61383	0.106546	5.76119	8.35225e-09	1.18393e-07	ENSMUSG00000048234	67702	Rnf149	protein_coding	1	39590377	39616486	4437.95	4221.88	3715.04	3804.59	2993.52	3152.01	2349.99	2368.43	2601.1	2343.13	2479.66	2445.43
1138	ENSMUSG00000097493	439.141	-0.787874	0.136812	-5.7588	8.47128e-09	1.19975e-07	ENSMUSG00000097493	NA	9930014A18Rik	lncRNA	15	60694120	60703642	429.923	430.046	376.966	383.855	321.126	322.446	712.869	752.413	735.539	648.995	485.722	576.657
1139	ENSMUSG00000022471	2004.66	0.378956	0.0658436	5.7554	8.64386e-09	1.22312e-07	ENSMUSG00000022471	14375	Xrcc6	protein_coding	15	81872036	81924286	2449.99	2438.33	2252.16	2429.71	2634.88	2404.06	1772.05	1673.23	1937.19	1660.42	2127.74	2061.75
1140	ENSMUSG00000027317	62.154	3.26354	0.567147	5.75431	8.69957e-09	1.22992e-07	ENSMUSG00000027317	72112	Ppp1r14d	protein_coding	2	119048600	119060387	49.2979	70.9702	132.795	113.201	333.934	299.997	4.4976	7.55652	13.6422	14.984	37.8987	24.8267
1141	ENSMUSG00000042605	1725.12	-0.377517	0.065632	-5.75202	8.81826e-09	1.24561e-07	ENSMUSG00000042605	20239	Atxn2	protein_coding	5	121849400	121954556	1309.26	1304.5	1330.09	1253.45	1286.33	1464.27	1668.61	1638.68	1693.9	1907.65	1652.07	1762.7
1142	ENSMUSG00000025533	2608.36	-0.358771	0.062375	-5.75184	8.82771e-09	1.24585e-07	ENSMUSG00000025533	109900	Asl	protein_coding	5	130040099	130058088	2674.7	2656.31	2312.13	2457.5	2271.67	2375.49	3369.82	3312.99	2976.26	3127.91	3003.28	3123.65
1143	ENSMUSG00000079426	5356	-0.205157	0.0356793	-5.75003	8.92269e-09	1.25815e-07	ENSMUSG00000079426	68089	Arpc4	protein_coding	6	113355076	113367409	4635.15	4828.51	5039.77	4867.66	4736.38	4849.95	5626.49	5362.97	5520.52	5429.83	5551.77	5895.22
1144	ENSMUSG00000040964	2294.04	-0.850659	0.147969	-5.74891	8.98186e-09	1.26429e-07	ENSMUSG00000040964	72754	Arhgef10l	protein_coding	4	140241796	140393323	775.008	786.586	629.704	660.684	464.764	516.322	1338.03	1370.97	1095.92	1237.12	899.514	971.628
1145	ENSMUSG00000030629	6426.99	0.253847	0.0441546	5.74904	8.97516e-09	1.26429e-07	ENSMUSG00000030629	65098	Zfand6	protein_coding	7	84262974	84339167	7097.75	6987.18	6939.59	7533.03	7193.77	6818.3	6062.76	6064.64	6099.18	5534.72	6229.31	5709.02
1146	ENSMUSG00000000149	2553.56	-0.468022	0.0814207	-5.74819	9.02055e-09	1.26862e-07	ENSMUSG00000000149	14673	Gna12	protein_coding	5	140744163	140816186	1677.27	1727.79	1965.15	2036.6	1829.78	1827.53	2301.64	2391.1	2643.17	2632.5	2627.38	2706.11
1147	ENSMUSG00000090509	73.8361	1.39206	0.242182	5.74801	9.03018e-09	1.26887e-07	ENSMUSG00000090509	433102	Sfta2	protein_coding	17	35912441	35961463	142.161	147.01	83.5322	105.998	106.127	140.815	56.22	61.5316	65.9371	38.3965	27.0705	29.3407
1148	ENSMUSG00000001672	165.098	1.20653	0.21005	5.74403	9.24518e-09	1.29795e-07	ENSMUSG00000001672	73608	Marveld3	protein_coding	8	110674546	110688835	304.959	297.399	282.724	285.062	257.999	267.344	107.942	98.2347	134.148	130.174	128.391	135.418
1149	ENSMUSG00000037108	137.674	0.859285	0.149708	5.73974	9.48247e-09	1.3301e-07	ENSMUSG00000037108	381678	Zcwpw1	protein_coding	5	137786060	137820883	263.686	262.759	172.419	175.977	222.318	215.304	100.072	113.348	135.285	141.412	119.11	113.977
1150	ENSMUSG00000028420	517.459	0.717449	0.125001	5.73954	9.4933e-09	1.33047e-07	ENSMUSG00000028420	52076	Tmem38b	protein_coding	4	53826045	53862019	589.281	594.798	612.569	525.872	600.167	651.014	382.296	368.11	339.917	377.41	344.955	361.116
1151	ENSMUSG00000040722	883.458	1.00088	0.174416	5.73849	9.55232e-09	1.33757e-07	ENSMUSG00000040722	56807	Scamp5	protein_coding	9	57348610	57375343	1564.92	1476.86	1802.37	1802.99	2030.14	1963.25	788.204	959.678	926.529	963.659	801.287	877.963
1152	ENSMUSG00000040767	639.767	0.646677	0.112709	5.73756	9.60512e-09	1.3438e-07	ENSMUSG00000040767	78372	Snrnp25	protein_coding	11	32155415	32158984	744.054	718.151	740.009	689.499	989.91	968.358	530.716	568.898	447.917	393.33	591.684	565.372
1153	ENSMUSG00000000148	983.82	-0.342046	0.0596316	-5.736	9.69408e-09	1.35507e-07	ENSMUSG00000000148	231841	Brat1	protein_coding	5	140690766	140705134	956.149	941.2	881.371	940.6	825.23	891.828	1124.4	1170.18	1148.21	1215.58	1098.29	1133
1154	ENSMUSG00000031538	1838.91	-1.40944	0.245725	-5.73583	9.70382e-09	1.35525e-07	ENSMUSG00000031538	18791	Plat	protein_coding	8	23247743	23272860	700.488	697.874	1076.28	1089.82	429.998	465.302	2435.45	1951.74	2340.77	2492.03	1242.92	1382.4
1155	ENSMUSG00000035885	6574.27	0.425739	0.0742396	5.73466	9.77107e-09	1.36347e-07	ENSMUSG00000035885	12868	Cox8a	protein_coding	19	7192518	7194981	9990.27	9769.39	8424.97	9743.55	8738.1	8090.74	6889.19	6745.81	7014.34	5886.84	7445.93	6781.08
1156	ENSMUSG00000024593	236.812	-3.54184	0.617808	-5.73292	9.87159e-09	1.3763e-07	ENSMUSG00000024593	70417	Megf10	protein_coding	18	57266162	57430539	5.73231	11.8284	8.5674	9.26193	0	0	43.8516	41.0211	87.5371	117.063	60.3285	63.1953
1157	ENSMUSG00000031955	3566.43	-0.591741	0.10323	-5.73225	9.91072e-09	1.38056e-07	ENSMUSG00000031955	12927	Bcar1	protein_coding	8	112437106	112470441	3058.76	3135.36	3097.12	2956.61	2381.46	2572.43	4905.75	4989.46	4475.76	4826.73	3332.76	3395.62
1158	ENSMUSG00000028843	1208.69	-0.355277	0.0619991	-5.73035	1.00224e-08	1.39492e-07	ENSMUSG00000028843	73723	Sh3bgrl3	protein_coding	4	133854717	133856100	862.139	920.923	858.882	728.605	822.485	849.992	1082.8	1132.4	1081.14	1033.9	1092.1	1031.44
1159	ENSMUSG00000024182	2752.11	-0.224276	0.0391488	-5.7288	1.01144e-08	1.4065e-07	ENSMUSG00000024182	12005	Axin1	protein_coding	17	26357662	26414785	2423.62	2344.55	2578.79	2472.93	2470.2	2675.49	2871.72	2880.11	2845.53	3067.98	2813.78	2999.52
1160	ENSMUSG00000020021	1835.57	-0.580908	0.101405	-5.72858	1.01272e-08	1.40707e-07	ENSMUSG00000020021	13998	Fgd6	protein_coding	10	93871863	93981201	1259.96	1366.18	1484.3	1328.57	1521.46	1541.82	1959.83	1987.36	2011.08	2279.44	2150.94	2329.2
1161	ENSMUSG00000043518	30.6299	-1.17635	0.205401	-5.72709	1.02167e-08	1.41828e-07	ENSMUSG00000043518	24004	Rai2	protein_coding	X	160500065	160562492	21.7828	30.4158	28.915	43.2223	22.8722	29.5916	55.0956	75.5652	45.4738	76.7931	74.2505	71.0947
1162	ENSMUSG00000030722	285.015	0.684813	0.119626	5.72461	1.03675e-08	1.43797e-07	ENSMUSG00000030722	18020	Nfatc2ip	protein_coding	7	125982026	125995909	401.262	401.32	307.355	386.943	336.679	338.772	272.105	211.582	237.601	234.125	182.532	216.67
1163	ENSMUSG00000017801	933.975	0.333161	0.0582005	5.72437	1.03818e-08	1.43872e-07	ENSMUSG00000017801	21428	Mlx	protein_coding	11	100978103	100983033	1034.11	1117.78	1220.85	1247.27	1201.25	1269.38	944.495	840.932	976.551	899.977	1023.26	940.03
1164	ENSMUSG00000073987	3200.12	0.624242	0.10911	5.72122	1.05763e-08	1.46316e-07	ENSMUSG00000073987	14590	Ggh	protein_coding	4	20042052	20066750	4068.79	3841.68	2958.97	3659.49	2843.47	2691.81	2551.26	2342.52	2245.27	1963.84	1990.84	1925.2
1165	ENSMUSG00000010601	103.43	1.75879	0.307409	5.72133	1.05695e-08	1.46316e-07	ENSMUSG00000010601	75761	Apol7a	protein_coding	15	77272419	77283310	116.939	151.234	173.49	206.85	269.892	269.385	30.3588	45.3391	60.2528	55.2536	81.2115	77.8656
1166	ENSMUSG00000037624	61.4999	-2.73376	0.478391	-5.71448	1.10039e-08	1.52101e-07	ENSMUSG00000037624	16526	Kcnk2	protein_coding	1	188940127	189134470	4.58585	0.844883	1.07093	2.05821	4.57444	3.0612	19.1148	14.0335	12.5053	19.6665	16.2423	24.8267
1167	ENSMUSG00000022807	1236.37	-0.418019	0.0731654	-5.71335	1.10774e-08	1.52986e-07	ENSMUSG00000022807	106326	Osbpl11	protein_coding	16	33005441	33063682	942.392	979.22	1120.19	938.542	1016.44	1088.77	1284.06	1306.2	1415.37	1406.62	1332.64	1385.78
1168	ENSMUSG00000002633	197.436	-3.83645	0.671659	-5.7119	1.11721e-08	1.54161e-07	ENSMUSG00000002633	20423	Shh	protein_coding	5	28661813	28672254	56.1766	50.693	56.759	64.8335	10.9787	12.2448	462.128	551.626	846.95	875.628	370.479	486.378
1169	ENSMUSG00000053559	471.275	1.84343	0.323052	5.70628	1.15473e-08	1.59203e-07	ENSMUSG00000053559	207818	Smagp	protein_coding	15	100519220	100534821	725.71	729.979	645.768	535.134	1044.8	1036.73	245.119	237.491	163.706	208.84	230.486	229.083
1170	ENSMUSG00000032470	782.219	1.13653	0.199355	5.70103	1.19083e-08	1.6404e-07	ENSMUSG00000032470	17532	Mras	protein_coding	9	99267473	99319434	468.903	468.91	929.563	918.989	846.272	814.278	416.028	392.939	354.696	426.108	199.548	234.725
1171	ENSMUSG00000038174	1264.4	0.666544	0.116971	5.69839	1.20946e-08	1.66463e-07	ENSMUSG00000038174	213056	Hycc2	protein_coding	1	58561965	58625482	2002.87	1888.31	1795.94	1986.17	1584.59	1584.68	1269.45	1321.31	1112.97	1036.71	1063.48	1028.05
1172	ENSMUSG00000011877	2991.06	-0.381212	0.0669033	-5.69796	1.21249e-08	1.66738e-07	ENSMUSG00000011877	216963	Git1	protein_coding	11	77384388	77398612	2578.39	2670.68	2595.92	2534.68	2427.2	2753.04	3363.08	3355.09	3335.51	3523.12	3089.13	3603.26
1173	ENSMUSG00000078429	9660.47	-0.564728	0.0991216	-5.69732	1.21703e-08	1.6722e-07	ENSMUSG00000078429	52468	Ctdsp2	protein_coding	10	126814586	126835844	7215.83	7195.87	8105.83	7798.54	7429.81	7955.03	10230.9	10554.3	11492.4	11648.2	11398.2	12271.2
1174	ENSMUSG00000056952	2997.14	-0.343623	0.0603545	-5.69342	1.24518e-08	1.70942e-07	ENSMUSG00000056952	381801	Tatdn2	protein_coding	6	113674011	113688030	2767.56	2791.49	2604.49	2658.17	2401.58	2420.39	3369.82	3396.11	3218.41	3295.55	3157.19	3415.93
1175	ENSMUSG00000044217	18590.7	1.41577	0.24874	5.69174	1.25749e-08	1.72485e-07	ENSMUSG00000044217	11830	Aqp5	protein_coding	15	99488663	99492710	27203.3	25777.4	21110.1	18557.8	36465.6	39819	9574.26	8714.82	7463.39	7604.39	15236.8	14723.4
1176	ENSMUSG00000069045	2975.81	0.293057	0.0514995	5.69048	1.26685e-08	1.73621e-07	ENSMUSG00000069045	26900	Ddx3y	protein_coding	Y	1260771	1286629	6330.76	6266.5	6261.7	7095.67	6852.52	6516.27	5597.26	5080.14	5631.93	5240.66	5400.18	5145.9
1177	ENSMUSG00000021115	1315.73	0.887846	0.156069	5.68881	1.27925e-08	1.75171e-07	ENSMUSG00000021115	22367	Vrk1	protein_coding	12	105976487	106043685	1461.74	1503.05	1695.27	1898.7	2364.07	2123.45	859.041	857.125	1062.95	809.137	1275.41	1104.79
1178	ENSMUSG00000038412	984.798	0.662291	0.116488	5.68548	1.30449e-08	1.78476e-07	ENSMUSG00000038412	56295	Higd1a	protein_coding	9	121677629	121687428	1126.97	1056.95	835.322	944.717	946.91	993.868	731.984	661.735	562.739	460.758	705.38	608.255
1179	ENSMUSG00000030089	87.9809	-0.914703	0.160914	-5.68442	1.31259e-08	1.79432e-07	ENSMUSG00000030089	71699	Slc41a3	protein_coding	6	90581707	90623394	66.4948	49.0032	59.9718	39.1059	36.5956	41.8363	89.9519	98.2347	95.4951	97.3961	79.6646	89.1505
1180	ENSMUSG00000022546	622.702	0.944075	0.166092	5.68404	1.3155e-08	1.79677e-07	ENSMUSG00000022546	76282	Gpt	protein_coding	15	76579916	76583886	652.337	700.408	700.385	650.393	1259.8	1219.38	463.252	405.893	376.296	450.457	539.863	457.037
1181	ENSMUSG00000005510	1986.17	0.290077	0.0510666	5.68036	1.34411e-08	1.8343e-07	ENSMUSG00000005510	68349	Ndufs3	protein_coding	2	90724978	90735171	2494.7	2423.13	2568.08	2532.62	2462.88	2418.34	1946.33	1876.18	2219.12	1896.41	2171.05	2073.03
1182	ENSMUSG00000044365	134.183	-1.40541	0.247537	-5.67758	1.36613e-08	1.86277e-07	ENSMUSG00000044365	319478	Cxxc4	protein_coding	3	133942245	133967922	48.1514	49.0032	127.44	101.881	81.4251	88.7747	147.296	163.005	243.285	238.808	235.9	285.507
1183	ENSMUSG00000040829	36.7147	-2.50214	0.440908	-5.67496	1.38717e-08	1.88986e-07	ENSMUSG00000040829	574428	Zmynd15	protein_coding	11	70350259	70357028	16.0505	20.2772	23.5604	28.8149	5.48933	8.16319	134.928	143.574	93.2214	147.031	27.8439	32.7261
1184	ENSMUSG00000003348	1760.04	-0.469102	0.0826704	-5.67437	1.39201e-08	1.89484e-07	ENSMUSG00000003348	208228	Mob3a	protein_coding	10	80521087	80537811	1098.31	1152.42	1146.96	1068.21	1360.44	1431.62	1591.02	1718.57	1534.74	1468.43	1838.47	1896.99
1185	ENSMUSG00000064120	2222.11	0.737736	0.130028	5.67368	1.39763e-08	1.9009e-07	ENSMUSG00000064120	56738	Mocs1	protein_coding	17	49735390	49762463	3682.44	3693.83	2804.75	2675.67	3997.15	4271.39	1954.21	1948.5	1957.65	1906.72	2439.44	2461.23
1186	ENSMUSG00000031845	14.2773	2.40024	0.423061	5.67352	1.39894e-08	1.90107e-07	ENSMUSG00000031845	63857	Bco1	protein_coding	8	117822593	117860459	27.5151	21.1221	22.4894	21.6112	16.468	24.4896	2.2488	2.159	4.54738	9.36501	2.32033	4.51395
1187	ENSMUSG00000030494	3466.36	0.463915	0.0818106	5.6706	1.42295e-08	1.93207e-07	ENSMUSG00000030494	52428	Rhpn2	protein_coding	7	35033595	35091714	4903.42	4724.59	4567.5	4186.39	4678.74	4974.44	3341.71	3366.97	3220.68	3565.26	3341.27	3489.28
1188	ENSMUSG00000024018	999.546	0.398539	0.0702843	5.67039	1.42473e-08	1.93286e-07	ENSMUSG00000024018	68597	Ccdc167	protein_coding	17	29906331	29936018	1132.7	1162.56	1030.23	1150.54	1366.84	1264.27	934.376	937.008	878.782	943.993	860.068	840.723
1189	ENSMUSG00000034226	33.551	-2.94445	0.519669	-5.66601	1.46164e-08	1.98126e-07	ENSMUSG00000034226	228543	Rhov	protein_coding	2	119099682	119101753	3.43939	1.68977	1.07093	5.14552	0.914889	11.2244	10.1196	8.63602	18.1895	21.5395	60.3285	58.6813
1190	ENSMUSG00000041040	2610.8	-0.402567	0.0710563	-5.66546	1.46628e-08	1.98588e-07	ENSMUSG00000041040	72750	Fam117b	protein_coding	1	59952165	60024505	1950.13	2040.39	2240.38	1914.13	2091.44	2234.67	2569.25	2616.71	2621.57	2632.5	2901.18	3142.84
1191	ENSMUSG00000074300	2743.94	2.01778	0.356235	5.66418	1.47731e-08	1.99915e-07	ENSMUSG00000074300	407795	Smim31	protein_coding	8	65538265	65582215	1674.98	1536.84	4485.03	4715.35	6071.2	5741.78	724.113	633.668	1091.37	891.549	1373.63	1267.29
1192	ENSMUSG00000086681	17.3959	-2.52824	0.446399	-5.66364	1.48196e-08	2.00375e-07	ENSMUSG00000086681	NA	Gm16178	lncRNA	8	61570639	61647682	4.58585	8.44883	4.2837	8.23283	2.74467	4.08159	47.2248	52.8956	27.2843	20.603	19.3361	21.4413
1193	ENSMUSG00000068220	37912.1	-0.565215	0.0998128	-5.66275	1.48969e-08	2.01252e-07	ENSMUSG00000068220	16852	Lgals1	protein_coding	15	78810925	78814665	25066.2	23980.3	22328.8	21795.4	31827.2	29145.6	43347.8	42579.9	33454	32151.9	39334.2	37207.4
1194	ENSMUSG00000024897	11.935	1.95483	0.345421	5.65928	1.52009e-08	2.05136e-07	ENSMUSG00000024897	319924	Apba1	protein_coding	19	23736251	23926960	40.1262	38.8646	28.915	25.7276	32.0211	20.408	5.622	11.8745	6.82108	8.42851	4.64066	11.2849
1195	ENSMUSG00000033417	4162.49	-0.446616	0.078919	-5.65918	1.52099e-08	2.05136e-07	ENSMUSG00000033417	78832	Cacul1	protein_coding	19	60513134	60569463	3629.7	3650.74	5033.35	4631.99	3860.83	3949.96	5901.97	5803.4	5928.65	5943.03	4823.96	5338.87
1196	ENSMUSG00000036309	10197.5	0.378399	0.0668982	5.65633	1.54641e-08	2.0839e-07	ENSMUSG00000036309	21402	Skp1	protein_coding	11	52122822	52137685	13086.9	12948.7	13214.1	14219.1	11741.7	11372.3	10838.1	9818.07	10512.4	8332.05	9897.74	9518.79
1197	ENSMUSG00000048337	190.937	-2.22917	0.394225	-5.65455	1.56252e-08	2.10385e-07	ENSMUSG00000048337	19065	Npy4r	protein_coding	14	33865949	33874446	58.4696	76.0395	81.3903	93.6484	146.382	124.489	266.483	248.286	366.064	324.029	753.333	763.986
1198	ENSMUSG00000017057	1134.12	0.899009	0.159162	5.64839	1.61959e-08	2.17888e-07	ENSMUSG00000017057	16164	Il13ra1	protein_coding	X	35375763	35434912	1735.74	1663.58	1894.47	1890.46	1461.08	1542.84	817.438	1003.94	858.319	831.613	962.936	988.555
1199	ENSMUSG00000031511	1674.24	-0.245186	0.0434166	-5.64728	1.6301e-08	2.19118e-07	ENSMUSG00000031511	54126	Arhgef7	protein_coding	8	11777721	11885219	1598.17	1613.73	1756.32	1695.96	1568.12	1697.94	1811.41	1891.29	2127.04	2005.98	1906.54	2026.76
1200	ENSMUSG00000027219	5.2327	5.66707	1.00354	5.6471	1.63174e-08	2.19156e-07	ENSMUSG00000027219	269346	Slc28a2	protein_coding	2	122256958	122291618	33.2474	21.967	17.1348	25.7276	5.48933	8.16319	0	0	1.13685	0.936501	0	0
1201	ENSMUSG00000043557	11.7368	-3.49536	0.619134	-5.64557	1.64637e-08	2.20937e-07	ENSMUSG00000043557	74762	Mdga1	protein_coding	17	30046923	30189061	0	2.53465	5.35463	2.05821	1.82978	0	6.74639	7.55652	27.2843	43.079	18.5626	30.4692
1202	ENSMUSG00000030008	336.201	0.901136	0.159625	5.64532	1.64874e-08	2.21072e-07	ENSMUSG00000030008	73327	Pradc1	protein_coding	6	85423792	85428952	447.12	426.666	426.228	458.98	583.699	554.076	222.631	250.445	228.506	250.982	320.205	276.479
1203	ENSMUSG00000079451	4.30068	5.24445	0.929083	5.64476	1.65414e-08	2.21611e-07	ENSMUSG00000079451	320454	Tmprss11g	protein_coding	5	86633735	86666459	19.4899	19.4323	8.5674	12.3492	10.9787	12.2448	1.1244	0	1.13685	0	0	0
1204	ENSMUSG00000034462	4031.56	-0.53495	0.0947806	-5.64409	1.66057e-08	2.22287e-07	ENSMUSG00000034462	18764	Pkd2	protein_coding	5	104607316	104653685	3925.49	3873.79	3808.21	3987.77	3219.49	3535.68	5373.5	5291.72	5851.35	6259.57	4615.91	4991.3
1205	ENSMUSG00000021910	10765.2	-0.371754	0.065913	-5.64006	1.6999e-08	2.27364e-07	ENSMUSG00000021910	64652	Nisch	protein_coding	14	30892887	30938903	10641.5	11079	10054.9	10068.7	9306.25	9895.83	12922.7	13504.6	12861.1	15160.1	11912.6	12628.9
1206	ENSMUSG00000027202	133.166	-2.33833	0.414658	-5.63917	1.70874e-08	2.28356e-07	ENSMUSG00000027202	20495	Slc12a1	protein_coding	2	124994425	125071922	8.02523	19.4323	17.1348	20.5821	11.8936	11.2244	88.8275	72.3267	82.9898	55.2536	76.5708	72.2232
1207	ENSMUSG00000056665	306.223	0.688976	0.122198	5.6382	1.71841e-08	2.29458e-07	ENSMUSG00000056665	223626	Them6	protein_coding	15	74593053	74596488	329.035	361.61	380.178	362.244	349.488	393.874	209.138	179.197	268.296	276.268	210.376	206.513
1208	ENSMUSG00000006728	9346.77	-0.287597	0.0510191	-5.63705	1.72988e-08	2.30799e-07	ENSMUSG00000006728	12567	Cdk4	protein_coding	10	126899403	126903789	8975.65	9248.94	8733.39	8477.75	8717.98	8680.53	11390.2	11257.1	10557.9	10389.5	10425.2	10475.7
1209	ENSMUSG00000096914	86.0751	-2.35306	0.41758	-5.63499	1.75072e-08	2.33386e-07	ENSMUSG00000096914	270049	Galntl6	protein_coding	8	58227086	59365674	10.3182	20.2772	31.0568	47.3387	32.0211	30.612	68.5883	70.1677	125.053	123.618	252.142	236.982
1210	ENSMUSG00000111977	378.567	-1.01824	0.180877	-5.62945	1.80781e-08	2.40797e-07	ENSMUSG00000111977	NA	Gm47163	lncRNA	10	79473690	79475354	332.474	318.521	249.526	313.876	177.488	226.529	601.553	705.995	579.791	505.71	423.847	461.551
1211	ENSMUSG00000049001	51.9086	3.21367	0.571368	5.62452	1.86022e-08	2.47573e-07	ENSMUSG00000049001	68169	Ndnf	protein_coding	6	65648574	65689310	113.5	114.904	237.745	287.12	20.1276	33.6732	8.99519	14.0335	27.2843	25.2855	6.96098	4.51395
1212	ENSMUSG00000031441	3309.94	-0.638936	0.113608	-5.62402	1.86559e-08	2.48084e-07	ENSMUSG00000031441	50770	Atp11a	protein_coding	8	12807014	12918728	2081.98	1974.49	2282.14	2147.74	1741.95	1780.6	2827.86	2978.35	3395.76	3755.37	2820.75	2919.4
1213	ENSMUSG00000031169	5984.74	0.965862	0.171773	5.62289	1.87785e-08	2.49507e-07	ENSMUSG00000031169	53627	Porcn	protein_coding	X	8060087	8072764	12599.6	13371.1	10811	11843.9	6673.2	6620.35	5836.76	6720.98	5348.86	5541.28	4198.25	4055.78
1214	ENSMUSG00000005506	8486.56	-0.306628	0.0545477	-5.62128	1.89547e-08	2.51641e-07	ENSMUSG00000005506	13046	Celf1	protein_coding	2	90770727	90849842	6844.38	6931.42	7574.65	7246.94	8148.91	8158.09	8899.62	8728.86	8674.13	9302.26	9897.74	10032.3
1215	ENSMUSG00000036733	2712.01	-0.223221	0.0397109	-5.62114	1.89702e-08	2.51641e-07	ENSMUSG00000036733	68035	Rbm42	protein_coding	7	30340424	30349742	2518.78	2453.54	2467.41	2486.31	2497.65	2640.79	2993.15	3037.72	2860.3	3017.41	2766.6	2913.75
1216	ENSMUSG00000024487	2726	0.249019	0.0443018	5.62097	1.89892e-08	2.51684e-07	ENSMUSG00000024487	67180	Yipf5	protein_coding	18	40336949	40352482	2616.23	2599.71	2729.79	2802.25	2897.45	3005.07	2443.32	2316.61	2155.46	2414.3	2300.99	2379.98
1217	ENSMUSG00000019900	18.8172	-6.24981	1.11244	-5.6181	1.93067e-08	2.55683e-07	ENSMUSG00000019900	320995	Rfx6	protein_coding	10	51553852	51606528	0	0	0	0	1.82978	0	1.1244	6.47701	23.8738	17.7935	61.8754	51.9104
1218	ENSMUSG00000050394	115.943	-1.19836	0.213353	-5.61682	1.94501e-08	2.5737e-07	ENSMUSG00000050394	278097	Armcx6	protein_coding	X	133649210	133652166	36.6868	36.33	38.5533	22.6403	48.4891	38.7751	96.6983	87.4397	98.9056	73.0471	85.8521	67.7092
1219	ENSMUSG00000052488	2182.42	-0.280168	0.0499599	-5.60785	2.04858e-08	2.70853e-07	ENSMUSG00000052488	27967	Cherp	protein_coding	8	73214333	73229070	1946.69	1906.9	1980.14	1902.81	1795.01	2144.88	2164.47	2278.83	2324.85	2468.62	2421.65	2512.01
1220	ENSMUSG00000034566	6411.63	0.299074	0.0533461	5.60629	2.06714e-08	2.73083e-07	ENSMUSG00000034566	71679	Atp5h	protein_coding	11	115306515	115310788	8341.66	8039.91	7285.5	7882.93	7374	6966.26	6801.49	6222.25	6329.96	5640.54	6259.47	6047.56
1221	ENSMUSG00000033209	438.484	-1.11614	0.199107	-5.60576	2.07344e-08	2.73691e-07	ENSMUSG00000033209	209683	Ttc28	protein_coding	5	111027669	111437646	280.883	282.191	351.263	386.943	183.893	228.569	525.094	672.53	865.14	844.724	346.502	460.423
1222	ENSMUSG00000053062	161.507	1.2213	0.217925	5.60425	2.09156e-08	2.75857e-07	ENSMUSG00000053062	67374	Jam2	protein_coding	16	84571011	84622816	230.439	199.392	145.646	135.842	83.2549	72.4483	60.7175	83.1217	68.2108	64.6186	44.0862	51.9104
1223	ENSMUSG00000030060	1148.9	-0.363948	0.0649477	-5.6037	2.09823e-08	2.7651e-07	ENSMUSG00000030060	232210	Hmces	protein_coding	6	87890917	87913611	851.821	841.504	838.534	832.544	902.995	940.808	1125.52	1067.63	1034.53	1135.04	1133.09	1206.35
1224	ENSMUSG00000038764	2056.97	-0.396687	0.0708003	-5.6029	2.10796e-08	2.77565e-07	ENSMUSG00000038764	545622	Ptpn3	protein_coding	4	57190841	57301837	1586.7	1716.8	1718.83	1500.43	1727.31	1856.11	1923.85	1962.54	2269.14	2225.13	2439.44	2482.67
1225	ENSMUSG00000020988	1613.06	0.456728	0.0815865	5.59808	2.16735e-08	2.85152e-07	ENSMUSG00000020988	217666	L2hgdh	protein_coding	12	69737207	69771647	2200.06	2075.03	2001.56	1900.75	2246.97	2265.29	1472.96	1385	1414.24	1303.61	1827.64	1839.43
1226	ENSMUSG00000019188	9188.3	-0.316193	0.0564838	-5.59794	2.16918e-08	2.85161e-07	ENSMUSG00000019188	14950	H13	protein_coding	2	152511381	152550590	8632.86	8578.95	8336.08	8017.74	8391.36	8954	10779.6	11036.8	10106.6	10533.8	10276	10655.2
1227	ENSMUSG00000028563	1980.17	0.457302	0.0816961	5.59759	2.17346e-08	2.8549e-07	ENSMUSG00000028563	94043	Tm2d1	protein_coding	4	98243607	98271543	2291.78	2026.88	1784.16	1953.24	2073.14	1866.31	1627.01	1518.86	1239.16	1413.18	1497.38	1439.95
1228	ENSMUSG00000040687	1502.63	0.483287	0.0863725	5.59538	2.20141e-08	2.88927e-07	ENSMUSG00000040687	228355	Madd	protein_coding	2	90967705	91014182	2217.26	2353	1840.92	1850.33	1781.29	1939.78	1433.61	1381.76	1390.36	1591.12	1353.52	1421.89
1229	ENSMUSG00000025265	439.073	-0.501779	0.0896886	-5.59468	2.21024e-08	2.89849e-07	ENSMUSG00000025265	14163	Fgd1	protein_coding	X	149829146	149872517	353.11	365.834	311.639	298.44	341.254	340.813	434.018	465.266	463.833	513.202	430.034	545.059
1230	ENSMUSG00000033906	472.792	1.03251	0.18462	5.59261	2.23681e-08	2.93095e-07	ENSMUSG00000033906	108672	Zdhhc15	protein_coding	X	103580575	103714670	958.442	925.992	807.477	787.264	600.167	570.403	387.918	436.119	394.486	358.68	346.502	349.831
1231	ENSMUSG00000032051	1627.16	0.428965	0.0767143	5.59172	2.24832e-08	2.94363e-07	ENSMUSG00000032051	14148	Fdx1	protein_coding	9	51854606	51874856	1915.74	1764.12	1635.3	1781.38	1898.39	1645.9	1526.93	1518.86	1178.91	1121.93	1266.9	1294.38
1232	ENSMUSG00000028463	1016.46	1.21983	0.218166	5.59129	2.25383e-08	2.94845e-07	ENSMUSG00000028463	230099	Car9	protein_coding	4	43506966	43513729	332.474	357.386	252.738	207.879	302.828	344.895	116.938	159.766	93.2214	88.9676	175.571	136.547
1233	ENSMUSG00000035852	6319.68	0.561475	0.100473	5.58831	2.29288e-08	2.9971e-07	ENSMUSG00000035852	78906	Misp	protein_coding	10	79656823	79666324	9082.27	8856.07	7118.44	7112.13	10312.6	9988.68	6311.25	6759.84	4731.55	4967.2	6462.11	6322.92
1234	ENSMUSG00000029190	2368.17	-0.425424	0.0762037	-5.58271	2.36795e-08	3.09273e-07	ENSMUSG00000029190	320661	D5Ertd579e	protein_coding	5	36757829	36853368	1835.49	1723.56	2004.77	1983.08	1687.97	1772.43	2478.18	2483.93	2631.8	2765.49	2216.69	2203.94
1235	ENSMUSG00000015165	13230.6	-0.205945	0.0368948	-5.58196	2.37828e-08	3.1037e-07	ENSMUSG00000015165	15388	Hnrnpl	protein_coding	7	28507966	28521691	12017.2	11857.1	11707.4	11970.5	12227.5	12056	14581.2	14105.9	12875.9	13415.4	13894.9	13986.5
1236	ENSMUSG00000025147	1323.16	0.441679	0.0791482	5.5804	2.39965e-08	3.12906e-07	ENSMUSG00000025147	101513	Mob2	protein_coding	7	141562272	141614802	1324.16	1492.91	1671.71	1684.64	1620.27	1551.01	1251.46	1172.34	1184.59	1161.26	1068.9	1044.98
1237	ENSMUSG00000045991	9953.86	-0.863492	0.154803	-5.57802	2.4327e-08	3.16958e-07	ENSMUSG00000045991	225631	Onecut2	protein_coding	18	64473091	64534058	7235.32	7904.73	7994.46	7744	6182.82	6723.41	11621.8	13546.7	13528.5	16695.9	11515	12755.3
1238	ENSMUSG00000039960	2031.75	-0.653662	0.117397	-5.56795	2.57751e-08	3.35556e-07	ENSMUSG00000039960	69581	Rhou	protein_coding	8	124380668	124390623	1137.29	1182.84	1683.49	1593.05	1834.35	1920.39	2504.04	2417.01	2480.6	2454.57	2376.79	2479.29
1239	ENSMUSG00000042104	70.5615	0.880002	0.158176	5.56345	2.64499e-08	3.44062e-07	ENSMUSG00000042104	66435	Uggt2	protein_coding	14	119222451	119336842	96.3028	124.198	72.8229	94.6775	96.0633	89.7951	66.3395	53.9751	51.1581	48.698	40.9925	54.1674
1240	ENSMUSG00000070284	470.392	0.453626	0.0815517	5.56244	2.66026e-08	3.4577e-07	ENSMUSG00000070284	331026	Gmppb	protein_coding	9	107926441	107930000	528.519	448.633	487.271	479.562	583.699	505.097	362.056	371.349	391.075	412.997	338.768	338.546
1241	ENSMUSG00000042410	5906.95	0.697639	0.125428	5.56208	2.66573e-08	3.46202e-07	ENSMUSG00000042410	228061	Agps	protein_coding	2	75662521	75761694	4495.28	4628.27	6523	6194.17	7284.34	7189.73	3532.86	3320.55	3810.71	3175.67	4346.75	4203.62
1242	ENSMUSG00000038679	86.5599	-1.7713	0.318653	-5.5587	2.71796e-08	3.527e-07	ENSMUSG00000038679	83925	Trps1	protein_coding	15	50518148	50753859	27.5151	30.4158	38.5533	32.9313	13.7233	14.2856	115.813	112.268	97.7688	123.618	40.219	47.3965
1243	ENSMUSG00000004798	2863.92	-0.44506	0.08008	-5.55769	2.73361e-08	3.5416e-07	ENSMUSG00000004798	29869	Ulk2	protein_coding	11	61666475	61745899	2496.99	2458.61	2851.87	2858.85	2518.69	2484.67	3329.35	3521.34	3993.74	3521.24	3532.31	3432.86
1244	ENSMUSG00000035051	1614.82	-0.257635	0.046356	-5.55776	2.73266e-08	3.5416e-07	ENSMUSG00000035051	106794	Dhx57	protein_coding	17	80545738	80597905	1457.15	1439.68	1532.49	1584.82	1554.4	1623.45	1770.93	1812.48	1867.84	1989.13	1765.77	1780.75
1245	ENSMUSG00000054611	5601.72	-0.395592	0.0712537	-5.55188	2.82613e-08	3.65853e-07	ENSMUSG00000054611	225876	Kdm2a	protein_coding	19	4364447	4448313	4828.9	5068.45	5715.53	5329.73	5513.12	5781.58	6433.81	6616.27	6865.41	7489.2	7279.64	7721.11
1246	ENSMUSG00000036469	25.2978	2.90324	0.522975	5.5514	2.83393e-08	3.66569e-07	ENSMUSG00000036469	72925	Marchf1	protein_coding	8	66070552	66924289	29.808	28.726	13.922	18.5239	11.8936	17.3468	4.4976	3.23851	1.13685	0.936501	3.86721	2.25697
1247	ENSMUSG00000032184	336.649	-0.715337	0.128877	-5.55054	2.84785e-08	3.68073e-07	ENSMUSG00000032184	70082	Lysmd2	protein_coding	9	75533023	75545053	291.201	283.881	263.448	297.411	204.935	147.958	362.056	416.688	368.338	368.981	493.456	431.082
1248	ENSMUSG00000034377	4332.66	-0.376056	0.0677589	-5.54991	2.8582e-08	3.69115e-07	ENSMUSG00000034377	68842	Tulp4	protein_coding	17	6156712	6301403	3346.52	3507.11	4361.88	3856.05	3740.98	4141.8	4549.32	4606.24	5405.7	5241.6	4901.31	5083.84
1249	ENSMUSG00000026546	50.2393	1.48551	0.267701	5.54915	2.87063e-08	3.70166e-07	ENSMUSG00000026546	71870	Cfap45	protein_coding	1	172348368	172373437	26.3686	27.0363	20.3476	28.8149	26.5318	26.5304	8.99519	7.55652	10.2316	10.3015	7.73443	11.2849
1250	ENSMUSG00000046532	380.729	-1.18263	0.213119	-5.54913	2.87093e-08	3.70166e-07	ENSMUSG00000046532	11835	Ar	protein_coding	X	97192375	97366821	20.6363	19.4323	33.1987	39.1059	34.7658	27.5508	68.5883	73.4062	64.8002	49.6345	84.3052	54.1674
1251	ENSMUSG00000038067	30.6331	2.58465	0.465973	5.54678	2.90976e-08	3.74872e-07	ENSMUSG00000038067	12985	Csf3	protein_coding	11	98592089	98594455	147.894	114.904	78.1775	76.1536	54.8933	71.4279	15.7416	23.7491	15.9158	22.476	6.18754	6.77092
1252	ENSMUSG00000076432	9552.62	0.334518	0.0603205	5.54568	2.92814e-08	3.76939e-07	ENSMUSG00000076432	22630	Ywhaq	protein_coding	12	21440072	21467638	11079.4	11264.8	12328.5	12113.6	11249.5	11328.5	9376.36	9169.29	10147.5	8433.19	9295.23	8588.92
1253	ENSMUSG00000020653	945.148	-0.374444	0.0676042	-5.53878	3.04594e-08	3.91791e-07	ENSMUSG00000020653	194655	Klf11	protein_coding	12	24701273	24712788	899.973	871.92	898.506	817.108	832.549	970.399	1014.21	1068.71	1217.56	1219.32	1178.73	1154.44
1254	ENSMUSG00000047139	34757.1	0.760625	0.137367	5.5372	3.07351e-08	3.95022e-07	ENSMUSG00000047139	12484	Cd24a	protein_coding	10	43454280	43460261	51661.9	50030.6	46723.4	52320.6	43942.1	41549.6	36797.1	33967.6	29490.9	21592.9	23962.8	23135.1
1255	ENSMUSG00000021972	1642.87	-0.358765	0.0647958	-5.53685	3.07962e-08	3.95492e-07	ENSMUSG00000021972	219150	Hmbox1	protein_coding	14	65049049	65187320	1304.67	1449.82	1489.66	1347.1	1453.76	1587.74	1580.91	1631.13	1912.17	1901.1	1995.48	2047.08
1256	ENSMUSG00000029541	10.2714	5.17358	0.934455	5.53647	3.08626e-08	3.96029e-07	ENSMUSG00000029541	545817	Cyp2w1	protein_coding	5	139338372	139342788	19.4899	25.3465	7.49648	19.553	16.468	21.4284	0	0	0	1.873	0	1.12849
1257	ENSMUSG00000021823	9269.2	-0.46824	0.0845784	-5.53616	3.09178e-08	3.96422e-07	ENSMUSG00000021823	22330	Vcl	protein_coding	14	20979466	21083744	7623.97	7770.39	7890.58	7387.93	6247.78	6823.41	8775.93	9289.12	9546.1	9249.82	11842.2	11807.4
1258	ENSMUSG00000045518	1206.7	1.23917	0.223869	5.53525	3.10784e-08	3.9815e-07	ENSMUSG00000045518	246086	Onecut3	protein_coding	10	80330669	80353110	1591.29	1845.23	1018.45	937.513	1716.33	1910.19	681.386	690.881	454.738	492.599	759.521	741.416
1259	ENSMUSG00000021482	6812.63	-0.931948	0.16837	-5.53512	3.1102e-08	3.9815e-07	ENSMUSG00000021482	66129	Prxl2c	protein_coding	13	64423094	64460524	5683.01	5414.86	5096.53	5774.3	4063.02	3899.96	12099.7	11012	10470.4	9552.31	6585.09	7387.08
1260	ENSMUSG00000040612	685.156	-0.694504	0.125517	-5.53317	3.14492e-08	4.01956e-07	ENSMUSG00000040612	100039795	Ildr2	protein_coding	1	166081708	166144392	355.403	399.63	404.81	371.506	367.785	391.833	501.482	462.027	708.255	679.9	687.59	666.936
1261	ENSMUSG00000022791	5303.35	0.373983	0.0675884	5.53325	3.14358e-08	4.01956e-07	ENSMUSG00000022791	51789	Tnk2	protein_coding	16	32462692	32502311	5858.42	5978.39	5297.87	5273.12	5850.71	6067.29	4490.85	4726.06	4104.01	4491.46	4284.87	4392.07
1262	ENSMUSG00000053390	376.28	0.44316	0.0801	5.53258	3.15563e-08	4.03006e-07	ENSMUSG00000053390	240067	Zfp952	protein_coding	17	33212103	33224431	378.332	381.042	413.377	462.067	391.572	381.629	297.966	301.181	327.412	285.633	300.869	257.295
1263	ENSMUSG00000053950	1535.84	-0.360487	0.0651734	-5.5312	3.1805e-08	4.0586e-07	ENSMUSG00000053950	240442	Adnp2	protein_coding	18	80169526	80194697	1340.21	1368.71	1498.22	1461.33	1494.93	1490.8	1709.09	1657.04	1938.32	1988.19	1807.54	2010.96
1264	ENSMUSG00000046574	2014.92	-0.380723	0.0688409	-5.53048	3.19353e-08	4.072e-07	ENSMUSG00000046574	233210	Prr12	protein_coding	7	44676987	44702305	1723.13	1886.62	1838.78	1696.99	1441.86	1790.8	1971.07	2155.77	2327.12	2491.09	2129.29	2437.53
1265	ENSMUSG00000022824	42.0429	-3.33929	0.603834	-5.53015	3.19964e-08	4.07656e-07	ENSMUSG00000022824	17063	Muc13	protein_coding	16	33614407	33640304	1.14646	2.53465	5.35463	3.08731	2.74467	3.0612	16.866	9.71552	32.9685	37.46	43.3128	40.6255
1266	ENSMUSG00000044749	242.675	-2.46778	0.446586	-5.52589	3.27823e-08	4.1734e-07	ENSMUSG00000044749	76184	Abca6	protein_coding	11	110067646	110142602	29.808	16.0528	36.4115	29.844	10.9787	20.408	57.3444	58.2931	154.611	147.031	183.306	189.586
1267	ENSMUSG00000039637	913.073	-0.458308	0.0829544	-5.52482	3.29828e-08	4.19561e-07	ENSMUSG00000039637	78885	Coro7	protein_coding	16	4443997	4497641	667.241	715.616	757.144	648.335	744.719	868.359	892.773	928.372	1028.85	1146.28	996.194	1054.01
1268	ENSMUSG00000040621	720.263	-0.628966	0.113863	-5.52389	3.31566e-08	4.21439e-07	ENSMUSG00000040621	237221	Gemin8	protein_coding	X	164953450	164973508	807.109	838.969	655.406	681.266	472.083	526.526	1121.03	1107.57	1044.76	1122.86	839.185	923.103
1269	ENSMUSG00000040138	56.8333	-1.06676	0.193212	-5.52119	3.36706e-08	4.27635e-07	ENSMUSG00000040138	17986	Ndp	protein_coding	X	16751760	16778013	56.1766	60.8316	94.2414	75.1245	76.8507	73.4687	113.564	116.586	195.538	187.3	139.993	161.374
1270	ENSMUSG00000036940	3274.8	-0.52774	0.0955894	-5.52091	3.37258e-08	4.27999e-07	ENSMUSG00000036940	99982	Kdm1a	protein_coding	4	136277851	136330034	2219.55	2254.15	2416.01	2211.54	2241.48	2576.51	3418.17	3255.78	3427.59	3362.04	3200.51	3403.52
1271	ENSMUSG00000090257	7.59029	3.58846	0.650116	5.51972	3.39535e-08	4.30549e-07	ENSMUSG00000090257	NA	Gm4524	lncRNA	16	25775225	25779092	18.3434	18.5874	16.0639	10.291	17.3829	5.10199	2.2488	0	1.13685	1.873	0	2.25697
1272	ENSMUSG00000037343	1867.55	-0.353198	0.0639962	-5.51904	3.40861e-08	4.31892e-07	ENSMUSG00000037343	319944	Taf2	protein_coding	15	54878527	54935548	1507.6	1577.4	1770.24	1618.78	1735.54	1841.82	2113.87	1983.05	2123.63	2168.94	2167.19	2282.93
1273	ENSMUSG00000056917	1102.78	-0.312739	0.0566794	-5.51769	3.43493e-08	4.34885e-07	ENSMUSG00000056917	20469	Sipa1	protein_coding	19	5701213	5713735	1073.09	1019.77	935.988	951.92	986.25	1035.7	1221.1	1299.72	1243.71	1335.45	1159.39	1197.33
1274	ENSMUSG00000002831	625.311	-1.74964	0.317117	-5.51731	3.44219e-08	4.35461e-07	ENSMUSG00000002831	57435	Plin4	protein_coding	17	56407591	56416803	154.772	168.132	324.49	293.294	290.02	316.324	563.324	581.852	961.772	1056.37	1032.55	1005.48
1275	ENSMUSG00000059149	1596.55	0.883231	0.160213	5.51284	3.53093e-08	4.46337e-07	ENSMUSG00000059149	213006	Mfsd4a	protein_coding	1	131950544	131995800	2452.28	2721.37	2678.38	2217.72	3935.85	4231.59	1358.27	1459.49	1523.37	1456.26	1976.92	2112.53
1276	ENSMUSG00000046032	1974.41	-0.267412	0.0485119	-5.5123	3.54177e-08	4.47357e-07	ENSMUSG00000046032	55988	Snx12	protein_coding	X	100141392	100266169	1747.21	1676.25	1825.93	1739.18	1634.91	1805.09	2027.29	2006.79	2084.98	2202.65	2159.45	2059.49
1277	ENSMUSG00000035762	991.805	0.566213	0.102736	5.51133	3.56123e-08	4.49462e-07	ENSMUSG00000035762	72745	Tmem161b	protein_coding	13	84370415	84444260	1139.58	1184.53	1170.52	1267.86	1288.16	1104.07	917.51	810.706	803.75	727.661	777.31	797.841
1278	ENSMUSG00000018740	93.9795	1.71394	0.311086	5.50953	3.59797e-08	4.53744e-07	ENSMUSG00000018740	71998	Slc25a35	protein_coding	11	68858957	68865191	65.3483	90.4025	138.149	94.6775	210.424	189.794	32.6076	22.6695	36.3791	41.206	60.3285	46.268
1279	ENSMUSG00000074305	3215.75	-0.612404	0.111187	-5.50788	3.63177e-08	4.57648e-07	ENSMUSG00000074305	244895	Peak1	protein_coding	9	56108410	56325351	1715.11	1789.46	2226.45	2024.25	1236.01	1513.25	2631.09	2582.17	2711.38	2899.41	2453.36	2779.46
1280	ENSMUSG00000027175	718.094	-0.583568	0.106001	-5.5053	3.68546e-08	4.64052e-07	ENSMUSG00000027175	320554	Tcp11l1	protein_coding	2	104487633	104542514	546.862	510.31	439.079	484.708	373.275	394.894	663.395	735.141	705.981	766.994	598.645	648.88
1281	ENSMUSG00000037907	1513.17	-0.621133	0.112864	-5.50337	3.72604e-08	4.68795e-07	ENSMUSG00000037907	268445	Ankrd13b	protein_coding	11	77361311	77380504	1055.89	1143.97	923.137	920.018	1057.61	1073.46	1620.26	1529.65	1488.13	1590.18	1664.45	1604.71
1282	ENSMUSG00000027993	5162.66	-1.0445	0.189913	-5.49988	3.80055e-08	4.77797e-07	ENSMUSG00000027993	80890	Trim2	protein_coding	3	84067746	84214184	4906.86	4793.02	3730.03	3672.87	2519.6	2720.38	9615.86	9209.23	7266.72	8189.7	5789.22	6014.84
1283	ENSMUSG00000027808	19123.9	0.737956	0.134224	5.49793	3.84273e-08	4.82723e-07	ENSMUSG00000027808	28146	Serp1	protein_coding	3	58427238	58433313	20867.9	19870.8	19445.9	20962.8	26278.4	24204.9	13811	13146.2	11634.5	11356.9	14643.6	14331.8
1284	ENSMUSG00000043019	3280.89	0.611138	0.111161	5.49779	3.84586e-08	4.82739e-07	ENSMUSG00000043019	66967	Edem3	protein_coding	1	151631122	151697802	2942.97	2806.7	4200.17	4288.27	4127.98	4564.24	2217.31	2303.66	2592.01	2581	2622.74	2693.7
1285	ENSMUSG00000001281	328.806	2.29786	0.417988	5.49744	3.85344e-08	4.83314e-07	ENSMUSG00000001281	16421	Itgb7	protein_coding	15	102124430	102140379	436.802	389.491	399.455	284.032	1134.46	1173.46	64.0907	56.1341	68.2108	85.2216	279.213	222.312
1286	ENSMUSG00000018401	1879.45	-0.411688	0.0749036	-5.49624	3.87967e-08	4.86225e-07	ENSMUSG00000018401	170749	Mtmr4	protein_coding	11	87482988	87507128	1653.2	1713.42	1899.82	1760.8	1761.16	1932.64	2222.94	2206.5	2297.57	2481.73	2452.59	2597.78
1287	ENSMUSG00000078676	1976.63	-0.286995	0.052221	-5.49578	3.88982e-08	4.87119e-07	ENSMUSG00000078676	192160	Casc3	protein_coding	11	98695731	98724640	1532.82	1632.31	1711.34	1637.3	1670.59	1777.53	2021.67	1917.2	1999.71	2249.48	1965.32	2000.81
1288	ENSMUSG00000060657	3016.66	-0.268061	0.0488405	-5.48851	4.05345e-08	5.07217e-07	ENSMUSG00000060657	223989	Marf1	protein_coding	16	13927037	13981215	2694.19	2870.07	2730.86	2621.13	2599.2	2767.32	3028.01	3164.02	3099.04	3500.64	3297.19	3516.37
1289	ENSMUSG00000034312	2809.06	-0.580152	0.105731	-5.48707	4.08659e-08	5.10966e-07	ENSMUSG00000034312	232227	Iqsec1	protein_coding	6	90633070	90965667	2022.36	2235.56	2595.92	2497.63	1688.88	1855.08	2958.29	2994.54	3517.4	3596.16	2937.53	3273.74
1290	ENSMUSG00000002031	1658.56	-0.380254	0.0693029	-5.48684	4.0918e-08	5.11221e-07	ENSMUSG00000002031	76568	Ift46	protein_coding	9	44679205	44704744	1305.82	1404.2	1696.35	1403.7	1523.29	1551.01	1795.67	1916.12	1938.32	2011.6	2008.63	1890.22
1291	ENSMUSG00000045934	2718.88	-0.498831	0.090943	-5.4851	4.13241e-08	5.15895e-07	ENSMUSG00000045934	194126	Mtmr11	protein_coding	3	96069321	96079034	2256.24	2333.57	2589.5	2509.98	2834.33	3054.05	3251.76	3322.71	3628.81	3634.56	4115.49	4056.91
1292	ENSMUSG00000027698	2678.22	0.305466	0.0556942	5.4847	4.14164e-08	5.16647e-07	ENSMUSG00000027698	320024	Nceh1	protein_coding	3	27237114	27338757	2889.08	2869.22	3266.32	3251.97	2946.86	2903.03	2369.11	2336.04	2590.87	2300.98	2540.76	2527.81
1293	ENSMUSG00000030203	2275.29	-0.972819	0.177508	-5.48042	4.24329e-08	5.28918e-07	ENSMUSG00000030203	70686	Dusp16	protein_coding	6	134692431	134769588	1363.14	1373.78	1862.34	1818.43	1378.74	1493.86	3648.67	3386.4	3474.2	3586.8	1889.52	2249.08
1294	ENSMUSG00000050697	3835.4	0.444774	0.0811609	5.48016	4.2495e-08	5.29283e-07	ENSMUSG00000050697	105787	Prkaa1	protein_coding	15	5173343	5211380	4160.51	4096.84	4700.29	4422.06	4701.61	5120.36	3162.93	2955.68	3255.93	2981.82	3953.06	3670.97
1295	ENSMUSG00000025066	4692.54	-0.376984	0.0687991	-5.47949	4.26557e-08	5.30874e-07	ENSMUSG00000025066	67788	Sfr1	protein_coding	19	47720121	47724027	3798.23	3904.21	3958.14	3635.82	4031	4465.26	4863.03	4800.55	4866.84	4774.28	5788.44	5801.55
1296	ENSMUSG00000044018	3633.11	0.582188	0.106269	5.47842	4.29144e-08	5.33681e-07	ENSMUSG00000044018	28028	Mrpl50	protein_coding	4	49512596	49521093	4575.53	4368.89	4414.35	5014.82	4872.7	4454.04	3003.27	2665.29	3161.57	2662.47	3735.73	3271.49
1297	ENSMUSG00000052605	409.774	1.06536	0.194471	5.47824	4.29575e-08	5.33805e-07	ENSMUSG00000052605	67441	Isoc2b	protein_coding	7	4847958	4873257	844.943	757.86	546.172	691.557	501.359	429.588	371.052	421.006	310.359	280.014	202.642	218.927
1298	ENSMUSG00000038145	2428.97	0.677454	0.12369	5.47704	4.32496e-08	5.37022e-07	ENSMUSG00000038145	20623	Snrk	protein_coding	9	121946332	121998768	2858.13	2986.66	3826.42	3514.39	4069.43	4527.51	1862	2069.41	2321.44	2274.76	2519.1	2571.82
1299	ENSMUSG00000003814	16476.2	0.330042	0.0602877	5.47444	4.38886e-08	5.44536e-07	ENSMUSG00000003814	12317	Calr	protein_coding	8	85568479	85573563	18794	19363.9	19996.3	18437.4	17831.2	20012.1	13614.2	13847.9	14682.4	16443.1	15984.7	16455.6
1300	ENSMUSG00000029076	4566.98	0.351356	0.0641832	5.47428	4.39299e-08	5.44629e-07	ENSMUSG00000029076	20318	Sdf4	protein_coding	4	156077329	156098067	5274.87	5148.72	5489.56	5323.55	4786.7	4967.3	3826.33	4035.18	4276.81	4316.33	3973.95	3860.56
1301	ENSMUSG00000027342	9468.82	0.479822	0.087672	5.47293	4.42666e-08	5.48381e-07	ENSMUSG00000027342	18538	Pcna	protein_coding	2	132091082	132095234	9793.08	9460.16	10193.1	10480.4	12931	11300.9	7677.4	6891.54	7361.08	6566.74	8930.17	8577.63
1302	ENSMUSG00000043895	686.427	-0.848869	0.155352	-5.46416	4.65107e-08	5.7574e-07	ENSMUSG00000043895	14739	S1pr2	protein_coding	9	20873657	20888077	553.741	514.534	510.831	525.872	307.403	327.548	865.787	940.247	939.035	908.406	591.684	689.506
1303	ENSMUSG00000073555	47.4598	3.96272	0.725615	5.46118	4.72977e-08	5.85032e-07	ENSMUSG00000073555	240327	Gm4951	protein_coding	18	60345152	60380892	24.0757	14.363	23.5604	37.0477	28.3616	27.5508	3.3732	2.159	0	0	3.09377	1.12849
1304	ENSMUSG00000031732	796.853	-0.443956	0.0813161	-5.45963	4.77136e-08	5.89724e-07	ENSMUSG00000031732	244650	Phlpp2	protein_coding	8	110595174	110671303	593.867	630.283	697.172	593.793	646.826	735.707	792.701	858.204	957.224	874.692	858.521	962.6
1305	ENSMUSG00000074647	6.46088	5.54585	1.01609	5.458	4.81514e-08	5.94679e-07	ENSMUSG00000074647	71405	Fam83c	protein_coding	2	155669468	155676774	10.3182	4.22442	13.922	11.3201	32.0211	30.612	1.1244	1.0795	0	0	0	0
1306	ENSMUSG00000062480	284.24	1.31622	0.2412	5.45697	4.8432e-08	5.97687e-07	ENSMUSG00000062480	224530	Acat3	protein_coding	17	13142700	13159487	615.65	642.956	582.583	551.599	494.04	519.383	269.856	348.679	266.022	265.966	100.548	118.491
1307	ENSMUSG00000024789	5846.05	-0.583485	0.106981	-5.45412	4.92155e-08	6.0689e-07	ENSMUSG00000024789	16452	Jak2	protein_coding	19	29229228	29290480	5969.63	5888.84	5588.09	5457.33	4543.34	4863.22	8392.51	8049.85	8692.32	6951.65	8336.16	7993.08
1308	ENSMUSG00000113769	352.054	0.506476	0.0929823	5.44702	5.12207e-08	6.31134e-07	ENSMUSG00000113769	NA	5033406O09Rik	lncRNA	12	111908425	111910918	614.504	561.847	500.122	615.404	562.657	578.566	395.788	412.37	429.728	404.568	392.909	381.429
1309	ENSMUSG00000031824	30.3809	1.59584	0.29312	5.4443	5.20093e-08	6.40362e-07	ENSMUSG00000031824	234797	6430548M08Rik	protein_coding	8	120840891	120892045	74.52	52.3828	39.6242	23.6694	40.2551	43.8771	17.9904	18.3515	17.0527	15.9205	11.6016	10.1564
1310	ENSMUSG00000090634	81.5019	1.47885	0.271643	5.44407	5.20764e-08	6.40699e-07	ENSMUSG00000090634	108168152	Gm8126	protein_coding	14	43116106	43124256	43.5656	76.8844	56.759	88.5029	53.0636	69.3871	35.9808	29.1466	26.1475	18.73	17.0157	13.5418
1311	ENSMUSG00000039943	30.3695	2.43729	0.447791	5.44292	5.24144e-08	6.44366e-07	ENSMUSG00000039943	18798	Plcb4	protein_coding	2	135500931	135856513	14.904	7.60395	27.8441	27.7858	9.14889	12.2448	3.3732	5.39751	1.13685	4.6825	2.32033	1.12849
1312	ENSMUSG00000024986	2316.27	-0.868281	0.159531	-5.44272	5.24721e-08	6.44583e-07	ENSMUSG00000024986	15242	Hhex	protein_coding	19	37423258	37429179	2389.23	2244.01	3767.51	3716.09	2220.44	2674.46	4327.81	4396.81	5513.7	5937.42	5073.01	5802.68
1313	ENSMUSG00000041920	177.076	-1.63008	0.29966	-5.43975	5.33539e-08	6.54917e-07	ENSMUSG00000041920	104681	Slc16a6	protein_coding	11	109341681	109364424	67.6413	98.8513	123.156	158.482	97.8931	72.4483	200.143	227.775	267.159	270.649	501.964	445.753
1314	ENSMUSG00000037210	1309.5	-0.496527	0.0913168	-5.43741	5.40615e-08	6.62593e-07	ENSMUSG00000037210	231128	Fam193a	protein_coding	5	34527277	34643800	949.271	1024.84	1248.7	1164.94	958.803	1170.4	1397.63	1427.1	1602.95	1640.75	1465.67	1658.88
1315	ENSMUSG00000025821	1738.43	-0.242199	0.0445421	-5.43753	5.40235e-08	6.62593e-07	ENSMUSG00000025821	101095	Zfp282	protein_coding	6	47854138	47885419	1531.67	1531.77	1646.01	1653.77	1559.89	1504.07	1817.03	1908.56	1879.21	1853.34	1792.07	1902.63
1316	ENSMUSG00000036503	8054.08	0.455969	0.0838877	5.43547	5.46526e-08	6.69328e-07	ENSMUSG00000036503	24017	Rnf13	protein_coding	3	57643483	57742654	9251.95	8809.6	9913.55	11264.6	9874.39	8934.61	7627.92	7136.59	7365.62	6151.87	7294.34	6742.71
1317	ENSMUSG00000055943	2376.45	0.256523	0.0471966	5.43521	5.4733e-08	6.69804e-07	ENSMUSG00000055943	73024	Emc7	protein_coding	2	112285342	112302507	2760.68	2762.77	2499.54	2558.35	2888.3	2691.81	2329.75	2109.35	2313.48	2097.76	2360.55	2321.3
1318	ENSMUSG00000024423	1017.46	-0.711626	0.130947	-5.43448	5.4958e-08	6.72047e-07	ENSMUSG00000024423	16210	Impact	protein_coding	18	13088909	13126007	340.499	430.046	351.263	514.552	311.062	265.304	577.941	605.601	644.592	722.042	557.652	516.847
1319	ENSMUSG00000030167	175.202	2.89453	0.533181	5.42879	5.67366e-08	6.9327e-07	ENSMUSG00000030167	16641	Klrc1	protein_coding	6	129642978	129655936	95.1563	85.3332	131.724	129.667	341.254	307.14	20.2392	11.8745	13.6422	11.238	38.6721	50.7819
1320	ENSMUSG00000032737	4570.45	-0.309014	0.056943	-5.42672	5.73984e-08	7.00825e-07	ENSMUSG00000032737	16332	Inppl1	protein_coding	7	101471839	101487436	3777.59	3846.75	3825.34	3451.61	3966.96	4252	4678.62	4555.5	4508.73	4817.36	4954.67	5126.72
1321	ENSMUSG00000014349	5891.72	-0.219131	0.0403818	-5.42649	5.74726e-08	7.01201e-07	ENSMUSG00000014349	268470	Ube2z	protein_coding	11	95938258	95956214	4974.5	4738.95	5199.34	4932.49	5099.59	5300.97	5745.68	5882.21	5450.04	6114.41	5822.48	6185.24
1322	ENSMUSG00000031711	2422.6	0.595568	0.109795	5.42435	5.81666e-08	7.09131e-07	ENSMUSG00000031711	30932	Zfp330	protein_coding	8	83490236	83500789	3047.3	2963.85	2816.53	3097.6	3458.28	3165.28	2070.02	1957.14	2260.05	1679.15	2312.59	1996.29
1323	ENSMUSG00000001082	2255.78	-0.405205	0.0747072	-5.42391	5.83102e-08	7.09808e-07	ENSMUSG00000001082	68294	Mfsd10	protein_coding	5	34790986	34794556	2150.76	2208.52	2051.89	1994.4	1848.99	1905.08	2735.66	2809.94	2706.83	2803.88	2474.24	2574.08
1324	ENSMUSG00000078942	689.89	1.28591	0.237079	5.42396	5.82926e-08	7.09808e-07	ENSMUSG00000078942	17952	Naip6	protein_coding	13	100417629	100454182	1613.07	1517.41	1849.49	1872.97	1864.54	1847.94	476.745	544.069	793.518	868.136	829.13	820.41
1325	ENSMUSG00000028963	15.4325	2.77458	0.511636	5.42295	5.86225e-08	7.13071e-07	ENSMUSG00000028963	24111	Uts2	protein_coding	4	151081554	151086267	33.2474	16.0528	29.9859	19.553	33.8509	21.4284	2.2488	5.39751	2.27369	0	3.86721	9.0279
1326	ENSMUSG00000022941	1393.95	0.856343	0.157933	5.4222	5.88685e-08	7.15523e-07	ENSMUSG00000022941	170765	Ripply3	protein_coding	16	94129279	94137794	2702.21	2592.1	2321.77	2419.42	2921.24	2916.3	1178.37	1141.03	1301.69	1268.02	2007.08	1868.78
1327	ENSMUSG00000021302	2322.11	0.407203	0.0751036	5.42188	5.89739e-08	7.16264e-07	ENSMUSG00000021302	14593	Ggps1	protein_coding	13	14225244	14238073	2682.72	2685.04	2761.92	3046.15	2822.43	2625.49	2401.72	2005.72	2183.88	1881.43	2137.02	1927.46
1328	ENSMUSG00000047044	2282.56	0.76514	0.141173	5.41986	5.96465e-08	7.23888e-07	ENSMUSG00000047044	225995	D030056L22Rik	protein_coding	19	18690557	18695792	4443.69	4316.51	3648.64	4345.9	2930.39	2807.12	2614.23	2412.69	2459	2032.21	1841.57	1876.67
1329	ENSMUSG00000023330	874.605	0.553026	0.102131	5.41486	6.13356e-08	7.43826e-07	ENSMUSG00000023330	69185	Dtwd1	protein_coding	2	125994061	126007199	1028.38	920.923	976.684	1045.57	1080.48	993.868	724.113	648.781	754.866	529.123	766.482	697.405
1330	ENSMUSG00000028630	2863.85	-0.293748	0.0542545	-5.41425	6.15447e-08	7.45801e-07	ENSMUSG00000028630	69181	Dyrk2	protein_coding	10	118691508	118706114	2531.39	2702.78	2796.19	2530.56	2690.69	2893.85	3346.21	3173.74	3222.96	3009.91	3411.66	3630.34
1331	ENSMUSG00000030302	6.08088	6.44056	1.18993	5.41254	6.21362e-08	7.52403e-07	ENSMUSG00000030302	11941	Atp2b2	protein_coding	6	113720792	114019574	21.7828	9.29372	5.35463	10.291	44.8296	44.8975	0	0	0	0	0	1.12849
1332	ENSMUSG00000029050	4519.25	-0.587517	0.108572	-5.4113	6.25698e-08	7.57085e-07	ENSMUSG00000029050	20481	Ski	protein_coding	4	155238532	155307049	2501.58	2552.39	2767.27	2606.72	2634.88	3111.2	3459.78	3649.8	4168.81	3942.67	4389.29	4692.25
1333	ENSMUSG00000045427	4255.17	0.239394	0.04425	5.41003	6.30127e-08	7.61872e-07	ENSMUSG00000045427	56258	Hnrnph2	protein_coding	X	133501928	133507809	4573.24	4399.31	4537.51	4901.62	4828.78	4958.12	4030.97	3810.64	4000.56	3972.64	3998.7	4072.71
1334	ENSMUSG00000024212	2541.54	-0.258858	0.0478716	-5.40734	6.39671e-08	7.72832e-07	ENSMUSG00000024212	64144	Mllt1	protein_coding	17	57199611	57242415	2430.5	2445.94	2170.77	2249.62	2096.93	2258.14	2744.66	2809.94	2702.28	2888.17	2553.91	2638.4
1335	ENSMUSG00000020661	1240.59	-0.369304	0.0683383	-5.40406	6.51504e-08	7.86538e-07	ENSMUSG00000020661	13435	Dnmt3a	protein_coding	12	3856007	3964443	1014.62	1007.1	930.634	1031.16	839.868	964.277	1095.16	1185.29	1193.69	1427.23	1221.27	1348.54
1336	ENSMUSG00000036949	9.49861	-3.15081	0.583115	-5.40342	6.53819e-08	7.88743e-07	ENSMUSG00000036949	277468	Slc39a12	protein_coding	2	14393127	14499788	1.14646	5.0693	2.14185	2.05821	4.57444	2.0408	28.11	20.5105	17.0527	9.36501	44.8597	34.9831
1337	ENSMUSG00000085091	31.6758	2.19102	0.405507	5.40316	6.5476e-08	7.89287e-07	ENSMUSG00000085091	NA	Egfros	lncRNA	11	16765431	16780702	51.5908	56.6072	72.8229	72.0372	97.8931	90.8155	22.488	32.3851	20.4632	10.3015	5.4141	6.77092
1338	ENSMUSG00000022227	182.694	3.26988	0.605568	5.39968	6.67587e-08	8.04148e-07	ENSMUSG00000022227	17224	Mcpt1	protein_coding	14	56255428	56257841	76.813	110.68	70.6811	86.4447	194.871	176.529	3.3732	2.159	7.95792	4.6825	26.297	29.3407
1339	ENSMUSG00000040423	2380.03	-0.459756	0.0851932	-5.39663	6.79047e-08	8.17342e-07	ENSMUSG00000040423	381305	Rc3h1	protein_coding	1	160733988	160802548	2126.69	2162.06	2431	2357.68	1865.46	1925.49	2968.41	2907.1	2962.62	2994.93	2864.83	2998.39
1340	ENSMUSG00000021579	15.4593	-3.75587	0.695999	-5.39637	6.80041e-08	8.17927e-07	ENSMUSG00000021579	432779	Lrrc14b	protein_coding	13	74507697	74512124	0	0.844883	12.8511	5.14552	0	0	44.976	39.9416	54.5686	68.3646	18.5626	23.6982
1341	ENSMUSG00000057074	4.91956	5.20324	0.964335	5.39568	6.82663e-08	8.20288e-07	ENSMUSG00000057074	12623	Ces1g	protein_coding	8	94028997	94063936	11.4646	8.44883	17.1348	15.4365	24.702	31.6324	0	0	0	0	2.32033	0
1342	ENSMUSG00000045374	1560.7	-0.482018	0.0893358	-5.39558	6.83022e-08	8.20288e-07	ENSMUSG00000045374	192652	Wdr81	protein_coding	11	75331770	75345543	1383.78	1437.15	1665.29	1557.03	1289.99	1325.5	1888.99	1950.66	2040.64	2280.38	1856.26	2075.29
1343	ENSMUSG00000061665	19032.3	-0.53915	0.0999354	-5.39498	6.85305e-08	8.22417e-07	ENSMUSG00000061665	12488	Cd2ap	protein_coding	17	43103842	43187556	18681.6	18892.4	17809.5	17535.9	18306	19359	28468.7	26297.8	25360.8	23832.1	29141	27591.5
1344	ENSMUSG00000046245	444.164	-0.798939	0.1481	-5.39459	6.86812e-08	8.23612e-07	ENSMUSG00000046245	231805	Pilra	protein_coding	5	137820214	137834543	433.363	422.442	514.044	549.541	417.189	393.874	654.4	724.346	969.73	879.374	761.841	759.472
1345	ENSMUSG00000092250	86.8576	1.57828	0.292729	5.3916	6.98314e-08	8.36782e-07	ENSMUSG00000092250	NA	Gm20467	lncRNA	19	43597516	43599064	67.6413	82.7986	114.589	86.4447	172.914	143.876	21.3636	36.7031	23.8738	53.3806	45.6331	41.754
1346	ENSMUSG00000009293	2802.14	0.353889	0.0656525	5.39033	7.03282e-08	8.42109e-07	ENSMUSG00000009293	22213	Ube2g2	protein_coding	10	77458109	77481827	3349.96	3171.69	2861.51	2898.98	3074.94	2965.28	2653.58	2563.82	2210.03	2399.32	2224.42	2288.57
1347	ENSMUSG00000030822	1211.9	-0.335543	0.0622569	-5.38965	7.05968e-08	8.44698e-07	ENSMUSG00000030822	233895	Prr14	protein_coding	7	127058783	127075931	937.806	996.117	1100.91	983.823	939.591	984.685	1150.26	1193.93	1335.79	1401.01	1146.24	1272.93
1348	ENSMUSG00000006010	3116.3	0.406924	0.0755117	5.38888	7.08971e-08	8.47663e-07	ENSMUSG00000006010	226499	Odr4	protein_coding	1	150237056	150268831	3762.69	3850.13	3770.73	4122.59	4071.26	3598.95	2987.53	2967.55	3018.33	2665.28	3022.61	2820.09
1349	ENSMUSG00000033705	222.414	-1.20956	0.224496	-5.38788	7.12941e-08	8.51776e-07	ENSMUSG00000033705	668880	Stard9	protein_coding	2	120459602	120562376	128.404	121.663	163.852	152.307	94.2335	83.6727	291.219	317.374	337.643	380.219	212.697	180.558
1350	ENSMUSG00000027291	1973.83	0.292801	0.0543459	5.38773	7.13532e-08	8.51852e-07	ENSMUSG00000027291	269338	Vps39	protein_coding	2	120146942	120183618	2455.72	2514.37	2603.42	2497.63	2429.03	2447.94	2063.27	2113.67	2165.69	2120.24	1880.24	1863.13
1351	ENSMUSG00000064373	37555.1	-1.00595	0.186813	-5.38478	7.25327e-08	8.65292e-07	ENSMUSG00000064373	20363	Selenop	protein_coding	15	3298029	3309990	35656.1	35241.8	46874.4	47814.2	26185.9	27689.5	80243.9	72652.7	84165.3	82337.2	58937.1	62400.8
1352	ENSMUSG00000020941	554.944	-0.670144	0.124504	-5.38249	7.34613e-08	8.75722e-07	ENSMUSG00000020941	53859	Map3k14	protein_coding	11	103110588	103158298	413.873	431.735	253.809	273.741	300.084	340.813	625.166	652.019	424.044	500.091	518.207	487.507
1353	ENSMUSG00000022350	3286.65	-0.526329	0.0977947	-5.38197	7.36734e-08	8.776e-07	ENSMUSG00000022350	223593	Washc5	protein_coding	15	59203846	59246016	2315.85	2357.22	3409.83	2941.18	3014.56	3128.54	3872.43	4143.13	4194.96	4279.81	4110.85	4122.36
1354	ENSMUSG00000020654	376.639	0.760029	0.141254	5.3806	7.4239e-08	8.83685e-07	ENSMUSG00000020654	104111	Adcy3	protein_coding	12	4183103	4263525	410.433	429.201	448.718	406.496	393.402	380.609	281.1	301.181	212.59	253.792	185.626	225.697
1355	ENSMUSG00000024887	1080.16	0.70742	0.131482	5.38036	7.4336e-08	8.84187e-07	ENSMUSG00000024887	54447	Asah2	protein_coding	19	31959997	32085611	1382.63	1429.54	1492.87	1342.98	1655.95	1982.63	881.529	976.95	982.235	877.501	990.78	978.399
1356	ENSMUSG00000049339	3531.42	-0.409405	0.0761391	-5.37707	7.57085e-08	8.99848e-07	ENSMUSG00000049339	227298	Retreg2	protein_coding	1	75119422	75124557	2948.7	3089.74	3422.68	3351.79	3023.71	3139.77	3888.17	4050.29	4306.37	4658.16	4127.09	4170.89
1357	ENSMUSG00000034391	14.5633	2.02668	0.376948	5.37654	7.59293e-08	9.01807e-07	ENSMUSG00000034391	50764	Fbxo15	protein_coding	18	84952907	84999598	32.1009	39.7095	35.3405	38.0768	24.702	24.4896	8.99519	4.31801	12.5053	14.0475	4.64066	3.38546
1358	ENSMUSG00000016018	4631.96	0.336112	0.0625258	5.37557	7.63399e-08	9.06016e-07	ENSMUSG00000016018	72198	Mtrex	protein_coding	13	113003952	113063932	5054.75	5021.14	4614.62	5205.2	5331.97	4989.75	4189.51	4000.64	3898.24	3786.27	4055.16	4009.52
1359	ENSMUSG00000026750	6283.31	0.384202	0.0715256	5.37152	7.80751e-08	9.25928e-07	ENSMUSG00000026750	19177	Psmb7	protein_coding	2	38478048	38534099	6571.52	6591.78	6615.1	7165.65	7931.17	6951.98	5696.21	5324.11	5407.98	4870.74	5528.57	5222.64
1360	ENSMUSG00000028341	8.24119	2.91878	0.543489	5.37045	7.8542e-08	9.3078e-07	ENSMUSG00000028341	18124	Nr4a3	protein_coding	4	48045153	48086447	21.7828	12.6732	20.3476	31.9022	10.0638	11.2244	4.4976	0	5.68423	1.873	2.32033	0
1361	ENSMUSG00000025485	2685.32	-0.307187	0.0572248	-5.36807	7.95845e-08	9.42442e-07	ENSMUSG00000025485	101489	Ric8a	protein_coding	7	140436870	140444285	1966.18	2038.7	2122.57	2027.33	2268.92	2331.61	2567	2615.63	2474.91	2830.11	2625.06	2668.87
1362	ENSMUSG00000062526	2256.12	0.654882	0.122047	5.36583	8.0578e-08	9.53506e-07	ENSMUSG00000062526	225651	Mppe1	protein_coding	18	67358114	67378901	3305.25	2978.21	3145.31	3224.18	2806.88	3126.5	1918.22	1815.72	1912.17	2132.41	1965.32	2059.49
1363	ENSMUSG00000026712	883.888	-2.23253	0.416207	-5.36399	8.14045e-08	9.6258e-07	ENSMUSG00000026712	17533	Mrc1	protein_coding	2	14234203	14336868	247.636	277.122	290.221	288.149	854.506	757.136	1390.88	1192.85	1488.13	1104.13	4169.63	3413.67
1364	ENSMUSG00000090356	295.797	-3.54917	0.661919	-5.36194	8.23329e-08	9.72844e-07	ENSMUSG00000090356	66561	Teddm3	protein_coding	16	20971405	20972750	5.73231	5.0693	25.7022	31.9022	29.2764	20.408	64.0907	59.3726	253.517	225.697	414.565	364.501
1365	ENSMUSG00000070315	400.775	0.820723	0.153136	5.35945	8.3474e-08	9.85604e-07	ENSMUSG00000070315	78934	4930581F22Rik	lncRNA	9	35028024	35042218	470.049	468.065	395.171	433.252	436.402	351.017	250.741	256.922	211.453	320.283	222.751	182.815
1366	ENSMUSG00000019820	6034.93	-0.57262	0.106857	-5.35875	8.37989e-08	9.88717e-07	ENSMUSG00000019820	22288	Utrn	protein_coding	10	12257932	12745109	3124.11	3507.11	4639.25	4021.74	4098.7	4583.63	4929.37	5212.92	6236.74	6249.27	6125.67	6900.7
1367	ENSMUSG00000034403	4498.19	-0.204181	0.0381035	-5.3586	8.38693e-08	9.88824e-07	ENSMUSG00000034403	18744	Pja1	protein_coding	X	98509340	98514879	4881.64	4686.57	4649.96	4578.48	4318.28	4407.1	5282.43	5217.23	5123.76	5174.17	5438.85	5460.75
1368	ENSMUSG00000038074	530.297	0.579006	0.108063	5.35807	8.41155e-08	9.91001e-07	ENSMUSG00000038074	231997	Fkbp14	protein_coding	6	54554589	54574293	705.074	625.214	652.193	607.171	601.997	531.628	329.449	342.202	562.739	465.441	396.003	396.099
1369	ENSMUSG00000054364	3350.06	-0.987262	0.18427	-5.35769	8.42921e-08	9.92356e-07	ENSMUSG00000054364	11852	Rhob	protein_coding	12	8547661	8550009	2344.51	2297.24	2196.47	2358.7	1377.82	1478.56	4711.23	5030.48	4249.53	4475.54	2509.05	2919.4
1370	ENSMUSG00000002393	4573.83	-0.336514	0.0628232	-5.35653	8.4837e-08	9.98042e-07	ENSMUSG00000002393	13864	Nr2f6	protein_coding	8	71826767	71834604	4650.05	4197.38	3775.01	4186.39	3898.34	3794.86	5740.06	5425.58	4829.32	4920.38	4820.87	5204.58
1371	ENSMUSG00000108650	10.2372	2.12078	0.395949	5.3562	8.49918e-08	9.99134e-07	ENSMUSG00000108650	NA	Gm44867	lncRNA	7	115880746	115882120	11.4646	19.4323	32.1278	23.6694	18.2978	21.4284	4.4976	1.0795	6.82108	1.873	7.73443	6.77092
1372	ENSMUSG00000029385	4536.46	-0.556383	0.103881	-5.35597	8.50985e-08	9.99487e-07	ENSMUSG00000029385	12452	Ccng2	protein_coding	5	93415116	93424090	3222.7	3004.41	3646.5	3700.65	3664.13	3869.35	5378	5024	4994.16	4940.98	5305.82	5396.43
1373	ENSMUSG00000051341	2418.36	1.04945	0.195944	5.35587	8.51459e-08	9.99487e-07	ENSMUSG00000051341	22710	Zfp52	protein_coding	17	21755801	21782863	4653.49	4387.48	3878.89	3994.98	4437.21	4203.02	2465.81	2171.96	1946.28	1901.1	1905.76	1956.8
1374	ENSMUSG00000074797	2013.23	0.4162	0.0777232	5.3549	8.56049e-08	1.00341e-06	ENSMUSG00000074797	16434	Itpa	protein_coding	2	130509530	130523534	2469.48	2231.34	2216.81	2478.08	2451.9	2166.31	2092.51	1935.55	1627.96	1684.77	1603.35	1560.7
1375	ENSMUSG00000032705	1303.16	-0.236608	0.0441843	-5.35502	8.55458e-08	1.00341e-06	ENSMUSG00000032705	97827	Exd2	protein_coding	12	80509869	80547001	1157.93	1165.09	1210.15	1181.41	1203.99	1218.36	1496.58	1364.49	1308.51	1476.86	1324.13	1442.21
1376	ENSMUSG00000099655	34.8792	1.11831	0.208948	5.35208	8.69473e-08	1.01841e-06	ENSMUSG00000099655	NA	2310034G01Rik	protein_coding	19	46336640	46338741	40.1262	52.3828	48.1916	32.9313	32.936	41.8363	21.3636	16.1925	22.7369	17.7935	16.2423	21.4413
1377	ENSMUSG00000021375	1722.37	-0.548231	0.102548	-5.34609	8.98733e-08	1.05192e-06	ENSMUSG00000021375	16553	Kif13a	protein_coding	13	46902563	47083343	1116.65	1282.53	1367.57	1280.2	1442.78	1588.76	1562.91	1666.75	2100.89	2042.51	2132.38	2307.76
1378	ENSMUSG00000056220	3889.22	1.38602	0.259382	5.34356	9.11387e-08	1.06567e-06	ENSMUSG00000056220	18783	Pla2g4a	protein_coding	1	149705369	149837041	7043.86	6966.06	5599.87	6267.24	7446.28	6936.67	2817.74	2569.22	2598.83	2147.4	2728.71	2542.48
1379	ENSMUSG00000039318	2180.46	-0.434454	0.0813054	-5.34348	9.1181e-08	1.06567e-06	ENSMUSG00000039318	98732	Rab3gap2	protein_coding	1	184936314	185018956	1567.21	1681.32	1937.3	1797.84	1780.37	2077.53	2079.01	2206.5	2559.04	2752.38	2387.62	2665.49
1380	ENSMUSG00000040276	7.07519	4.56195	0.853816	5.34301	9.14171e-08	1.06766e-06	ENSMUSG00000040276	23969	Pacsin1	protein_coding	17	27874483	27930456	19.4899	7.60395	17.1348	40.135	21.9573	12.2448	2.2488	0	0	1.873	0.773443	0
1381	ENSMUSG00000036672	736.615	-0.471723	0.0882999	-5.34228	9.17868e-08	1.0712e-06	ENSMUSG00000036672	320394	Cenpt	protein_coding	8	106571305	106579910	538.837	604.092	565.448	560.861	678.847	694.892	870.285	884.112	859.456	881.247	760.294	802.355
1382	ENSMUSG00000062169	3392.29	-0.417734	0.0781971	-5.34206	9.18948e-08	1.07169e-06	ENSMUSG00000062169	98417	Cnih4	protein_coding	1	180972258	180996559	3237.61	3077.91	3022.15	3102.75	2822.43	2742.83	4711.23	4257.56	3990.33	4066.29	3386.91	3643.89
1383	ENSMUSG00000071856	685.849	-1.62102	0.303683	-5.33788	9.40399e-08	1.09591e-06	ENSMUSG00000071856	328949	Mcc	protein_coding	18	44558127	44945249	496.418	541.57	379.107	401.35	210.424	217.345	1597.77	1538.29	1108.42	1320.47	637.317	707.562
1384	ENSMUSG00000026303	5684.07	-0.719149	0.134735	-5.33752	9.42267e-08	1.09729e-06	ENSMUSG00000026303	171531	Mlph	protein_coding	1	90842807	90878864	4006.88	4083.32	4930.54	4651.55	5460.06	5280.56	6574.36	6557.98	7243.98	7023.76	9655.66	9716.28
1385	ENSMUSG00000044791	3270.85	-0.394714	0.0739598	-5.33687	9.45654e-08	1.10044e-06	ENSMUSG00000044791	235626	Setd2	protein_coding	9	110361665	110447701	2633.42	2812.62	3281.31	2856.79	2617.5	2952.01	3322.6	3604.46	3961.91	4085.02	3690.87	3884.25
1386	ENSMUSG00000031925	1876.36	-0.514455	0.0964233	-5.33539	9.53407e-08	1.10866e-06	ENSMUSG00000031925	270118	Maml2	protein_coding	9	13298306	13620684	1829.75	1889.16	1926.59	1788.58	1311.95	1607.13	2348.87	2547.63	2752.3	2704.61	2097.58	2338.23
1387	ENSMUSG00000061577	14.1297	2.07085	0.388193	5.33459	9.57595e-08	1.11273e-06	ENSMUSG00000061577	382045	Adgrg5	protein_coding	8	95650322	95669908	36.6868	40.5544	25.7022	30.8731	17.3829	21.4284	7.87079	5.39751	5.68423	10.3015	6.96098	4.51395
1388	ENSMUSG00000025377	419.722	-0.510141	0.0956669	-5.33248	9.68818e-08	1.12496e-06	ENSMUSG00000025377	78777	Tepsin	protein_coding	11	119981357	119989557	312.984	299.934	312.71	336.517	299.169	291.834	440.764	458.788	434.275	539.425	381.307	383.686
1389	ENSMUSG00000050890	950.21	0.595911	0.111787	5.33075	9.78063e-08	1.13406e-06	ENSMUSG00000050890	230809	Pdik1l	protein_coding	4	134002313	134015206	912.584	893.042	1110.55	1092.91	1400.69	1209.17	669.017	632.588	834.445	607.789	869.349	765.114
1390	ENSMUSG00000030539	4256.16	-0.450797	0.0845649	-5.33078	9.77945e-08	1.13406e-06	ENSMUSG00000030539	20352	Sema4b	protein_coding	7	79836589	79876275	2942.97	3114.24	3372.34	3194.34	3620.21	3891.8	3897.17	4081.6	4642.88	4749.93	4975.56	5172.99
1391	ENSMUSG00000042680	1035.47	-1.09021	0.204554	-5.32971	9.83709e-08	1.13979e-06	ENSMUSG00000042680	381126	Garem1	protein_coding	18	21260258	21433195	653.483	644.646	779.633	695.674	483.976	589.79	1151.38	1148.59	1430.15	1650.11	1327.23	1481.7
1392	ENSMUSG00000086554	13.4562	2.09309	0.392822	5.32835	9.91093e-08	1.14752e-06	ENSMUSG00000086554	78615	9530034E10Rik	lncRNA	4	117832233	117851195	24.0757	28.726	26.7731	11.3201	44.8296	27.5508	4.4976	7.55652	2.27369	4.6825	11.6016	6.77092
1393	ENSMUSG00000018378	1208.44	-0.447312	0.0839518	-5.32819	9.91938e-08	1.14767e-06	ENSMUSG00000018378	70393	Cuedc1	protein_coding	11	87988884	88084966	1067.36	1117.78	959.549	899.436	902.995	994.889	1440.36	1491.87	1200.51	1511.51	1161.71	1298.89
1394	ENSMUSG00000048039	1577.56	-0.310777	0.0583318	-5.32774	9.94437e-08	1.14974e-06	ENSMUSG00000048039	229504	Isg20l2	protein_coding	3	87837621	87847993	1438.81	1338.3	1439.32	1393.41	1482.12	1517.33	1742.82	1594.42	1714.36	1784.03	1903.44	1933.1
1395	ENSMUSG00000018166	2801.3	-0.940894	0.176663	-5.32593	1.00438e-07	1.1604e-06	ENSMUSG00000018166	13867	Erbb3	protein_coding	10	128403392	128425521	1671.54	1656.82	1713.48	1556	2095.1	2282.63	2465.81	2677.17	3403.72	3158.82	4534.69	4828.8
1396	ENSMUSG00000034111	423.849	-0.643963	0.120944	-5.32447	1.0125e-07	1.16894e-06	ENSMUSG00000034111	382620	Tmed8	protein_coding	12	87213011	87247228	331.328	315.986	397.313	350.924	273.552	254.079	511.602	530.036	521.812	588.123	401.417	451.395
1397	ENSMUSG00000001089	3217.58	-0.369975	0.0695178	-5.32202	1.02622e-07	1.18394e-06	ENSMUSG00000001089	269593	Luzp1	protein_coding	4	136197072	136282091	2112.93	2142.62	2559.51	2343.27	2278.07	2446.92	2644.59	2844.49	3084.26	3095.14	3042.72	3227.47
1398	ENSMUSG00000066571	2260.4	-0.36214	0.0681061	-5.3173	1.0532e-07	1.2142e-06	ENSMUSG00000066571	233103	Garre1	protein_coding	7	33936132	34012976	1649.76	1795.38	1973.71	1939.86	1623.93	1688.76	2335.38	2292.86	2358.96	2616.58	1934.38	2181.37
1399	ENSMUSG00000039131	4391.99	-1.44028	0.271032	-5.31407	1.07205e-07	1.23504e-06	ENSMUSG00000039131	54120	Gipc2	protein_coding	3	151799170	151871867	989.397	1001.19	1757.39	1792.7	1752.93	1634.68	2568.13	2448.31	3041.06	2828.23	7091.69	6249.56
1400	ENSMUSG00000032679	63.4799	2.64951	0.498622	5.31367	1.07437e-07	1.23595e-06	ENSMUSG00000032679	12509	Cd59a	protein_coding	2	103926146	103945699	20.6363	8.44883	9.63833	19.553	12.8084	6.12239	2.2488	4.31801	1.13685	2.8095	0.773443	1.12849
1401	ENSMUSG00000021589	2079.21	-0.546654	0.102876	-5.31371	1.07414e-07	1.23595e-06	ENSMUSG00000021589	73296	Rhobtb3	protein_coding	13	76017656	76092044	1595.88	1788.62	1770.24	1472.65	1594.65	1601.01	2478.18	2638.3	2387.38	2336.57	2239.12	2271.65
1402	ENSMUSG00000046027	1604.52	0.900269	0.169432	5.31346	1.07561e-07	1.23649e-06	ENSMUSG00000046027	170460	Stard5	protein_coding	7	83281167	83302335	2178.28	2145.16	2532.74	2599.51	1678.82	1849.98	1258.2	1339.66	1257.35	1549.91	805.154	747.059
1403	ENSMUSG00000026339	1656	-0.369305	0.0695071	-5.3132	1.07715e-07	1.23738e-06	ENSMUSG00000026339	70829	Ccdc93	protein_coding	1	121358778	121434189	1490.4	1535.15	1628.88	1519.99	1772.14	1847.94	1977.82	1934.47	2080.43	2094.95	2242.21	2321.3
1404	ENSMUSG00000042198	909.224	0.354353	0.0667389	5.30955	1.09897e-07	1.26155e-06	ENSMUSG00000042198	66433	Chchd7	protein_coding	4	3938888	3951046	834.624	834.745	734.655	803.73	788.634	716.32	664.52	606.68	596.844	552.536	638.864	628.568
1405	ENSMUSG00000024962	1665.98	-0.544874	0.102693	-5.30583	1.12161e-07	1.28661e-06	ENSMUSG00000024962	22340	Vegfb	protein_coding	19	6959841	6965019	1068.5	1250.43	1258.34	1247.27	1386.97	1507.13	1682.1	1687.26	1734.83	1836.48	2133.93	2185.88
1406	ENSMUSG00000028246	348.126	-0.88711	0.167231	-5.30469	1.12867e-07	1.29379e-06	ENSMUSG00000028246	76132	Faxc	protein_coding	4	21931329	21996839	283.176	268.673	264.518	234.636	155.531	168.366	540.836	527.877	405.854	457.949	292.361	318.233
1407	ENSMUSG00000022629	1243.75	0.608824	0.114789	5.30387	1.13372e-07	1.29867e-06	ENSMUSG00000022629	16564	Kif21a	protein_coding	15	90817479	90934151	1148.75	1207.34	1382.56	1220.52	1516.89	1688.76	821.936	900.305	867.413	840.041	956.748	967.114
1408	ENSMUSG00000085139	10.5594	5.29781	0.999128	5.30243	1.14272e-07	1.30804e-06	ENSMUSG00000085139	319764	A730046J19Rik	protein_coding	X	142936691	142949270	2.29292	3.37953	16.0639	10.291	7.31911	5.10199	0	0	0	0	0	0
1409	ENSMUSG00000030243	583.138	0.486887	0.0918525	5.30075	1.15328e-07	1.3192e-06	ENSMUSG00000030243	19691	Recql	protein_coding	6	142296068	142332813	638.579	651.405	744.293	805.788	662.379	664.28	491.362	429.642	543.412	514.139	562.293	427.697
1410	ENSMUSG00000031953	710.738	-0.416999	0.0787041	-5.29831	1.16877e-07	1.33597e-06	ENSMUSG00000031953	66817	Tmem170	protein_coding	8	112589670	112603382	646.605	680.131	566.519	583.501	658.72	621.423	879.28	751.334	735.539	791.343	909.568	950.186
1411	ENSMUSG00000027878	3308.95	-0.6502	0.122832	-5.2934	1.2006e-07	1.37137e-06	ENSMUSG00000027878	18129	Notch2	protein_coding	3	97920843	98057677	1992.55	2222.04	3015.72	2708.6	2045.69	2369.37	3223.65	3350.78	4443.93	4432.46	3379.17	3695.8
1412	ENSMUSG00000102758	5.08875	4.01769	0.759514	5.28982	1.22436e-07	1.39752e-06	ENSMUSG00000102758	635702	Naaladl2	protein_coding	3	23852266	25198425	18.3434	25.3465	17.1348	19.553	10.9787	6.12239	0	3.23851	0	1.873	0.773443	0
1413	ENSMUSG00000032006	1639.08	1.56351	0.295638	5.2886	1.23259e-07	1.4056e-06	ENSMUSG00000032006	71785	Pdgfd	protein_coding	9	6168584	6378850	3080.54	3110.86	2979.31	3665.67	1408.01	1318.36	892.773	1008.26	1227.79	982.389	587.043	567.629
1414	ENSMUSG00000047261	29.2058	5.5606	1.05145	5.28851	1.23318e-07	1.4056e-06	ENSMUSG00000047261	14432	Gap43	protein_coding	16	42068805	42161014	8.02523	8.44883	9.63833	10.291	18.2978	19.3876	1.1244	0	0	0	0	0
1415	ENSMUSG00000057982	1075.53	0.405432	0.0766701	5.28801	1.23653e-07	1.40842e-06	ENSMUSG00000057982	235047	Zfp809	protein_coding	9	22137010	22154650	1327.6	1364.49	1351.51	1408.84	1142.7	1242.85	909.639	1046.04	1025.44	1068.55	967.577	898.276
1416	ENSMUSG00000038648	6015.6	0.451692	0.085421	5.28784	1.2377e-07	1.40876e-06	ENSMUSG00000038648	208647	Creb3l2	protein_coding	6	37304190	37419081	6564.64	6673.73	8221.49	7549.5	6195.63	7290.75	4502.09	4799.47	5344.31	5652.72	5061.41	5710.15
1417	ENSMUSG00000028656	14252.7	-0.439651	0.0831896	-5.28492	1.25757e-07	1.43037e-06	ENSMUSG00000028656	12331	Cap1	protein_coding	4	122752840	122779849	8625.98	8856.07	9499.1	8476.72	9722.52	10253	12227.8	12154.1	11924.4	12345	13267.6	13263.1
1418	ENSMUSG00000047728	467.76	-1.3762	0.26041	-5.28476	1.25866e-07	1.4306e-06	ENSMUSG00000047728	223631	Ly6g2	protein_coding	15	75088225	75094510	196.045	215.445	375.895	365.332	311.977	289.793	571.195	523.559	844.677	896.231	904.928	812.511
1419	ENSMUSG00000066440	1128.49	-0.446037	0.0844406	-5.28225	1.27606e-07	1.44935e-06	ENSMUSG00000066440	211978	Zfyve26	protein_coding	12	79279120	79343078	985.957	1004.57	1169.45	1105.26	1038.4	1127.54	1315.55	1432.5	1397.18	1623.89	1404.57	1585.52
1420	ENSMUSG00000019873	3288.87	-0.571504	0.108235	-5.28023	1.29022e-07	1.4644e-06	ENSMUSG00000019873	28193	Reep3	protein_coding	10	66844968	66932724	1957.01	1983.79	2777.98	2553.2	2468.37	2627.53	3311.36	3070.1	3836.86	3365.78	3922.9	3842.5
1421	ENSMUSG00000061950	3339.44	-0.603842	0.114384	-5.27906	1.29846e-07	1.47271e-06	ENSMUSG00000061950	70351	Ppp4r1	protein_coding	17	66089568	66148921	2022.36	2118.12	2543.45	2419.42	2906.6	2882.63	3399.06	3345.38	3757.28	3662.65	4208.3	4260.04
1422	ENSMUSG00000042423	1489.54	-0.395206	0.0749077	-5.27591	1.32101e-07	1.49724e-06	ENSMUSG00000042423	14123	Fbrs	protein_coding	7	127078371	127090883	1168.24	1188.75	1279.76	1274.03	1079.57	1290.8	1424.61	1543.69	1655.25	1887.05	1437.06	1626.15
1423	ENSMUSG00000038451	1034.25	-0.575115	0.109064	-5.27317	1.34089e-07	1.5187e-06	ENSMUSG00000038451	14794	Spsb2	protein_coding	6	124785624	124787582	871.311	801.794	855.669	842.835	710.869	684.688	1356.03	1325.63	1160.72	1268.96	977.631	1013.38
1424	ENSMUSG00000006307	2685.97	-0.275938	0.0523404	-5.27198	1.34961e-07	1.5275e-06	ENSMUSG00000006307	75410	Kmt2b	protein_coding	7	30268283	30288151	2323.88	2295.55	2261.79	2236.24	2325.65	2416.3	2552.39	2699.84	2746.62	3088.58	2752.68	2937.45
1425	ENSMUSG00000021556	17819.3	0.527398	0.100053	5.27119	1.35541e-07	1.53299e-06	ENSMUSG00000021556	105348	Golm1	protein_coding	13	59782440	59823625	24815.2	25440.3	22265.6	20206.4	25910.6	26844.6	14607.1	15242.6	17293.7	15332.4	19527.9	18931.5
1426	ENSMUSG00000025742	4100.54	0.392705	0.0745301	5.26908	1.37111e-07	1.54966e-06	ENSMUSG00000025742	110639	Prps2	protein_coding	X	166129318	166165745	6008.61	5910.8	5196.13	5349.28	4969.68	5147.91	4140.04	3952.06	4271.13	4152.44	4130.18	4172.02
1427	ENSMUSG00000025793	3221.02	-0.40461	0.0768331	-5.26609	1.39363e-07	1.57401e-06	ENSMUSG00000025793	15239	Hgs	protein_coding	11	120358461	120374805	2347.95	2495.79	2752.28	2559.38	2936.79	3153.03	3213.53	3485.71	3336.64	3489.4	4008.75	3967.76
1428	ENSMUSG00000039217	456.488	1.50117	0.285275	5.26219	1.42346e-07	1.60658e-06	ENSMUSG00000039217	16173	Il18	protein_coding	9	50466127	50493140	973.346	941.2	1130.9	1325.48	514.168	440.812	282.224	359.474	496.802	354.934	198.001	190.714
1429	ENSMUSG00000024485	37.5211	-2.66617	0.506742	-5.2614	1.42961e-07	1.61239e-06	ENSMUSG00000024485	240215	Slc4a9	protein_coding	18	36661200	36689326	11.4646	19.4323	29.9859	17.4948	0	5.10199	104.569	119.825	104.59	105.825	47.9534	46.268
1430	ENSMUSG00000013465	3667.67	-0.360599	0.0685786	-5.25818	1.45488e-07	1.63974e-06	ENSMUSG00000013465	58202	Nelfb	protein_coding	2	25089724	25101501	2796.22	2831.2	3086.41	2846.5	3272.56	3421.4	3499.13	3577.47	3807.3	4065.35	4191.29	4293.89
1431	ENSMUSG00000030681	10099.6	-0.265382	0.050474	-5.25779	1.45799e-07	1.6421e-06	ENSMUSG00000030681	78388	Mvp	protein_coding	7	126586032	126613793	7414.17	7727.3	8458.17	7949.82	8606.36	8997.88	9465.19	9630.24	9884.88	9308.82	10334	10457.7
1432	ENSMUSG00000028572	780.877	0.45662	0.0868507	5.25752	1.46007e-07	1.6433e-06	ENSMUSG00000028572	77963	Hook1	protein_coding	4	95855477	95913650	1145.32	1150.73	1070.93	1145.39	1198.5	1102.03	718.491	823.66	911.75	722.979	901.834	885.863
1433	ENSMUSG00000061731	2453.38	-0.468812	0.089174	-5.25727	1.46209e-07	1.64442e-06	ENSMUSG00000061731	14042	Ext1	protein_coding	15	52927434	53209555	1762.11	1873.11	2311.06	2255.79	2161.88	2417.32	2642.34	2545.47	3366.2	3154.13	2851.68	3129.3
1434	ENSMUSG00000001119	350.739	-1.73996	0.330991	-5.25681	1.46577e-07	1.6474e-06	ENSMUSG00000001119	12833	Col6a1	protein_coding	10	76544626	76562002	38.9797	38.0197	44.9789	57.6298	31.1062	29.5916	97.8227	144.653	120.506	150.777	139.993	147.832
1435	ENSMUSG00000038256	1291.73	-0.479109	0.0911848	-5.25426	1.48621e-07	1.66922e-06	ENSMUSG00000038256	77578	Bcl9	protein_coding	3	97110978	97205233	1274.87	1331.54	1274.4	1244.19	1031.08	1137.74	1763.06	1851.35	1680.26	2013.48	1317.17	1543.77
1436	ENSMUSG00000044949	416.626	-0.546035	0.103944	-5.25318	1.49499e-07	1.67791e-06	ENSMUSG00000044949	327900	Ubtd2	protein_coding	11	32405370	32466687	402.408	377.663	319.136	327.255	323.871	318.364	595.931	534.354	505.896	545.98	423.847	416.412
1437	ENSMUSG00000023961	2278.62	0.564285	0.107436	5.25228	1.50226e-07	1.6849e-06	ENSMUSG00000023961	224794	Enpp4	protein_coding	17	44407199	44416700	3277.73	3449.66	4238.72	4001.15	4758.34	4917.3	2561.38	2561.66	2827.34	2610.96	3126.25	2976.95
1438	ENSMUSG00000046139	1332.01	-0.407445	0.0775787	-5.25202	1.50442e-07	1.68614e-06	ENSMUSG00000046139	225929	Patl1	protein_coding	19	11889763	11922455	926.341	1006.26	1197.29	1116.58	1183.87	1251.01	1423.49	1326.71	1436.97	1584.56	1524.46	1564.08
1439	ENSMUSG00000031385	17.2914	2.59411	0.494101	5.25016	1.51969e-07	1.70207e-06	ENSMUSG00000031385	140571	Plxnb3	protein_coding	X	72800696	72816120	27.5151	39.7095	62.1137	74.0954	25.6169	33.6732	11.244	3.23851	14.779	13.111	1.54689	0
1440	ENSMUSG00000036985	1618.21	-0.310287	0.0591101	-5.24931	1.5267e-07	1.70874e-06	ENSMUSG00000036985	208884	Zdhhc9	protein_coding	X	47260846	47297755	1600.46	1601.05	1637.44	1513.81	1620.27	1776.51	1805.78	1937.71	2007.67	2020.97	2086.75	2227.63
1441	ENSMUSG00000042390	2073.7	-0.282964	0.0539108	-5.24874	1.53139e-07	1.71161e-06	ENSMUSG00000042390	229542	Gatad2b	protein_coding	3	90200485	90270714	1759.82	1819.03	1957.65	1797.84	1749.27	1942.84	2019.42	1987.36	2291.88	2366.54	2392.26	2349.51
1442	ENSMUSG00000052430	6.54162	4.62382	0.880921	5.24885	1.5305e-07	1.71161e-06	ENSMUSG00000052430	12167	Bmpr1b	protein_coding	3	141542897	141875186	16.0505	10.9835	18.2057	16.4657	10.9787	3.0612	0	2.159	0	0	0	1.12849
1443	ENSMUSG00000009418	929.898	0.897143	0.170941	5.24825	1.53548e-07	1.71403e-06	ENSMUSG00000009418	215690	Nav1	protein_coding	1	135362318	135615843	749.786	831.365	1045.22	819.166	1247.91	1375.5	538.587	617.475	442.233	522.567	554.558	583.428
1444	ENSMUSG00000032564	11.5364	2.9757	0.566992	5.24823	1.53568e-07	1.71403e-06	ENSMUSG00000032564	74020	Cpne4	protein_coding	9	104424485	104911743	14.904	13.5181	25.7022	21.6112	62.2124	53.0607	2.2488	0	1.13685	4.6825	7.73443	7.89941
1445	ENSMUSG00000026166	490.641	1.50513	0.286844	5.2472	1.54427e-07	1.72214e-06	ENSMUSG00000026166	20297	Ccl20	protein_coding	1	83094487	83096888	2140.44	1939.01	1116.97	1322.4	754.783	745.911	592.558	589.408	616.171	484.171	220.431	323.876
1446	ENSMUSG00000031834	5228.29	-0.27066	0.0515827	-5.2471	1.54509e-07	1.72214e-06	ENSMUSG00000031834	18709	Pik3r2	protein_coding	8	71220820	71229357	5270.29	5077.75	4515.02	4502.33	4909.29	5131.58	6248.29	6243.84	5197.66	5733.26	5909.1	6143.49
1447	ENSMUSG00000032047	7781.04	0.498577	0.0950419	5.24586	1.55551e-07	1.73256e-06	ENSMUSG00000032047	110446	Acat1	protein_coding	9	53491822	53521682	9920.34	9602.94	8793.37	9791.92	10975.9	9750.93	6945.41	6877.51	6801.75	5509.43	7928.56	7581.18
1448	ENSMUSG00000030142	74.9491	3.90738	0.744927	5.24531	1.56016e-07	1.73654e-06	ENSMUSG00000030142	56619	Clec4e	protein_coding	6	123258748	123266829	11.4646	8.44883	11.7802	21.6112	14.6382	22.4488	0	0	2.27369	0.936501	1.54689	1.12849
1449	ENSMUSG00000022674	1556.72	0.392839	0.0749074	5.24433	1.5685e-07	1.74462e-06	ENSMUSG00000022674	70620	Ube2v2	protein_coding	16	15369941	15413637	1683.01	1756.51	1726.33	1716.54	1717.25	1635.7	1435.86	1244.67	1409.69	1182.8	1316.4	1208.61
1450	ENSMUSG00000002565	347.555	2.45345	0.467949	5.24299	1.57997e-07	1.75617e-06	ENSMUSG00000002565	20259	Scin	protein_coding	12	40109768	40184227	588.135	541.57	877.088	959.124	992.654	911.216	42.7272	55.0546	138.695	117.999	300.096	233.597
1451	ENSMUSG00000032849	6307.37	-0.77962	0.148748	-5.24122	1.59521e-07	1.77066e-06	ENSMUSG00000032849	239273	Abcc4	protein_coding	14	118720104	118943631	3528.81	3744.52	4973.38	4433.38	4464.66	4960.16	6512.52	6574.17	8929.92	9467.09	6363.89	6966.15
1452	ENSMUSG00000061132	69.6765	2.73941	0.522656	5.24133	1.59427e-07	1.77066e-06	ENSMUSG00000061132	17060	Blnk	protein_coding	19	40917371	40982978	8.02523	5.91418	18.2057	8.23283	43.9147	37.7548	5.622	3.23851	2.27369	4.6825	1.54689	1.12849
1453	ENSMUSG00000035376	1079.74	-0.327378	0.0624877	-5.23908	1.61377e-07	1.79002e-06	ENSMUSG00000035376	70757	Hacd2	protein_coding	16	34842798	34929547	902.266	908.25	976.684	948.833	1100.61	1128.56	1242.46	1267.34	1178.91	1249.29	1229	1320.33
1454	ENSMUSG00000032475	1828.98	0.42811	0.0817359	5.23772	1.62569e-07	1.80201e-06	ENSMUSG00000032475	17973	Nck1	protein_coding	9	100374346	100428187	2171.4	2015.89	2323.91	2502.78	2424.46	2218.35	1774.3	1628.97	1947.42	1449.7	1697.71	1654.36
1455	ENSMUSG00000031537	2347.36	-0.374636	0.0716023	-5.23217	1.67531e-07	1.85574e-06	ENSMUSG00000031537	16150	Ikbkb	protein_coding	8	23149228	23196605	1916.88	2058.14	1926.59	1855.47	1885.59	2127.53	2468.06	2592.96	2561.31	2805.76	2437.12	2395.78
1456	ENSMUSG00000015869	2096.41	-0.276227	0.0528086	-5.23073	1.68843e-07	1.86898e-06	ENSMUSG00000015869	67763	Prpsap1	protein_coding	11	116361671	116385461	1723.13	1851.14	1836.64	1725.81	1917.61	1999.98	2046.41	2099.63	2191.84	2267.27	2310.27	2472.52
1457	ENSMUSG00000021262	2111.27	-0.427234	0.0817027	-5.22913	1.70309e-07	1.88392e-06	ENSMUSG00000021262	14026	Evl	protein_coding	12	108520979	108654775	2092.29	2131.64	1991.92	1977.94	1785.86	2030.59	2546.76	2627.51	2845.53	2941.55	2526.06	2662.1
1458	ENSMUSG00000030879	2458.16	0.287299	0.0549628	5.22715	1.72144e-07	1.90291e-06	ENSMUSG00000030879	27397	Mrpl17	protein_coding	7	105452413	105460306	3001.44	3135.36	2758.7	2754.91	2642.2	2662.22	2366.86	2353.32	2277.1	2219.51	2391.48	2285.19
1459	ENSMUSG00000025287	2932.46	0.76017	0.145583	5.22155	1.7743e-07	1.96e-06	ENSMUSG00000025287	56360	Acot9	protein_coding	X	154045439	154080650	3384.36	3210.56	3840.34	4120.53	4466.49	4037.72	2302.77	2152.53	2448.77	1807.45	2620.42	2282.93
1460	ENSMUSG00000024998	2990.65	-1.06855	0.204715	-5.2197	1.79213e-07	1.97834e-06	ENSMUSG00000024998	74055	Plce1	protein_coding	19	38469557	38773474	1035.26	1107.64	1563.55	1440.74	1709.01	1754.07	2045.28	2187.07	2991.04	2914.39	3874.17	4045.63
1461	ENSMUSG00000053886	4672.49	0.964601	0.184856	5.21812	1.80752e-07	1.99396e-06	ENSMUSG00000053886	72281	Sh2d4a	protein_coding	8	68729219	68800351	5662.38	5686.91	6426.62	6414.4	7678.66	7409.11	2786.26	2885.51	3441.23	3119.48	4091.51	3801.87
1462	ENSMUSG00000032192	379.178	0.891147	0.170796	5.2176	1.81258e-07	1.99818e-06	ENSMUSG00000032192	14697	Gnb5	protein_coding	9	75213570	75253158	763.544	777.293	928.492	841.806	828.889	884.686	501.482	505.207	469.517	525.377	385.174	322.747
1463	ENSMUSG00000026988	586.444	-0.417425	0.0800635	-5.21368	1.85131e-07	2.03947e-06	ENSMUSG00000026988	72137	Wdsub1	protein_coding	2	59682708	59712935	466.61	481.583	549.385	550.57	436.402	543.872	649.903	604.521	712.802	811.946	617.981	644.366
1464	ENSMUSG00000089872	1058.48	-0.44225	0.0848425	-5.21259	1.86217e-07	2.05005e-06	ENSMUSG00000089872	320119	Rps6kc1	protein_coding	1	190432399	190643967	810.549	766.309	894.222	898.407	819.74	815.299	1080.55	1046.04	1118.66	1259.59	1069.67	1223.28
1465	ENSMUSG00000039774	943.087	0.736756	0.14141	5.21007	1.88769e-07	2.07672e-06	ENSMUSG00000039774	230145	Galnt12	protein_coding	4	47091909	47123070	1156.78	1172.7	1282.97	1173.18	1809.65	1807.13	740.979	785.878	736.676	745.455	1082.05	949.058
1466	ENSMUSG00000097462	39.886	1.71758	0.32975	5.20872	1.90152e-07	2.0905e-06	ENSMUSG00000097462	330385	9530026P05Rik	lncRNA	6	92917310	93249970	126.111	148.699	83.5322	121.434	68.6167	55.1015	35.9808	63.6906	25.0106	29.0315	17.0157	13.5418
1467	ENSMUSG00000020228	792.244	-0.435359	0.083587	-5.20846	1.90412e-07	2.09194e-06	ENSMUSG00000020228	117599	Helb	protein_coding	10	119919513	119948892	710.806	691.959	771.066	780.06	742.89	713.259	923.132	849.568	1092.51	1125.67	989.233	980.656
1468	ENSMUSG00000028364	1431.52	2.6674	0.512343	5.20628	1.92669e-07	2.11398e-06	ENSMUSG00000028364	21923	Tnc	protein_coding	4	63878022	63965252	654.63	898.956	1183.37	1293.58	322.956	337.752	130.43	156.528	159.158	188.237	58.0082	46.268
1469	ENSMUSG00000031310	2406.62	-0.368422	0.0707652	-5.20626	1.92681e-07	2.11398e-06	ENSMUSG00000031310	56364	Zmym3	protein_coding	X	100447990	100464455	2032.68	2000.68	2084.02	2125.1	1977.07	2084.67	2061.02	2367.35	2742.07	3008.04	2788.26	2910.37
1470	ENSMUSG00000032258	246.16	-0.631392	0.121304	-5.20503	1.93961e-07	2.12658e-06	ENSMUSG00000032258	75782	Lca5	protein_coding	9	83272346	83323180	160.505	148.699	153.142	114.23	121.68	168.366	259.736	253.683	222.822	194.792	203.415	208.77
1471	ENSMUSG00000029641	1099.4	-2.37743	0.456948	-5.20285	1.96256e-07	2.15028e-06	ENSMUSG00000029641	68895	Rasl11a	protein_coding	5	146781881	146784537	349.671	368.369	376.966	403.408	228.722	218.365	1333.54	1528.58	1878.07	1953.54	1733.28	1681.45
1472	ENSMUSG00000004364	5471.9	-0.483487	0.0929477	-5.20171	1.9746e-07	2.162e-06	ENSMUSG00000004364	26554	Cul3	protein_coding	1	80242640	80318197	4433.37	4367.2	4767.76	4646.4	5105.99	5390.77	6346.11	5807.72	6827.9	5952.4	7702.71	7503.31
1473	ENSMUSG00000030168	13197.2	0.575487	0.110705	5.19838	2.01031e-07	2.1996e-06	ENSMUSG00000030168	68465	Adipor2	protein_coding	6	119330111	119394665	14724	14001.4	14832.3	14464	16970.3	17276.4	9750.79	9715.52	9564.28	9446.48	11784.9	11653.9
1474	ENSMUSG00000025410	7185.75	-0.286855	0.0551912	-5.19747	2.02021e-07	2.20894e-06	ENSMUSG00000025410	69654	Dctn2	protein_coding	10	127102237	127117819	6334.2	6356.9	5889.02	6042.89	5970.56	5932.6	8208.11	8052.01	7143.94	7621.24	6647.74	6895.06
1475	ENSMUSG00000031274	2076.98	-0.852745	0.164102	-5.19643	2.03149e-07	2.21977e-06	ENSMUSG00000031274	12830	Col4a5	protein_coding	X	140258381	140472230	1263.4	1223.39	1161.95	1391.35	609.316	620.402	1613.51	1803.85	2053.14	2173.62	1827.64	1848.46
1476	ENSMUSG00000070283	346.696	0.419756	0.0807877	5.19579	2.03851e-07	2.22593e-06	ENSMUSG00000070283	66706	Ndufaf3	protein_coding	9	108442736	108444633	392.09	374.283	406.952	451.776	400.721	444.894	278.851	265.558	362.654	293.125	321.752	323.876
1477	ENSMUSG00000045231	111.631	-1.04595	0.201341	-5.1949	2.04831e-07	2.23511e-06	ENSMUSG00000045231	320099	BC106179	lncRNA	16	23039406	23044234	80.2523	87.023	74.9648	77.1827	53.9784	42.8567	141.674	186.754	145.516	162.015	105.962	118.491
1478	ENSMUSG00000017002	91.4089	2.49638	0.480574	5.19457	2.05188e-07	2.2375e-06	ENSMUSG00000017002	20568	Slpi	protein_coding	2	164195990	164231015	41.2726	49.0032	94.2414	91.5902	23.7871	22.4488	5.622	10.795	19.3264	18.73	0.773443	2.25697
1479	ENSMUSG00000025817	1544.92	0.548011	0.105541	5.19239	2.07607e-07	2.26234e-06	ENSMUSG00000025817	53893	Nudt5	protein_coding	2	5849830	5876706	1646.32	1696.53	1870.91	1930.6	2085.03	1939.78	1218.85	1159.39	1339.2	1010.48	1557.71	1351.93
1480	ENSMUSG00000074818	60.8079	0.997259	0.192092	5.19158	2.08513e-07	2.27068e-06	ENSMUSG00000074818	100503041	Pdzd7	protein_coding	19	45015345	45034156	64.2019	72.66	59.9718	59.688	71.3613	54.0811	33.732	41.0211	21.6001	36.5235	29.3908	29.3407
1481	ENSMUSG00000034959	16.0656	-2.28	0.439186	-5.19141	2.08707e-07	2.27126e-06	ENSMUSG00000034959	271221	Rubcnl	protein_coding	14	75253467	75289972	3.43939	0.844883	3.21278	2.05821	4.57444	4.08159	15.7416	14.0335	18.1895	12.1745	13.922	13.5418
1482	ENSMUSG00000085615	203.31	0.548702	0.105702	5.19105	2.09112e-07	2.27259e-06	ENSMUSG00000085615	NA	A330035P11Rik	lncRNA	14	122337385	122344395	272.858	287.26	346.98	303.585	333.934	312.242	212.511	188.913	205.769	228.506	221.205	211.027
1483	ENSMUSG00000025231	1562.22	-0.370878	0.0714443	-5.19115	2.09e-07	2.27259e-06	ENSMUSG00000025231	24069	Sufu	protein_coding	19	46385335	46477243	1292.06	1263.95	1435.04	1282.26	1418.99	1617.33	1628.13	1657.04	1883.75	1911.4	1755.71	1908.27
1484	ENSMUSG00000075284	479.851	-0.797124	0.153575	-5.19046	2.09775e-07	2.27673e-06	ENSMUSG00000075284	215280	Wipf1	protein_coding	2	73259954	73360078	163.944	160.528	187.412	177.006	208.595	258.161	295.717	278.512	358.106	348.378	343.409	383.686
1485	ENSMUSG00000032115	5678.61	0.712072	0.137187	5.19052	2.09711e-07	2.27673e-06	ENSMUSG00000032115	12282	Hyou1	protein_coding	9	44290787	44303666	5918.04	6067.95	6135.33	5530.4	6733.58	7020.34	3577.84	3540.77	3592.43	3823.73	4130.96	4167.5
1486	ENSMUSG00000031862	2582.54	-0.29214	0.0562895	-5.18996	2.10342e-07	2.28135e-06	ENSMUSG00000031862	170759	Atp13a1	protein_coding	8	70243813	70260399	2587.56	2526.2	2545.59	2451.32	2438.18	2659.16	2834.61	3006.41	3146.79	3168.18	3221.39	3238.76
1487	ENSMUSG00000005566	13193.8	-0.31854	0.0613834	-5.18934	2.1104e-07	2.28738e-06	ENSMUSG00000005566	21849	Trim28	protein_coding	7	12733041	12764962	11213.5	11427	11742.7	11129.8	12219.3	13368.2	13985.3	13882.4	14312.9	14894.1	15361.3	16229.9
1488	ENSMUSG00000026874	7.8584	2.46439	0.475117	5.18692	2.13798e-07	2.315e-06	ENSMUSG00000026874	15139	Hc	protein_coding	2	34873343	34951450	11.4646	14.363	37.4824	19.553	25.6169	37.7548	2.2488	3.23851	5.68423	3.746	8.50787	2.25697
1489	ENSMUSG00000028289	236.704	-1.65085	0.318276	-5.18685	2.13876e-07	2.315e-06	ENSMUSG00000028289	13841	Epha7	protein_coding	4	28813131	28967499	40.1262	38.8646	47.1207	59.688	54.8933	48.9791	92.2007	99.3142	185.306	190.11	163.97	178.301
1490	ENSMUSG00000035798	1912.09	-0.239756	0.0462364	-5.18543	2.15519e-07	2.33122e-06	ENSMUSG00000035798	320150	Zdhhc17	protein_coding	10	110777641	110846001	1734.6	1652.59	1627.81	1711.4	1843.5	1882.64	2089.13	2038.1	2137.27	2144.59	1974.6	1961.31
1491	ENSMUSG00000026425	2290.84	-0.478104	0.092258	-5.18225	2.19222e-07	2.36968e-06	ENSMUSG00000026425	14270	Srgap2	protein_coding	1	131212989	131455090	1551.16	1612.04	1982.28	1881.2	1963.35	1994.88	2226.31	2210.82	2554.49	2668.09	2723.29	2916.01
1492	ENSMUSG00000052560	270.599	1.19814	0.23126	5.18091	2.20811e-07	2.38527e-06	ENSMUSG00000052560	66871	Cpne8	protein_coding	15	90371685	90563635	245.343	218.825	172.419	134.813	229.637	199.998	125.933	143.574	57.9791	50.571	68.0629	78.9941
1493	ENSMUSG00000033233	472.743	-0.66116	0.127842	-5.17168	2.32e-07	2.50277e-06	ENSMUSG00000033233	229644	Trim45	protein_coding	3	100829518	100844236	366.868	398.785	310.568	327.255	333.934	293.875	487.989	576.454	545.686	540.361	530.582	532.646
1494	ENSMUSG00000041629	1820.62	-0.323589	0.0625683	-5.17177	2.31884e-07	2.50277e-06	ENSMUSG00000041629	28081	Fam104a	protein_coding	11	113552145	113574981	1636	1642.45	1447.89	1490.14	1509.57	1528.56	2058.77	2086.68	1854.2	1699.75	1932.06	1954.54
1495	ENSMUSG00000040093	1480.74	-1.51201	0.292437	-5.17038	2.33623e-07	2.5186e-06	ENSMUSG00000040093	171543	Bmf	protein_coding	2	118359238	118380168	1186.59	1045.97	1586.04	1717.57	740.145	861.216	3619.44	3634.68	3998.29	4286.36	2174.92	2641.79
1496	ENSMUSG00000020263	4555.67	0.439792	0.0850661	5.17	2.34095e-07	2.522e-06	ENSMUSG00000020263	216190	Appl2	protein_coding	10	83435897	83484602	5059.34	5178.29	4391.86	4777.1	4567.12	4535.67	3426.04	3428.5	3309.36	3461.31	3917.49	3472.36
1497	ENSMUSG00000061175	1082.89	-0.362847	0.0702103	-5.16801	2.36602e-07	2.54731e-06	ENSMUSG00000061175	329679	Fnip2	protein_coding	3	79363281	79475103	787.619	757.015	873.875	791.38	782.23	946.93	1004.09	985.586	1035.67	1112.56	1087.46	1120.59
1498	ENSMUSG00000085133	438.813	-0.952838	0.184377	-5.16788	2.36762e-07	2.54732e-06	ENSMUSG00000085133	NA	B930095G15Rik	lncRNA	14	121486118	121491383	264.833	302.468	296.646	253.159	171.999	207.141	467.75	470.663	570.697	673.344	334.901	379.172
1499	ENSMUSG00000051007	1398.06	-0.410064	0.0793567	-5.16736	2.3743e-07	2.5528e-06	ENSMUSG00000051007	213350	Gatd1	protein_coding	7	140987707	140994049	1277.16	1263.1	1306.53	1196.85	1185.7	1183.66	1502.2	1692.66	1616.59	1775.61	1512.85	1750.28
1500	ENSMUSG00000030861	4267.78	0.440501	0.0852554	5.16684	2.38091e-07	2.55821e-06	ENSMUSG00000030861	66885	Acadsb	protein_coding	7	131012330	131050673	4676.42	4772.75	5270.02	5661.1	5276.16	5037.71	3583.46	3636.84	4151.76	3105.44	4258.57	3880.87
1501	ENSMUSG00000034105	795.386	0.40032	0.0775053	5.16507	2.40345e-07	2.5807e-06	ENSMUSG00000034105	74347	Meak7	protein_coding	8	120486815	120505155	1018.06	1121.16	1046.29	938.542	1037.48	1142.85	821.936	865.761	796.929	870.009	682.176	744.802
1502	ENSMUSG00000063808	908.815	-0.332623	0.0644034	-5.16468	2.40854e-07	2.58445e-06	ENSMUSG00000063808	67471	Gpatch1	protein_coding	7	34975961	35017865	895.387	893.042	824.612	751.245	780.4	819.38	1050.19	1028.77	1017.48	1062.93	1039.51	1051.75
1503	ENSMUSG00000031378	842.953	0.836704	0.162049	5.16327	2.42668e-07	2.60218e-06	ENSMUSG00000031378	11666	Abcd1	protein_coding	X	72760203	72782140	1053.6	1061.17	1386.85	1340.92	1244.25	1378.56	585.812	653.099	667.329	751.074	761.841	759.472
1504	ENSMUSG00000041237	1301.11	-1.03063	0.199637	-5.16251	2.43657e-07	2.61105e-06	ENSMUSG00000041237	18770	Pklr	protein_coding	3	89043449	89054091	860.993	919.233	1094.49	891.203	1143.61	1240.8	1851.89	1755.27	2120.22	2036.89	2368.28	2431.89
1505	ENSMUSG00000039377	510.844	-0.705434	0.136693	-5.16074	2.45981e-07	2.6342e-06	ENSMUSG00000039377	15284	Hlx	protein_coding	1	184459337	184464816	373.747	362.455	315.923	289.178	242.446	280.61	649.903	559.182	472.928	534.742	404.51	419.797
1506	ENSMUSG00000024401	18.7822	-1.95184	0.378348	-5.15886	2.48457e-07	2.65895e-06	ENSMUSG00000024401	21926	Tnf	protein_coding	17	35418357	35420983	8.02523	13.5181	9.63833	7.20372	5.48933	18.3672	52.8468	39.9416	50.0212	34.6505	28.6174	36.1116
1507	ENSMUSG00000035933	3439.49	0.403978	0.07832	5.15804	2.49545e-07	2.66882e-06	ENSMUSG00000035933	238123	Cog5	protein_coding	12	31704868	31987629	4459.74	4377.34	5067.62	5148.6	4112.43	4013.23	2926.81	2965.39	3968.73	3415.42	3684.68	3576.18
1508	ENSMUSG00000024054	2839.61	0.440311	0.0853669	5.15787	2.49778e-07	2.66955e-06	ENSMUSG00000024054	74355	Smchd1	protein_coding	17	71651484	71782338	2989.97	3141.28	3562.97	3365.17	3616.56	3625.48	2398.34	2379.22	2530.62	2390.89	2797.54	2462.36
1509	ENSMUSG00000000058	23143.1	0.962337	0.186786	5.15209	2.57598e-07	2.75129e-06	ENSMUSG00000000058	12390	Cav2	protein_coding	6	17281184	17289114	26830.7	27005	25214.9	26475.7	24564.8	22391.6	15876.5	14585.2	12118.8	11127.5	12078.9	12472
1510	ENSMUSG00000068742	550.472	-0.816887	0.158562	-5.15185	2.5793e-07	2.75302e-06	ENSMUSG00000068742	12953	Cry2	protein_coding	2	92233991	92264388	339.353	325.28	393.029	372.535	322.041	335.711	522.846	614.237	671.876	773.55	556.879	537.16
1511	ENSMUSG00000030884	11586.2	0.429302	0.0833462	5.15082	2.59344e-07	2.76627e-06	ENSMUSG00000030884	67003	Uqcrc2	protein_coding	7	120234399	120258747	14605.9	14035.2	13623.2	14918.9	15064.6	13778.4	11038.2	10442	11172.9	8817.16	11569.2	10845.9
1512	ENSMUSG00000057969	3499.25	0.355605	0.0690821	5.14758	2.63875e-07	2.81275e-06	ENSMUSG00000057969	20347	Sema3b	protein_coding	9	107474873	107486428	4176.56	4019.95	3733.24	3843.7	3710.79	3807.11	2962.79	3162.94	2880.77	3075.47	3099.96	3018.7
1513	ENSMUSG00000026568	992.778	0.447776	0.0869918	5.14734	2.64205e-07	2.8144e-06	ENSMUSG00000026568	70456	Mpc2	protein_coding	1	165288206	165308783	1454.86	1284.22	1114.83	1314.16	1128.97	1061.21	892.773	938.088	954.951	858.771	869.349	881.349
1514	ENSMUSG00000027962	11040.1	-0.650023	0.126303	-5.14654	2.65341e-07	2.82464e-06	ENSMUSG00000027962	22329	Vcam1	protein_coding	3	115903598	115923337	9243.92	9957.79	12071.5	11707.1	10949.4	10998.9	16569.1	16967.6	20063.1	16954.4	15130.1	16202.8
1515	ENSMUSG00000032966	26458.9	-0.380003	0.0738463	-5.14587	2.66291e-07	2.83287e-06	ENSMUSG00000032966	14225	Fkbp1a	protein_coding	2	151384403	151403612	28333.7	29275.2	27221.8	25806.8	22228.1	23257.9	38783.9	38175.5	32865.1	32230.6	29605.1	31515.3
1516	ENSMUSG00000009545	288.005	3.53817	0.687695	5.14498	2.67554e-07	2.84294e-06	ENSMUSG00000009545	16535	Kcnq1	protein_coding	7	142660099	142980779	1316.14	1301.12	644.697	593.793	848.102	966.318	105.694	154.369	78.4424	55.2536	47.18	47.3965
1517	ENSMUSG00000049775	134796	-0.667197	0.12968	-5.14495	2.6759e-07	2.84294e-06	ENSMUSG00000049775	19241	Tmsb4x	protein_coding	X	165990089	165992311	110700	107719	99574.6	112584	101111	88526.7	176486	172523	171231	137742	165939	160973
1518	ENSMUSG00000029684	6488.74	0.380572	0.0739965	5.14311	2.70228e-07	2.86908e-06	ENSMUSG00000029684	73178	Wasl	protein_coding	6	24613804	24665008	7613.65	7940.21	7947.33	7471.29	7956.79	8940.73	6059.39	5871.41	5998	6064.78	6415.71	6360.16
1519	ENSMUSG00000022440	37.1488	1.33947	0.260545	5.14103	2.7324e-07	2.89915e-06	ENSMUSG00000022440	72709	C1qtnf6	protein_coding	15	78407546	78415616	47.0049	76.0395	88.8868	101.881	90.574	89.7951	38.2296	29.1466	31.8317	34.6505	33.258	28.2122
1520	ENSMUSG00000042460	10171	0.676601	0.131626	5.14032	2.74278e-07	2.90825e-06	ENSMUSG00000042460	94192	C1galt1	protein_coding	6	7844842	7875687	11153.9	10705.5	12586.6	12384.2	15601.6	14515.2	7528.98	6931.48	8321.71	5979.56	10437.6	8939.88
1521	ENSMUSG00000032892	82.7824	0.89641	0.174441	5.13877	2.76541e-07	2.93032e-06	ENSMUSG00000032892	57785	Rangrf	protein_coding	11	68863310	68866011	163.944	163.062	199.192	181.122	257.999	259.181	113.564	114.427	80.7161	101.142	119.11	128.648
1522	ENSMUSG00000059552	3738.88	-0.343811	0.0669192	-5.1377	2.78121e-07	2.94512e-06	ENSMUSG00000059552	22059	Trp53	protein_coding	11	69471185	69482699	3778.74	3815.49	3481.58	3239.62	3175.58	3344.87	4776.45	4803.79	4204.06	4499.89	3894.28	4269.07
1523	ENSMUSG00000051351	551.739	-0.358725	0.0698249	-5.13749	2.78433e-07	2.94649e-06	ENSMUSG00000051351	22704	Zfp46	protein_coding	4	136011994	136021253	398.969	403.009	443.363	433.252	454.7	448.975	553.204	526.797	536.591	575.012	542.183	577.786
1524	ENSMUSG00000053897	219.486	0.905811	0.176361	5.13612	2.80472e-07	2.96612e-06	ENSMUSG00000053897	67547	Slc39a8	protein_coding	3	135531040	135594333	295.787	256	384.462	368.419	235.126	296.936	201.267	165.164	150.064	196.665	122.977	144.446
1525	ENSMUSG00000040711	7491.61	-0.390203	0.0759924	-5.13476	2.82501e-07	2.98562e-06	ENSMUSG00000040711	268396	Sh3pxd2b	protein_coding	11	32297820	32378173	6326.18	6862.99	8013.73	6889.85	7280.69	8231.56	8652.25	9123.95	10008.8	10597.4	8679.57	10087.5
1526	ENSMUSG00000028957	773.345	-0.755293	0.147121	-5.13382	2.8392e-07	2.99865e-06	ENSMUSG00000028957	18628	Per3	protein_coding	4	151088109	151129122	322.156	348.092	274.157	344.75	373.275	313.262	537.463	577.534	594.57	655.551	522.074	449.138
1527	ENSMUSG00000027273	134.096	2.95759	0.576129	5.13355	2.84325e-07	2.99908e-06	ENSMUSG00000027273	20614	Snap25	protein_coding	2	136555373	136624348	89.424	65.056	72.8229	82.3283	197.616	198.978	23.6124	12.954	6.82108	4.6825	27.8439	14.6703
1528	ENSMUSG00000046798	3311.7	-0.410763	0.0800154	-5.13355	2.84333e-07	2.99908e-06	ENSMUSG00000046798	64945	Cldn12	protein_coding	5	5539537	5564958	2815.71	2903.02	3198.85	2994.69	3225.9	3354.05	3607.07	3682.18	3766.37	3849.96	4745.84	4928.1
1529	ENSMUSG00000028187	2213.19	0.368135	0.0717199	5.13296	2.85218e-07	3.00645e-06	ENSMUSG00000028187	70285	Rpf1	protein_coding	3	146211711	146227184	2793.93	2709.54	2728.72	2782.69	2724.54	2691.81	2369.11	2048.9	2254.37	1780.29	2151.72	2129.46
1530	ENSMUSG00000052102	632.864	-0.61834	0.120535	-5.12995	2.89824e-07	3.053e-06	ENSMUSG00000052102	26384	Gnpda1	protein_coding	18	38460588	38472056	460.878	466.376	480.845	441.485	401.636	417.343	761.218	803.15	690.065	788.534	500.417	555.216
1531	ENSMUSG00000038080	1130.6	-0.293995	0.0573134	-5.12959	2.90368e-07	3.05674e-06	ENSMUSG00000038080	218214	Kdm1b	protein_coding	13	47196975	47238755	940.099	980.065	1080.56	1101.14	1055.78	1075.5	1240.21	1261.94	1231.2	1221.2	1287.01	1401.58
1532	ENSMUSG00000031207	14742.4	-0.765368	0.14923	-5.12877	2.91639e-07	3.06811e-06	ENSMUSG00000031207	17698	Msn	protein_coding	X	95139648	95212158	7139.02	7719.7	8054.43	7161.53	8847.89	9343.79	15533.6	15622.6	12722.4	12430.2	12433.1	13303.7
1533	ENSMUSG00000058569	5203.44	0.332788	0.0649055	5.12727	2.93968e-07	3.09059e-06	ENSMUSG00000058569	67511	Tmed9	protein_coding	13	55721545	55745510	5284.04	5079.44	4981.94	4967.48	5841.56	5795.86	4182.76	4031.94	3919.84	4059.73	4664.63	4506.05
1534	ENSMUSG00000031734	1578.34	1.67105	0.326044	5.12521	2.97203e-07	3.12256e-06	ENSMUSG00000031734	16373	Irx3	protein_coding	8	92525153	92528695	26.3686	39.7095	44.9789	33.9604	58.5529	68.3667	15.7416	15.113	14.779	8.42851	13.922	18.0558
1535	ENSMUSG00000052271	14.8792	2.91058	0.568081	5.12352	2.99879e-07	3.14863e-06	ENSMUSG00000052271	17341	Bhlha15	protein_coding	5	144127104	144131259	17.1969	23.6567	8.5674	16.4657	47.5742	24.4896	0	4.31801	0	0	7.73443	5.64244
1536	ENSMUSG00000041650	1107.32	0.355545	0.0694025	5.12294	3.008e-07	3.15625e-06	ENSMUSG00000041650	110821	Pcca	protein_coding	14	122771736	123128512	1305.82	1247.89	1249.77	1208.17	1166.48	1336.72	1026.58	941.326	1068.64	905.596	986.139	945.672
1537	ENSMUSG00000029372	39.0075	1.12624	0.219891	5.1218	3.02641e-07	3.17349e-06	ENSMUSG00000029372	57349	Ppbp	protein_coding	5	90916377	90917922	53.8837	40.5544	59.9718	43.2223	42.0849	67.3463	28.11	23.7491	26.1475	13.111	28.6174	20.3128
1538	ENSMUSG00000022702	2267.14	-0.319211	0.0623275	-5.12151	3.03103e-07	3.17628e-06	ENSMUSG00000022702	15260	Hira	protein_coding	16	18695787	18789059	1953.57	2028.56	2266.08	2092.17	2038.37	2207.12	2513.03	2467.74	2630.66	2797.33	2517.56	2776.08
1539	ENSMUSG00000021824	3530.95	0.64999	0.126957	5.11977	3.05903e-07	3.20353e-06	ENSMUSG00000021824	55946	Ap3m1	protein_coding	14	21081510	21102576	3489.83	3372.77	4030.96	4526	4888.25	4277.51	2718.8	2407.29	2904.64	2075.29	2960.74	2601.16
1540	ENSMUSG00000063531	3703.93	-0.791272	0.154558	-5.11958	3.06218e-07	3.20475e-06	ENSMUSG00000063531	20349	Sema3e	protein_coding	5	14075290	14306703	2279.17	2243.17	2222.17	2371.05	1104.27	1242.85	3191.04	2933.01	3342.33	3599.91	3193.54	3575.05
1541	ENSMUSG00000042772	1934.39	-0.293579	0.0573615	-5.11805	3.08704e-07	3.22867e-06	ENSMUSG00000042772	226517	Smg7	protein_coding	1	152712746	152778397	1688.74	1748.91	1735.97	1668.18	1715.42	1738.76	1910.35	2109.35	1974.7	2337.51	2148.62	2133.97
1542	ENSMUSG00000027420	44.8554	1.37298	0.268291	5.11751	3.09603e-07	3.23597e-06	ENSMUSG00000027420	12075	Bfsp1	protein_coding	2	143668448	143705093	32.1009	44.7788	44.9789	30.8731	39.3402	51.0199	7.87079	11.8745	13.6422	11.238	26.297	21.4413
1543	ENSMUSG00000029094	1215.33	-0.637737	0.124644	-5.11647	3.11299e-07	3.25159e-06	ENSMUSG00000029094	70292	Afap1	protein_coding	5	36050663	36161267	903.412	1006.26	1210.15	1066.15	789.549	1003.05	1555.04	1686.18	1745.06	1868.32	1159.39	1288.73
1544	ENSMUSG00000042807	10.6	2.94823	0.576238	5.11634	3.11528e-07	3.25188e-06	ENSMUSG00000042807	329152	Hecw2	protein_coding	1	53846035	54234327	26.3686	18.5874	48.1916	51.4552	8.234	5.10199	3.3732	4.31801	3.41054	3.746	2.32033	3.38546
1545	ENSMUSG00000019302	4948.38	-0.422592	0.0826138	-5.11527	3.13291e-07	3.26816e-06	ENSMUSG00000019302	11975	Atp6v0a1	protein_coding	11	100900278	100954545	3614.79	4032.63	5139.37	4966.45	4688.81	5053.01	5572.52	5383.48	6414.08	6772.77	6241.68	6466.23
1546	ENSMUSG00000031996	23985	0.992904	0.194185	5.11317	3.16791e-07	3.30254e-06	ENSMUSG00000031996	11804	Aplp2	protein_coding	9	31060853	31123111	32252.3	32572.8	49028	44549.9	38312.8	42618	15167	15308.4	22524.3	22514.4	22143.7	22598
1547	ENSMUSG00000033016	577.95	-0.51366	0.100463	-5.11293	3.17198e-07	3.30464e-06	ENSMUSG00000033016	18018	Nfatc1	protein_coding	18	80649420	80756286	342.792	394.561	430.512	403.408	266.233	368.364	459.879	527.877	584.339	613.408	483.402	478.479
1548	ENSMUSG00000037455	738.592	-0.806498	0.157744	-5.1127	3.17593e-07	3.30661e-06	ENSMUSG00000037455	76306	Slc18b1	protein_coding	10	23672884	23703866	436.802	440.184	596.505	606.142	552.593	512.24	796.075	740.539	927.666	887.803	1095.97	1049.49
1549	ENSMUSG00000041915	1954.93	-0.32658	0.06388	-5.1124	3.18087e-07	3.30963e-06	ENSMUSG00000041915	225339	Ammecr1l	protein_coding	18	31892879	31915796	1804.53	1795.38	1955.51	1722.72	1607.46	1718.35	2272.41	2170.88	2090.66	2281.32	2092.94	2389.01
1550	ENSMUSG00000071064	1082.14	-0.518245	0.101424	-5.10969	3.2268e-07	3.35525e-06	ENSMUSG00000071064	622675	Zfp827	protein_coding	8	79755066	79920395	935.513	962.322	1043.08	962.211	826.145	843.87	1196.36	1271.65	1424.47	1650.11	1158.62	1279.7
1551	ENSMUSG00000049511	696.081	-1.46002	0.285749	-5.10943	3.23135e-07	3.35781e-06	ENSMUSG00000049511	15551	Htr1b	protein_coding	9	81510344	81515881	60.7625	67.5907	119.944	109.085	107.042	135.713	131.555	179.197	284.211	283.76	360.424	410.769
1552	ENSMUSG00000042256	48.8576	-4.10834	0.80409	-5.1093	3.23358e-07	3.35796e-06	ENSMUSG00000042256	627626	Ptchd4	protein_coding	17	42626838	42815968	6.87877	5.91418	5.35463	6.17462	0	0	24.7368	34.5441	53.4318	44.952	155.462	103.821
1553	ENSMUSG00000027852	5567.94	-0.332446	0.0650893	-5.10754	3.26386e-07	3.38723e-06	ENSMUSG00000027852	18176	Nras	protein_coding	3	102965601	102975230	4282.04	4368.05	4505.38	4269.75	4662.27	4645.88	5623.12	5589.66	5528.48	5190.09	5923.02	5807.2
1554	ENSMUSG00000068882	10622	0.399715	0.0782772	5.10641	3.28334e-07	3.40525e-06	ENSMUSG00000068882	20823	Ssb	protein_coding	2	69691906	69702190	12674.1	12140.1	11483.5	13757.1	13143.3	11559.1	10377.1	8899.42	10488.5	7870.35	10142.2	8890.22
1555	ENSMUSG00000024947	2634.89	-0.264853	0.051906	-5.10255	3.35109e-07	3.47328e-06	ENSMUSG00000024947	17283	Men1	protein_coding	19	6385009	6390921	2695.33	2655.47	2563.79	2496.6	2694.35	2791.81	3204.54	3193.17	2921.69	3007.1	3294.09	3480.26
1556	ENSMUSG00000021614	164.739	-1.14625	0.224655	-5.10224	3.3566e-07	3.47676e-06	ENSMUSG00000021614	13003	Vcan	protein_coding	13	89803431	89890628	58.4696	70.1253	46.0498	59.688	31.1062	28.5712	113.564	118.745	123.916	155.459	68.0629	72.2232
1557	ENSMUSG00000033543	1861.29	0.249238	0.0488584	5.10123	3.37456e-07	3.49311e-06	ENSMUSG00000033543	235459	Gtf2a2	protein_coding	9	69919832	69930148	1724.28	1693.15	1662.08	1654.8	1944.14	1864.27	1559.54	1404.43	1414.24	1509.64	1485.01	1498.63
1558	ENSMUSG00000033769	2898.89	-0.348265	0.0682727	-5.10108	3.37715e-07	3.49355e-06	ENSMUSG00000033769	75914	Exoc6b	protein_coding	6	84595469	85046495	2175.98	2297.24	2759.77	2325.77	2357.67	2544.87	2903.2	2895.23	3125.19	3181.29	3048.91	3254.56
1559	ENSMUSG00000027227	1650.98	-1.10613	0.217049	-5.09623	3.46493e-07	3.58205e-06	ENSMUSG00000027227	20322	Sord	protein_coding	2	122065230	122095821	1077.67	1076.38	1999.42	1691.85	2047.52	2218.35	2234.18	2121.22	3873.23	3980.13	4595.02	4960.83
1560	ENSMUSG00000052013	6.12154	4.77187	0.936445	5.09573	3.47397e-07	3.5891e-06	ENSMUSG00000052013	208154	Btla	protein_coding	16	45044678	45078033	19.4899	23.6567	29.9859	50.4261	6.40422	10.204	0	1.0795	2.27369	1.873	0	0
1561	ENSMUSG00000039349	5001.43	-0.35393	0.0694828	-5.09377	3.51005e-07	3.62405e-06	ENSMUSG00000039349	226777	C130074G19Rik	protein_coding	1	184604123	184615415	5081.12	4836.96	4932.68	4564.07	5365.82	5795.86	6049.27	6109.98	7170.09	6599.52	6304.33	6846.53
1562	ENSMUSG00000024019	2731.73	0.208413	0.0409261	5.09242	3.53516e-07	3.64764e-06	ENSMUSG00000024019	74157	Cmtr1	protein_coding	17	29879569	29924953	3054.17	3161.55	3373.41	3187.13	3260.66	3347.93	2894.2	2879.03	2827.34	2818.87	2621.2	2745.61
1563	ENSMUSG00000034543	2596.27	-0.343225	0.0674597	-5.08785	3.62148e-07	3.73432e-06	ENSMUSG00000034543	74522	Morc2a	protein_coding	11	3599191	3640477	2372.03	2458.61	2495.26	2256.82	2263.43	2368.35	2775.02	2926.53	3102.45	3126.98	2999.41	3101.08
1564	ENSMUSG00000114245	8.26421	4.25081	0.835975	5.08485	3.67913e-07	3.79134e-06	ENSMUSG00000114245	102643076	Percc1	protein_coding	17	25391871	25394445	34.3939	18.5874	52.4753	62.7753	8.234	4.08159	1.1244	4.31801	1.13685	0.936501	0	2.25697
1565	ENSMUSG00000021108	12.5222	3.88428	0.764401	5.08146	3.74537e-07	3.85714e-06	ENSMUSG00000021108	18755	Prkch	protein_coding	12	73631570	73824959	9.1717	5.91418	13.922	10.291	18.2978	17.3468	1.1244	2.159	1.13685	0	0.773443	0
1566	ENSMUSG00000045078	1821.97	-0.267118	0.0525693	-5.08125	3.74959e-07	3.85901e-06	ENSMUSG00000045078	108086	Rnf216	protein_coding	5	142976648	143098749	1708.23	1782.7	1915.88	1723.75	1649.54	1802.02	1919.35	2070.49	2156.6	2344.06	2036.47	2205.06
1567	ENSMUSG00000031620	22.8332	2.34298	0.461189	5.0803	3.76838e-07	3.87588e-06	ENSMUSG00000031620	71831	Iqcm	protein_coding	8	76175322	76711131	14.904	10.9835	13.922	21.6112	12.8084	9.18359	1.1244	4.31801	1.13685	3.746	0	6.77092
1568	ENSMUSG00000026675	1404.75	0.832857	0.164302	5.06905	3.998e-07	4.10942e-06	ENSMUSG00000026675	15490	Hsd17b7	protein_coding	1	169777104	169796810	1583.26	1704.13	1894.47	1587.91	2259.78	2270.39	943.371	885.192	841.266	748.264	1556.94	1366.6
1569	ENSMUSG00000026679	23.3088	-1.37992	0.272234	-5.06888	4.0017e-07	4.11061e-06	ENSMUSG00000026679	71233	Enkur	protein_coding	2	21185542	21210176	10.3182	18.5874	11.7802	14.4074	8.234	11.2244	42.7272	46.4186	35.2422	27.1585	23.9767	21.4413
1570	ENSMUSG00000020902	25.3205	-3.00863	0.594018	-5.06488	4.08652e-07	4.19506e-06	ENSMUSG00000020902	18208	Ntn1	protein_coding	11	68100190	68291649	11.4646	9.29372	16.0639	16.4657	0	4.08159	84.3299	90.6782	114.821	134.856	17.7892	16.9273
1571	ENSMUSG00000020178	240.718	-1.77604	0.350845	-5.06218	4.14487e-07	4.25225e-06	ENSMUSG00000020178	11540	Adora2a	protein_coding	10	75152711	75170618	43.5656	34.6402	44.9789	42.1932	110.702	113.264	134.928	131.699	127.327	168.57	426.167	344.189
1572	ENSMUSG00000037379	607.968	-1.77437	0.350698	-5.05955	4.20246e-07	4.30859e-06	ENSMUSG00000037379	100689	Spon2	protein_coding	5	33355528	33375799	255.661	279.656	576.158	633.928	305.573	276.528	1241.34	1299.72	1647.29	1669.78	1058.07	1044.98
1573	ENSMUSG00000043923	352.529	-0.575954	0.113885	-5.05733	4.25166e-07	4.35626e-06	ENSMUSG00000043923	382073	Ccdc84	protein_coding	9	44321456	44329866	308.398	283.881	274.157	308.731	245.19	246.936	400.286	419.926	396.759	466.377	407.604	391.585
1574	ENSMUSG00000118376	784.01	-1.2158	0.240423	-5.05693	4.26052e-07	4.36257e-06	ENSMUSG00000118376	100503565	Gm9926	lncRNA	18	66637249	66644816	695.902	675.062	703.598	786.235	415.36	373.466	1264.95	1510.22	1704.13	1835.54	1106.02	1055.14
1575	ENSMUSG00000049940	3557.66	0.287395	0.0568671	5.0538	4.33098e-07	4.4319e-06	ENSMUSG00000049940	70804	Pgrmc2	protein_coding	3	41020761	41037481	3790.2	3663.41	3790	3771.66	3848.02	4124.45	3143.82	3004.26	3099.04	2827.3	3379.17	3379.82
1576	ENSMUSG00000021764	4392.66	0.524796	0.103904	5.05076	4.40063e-07	4.49746e-06	ENSMUSG00000021764	17993	Ndufs4	protein_coding	13	114424331	114524794	4861	4774.44	4584.63	5063.19	5989.78	5316.28	4053.46	3904.56	3456.01	3131.66	3485.91	3231.99
1577	ENSMUSG00000021948	3125	-0.394292	0.0780644	-5.05086	4.39818e-07	4.49746e-06	ENSMUSG00000021948	18753	Prkcd	protein_coding	14	30317311	30348167	2471.77	2532.96	2708.37	2525.42	3022.79	2968.34	3530.61	3522.42	3528.77	3354.55	3743.46	3651.79
1578	ENSMUSG00000018411	67.6211	1.45472	0.288058	5.05011	4.41556e-07	4.50985e-06	ENSMUSG00000018411	17762	Mapt	protein_coding	11	104122216	104222916	191.459	203.617	190.625	182.151	113.446	87.7543	58.4688	69.0881	82.9898	84.2851	33.258	25.9552
1579	ENSMUSG00000043940	2737.6	-0.468884	0.0928528	-5.04975	4.42389e-07	4.51551e-06	ENSMUSG00000043940	72145	Wdfy3	protein_coding	5	101980822	102217787	2067.07	2325.96	2724.43	2459.56	2188.41	2455.08	2877.34	3039.88	3558.33	3923.94	2830.03	3453.17
1580	ENSMUSG00000033855	1301	-0.497666	0.0986151	-5.04655	4.49858e-07	4.58883e-06	ENSMUSG00000033855	77057	Ston1	protein_coding	17	88905112	88970014	802.523	839.814	985.251	865.476	1028.34	1191.83	1201.98	1241.43	1233.48	1277.39	1502.8	1608.09
1581	ENSMUSG00000048636	3.38717	6.15379	1.21965	5.04555	4.52227e-07	4.61009e-06	ENSMUSG00000048636	74516	A730049H05Rik	lncRNA	6	92793459	92824155	11.4646	12.6732	24.6313	22.6403	2.74467	6.12239	0	0	0	0	0	0
1582	ENSMUSG00000022408	115.402	-1.20119	0.238091	-5.04509	4.53318e-07	4.61828e-06	ENSMUSG00000022408	213956	Fam83f	protein_coding	15	80556048	80584626	64.2019	59.1418	89.9577	85.4156	107.957	101.019	175.406	158.687	208.043	204.157	211.923	208.77
1583	ENSMUSG00000028262	50.8012	-2.67078	0.529403	-5.04489	4.53787e-07	4.62014e-06	ENSMUSG00000028262	80797	Clca3a2	protein_coding	3	144502320	144525255	5.73231	9.29372	12.8511	27.7858	12.8084	3.0612	30.3588	42.1006	150.064	118.936	73.477	40.6255
1584	ENSMUSG00000030516	11189.6	-0.5284	0.104789	-5.04254	4.59392e-07	4.67131e-06	ENSMUSG00000030516	21872	Tjp1	protein_coding	7	64945913	65177529	8424.2	9131.5	10675	9706.5	9252.27	10277.5	11001.1	11578.7	14722.2	14660	14827.7	16094.5
1585	ENSMUSG00000046605	376.107	0.39434	0.078201	5.04264	4.59142e-07	4.67131e-06	ENSMUSG00000046605	210004	B3gntl1	protein_coding	11	121507023	121563979	470.049	458.772	352.334	432.223	396.147	369.384	311.459	320.612	305.812	327.775	317.111	302.435
1586	ENSMUSG00000046668	463.91	-0.743164	0.147398	-5.04189	4.60966e-07	4.68436e-06	ENSMUSG00000046668	67393	Cxxc5	protein_coding	18	35962450	35994741	58.4696	49.8481	51.4044	37.0477	36.5956	29.5916	74.2103	94.9962	78.4424	83.3486	57.2348	51.9104
1587	ENSMUSG00000060675	770.333	0.749996	0.148769	5.04136	4.62238e-07	4.69432e-06	ENSMUSG00000060675	225845	Plaat3	protein_coding	19	7534824	7565910	1339.07	1358.57	924.208	1138.19	685.252	738.769	619.544	741.618	686.655	563.774	537.543	529.261
1588	ENSMUSG00000118346	646.396	0.327182	0.0649047	5.04096	4.632e-07	4.70113e-06	ENSMUSG00000118346	67706	Tmem179b	protein_coding	19	8749889	8751831	847.235	863.471	747.506	847.981	801.443	798.972	661.147	627.191	641.181	581.567	732.45	664.679
1589	ENSMUSG00000002881	2775.64	0.611483	0.121319	5.04029	4.64815e-07	4.71455e-06	ENSMUSG00000002881	17936	Nab1	protein_coding	1	52496453	52539838	3129.84	2973.99	3228.84	2969.99	3839.79	3983.64	2274.66	2079.12	2135	1936.68	2499.77	2246.82
1590	ENSMUSG00000031568	1213.01	0.241098	0.0478431	5.03934	4.67137e-07	4.73513e-06	ENSMUSG00000031568	192174	Rwdd4a	protein_coding	8	47986699	48005990	1303.53	1291.83	1305.46	1264.77	1352.21	1295.91	1056.94	1118.36	1074.32	1027.34	1198.06	1130.74
1591	ENSMUSG00000063455	285.565	-0.856704	0.170022	-5.03878	4.68513e-07	4.74609e-06	ENSMUSG00000063455	330286	D630045J12Rik	protein_coding	6	38100109	38230944	145.601	130.112	193.837	183.18	128.999	113.264	215.885	229.934	327.412	375.537	201.869	268.58
1592	ENSMUSG00000045629	9.11128	4.42301	0.877849	5.03847	4.69274e-07	4.75081e-06	ENSMUSG00000045629	225608	Sh3tc2	protein_coding	18	62086146	62157473	6.87877	5.91418	21.4185	9.26193	14.6382	7.14279	0	0	1.13685	0.936501	0.773443	0
1593	ENSMUSG00000039781	917.11	-0.365762	0.0726057	-5.03765	4.71283e-07	4.76816e-06	ENSMUSG00000039781	12009	Cep131	protein_coding	11	119955256	119977653	822.013	818.692	683.25	667.888	612.975	653.055	984.974	945.644	914.024	873.755	839.185	933.259
1594	ENSMUSG00000036202	3432.17	0.476943	0.0947098	5.03584	4.75761e-07	4.81044e-06	ENSMUSG00000036202	51869	Rif1	protein_coding	2	51962844	52012395	3462.32	3293.36	3845.69	3948.67	4113.34	3804.05	2580.5	2445.07	2826.2	2464.87	3041.18	2782.85
1595	ENSMUSG00000026094	1652.26	0.745107	0.147968	5.03561	4.7634e-07	4.81328e-06	ENSMUSG00000026094	98267	Stk17b	protein_coding	1	53794665	53824383	1363.14	1410.11	1956.58	1996.46	2584.56	2398.96	1046.82	913.259	1209.6	1039.52	1430.87	1345.16
1596	ENSMUSG00000066438	20.7197	2.20652	0.43821	5.0353	4.77093e-07	4.81786e-06	ENSMUSG00000066438	217682	Plekhd1	protein_coding	12	80739365	80770988	17.1969	13.5181	25.7022	19.553	11.8936	19.3876	1.1244	4.31801	3.41054	5.61901	3.86721	4.51395
1597	ENSMUSG00000045165	3685.16	-0.49805	0.0989558	-5.03306	4.8272e-07	4.86858e-06	ENSMUSG00000045165	101602	AI467606	protein_coding	7	126690531	126693158	2931.5	2843.88	2346.4	2327.83	2636.71	2591.81	3965.76	3906.72	3134.28	3174.74	3970.85	3990.33
1598	ENSMUSG00000024960	5712.5	-0.517639	0.102847	-5.0331	4.82601e-07	4.86858e-06	ENSMUSG00000024960	18797	Plcb3	protein_coding	19	6929693	6953838	4085.99	4105.29	4065.23	3662.58	5046.53	5640.76	5773.79	5912.43	5680.82	6078.83	7254.89	7388.21
1599	ENSMUSG00000035357	353.698	1.37249	0.272718	5.03266	4.83726e-07	4.87568e-06	ENSMUSG00000035357	55983	Pdzrn3	protein_coding	6	101126570	101354858	50.4443	57.4521	65.3264	82.3283	51.2338	72.4483	13.4928	23.7491	19.3264	39.333	21.6564	28.2122
1600	ENSMUSG00000039005	4085.54	0.409826	0.0814365	5.03246	4.84225e-07	4.87721e-06	ENSMUSG00000039005	21898	Tlr4	protein_coding	4	66745821	66848521	5012.33	4566.59	5256.1	5633.31	4711.68	4385.67	4056.83	3809.56	3833.44	3223.44	3747.33	3584.08
1601	ENSMUSG00000056673	2492.84	0.198681	0.0394807	5.03236	4.84483e-07	4.87721e-06	ENSMUSG00000056673	20592	Kdm5d	protein_coding	Y	897788	956786	3439.39	3211.4	3421.61	3439.26	3257	3203.03	2683.94	2759.21	3162.71	3006.17	2958.42	2821.22
1602	ENSMUSG00000021944	591.316	0.522708	0.103918	5.02999	4.90507e-07	4.93477e-06	ENSMUSG00000021944	14463	Gata4	protein_coding	14	63436371	63509141	408.14	486.653	531.179	446.631	380.594	436.731	257.487	316.294	313.769	348.378	307.057	328.39
1603	ENSMUSG00000018623	47.9206	5.93784	1.18085	5.02844	4.94477e-07	4.9716e-06	ENSMUSG00000018623	17393	Mmp7	protein_coding	9	7692091	7699586	434.509	430.046	91.0286	130.696	20.1276	14.2856	6.74639	7.55652	2.27369	1.873	0	0
1604	ENSMUSG00000041879	3940.58	-0.394278	0.0784137	-5.02818	4.95157e-07	4.97534e-06	ENSMUSG00000041879	226432	Ipo9	protein_coding	1	135310050	135358237	3244.49	3354.19	3855.33	3419.71	3871.81	4170.37	4677.5	4430.28	4748.61	5033.69	4959.31	4952.93
1605	ENSMUSG00000055485	1084.54	-0.636631	0.126698	-5.02481	5.03939e-07	5.06043e-06	ENSMUSG00000055485	320706	Soga1	protein_coding	2	156857719	156921174	781.887	878.679	859.953	806.817	666.039	819.38	1358.27	1423.86	1339.2	1503.08	812.888	1048.36
1606	ENSMUSG00000030751	8685.79	0.431627	0.0859167	5.02379	5.06625e-07	5.08323e-06	ENSMUSG00000030751	26440	Psma1	protein_coding	7	113863841	113875353	10264.3	9922.31	9812.89	10489.6	11345.5	10337.7	8097.92	7659.07	7851.06	6277.37	8339.26	7872.33
1607	ENSMUSG00000014498	2619.4	-0.378737	0.07539	-5.02371	5.0684e-07	5.08323e-06	ENSMUSG00000014498	237615	Ankrd52	protein_coding	10	128212984	128244573	1860.71	2240.63	2329.26	2265.06	2359.5	2652.02	2582.74	2863.92	2848.94	3344.24	2966.93	3216.19
1608	ENSMUSG00000022843	3759.56	-0.716349	0.14261	-5.02315	5.08321e-07	5.09491e-06	ENSMUSG00000022843	12724	Clcn2	protein_coding	16	20521714	20536496	3487.54	3332.22	3207.42	3281.81	3254.26	3605.07	4778.7	4789.75	5510.29	6033.88	5967.11	6055.46
1609	ENSMUSG00000032265	620.604	1.0962	0.218324	5.02097	5.14122e-07	5.14984e-06	ENSMUSG00000032265	212943	Tent5a	protein_coding	9	85202492	85209401	864.432	853.332	1186.58	1069.24	1448.27	1709.17	375.549	443.675	619.581	555.345	671.348	669.193
1610	ENSMUSG00000034738	1068.02	1.26904	0.252783	5.02028	5.15954e-07	5.16499e-06	ENSMUSG00000034738	329416	Nostrin	protein_coding	2	68966144	69019674	1373.46	1367.02	2040.11	2258.88	2388.77	2155.08	539.712	629.35	1033.39	645.249	1061.94	896.019
1611	ENSMUSG00000025155	1170.38	0.277127	0.0552394	5.01684	5.25285e-07	5.25513e-06	ENSMUSG00000025155	68730	Dus1l	protein_coding	11	120680027	120687229	1360.85	1348.43	1387.92	1314.16	1519.63	1324.48	1163.75	1108.65	1132.3	1259.59	1099.84	1048.36
1612	ENSMUSG00000050567	1563.4	-0.447938	0.0893098	-5.01556	5.28804e-07	5.28705e-06	ENSMUSG00000050567	103806	Maml1	protein_coding	11	50146461	50183138	1152.19	1277.46	1497.15	1319.31	1287.25	1585.7	1615.76	1699.14	1914.45	2002.24	1833.83	2008.71
1613	ENSMUSG00000051890	673.745	0.449009	0.0895363	5.01483	5.30813e-07	5.30385e-06	ENSMUSG00000051890	271005	Klhdc1	protein_coding	12	69287950	69331406	786.473	755.326	626.491	720.372	779.485	791.829	602.678	598.044	532.044	442.965	537.543	557.473
1614	ENSMUSG00000024256	27.333	-3.69953	0.738055	-5.01254	5.37155e-07	5.3639e-06	ENSMUSG00000024256	11516	Adcyap1	protein_coding	17	93506445	93513965	3.43939	0	1.07093	1.0291	0	0	22.488	19.431	5.68423	8.42851	4.64066	5.64244
1615	ENSMUSG00000028910	746.229	0.338223	0.0674872	5.01166	5.39614e-07	5.38178e-06	ENSMUSG00000028910	26922	Mecr	protein_coding	4	131570781	131595097	904.559	963.167	885.655	865.476	807.847	782.646	744.352	702.756	644.592	628.392	698.419	704.176
1616	ENSMUSG00000038725	141.678	-1.07517	0.214532	-5.0117	5.39502e-07	5.38178e-06	ENSMUSG00000038725	192190	Pkhd1l1	protein_coding	15	44320890	44464765	152.479	145.32	184.199	146.133	71.3613	109.183	364.305	273.114	309.222	285.633	221.205	249.396
1617	ENSMUSG00000004035	273.719	1.15298	0.230121	5.0103	5.43462e-07	5.4168e-06	ENSMUSG00000004035	68312	Gstm7	protein_coding	3	107833650	107839133	445.974	460.461	579.37	536.163	763.017	760.197	212.511	196.469	266.022	300.617	318.658	299.049
1618	ENSMUSG00000027358	340.541	-3.55609	0.709784	-5.01009	5.44035e-07	5.41917e-06	ENSMUSG00000027358	12156	Bmp2	protein_coding	2	133394079	133404805	0	0	4.2837	0	0	2.0408	16.866	12.954	9.09477	20.603	3.86721	7.89941
1619	ENSMUSG00000021572	313.277	0.776587	0.155092	5.00726	5.52114e-07	5.49625e-06	ENSMUSG00000021572	74470	Cep72	protein_coding	13	74184619	74210418	279.737	245.861	344.838	313.876	471.168	455.098	149.545	164.084	219.411	223.824	231.259	242.625
1620	ENSMUSG00000002289	817.198	-0.680131	0.135869	-5.00578	5.56349e-07	5.53498e-06	ENSMUSG00000002289	57875	Angptl4	protein_coding	17	33992724	34000804	768.13	708.012	569.732	516.61	666.039	706.116	1018.71	1044.96	833.308	803.518	1396.06	1205.22
1621	ENSMUSG00000046997	10.7598	-5.09464	1.01781	-5.00549	5.57214e-07	5.54017e-06	ENSMUSG00000046997	211949	Spsb4	protein_coding	9	96825535	96900896	0	0	2.14185	2.05821	0	0	11.244	19.431	48.8844	44.0155	6.18754	9.0279
1622	ENSMUSG00000003680	496.947	-0.27688	0.0553283	-5.00431	5.60621e-07	5.57061e-06	ENSMUSG00000003680	225895	Taf6l	protein_coding	19	8751851	8763781	502.15	459.617	473.349	496.028	494.955	479.587	588.061	555.944	568.423	592.805	579.308	634.21
1623	ENSMUSG00000051499	80.8685	-0.936628	0.187188	-5.00366	5.62508e-07	5.58591e-06	ENSMUSG00000051499	330301	Zfp786	protein_coding	6	47796200	47807801	82.5453	75.1946	61.0427	60.7171	42.0849	38.7751	113.564	111.189	125.053	129.237	85.8521	125.262
1624	ENSMUSG00000024082	880.88	0.270222	0.0540116	5.00303	5.64363e-07	5.60089e-06	ENSMUSG00000024082	73694	Ndufaf7	protein_coding	17	79244565	79255481	1007.74	1042.59	1021.66	1042.48	1038.4	1057.13	850.046	824.74	896.971	836.295	916.529	821.539
1625	ENSMUSG00000022337	2624.25	0.452982	0.090551	5.00251	5.65884e-07	5.61252e-06	ENSMUSG00000022337	66736	Emc2	protein_coding	15	43340625	43391159	3239.9	3231.68	3060.7	3475.28	3572.64	2983.65	2320.76	2361.95	2461.27	1898.29	2711.69	2537.97
1626	ENSMUSG00000020464	2417.49	0.558629	0.111739	4.9994	5.75103e-07	5.70045e-06	ENSMUSG00000020464	71701	Pnpt1	protein_coding	11	29080744	29111828	3026.66	2860.77	2953.61	3203.6	3733.66	3326.5	2262.29	1970.09	2310.07	1565.83	2566.28	2296.47
1627	ENSMUSG00000034621	2143.49	-0.29952	0.0599164	-4.99896	5.76395e-07	5.70975e-06	ENSMUSG00000034621	237943	Gpatch8	protein_coding	11	102366741	102447218	1780.46	1824.95	1896.61	1808.13	1858.14	2043.86	2037.41	2229.17	2335.08	2545.41	2242.21	2408.19
1628	ENSMUSG00000032086	3101.36	0.350228	0.0700766	4.99778	5.79936e-07	5.7413e-06	ENSMUSG00000032086	23821	Bace1	protein_coding	9	45749878	45775697	3548.3	3483.45	3252.4	3284.9	3382.34	3620.37	2399.47	2521.72	2672.72	2924.69	2769.7	2846.05
1629	ENSMUSG00000040713	3180.33	0.731485	0.146375	4.99735	5.81231e-07	5.75058e-06	ENSMUSG00000040713	433375	Creg1	protein_coding	1	165591315	165602877	3775.3	3856.89	4243	4218.29	5806.8	5673.42	2909.94	2912.5	2773.9	2507.01	2676.11	2829.12
1630	ENSMUSG00000027353	631.052	1.04503	0.209157	4.99639	5.84141e-07	5.77163e-06	ENSMUSG00000027353	66634	Mcm8	protein_coding	2	132658061	132686117	558.327	551.709	787.13	691.557	1199.42	1134.68	323.827	335.725	367.201	329.648	525.168	503.305
1631	ENSMUSG00000020572	5345.83	0.774637	0.15504	4.99636	5.84231e-07	5.77163e-06	ENSMUSG00000020572	59027	Nampt	protein_coding	12	32869544	32903348	5409.01	5316.01	8152.95	8249.29	8973.23	8559.1	4178.27	3768.54	4600.82	3373.28	5492.99	4689.99
1632	ENSMUSG00000031367	1622.53	-0.623293	0.124751	-4.99629	5.84433e-07	5.77163e-06	ENSMUSG00000031367	108012	Ap1s2	protein_coding	X	162692013	162716662	943.538	869.385	791.414	828.428	833.464	823.462	1533.68	1351.54	1265.31	1190.29	1217.4	1283.09
[truncated: 14,485 more rows]
