# Supplementary material for: Mutant GNAS drives a pyloric metaplasia with tumor suppressive glycans in intraductal papillary mucinous neoplasia
Source: Cell Rep. Author manuscript; Available in PMC 2026 Jan 31. (PMC12860476; doi:10.1016/j.celrep.2025.116684)
Supplement: 5 [file NIHMS2132770-supplement-5.xlsx]

## Sheet: DOX_C241__vs__CONTR_C241-DESeq2
Table S3. C241 Bulk RNA-seq. Related to Figure 2.
	Row.names	baseMean	log2FoldChange	lfcSE	stat	pvalue	padj	ensemblid	entrezgene	gene_symbol	gene_biotype	chromosome_name	chromosome_start	chromosome_end	DOX_C241 / 9522-MT-0001	DOX_C241 / 9522-MT-0002	DOX_C241 / 9522-MT-0009	DOX_C241 / 9522-MT-0010	DOX_C241 / 9522-MT-0017	DOX_C241 / 9522-MT-0018	CONTR_C241 / 9522-MT-0003	CONTR_C241 / 9522-MT-0004	CONTR_C241 / 9522-MT-0011	CONTR_C241 / 9522-MT-0012	CONTR_C241 / 9522-MT-0019	CONTR_C241 / 9522-MT-0020
1	ENSMUSG00000023336	9007.15	8.57772	0.168815	50.8113	0	0	ENSMUSG00000023336	67866	Wfdc1	protein_coding	8	120393104	120414961	12299.8	14071.1	11861.9	11090.3	11883.6	10780	25.7995	27.5751	50.5659	46.8172	11.7033	23.2967
2	ENSMUSG00000030050	2144.61	6.2591	0.197227	31.7355	5.03755e-221	4.05951e-217	ENSMUSG00000030050	66283	Gkn1	protein_coding	6	87322632	87327924	9584.33	8722.57	4141.86	4872.37	7018.12	6277.09	88.1482	112.343	74.8376	96.3354	87.7749	70.8609
3	ENSMUSG00000073408	10770.9	8.13207	0.330661	24.5934	1.48581e-133	7.98226e-130	ENSMUSG00000073408	268949	Mucl3	protein_coding	17	35946644	35954587	24034.1	22205.6	23781.7	24392	41125.7	42287.9	58.0488	59.2353	161.811	164.761	121.715	67.9488
4	ENSMUSG00000020080	1382.59	4.03193	0.177391	22.7291	2.31183e-114	9.31496e-111	ENSMUSG00000020080	216019	Hkdc1	protein_coding	10	62218916	62258270	1320.63	1151.43	689.633	650.38	962.42	1056.95	64.4987	57.1927	56.6338	58.5215	58.5166	61.1539
5	ENSMUSG00000024810	11445.5	5.99626	0.287995	20.8207	2.81049e-96	9.05934e-93	ENSMUSG00000024810	77125	Il33	protein_coding	19	29902514	29938118	22552.3	21295.8	15007.4	15198.1	26970.6	26539.5	188.121	292.091	327.667	373.637	441.215	375.66
6	ENSMUSG00000060962	589.291	6.18127	0.309186	19.9921	6.45616e-89	1.73423e-85	ENSMUSG00000060962	73712	Dmkn	protein_coding	7	30463181	30480488	607.567	527.582	486.501	554.468	515.119	619.244	2.14996	3.0639	13.1471	13.505	10.533	2.91209
7	ENSMUSG00000026399	4628.33	3.91119	0.197953	19.7582	6.82473e-87	1.57134e-83	ENSMUSG00000026399	13136	Cd55	protein_coding	1	130366764	130390481	12606.5	13972.9	5943.64	6566.83	9506.85	9627.24	733.135	792.528	722.081	763.48	443.556	414.488
8	ENSMUSG00000025813	3232.88	2.26991	0.119238	19.0368	8.44812e-81	1.70198e-77	ENSMUSG00000025813	26557	Homer2	protein_coding	7	81250229	81357275	2273.98	1955.55	1925.69	2040.66	2314.23	2466.95	382.692	407.498	596.678	546.501	430.682	325.184
9	ENSMUSG00000031871	394.043	5.92764	0.322666	18.3708	2.2493e-75	4.028e-72	ENSMUSG00000031871	12562	Cdh5	protein_coding	8	104828257	104871143	533.331	632.344	540.331	502.401	684.286	692.751	10.7498	6.12779	9.10186	15.3056	11.7033	5.82418
10	ENSMUSG00000018821	7520.71	1.57613	0.0871043	18.0948	3.50397e-73	5.64734e-70	ENSMUSG00000018821	69534	Avpi1	protein_coding	19	42111712	42117498	11115.9	13745.5	9720.87	10160.4	11117	10086.1	3691.47	3720.59	3749.97	3566.21	3345.98	4041.98
11	ENSMUSG00000005672	1031.89	9.29714	0.538802	17.2552	1.02255e-66	1.49823e-63	ENSMUSG00000005672	16590	Kit	protein_coding	5	75735576	75817382	1262.02	1240.15	952.688	968.263	593.606	755.121	2.14996	3.0639	3.03395	0	0	0.970697
12	ENSMUSG00000041301	14577.5	3.49627	0.202899	17.2315	1.53974e-66	2.068e-63	ENSMUSG00000041301	12638	Cftr	protein_coding	6	18170686	18322767	9905.69	7826.9	8530.52	8789.27	10522.6	11168.7	553.614	644.439	921.311	974.158	1048.62	886.246
13	ENSMUSG00000025902	7138.9	2.57884	0.151301	17.0444	3.8435e-65	4.43324e-62	ENSMUSG00000025902	20671	Sox17	protein_coding	1	4561154	4567577	5139.9	6162.05	3962.09	3713.2	3855.01	3796.77	684.761	597.46	1008.28	925.54	619.106	620.275
14	ENSMUSG00000041372	410.892	6.38881	0.374835	17.0443	3.85092e-65	4.43324e-62	ENSMUSG00000041372	330406	B4galnt3	protein_coding	6	120180034	120271520	846.882	799.396	720.102	725.284	896.887	960.051	12.8997	18.3834	15.1698	6.30231	2.34066	3.88279
15	ENSMUSG00000021749	951.23	5.53673	0.325451	17.0125	6.63878e-65	7.13315e-62	ENSMUSG00000021749	18300	Fam3d	protein_coding	14	14091019	14120836	255.921	235.949	382.904	357.161	502.927	402.063	4.29991	5.10649	14.1585	16.206	1.17033	3.88279
16	ENSMUSG00000021699	4005.43	1.68103	0.0990084	16.9787	1.1817e-64	1.19035e-61	ENSMUSG00000021699	238871	Pde4d	protein_coding	13	108586482	110089995	5829.52	5613.7	6163.02	5889.05	6647.78	6748.2	1801.66	1841.4	1907.35	1894.3	2180.33	1881.21
17	ENSMUSG00000035818	784.273	5.06647	0.302903	16.7264	8.42382e-63	7.98627e-60	ENSMUSG00000035818	226245	Plekhs1	protein_coding	19	56450072	56475184	838.091	806.946	487.516	627.544	478.543	508.983	50.524	26.5538	11.1245	9.00331	2.34066	12.6191
18	ENSMUSG00000000078	11222.1	-0.956871	0.0575278	-16.6332	4.00646e-62	3.58734e-59	ENSMUSG00000000078	23849	Klf6	protein_coding	13	5911481	5920393	9831.46	9845.68	8521.38	9159.22	8769.22	9464.63	18310.1	19188.2	17021.5	16767.8	18531	18088.9
19	ENSMUSG00000030671	6258.69	2.50008	0.150411	16.6216	4.85989e-62	4.12247e-59	ENSMUSG00000030671	18576	Pde3b	protein_coding	7	114014516	114138486	2499.62	2463.31	4142.87	3917.81	4261.93	4576.39	740.66	820.103	483.41	520.391	643.683	657.162
20	ENSMUSG00000029864	208.912	2.50378	0.151291	16.5494	1.61636e-61	1.30255e-58	ENSMUSG00000029864	76263	Gstk1	protein_coding	6	42222869	42227381	650.546	570.053	565.722	576.39	791.729	712.799	144.047	126.641	108.211	108.04	90.1156	104.835
21	ENSMUSG00000005958	1766.42	2.63678	0.159606	16.5205	2.61143e-61	2.00421e-58	ENSMUSG00000005958	13845	Ephb3	protein_coding	16	21023505	21042055	2301.33	2170.73	1890.14	2078.11	1999.52	2440.22	334.318	324.773	463.184	417.753	276.198	253.352
22	ENSMUSG00000025764	3520.27	1.83551	0.115743	15.8585	1.22712e-56	8.98974e-54	ENSMUSG00000025764	269424	Jade1	protein_coding	3	41510166	41571299	7259.55	7577.74	6236.15	5991.36	8420.22	8750.72	1724.26	1736.21	2026.68	1957.32	2594.63	2356.85
23	ENSMUSG00000027238	386.113	3.84345	0.243708	15.7707	4.95006e-56	3.4687e-53	ENSMUSG00000027238	228564	Frmd5	protein_coding	2	121376010	121637568	1325.51	1242.98	1043.08	1012.11	713.242	835.311	62.3487	85.7891	85.9621	91.8337	46.8133	56.3004
24	ENSMUSG00000027375	1223.95	2.61662	0.168316	15.5459	1.69619e-54	1.13906e-51	ENSMUSG00000027375	17153	Mal	protein_coding	2	127475146	127498615	1994.62	1741.3	1470.67	1743.79	2437.67	2342.21	227.895	275.751	315.531	338.524	429.512	326.154
25	ENSMUSG00000024039	265.582	3.57879	0.233727	15.3118	6.37525e-53	4.11e-50	ENSMUSG00000024039	12411	Cbs	protein_coding	17	31827868	31856212	279.364	201.029	232.586	240.239	164.594	223.863	23.6495	20.426	21.2377	26.1096	8.19233	11.6484
26	ENSMUSG00000022652	60.7001	5.02166	0.328854	15.2702	1.20821e-52	7.48951e-50	ENSMUSG00000022652	17450	Morc1	protein_coding	16	48251600	48451263	177.777	157.614	146.255	135.191	121.16	114.716	0	1.0213	9.10186	10.804	0	3.88279
27	ENSMUSG00000041695	409.452	3.63464	0.239095	15.2017	3.44707e-52	2.05765e-49	ENSMUSG00000041695	16518	Kcnj2	protein_coding	11	110956990	110967647	918.189	1053.28	562.675	515.189	665.997	565.784	82.7733	49.0223	65.7357	61.2225	42.132	43.6814
28	ENSMUSG00000048899	82.4078	5.20056	0.346793	14.9961	7.78176e-51	4.47923e-48	ENSMUSG00000048899	194237	Rimkla	protein_coding	4	119322480	119349825	259.828	235.005	165.552	186.345	205.743	180.427	6.44987	9.19169	2.02264	5.40198	3.511	6.79488
29	ENSMUSG00000030049	4678.67	8.14151	0.554055	14.6944	6.99906e-49	3.88979e-46	ENSMUSG00000030049	66284	Gkn2	protein_coding	6	87350339	87356479	21063.6	23815.8	11473.9	11542.4	18554.2	13474.1	19.3496	20.426	107.2	180.966	16.3847	8.73627
30	ENSMUSG00000033060	16819.8	1.04851	0.0721292	14.5366	7.10656e-48	3.81788e-45	ENSMUSG00000033060	380928	Lmo7	protein_coding	14	101967393	102172146	24839.9	26418.7	19474.2	19087.6	23464.6	22945.4	11705.4	12011.5	10570.3	10669.8	10977.7	9930.23
31	ENSMUSG00000018126	508.836	4.21732	0.290331	14.5259	8.30261e-48	4.31655e-45	ENSMUSG00000018126	207495	Baiap2l2	protein_coding	15	79142395	79169737	1452.5	1250.53	840.966	919.85	695.716	864.269	16.1247	35.7455	97.0866	94.5347	36.2803	42.7107
32	ENSMUSG00000025584	152.548	3.35842	0.232939	14.4176	4.01081e-47	2.02007e-44	ENSMUSG00000025584	18584	Pde8a	protein_coding	7	80863344	80984281	268.619	227.455	294.541	294.133	268.228	336.352	19.3496	19.4047	39.4414	23.4086	26.9176	35.9158
33	ENSMUSG00000008540	12224.7	1.24127	0.0864348	14.3608	9.11898e-47	4.3689e-44	ENSMUSG00000008540	56615	Mgst1	protein_coding	6	138117314	138133753	12734.5	14336.3	12802.4	12262.2	15384.2	13243.6	5192.14	5136.11	6057.8	6703.86	5418.64	5652.37
34	ENSMUSG00000044026	1924.89	1.96562	0.136881	14.36	9.21651e-47	4.3689e-44	ENSMUSG00000044026	240660	Slc35g1	protein_coding	19	38384428	38394058	2106.95	1895.14	2193.82	2218.78	2010.18	2373.4	504.165	464.691	618.927	699.557	452.919	533.883
35	ENSMUSG00000030510	132.845	4.2945	0.303135	14.167	1.46698e-45	6.75525e-43	ENSMUSG00000030510	545975	Cers3	protein_coding	7	66393252	66473439	331.134	326.554	233.602	247.546	471.685	393.153	17.1996	11.2343	17.1924	20.7076	14.044	21.3553
36	ENSMUSG00000053310	441.993	4.86308	0.344296	14.1247	2.67488e-45	1.19753e-42	ENSMUSG00000053310	64011	Nrgn	protein_coding	9	37455788	37464200	716.969	638.95	917.14	873.264	617.991	687.183	9.6748	9.19169	59.6678	47.7175	14.044	11.6484
37	ENSMUSG00000033389	1557.64	3.40773	0.242298	14.0642	6.30413e-45	2.74604e-42	ENSMUSG00000033389	216831	Arhgap44	protein_coding	11	64892865	65053787	2540.65	2375.54	1944.99	2113.74	2146.58	2399.01	221.445	237.963	354.973	266.498	95.9672	96.099
38	ENSMUSG00000029086	14426.7	2.99972	0.214929	13.9568	2.85959e-44	1.21284e-41	ENSMUSG00000029086	19126	Prom1	protein_coding	5	44150962	44259374	28041.9	28063.8	18822.2	17986.9	19839	20739.1	3539.9	3813.53	3422.3	3204.28	1352.9	1356.06
39	ENSMUSG00000025348	2024.02	2.69861	0.193517	13.9451	3.36872e-44	1.39215e-41	ENSMUSG00000025348	16404	Itga7	protein_coding	10	128769645	128794155	3294.73	3326.88	3432.93	3647.43	3507.54	3738.85	340.768	347.242	544.089	592.418	668.26	733.847
40	ENSMUSG00000030048	345.574	3.98667	0.287523	13.8656	1.02389e-43	4.12551e-41	ENSMUSG00000030048	68888	Gkn3	protein_coding	6	87360238	87365917	371.183	331.273	330.089	285.912	278.134	270.641	16.1247	17.3621	31.3509	33.3122	14.044	4.85349
41	ENSMUSG00000006386	470.606	5.32199	0.391447	13.5957	4.24676e-42	1.66939e-39	ENSMUSG00000006386	21687	Tek	protein_coding	4	94627526	94763213	1121.36	1044.78	1412.78	1314.46	1831.87	1983.59	16.1247	15.3195	66.747	77.4284	25.7473	15.5312
42	ENSMUSG00000028525	503.68	5.68079	0.418332	13.5796	5.2897e-42	2.02986e-39	ENSMUSG00000028525	18578	Pde4b	protein_coding	4	101944740	102464456	1470.08	1503.47	812.527	822.11	752.105	684.955	50.524	36.7668	7.07923	16.206	3.511	3.88279
43	ENSMUSG00000086825	338.652	3.37987	0.249514	13.5458	8.3891e-42	3.08663e-39	ENSMUSG00000086825	NA	Gm15675	lncRNA	1	130357518	130364928	1139.92	935.302	455.015	578.217	464.065	657.112	60.1988	60.2566	68.7696	127.847	40.9616	46.5935
44	ENSMUSG00000039865	1746.56	3.31885	0.245016	13.5455	8.42662e-42	3.08663e-39	ENSMUSG00000039865	213603	Slc44a3	protein_coding	3	121253177	121326053	1978.01	1739.42	2225.31	2159.41	2110.01	2399.01	147.272	196.089	389.358	320.518	104.16	104.835
45	ENSMUSG00000039672	210.242	9.53138	0.705339	13.5132	1.30724e-41	4.68196e-39	ENSMUSG00000039672	246133	Kcne2	protein_coding	16	92089277	92095017	713.061	573.828	593.145	667.736	574.556	650.429	1.07498	3.0639	1.01132	0	0	0
46	ENSMUSG00000067610	175.514	5.75056	0.432464	13.2972	2.40295e-40	8.41921e-38	ENSMUSG00000067610	503550	Klri1	protein_coding	6	129674181	129694095	844.929	959.841	280.322	319.709	767.345	756.235	2.14996	1.0213	7.07923	14.4053	21.066	27.1795
47	ENSMUSG00000020583	113.787	4.58386	0.3458	13.2558	4.1745e-40	1.4315e-37	ENSMUSG00000020583	17182	Matn3	protein_coding	12	8997929	9022028	365.322	375.631	301.651	258.508	437.394	398.722	5.37489	5.10649	18.2037	21.6079	12.8737	25.2381
48	ENSMUSG00000013083	117.364	4.6665	0.352367	13.2433	4.93297e-40	1.65635e-37	ENSMUSG00000013083	69147	2200002J24Rik	protein_coding	7	30398351	30399961	367.275	353.924	182.819	152.547	322.331	318.532	11.8248	10.213	15.1698	9.90364	5.85166	13.5898
49	ENSMUSG00000097124	232.983	4.71414	0.359365	13.118	2.59706e-39	8.54221e-37	ENSMUSG00000097124	NA	A530020G20Rik	lncRNA	3	121325268	121329855	649.57	426.596	374.778	564.516	243.843	392.039	4.29991	10.213	29.3282	40.5149	11.7033	3.88279
50	ENSMUSG00000022947	743.896	2.87968	0.221291	13.0131	1.0313e-38	3.3243e-36	ENSMUSG00000022947	109857	Cbr3	protein_coding	16	93480103	93487878	767.762	877.731	854.169	875.09	1664.23	1440.08	84.9233	88.853	207.32	216.079	133.418	148.517
51	ENSMUSG00000089774	3818.99	1.35819	0.105528	12.8704	6.60573e-38	2.08754e-35	ENSMUSG00000089774	53881	Slc5a3	protein_coding	16	91855210	91884361	5990.69	5491.01	5785.19	5279.77	4802.19	5641.14	2827.19	2358.18	1919.48	1991.53	1795.29	1976.34
52	ENSMUSG00000060188	436.713	4.08801	0.318175	12.8483	8.78846e-38	2.72392e-35	ENSMUSG00000060188	232983	Cxcl17	protein_coding	7	25099478	25112311	222.71	194.422	95.472	78.5572	100.585	123.626	6.44987	18.3834	9.10186	2.70099	3.511	7.76558
53	ENSMUSG00000022636	8749.82	-0.613029	0.0478959	-12.7992	1.65684e-37	5.03834e-35	ENSMUSG00000022636	11658	Alcam	protein_coding	16	52069359	52274437	6132.33	5685.43	6502.25	6412.46	5897.2	6500.95	9632.88	9571.61	8812.63	8907.87	10171.4	9690.47
54	ENSMUSG00000034762	40.3345	6.64647	0.523256	12.7021	5.7538e-37	1.7173e-34	ENSMUSG00000034762	230587	Glis1	protein_coding	4	107291788	107492258	196.336	166.108	120.863	108.701	158.498	163.721	0	2.0426	1.01132	2.70099	0	2.91209
55	ENSMUSG00000024479	693.35	3.62137	0.285335	12.6916	6.58051e-37	1.92833e-34	ENSMUSG00000024479	105853	Mal2	protein_coding	15	54434588	54466243	2070.81	2482.18	1025.82	931.725	1465.35	1245.17	135.447	127.662	173.947	159.359	85.4342	66.9781
56	ENSMUSG00000067279	208.228	3.72452	0.294048	12.6664	9.0818e-37	2.61377e-34	ENSMUSG00000067279	53412	Ppp1r3c	protein_coding	19	36709131	36714053	457.141	339.767	688.617	664.996	703.336	696.093	26.8744	29.6177	64.7244	70.2258	37.4506	38.8279
57	ENSMUSG00000032311	535.382	2.19513	0.173567	12.6472	1.15992e-36	3.27971e-34	ENSMUSG00000032311	83961	Nrg4	protein_coding	9	55127506	55234128	322.343	324.666	240.711	215.576	324.617	309.622	29.0244	59.2353	98.0979	92.7341	44.4726	53.3883
58	ENSMUSG00000071506	78.5454	3.75789	0.301984	12.444	1.50738e-35	4.18871e-33	ENSMUSG00000071506	109218	Tmem139	protein_coding	6	42238893	42241489	197.313	127.413	217.351	225.624	182.883	233.887	10.7498	8.17039	26.2943	16.206	16.3847	9.70697
59	ENSMUSG00000068587	291.193	2.34869	0.189769	12.3766	3.49811e-35	9.55577e-33	ENSMUSG00000068587	232714	Mgam	protein_coding	6	40605765	40746057	552.867	500.212	353.449	405.574	336.809	459.978	97.823	110.3	108.211	68.4251	78.4123	49.5056
60	ENSMUSG00000106874	1486.45	3.23907	0.262604	12.3344	5.91294e-35	1.58831e-32	ENSMUSG00000106874	NA	Gm20186	lncRNA	6	18842933	18848532	2398.04	2611.48	1157.85	1201.19	1668.04	1610.48	180.596	211.409	224.513	207.976	147.462	155.312
61	ENSMUSG00000031561	303.098	2.51552	0.205083	12.2658	1.38174e-34	3.65075e-32	ENSMUSG00000031561	23965	Tenm3	protein_coding	8	48680717	49296986	492.305	437.922	400.17	443.939	643.137	644.86	74.1735	75.5761	113.268	101.737	102.989	67.9488
62	ENSMUSG00000006315	3223.12	0.479127	0.0394033	12.1596	5.10357e-34	1.32668e-31	ENSMUSG00000006315	69804	Tmem147	protein_coding	7	30427126	30428965	3303.53	3339.15	3092.68	3363.34	3348.28	3265.51	2342.38	2247.88	2389.75	2233.72	2289.17	2640.3
63	ENSMUSG00000021250	902.445	2.35273	0.193888	12.1344	6.93831e-34	1.775e-31	ENSMUSG00000021250	14281	Fos	protein_coding	12	85520664	85524047	2126.49	2367.04	956.751	1094.32	1223.03	1247.4	335.393	286.985	249.796	223.282	333.545	336.832
64	ENSMUSG00000039385	1830.22	2.86897	0.237749	12.0672	1.57306e-33	3.9614e-31	ENSMUSG00000039385	12563	Cdh6	protein_coding	15	13028787	13173761	3857.37	3752.53	2793.06	2842.67	3064.05	3565.11	691.211	728.186	309.463	286.305	348.759	357.217
65	ENSMUSG00000041308	1631.39	-0.594372	0.0497702	-11.9423	7.12165e-33	1.76584e-30	ENSMUSG00000041308	20650	Sntb2	protein_coding	8	107662382	107746346	1370.45	1291.11	1191.37	1261.48	1248.94	1344.29	2074.71	1982.34	1944.77	1913.2	1905.3	1814.23
66	ENSMUSG00000021186	203.848	3.51646	0.296603	11.8558	2.0082e-32	4.84479e-30	ENSMUSG00000021186	23876	Fbln5	protein_coding	12	101712824	101785314	993.402	1168.42	336.183	407.401	541.79	507.869	54.8239	69.4483	38.4301	36.0132	66.7089	80.5679
67	ENSMUSG00000044393	884.335	1.78818	0.150831	11.8555	2.01403e-32	4.84479e-30	ENSMUSG00000044393	13511	Dsg2	protein_coding	18	20691131	20737578	2064.95	1946.11	1620.99	1556.53	1804.44	2022.57	390.217	463.67	674.549	591.517	587.507	481.466
68	ENSMUSG00000001348	280.123	1.69258	0.142906	11.844	2.31111e-32	5.47768e-30	ENSMUSG00000001348	11433	Acp5	protein_coding	9	22038023	22047007	206.104	184.984	198.054	232.018	200.409	159.266	63.4237	52.0862	73.8262	90.0331	43.3023	40.7693
69	ENSMUSG00000027339	77.7452	5.30233	0.452053	11.7294	9.00468e-32	2.10331e-29	ENSMUSG00000027339	215653	Rassf2	protein_coding	2	131831335	131872178	298.9	318.059	152.349	126.97	261.37	271.755	5.37489	6.12779	8.09055	8.10298	2.34066	5.82418
70	ENSMUSG00000097768	57.6238	4.25521	0.36296	11.7236	9.64435e-32	2.22054e-29	ENSMUSG00000097768	102633000	2310043M15Rik	lncRNA	16	93589021	93591953	73.2597	49.0774	60.9396	61.2015	57.1508	67.9386	0	0	7.07923	6.30231	3.511	1.94139
71	ENSMUSG00000028567	3015.04	0.519535	0.0447344	11.6138	3.50752e-31	7.96206e-29	ENSMUSG00000028567	66073	Txndc12	protein_coding	4	108691798	108719324	3573.12	3753.48	3699.03	3678.49	3862.63	3746.65	2338.08	2449.07	2560.66	2565.94	2815.82	2839.29
72	ENSMUSG00000044912	128.4	4.25639	0.368116	11.5626	6.3738e-31	1.42676e-28	ENSMUSG00000044912	238266	Syt16	protein_coding	12	74044435	74320041	87.9117	58.5154	76.1744	58.4612	67.819	79.0761	1.07498	5.10649	2.02264	5.40198	4.68133	3.88279
73	ENSMUSG00000028581	280.119	4.40971	0.384698	11.4628	2.02902e-30	4.47969e-28	ENSMUSG00000028581	16792	Laptm5	protein_coding	4	130640436	130663452	255.921	207.635	282.353	254.854	331.475	433.248	3.22493	10.213	22.249	18.0066	17.555	11.6484
74	ENSMUSG00000020099	7927.62	-1.08545	0.095604	-11.3536	7.1167e-30	1.55e-27	ENSMUSG00000020099	107449	Unc5b	protein_coding	10	60598372	60667360	5477.87	5843.04	6556.08	6376.83	7214.72	6884.08	12872.9	12815.3	11929.5	11272.1	16224.3	16276.6
75	ENSMUSG00000062480	284.24	2.88918	0.256613	11.2589	2.09297e-29	4.49765e-27	ENSMUSG00000062480	224530	Acat3	protein_coding	17	13142700	13159487	418.069	408.664	236.649	244.806	255.274	239.456	29.0244	42.8945	53.5999	45.9169	38.621	33.0037
76	ENSMUSG00000044976	269.353	3.20007	0.285338	11.215	3.44212e-29	7.29957e-27	ENSMUSG00000044976	546144	Wdr72	protein_coding	9	74017638	74190590	196.336	168.94	237.664	228.364	304.042	318.532	17.1996	16.3408	48.5433	27.0099	24.577	24.2674
77	ENSMUSG00000006567	478.295	2.72747	0.243552	11.1987	4.13742e-29	8.6601e-27	ENSMUSG00000006567	11979	Atp7b	protein_coding	8	22482801	22550321	518.679	332.216	378.841	390.959	408.438	444.386	54.8239	35.7455	117.313	87.3321	29.2583	47.5642
78	ENSMUSG00000024028	7025.89	2.38239	0.213355	11.1664	5.95714e-29	1.23091e-26	ENSMUSG00000024028	21785	Tff2	protein_coding	17	31360023	31363256	19807.5	17510.3	12803.4	13217.7	12109.1	12940.6	1331.9	1712.72	4107.97	4401.72	2863.8	2532.55
79	ENSMUSG00000025555	5617.13	-0.695131	0.0624561	-11.1299	8.97207e-29	1.83042e-26	ENSMUSG00000025555	223254	Farp1	protein_coding	14	121272612	121521156	5117.44	5087.06	5430.73	5311.74	5242.63	5606.61	8439.65	8797.47	7749.73	7563.68	9573.32	9356.55
80	ENSMUSG00000025355	152.48	2.00219	0.180922	11.0666	1.8213e-28	3.66924e-26	ENSMUSG00000025355	58223	Mmp19	protein_coding	10	128626779	128636693	126.984	102.874	127.973	143.413	108.968	108.034	22.5745	19.4047	32.3622	30.6112	38.621	35.9158
81	ENSMUSG00000004891	9773.21	-1.29439	0.117319	-11.0331	2.64711e-28	5.26709e-26	ENSMUSG00000004891	18008	Nes	protein_coding	3	87878385	87887758	7441.23	9011.37	10070.3	9309.94	12612	10606.2	28348.2	29956.7	21110.3	19928.8	24364	21136
82	ENSMUSG00000030428	68.3752	3.38414	0.307874	10.992	4.17753e-28	8.21088e-26	ENSMUSG00000030428	57776	Ttyh1	protein_coding	7	4122407	4139707	81.0741	112.312	104.613	89.5186	152.402	142.56	7.52485	14.2982	13.1471	12.6046	15.2143	2.91209
83	ENSMUSG00000001946	249.314	2.96527	0.269869	10.9878	4.37521e-28	8.49582e-26	ENSMUSG00000001946	69524	Esam	protein_coding	9	37439374	37449615	285.225	295.408	398.138	409.228	220.221	279.551	31.1744	52.0862	61.6904	56.7208	17.555	21.3553
84	ENSMUSG00000030167	175.202	6.23746	0.56859	10.9701	5.32393e-28	1.0215e-25	ENSMUSG00000030167	16641	Klrc1	protein_coding	6	129642978	129655936	798.043	875.843	120.863	128.797	476.257	529.03	7.52485	14.2982	2.02264	1.80066	11.7033	1.94139
85	ENSMUSG00000021990	2102.13	1.51217	0.138043	10.9543	6.33662e-28	1.2015e-25	ENSMUSG00000021990	219140	Spata13	protein_coding	14	60871450	61002005	2124.53	2079.18	1706.31	1742.87	1600.22	1908.96	585.863	624.013	914.232	822.902	481.007	482.436
86	ENSMUSG00000032358	44.0813	3.51225	0.321352	10.9296	8.32008e-28	1.55924e-25	ENSMUSG00000032358	208994	Fam83b	protein_coding	9	76397336	76474398	63.4918	56.6278	112.738	118.749	131.066	129.195	6.44987	6.12779	14.1585	11.7043	7.02199	7.76558
87	ENSMUSG00000030759	46745.4	1.41201	0.129574	10.8974	1.18647e-27	2.19797e-25	ENSMUSG00000030759	67420	Far1	protein_coding	7	113113041	113170718	58214.1	63847.8	64083	57874.7	73824.4	63812.2	16852.4	17214	24657	27507.8	30058.8	27132
88	ENSMUSG00000047842	176.141	5.08314	0.46696	10.8856	1.34999e-27	2.47247e-25	ENSMUSG00000047842	68203	Diras2	protein_coding	13	52658416	52685315	578.263	571.941	130.004	163.509	185.931	191.565	19.3496	15.3195	8.09055	2.70099	4.68133	3.88279
89	ENSMUSG00000041046	1182.38	6.99921	0.643324	10.8798	1.43937e-27	2.60656e-25	ENSMUSG00000041046	56089	Ramp3	protein_coding	11	6608521	6627475	3530.14	3722.33	786.12	837.639	973.85	1064.74	25.7995	38.8093	4.04527	7.20265	4.68133	4.85349
90	ENSMUSG00000021187	615.524	3.90682	0.359374	10.8712	1.58158e-27	2.83225e-25	ENSMUSG00000021187	74413	Tc2n	protein_coding	12	101611702	101684782	2338.45	2527.49	796.277	814.802	941.845	986.781	153.722	161.365	40.4527	41.4152	66.7089	97.0697
91	ENSMUSG00000050395	1023.8	3.34945	0.311649	10.7475	6.08746e-27	1.07815e-24	ENSMUSG00000050395	326623	Tnfsf15	protein_coding	4	63642840	63663350	355.554	366.193	416.42	345.286	245.367	327.442	17.1996	12.2556	64.7244	72.0265	17.555	16.5019
92	ENSMUSG00000022738	28.1737	4.11371	0.383358	10.7307	7.30215e-27	1.27923e-24	ENSMUSG00000022738	195333	Gsc2	protein_coding	16	17730971	17732923	82.0509	74.5599	53.8299	43.8459	71.629	63.4837	3.22493	4.08519	0	3.60132	8.19233	3.88279
93	ENSMUSG00000006651	305.123	2.70564	0.252747	10.7049	9.65209e-27	1.67272e-24	ENSMUSG00000006651	11803	Aplp1	protein_coding	7	30134407	30144960	309.644	348.261	218.367	192.739	318.521	297.371	60.1988	61.2779	42.4754	46.8172	19.8956	27.1795
94	ENSMUSG00000031355	862.379	-1.69222	0.159375	-10.6179	2.46118e-26	4.21988e-24	ENSMUSG00000031355	11856	Arhgap6	protein_coding	X	167578095	168087431	495.236	514.369	531.19	507.881	374.909	400.949	2037.08	2057.92	1224.71	1160.53	1369.29	1277.44
95	ENSMUSG00000032046	3215.41	-0.489573	0.0465348	-10.5206	6.94487e-26	1.17822e-23	ENSMUSG00000032046	76192	Abhd12	protein_coding	2	150674413	150746661	2391.2	2559.58	2366.49	2262.63	2522.26	2511.5	3402.31	3409.09	3360.61	3311.42	3535.57	3502.28
96	ENSMUSG00000026872	714.216	-1.27155	0.121531	-10.4628	1.28038e-25	2.14956e-23	ENSMUSG00000026872	24136	Zeb2	protein_coding	2	44873644	45007407	534.308	661.601	894.796	839.466	759.725	826.401	1942.49	1859.78	1862.85	1795.26	1748.48	1692.9
97	ENSMUSG00000044005	1298.63	1.37951	0.1327	10.3957	2.59466e-25	4.31114e-23	ENSMUSG00000044005	216456	Gls2	protein_coding	10	128030326	128045873	1338.21	1393.04	1670.76	1652.44	1512.59	1338.73	488.04	414.647	757.477	787.789	476.325	496.026
98	ENSMUSG00000039156	4807.09	0.855112	0.0825657	10.3567	3.90007e-25	6.41402e-23	ENSMUSG00000039156	116873	Stim2	protein_coding	5	54155841	54278399	6898.14	6641.5	7515.88	7417.26	7687.16	7869.75	3929.04	3785.95	4561.05	4196.44	4057.54	3809.99
99	ENSMUSG00000030413	549.249	2.75479	0.266165	10.35	4.18675e-25	6.81594e-23	ENSMUSG00000030413	21946	Pglyrp1	protein_coding	7	18605256	18624384	1104.76	775.801	546.425	585.525	313.948	432.134	76.3234	114.385	127.426	120.644	55.0056	62.1246
100	ENSMUSG00000110195	97.7327	2.61863	0.253884	10.3143	6.07199e-25	9.78623e-23	ENSMUSG00000110195	207728	Pde2a	protein_coding	7	101070898	101162034	296.946	250.106	231.57	254.854	242.319	246.138	64.4987	58.214	33.3735	20.7076	40.9616	31.0623
101	ENSMUSG00000024032	4355.07	3.39553	0.330775	10.2654	1.0094e-24	1.61074e-22	ENSMUSG00000024032	21784	Tff1	protein_coding	17	31380369	31384251	7555.52	6505.59	5089.47	6014.19	9368.16	8950.08	177.371	236.941	772.647	914.736	1118.84	911.485
102	ENSMUSG00000033998	1006.01	3.29874	0.322163	10.2393	1.32135e-24	2.08787e-22	ENSMUSG00000033998	16525	Kcnk1	protein_coding	8	126721909	126757424	2002.43	1998.02	987.221	933.552	890.791	857.586	222.52	230.814	113.268	104.438	55.0056	53.3883
103	ENSMUSG00000036856	600.644	4.49488	0.439486	10.2276	1.4922e-24	2.33492e-22	ENSMUSG00000036856	22417	Wnt4	protein_coding	4	137004800	137027037	1607.81	1337.36	1780.45	1800.42	1418.86	1716.29	18.2746	32.6816	140.573	169.262	32.7693	33.9744
104	ENSMUSG00000010796	142.922	8.91886	0.873033	10.216	1.68212e-24	2.60679e-22	ENSMUSG00000010796	74068	Asz1	protein_coding	6	18050963	18109060	194.382	151.007	151.333	120.576	67.819	76.8486	0	1.0213	0	0	0	0
105	ENSMUSG00000046027	1604.52	1.73316	0.169923	10.1997	1.98955e-24	3.05386e-22	ENSMUSG00000046027	170460	Stard5	protein_coding	7	83281167	83302335	2192.91	1948	2696.58	3002.53	2103.91	2329.96	536.414	583.162	829.281	822.902	767.738	753.261
106	ENSMUSG00000052135	54.404	2.42175	0.237793	10.1843	2.33078e-24	3.54388e-22	ENSMUSG00000052135	329934	Foxo6	protein_coding	4	120124276	120144546	62.515	67.0095	76.1744	58.4612	104.395	83.5311	22.5745	14.2982	13.1471	14.4053	10.533	9.70697
107	ENSMUSG00000025937	6446.32	0.712537	0.0699746	10.1828	2.3666e-24	3.56472e-22	ENSMUSG00000025937	212442	Lactb2	protein_coding	1	13693554	13730770	7431.47	8331.83	9067.81	9252.39	8192.38	8227.26	4932	4900.19	4850.28	5205.71	5501.73	5430.08
108	ENSMUSG00000037280	42.9168	5.97146	0.589067	10.1371	3.77967e-24	5.64046e-22	ENSMUSG00000037280	207839	Galnt6	protein_coding	15	100589694	100627257	185.591	133.075	60.9396	56.6342	91.4413	111.375	4.29991	2.0426	2.02264	1.80066	0	0
109	ENSMUSG00000020774	10724	1.92771	0.190438	10.1225	4.39074e-24	6.49226e-22	ENSMUSG00000020774	11484	Aspa	protein_coding	11	73195818	73220422	13932	14545.8	12587.1	13697.3	9306.44	9043.64	3323.83	3031.21	3801.55	4075.8	2333.64	2650
110	ENSMUSG00000004038	428.529	6.40675	0.633	10.1213	4.44642e-24	6.51481e-22	ENSMUSG00000004038	14864	Gstm3	protein_coding	3	107871012	107876599	473.746	470.011	267.118	214.662	853.452	952.255	2.14996	9.19169	6.06791	9.00331	4.68133	6.79488
111	ENSMUSG00000025467	3827.09	4.97015	0.494867	10.0434	9.82299e-24	1.42628e-21	ENSMUSG00000025467	22264	Prap1	protein_coding	7	139673308	139677113	3183.38	2611.48	10428.8	10034.3	2994.7	2958.12	65.5737	46.9797	370.142	379.039	80.7529	84.4506
112	ENSMUSG00000086010	153.699	3.34462	0.333057	10.0422	9.94568e-24	1.4312e-21	ENSMUSG00000086010	102631757	Gm15318	lncRNA	17	31371726	31382035	281.317	199.141	138.13	188.172	169.928	267.3	4.29991	7.14909	32.3622	48.6179	14.044	14.5605
113	ENSMUSG00000038059	1491.16	1.04864	0.104511	10.0338	1.0831e-23	1.54481e-21	ENSMUSG00000038059	106878	Smim3	protein_coding	18	60607263	60635059	1698.65	1751.69	1921.63	1942.92	2134.39	1994.72	963.18	1089.73	663.425	746.374	1012.34	1060
114	ENSMUSG00000090891	139.809	3.30973	0.330205	10.0232	1.20482e-23	1.70334e-21	ENSMUSG00000090891	52372	D6Ertd527e	lncRNA	6	87081728	87089979	200.243	223.68	135.083	135.191	231.651	237.228	12.8997	12.2556	33.3735	30.6112	12.8737	14.5605
115	ENSMUSG00000001622	954.202	-3.29792	0.329237	-10.0169	1.2852e-23	1.80117e-21	ENSMUSG00000001622	12994	Csn3	protein_coding	5	88073438	88080524	263.735	469.067	151.333	164.422	397.77	245.025	3801.12	3382.54	1012.33	1431.53	3515.68	3499.36
116	ENSMUSG00000089704	10129.9	1.41465	0.141585	9.99154	1.65984e-23	2.30618e-21	ENSMUSG00000089704	108148	Galnt2	protein_coding	8	124958130	125072463	17304.9	19860.3	13979.5	14027.9	19440.4	19322.4	5604.93	5831.62	7102.49	6853.32	6800.8	6792.94
117	ENSMUSG00000032265	620.604	2.22209	0.223608	9.93741	2.8618e-23	3.94218e-21	ENSMUSG00000032265	212943	Tent5a	protein_coding	9	85202492	85209401	591.939	520.976	694.711	699.707	493.783	647.088	95.673	92.9382	217.433	181.867	99.4782	93.1869
118	ENSMUSG00000042784	1907.5	2.60488	0.262409	9.92677	3.18389e-23	4.34871e-21	ENSMUSG00000042784	17829	Muc1	protein_coding	3	89136364	89140688	2604.14	2100.89	1685.99	1823.26	1431.06	1651.69	382.692	396.264	390.369	379.94	167.358	139.78
119	ENSMUSG00000002580	2253.39	0.475923	0.0481185	9.89065	4.57034e-23	6.18994e-21	ENSMUSG00000002580	103742	Mien1	protein_coding	11	98328534	98329817	2706.7	2926.71	2790.02	2587.82	2964.22	2658.52	2149.96	2136.56	1972.07	1985.23	1853.81	1865.68
120	ENSMUSG00000067006	260.702	2.30967	0.234427	9.85243	6.69048e-23	8.98588e-21	ENSMUSG00000067006	20724	Serpinb5	protein_coding	1	106788903	106811078	817.579	892.831	510.877	501.487	509.023	462.206	119.323	114.385	122.37	186.368	94.7969	106.777
121	ENSMUSG00000042808	119.608	8.15102	0.827952	9.84479	7.21878e-23	9.6153e-21	ENSMUSG00000042808	14776	Gpx2	protein_coding	12	76839107	76842273	387.788	324.666	72.1118	68.5092	150.878	157.039	1.07498	3.0639	0	0	0	0
122	ENSMUSG00000019989	403.19	3.58892	0.367445	9.76723	1.55656e-22	2.05632e-20	ENSMUSG00000019989	209558	Enpp3	protein_coding	10	24648304	24718721	103.54	144.401	179.772	203.701	265.18	267.3	7.52485	8.17039	14.1585	21.6079	26.9176	18.4432
123	ENSMUSG00000086812	16.2032	8.4267	0.86713	9.71792	2.52894e-22	3.31374e-20	ENSMUSG00000086812	668106	Gm8978	protein_coding	19	33590107	33602652	58.6078	60.403	76.1744	83.1245	57.1508	52.3462	0	0	0	0	0	0
124	ENSMUSG00000031712	191.588	2.36978	0.244449	9.69437	3.18588e-22	4.14087e-20	ENSMUSG00000031712	16168	Il15	protein_coding	8	83058261	83129851	311.598	302.959	532.205	577.304	312.424	365.309	52.6739	49.0223	123.381	133.249	50.3243	54.359
125	ENSMUSG00000034875	1891.1	0.930516	0.0960621	9.68661	3.43746e-22	4.43212e-20	ENSMUSG00000034875	110959	Nudt19	protein_coding	7	35246610	35255729	1851.03	1842.29	1913.5	1695.37	2160.3	1856.62	907.281	874.232	1103.35	1118.21	951.48	983.316
126	ENSMUSG00000005553	53.0326	3.20377	0.330923	9.68131	3.62049e-22	4.63107e-20	ENSMUSG00000005553	11944	Atp4a	protein_coding	7	30411634	30424959	245.176	205.748	108.676	130.624	143.258	134.764	26.8744	30.639	15.1698	12.6046	8.19233	11.6484
127	ENSMUSG00000029449	168.883	3.03664	0.314655	9.65071	4.88154e-22	6.19494e-20	ENSMUSG00000029449	23912	Rhof	protein_coding	5	123241107	123270755	398.533	380.35	289.463	360.815	416.058	423.224	24.7245	51.0649	32.3622	19.8073	85.4342	64.066
128	ENSMUSG00000040274	4707.55	-0.777563	0.0807054	-9.63459	5.71218e-22	7.19244e-20	ENSMUSG00000040274	12571	Cdk6	protein_coding	5	3391485	3581008	4300.83	4188.57	3436.99	3653.82	3349.8	3665.35	7233.53	7545.35	5676.53	5974.59	6213.29	6089.18
129	ENSMUSG00000019102	1889.44	3.19846	0.334492	9.56215	1.1533e-21	1.44091e-19	ENSMUSG00000019102	11670	Aldh3a1	protein_coding	11	61098363	61109247	2793.64	2779.48	2093.27	2180.42	3567.73	3528.35	125.772	179.749	422.731	379.039	395.572	342.656
130	ENSMUSG00000033917	2745.15	1.12211	0.117713	9.53262	1.5336e-21	1.90131e-19	ENSMUSG00000033917	56209	Gde1	protein_coding	7	118287768	118305001	3138.45	3192.86	4504.45	4165.36	3845.11	3667.57	1628.59	1645.31	2253.22	1978.93	1398.55	1436.63
131	ENSMUSG00000039680	1242.05	0.623442	0.0660779	9.43495	3.91171e-21	4.8126e-19	ENSMUSG00000039680	121022	Mrps6	protein_coding	16	91855158	91909115	1410.49	1343.97	1520.44	1557.44	1512.59	1555.91	971.78	918.148	921.311	855.314	1019.36	1093.98
132	ENSMUSG00000054065	411.039	2.03006	0.215381	9.42543	4.2833e-21	5.22985e-19	ENSMUSG00000054065	56460	Pkp3	protein_coding	7	140658131	140670423	782.414	741.824	509.861	572.737	555.506	515.665	217.146	238.984	144.619	144.053	87.7749	67.9488
133	ENSMUSG00000022227	182.694	5.71099	0.605974	9.42448	4.3225e-21	5.23803e-19	ENSMUSG00000022227	17224	Mcpt1	protein_coding	14	56255428	56257841	1368.49	1220.33	223.445	235.672	249.178	230.546	13.9747	9.19169	16.1811	14.4053	4.68133	8.73627
134	ENSMUSG00000029344	2746.53	1.12386	0.1195	9.40467	5.21962e-21	6.27795e-19	ENSMUSG00000029344	22022	Tpst2	protein_coding	5	112424557	112463227	4629.04	5481.57	3552.78	3195.27	3640.13	3371.32	1958.61	1940.47	2005.44	1790.76	1575.27	1682.22
135	ENSMUSG00000056665	306.223	1.14417	0.122193	9.36357	7.70852e-21	9.20283e-19	ENSMUSG00000056665	223626	Them6	protein_coding	15	74593053	74596488	439.558	440.753	459.078	445.766	429.012	419.883	166.622	173.621	261.931	255.694	166.187	165.019
136	ENSMUSG00000039910	2010.65	-1.01592	0.108636	-9.35156	8.63614e-21	1.02345e-18	ENSMUSG00000039910	17684	Cited2	protein_coding	10	17598966	17601422	1262.02	1132.56	1580.37	1413.12	1348.76	1533.63	3360.38	2942.36	2739.66	2577.65	2570.05	2531.58
137	ENSMUSG00000049313	195.164	3.33157	0.356467	9.34607	9.09608e-21	1.07008e-18	ENSMUSG00000049313	20660	Sorl1	protein_coding	9	41876016	42035593	406.347	385.069	558.613	578.217	229.365	341.921	30.0994	34.7242	93.0413	57.6212	17.555	14.5605
138	ENSMUSG00000022123	971.43	1.43765	0.153926	9.33986	9.64597e-21	1.12655e-18	ENSMUSG00000022123	64929	Scel	protein_coding	14	103750778	103850233	919.165	1012.69	725.181	709.755	677.428	664.908	275.194	315.581	350.927	319.617	280.88	196.081
139	ENSMUSG00000060716	1623.2	1.2524	0.134802	9.29067	1.5332e-20	1.77774e-18	ENSMUSG00000060716	211945	Plekhh1	protein_coding	12	79075937	79128429	2102.07	1806.43	1683.96	1597.63	1955.32	2080.48	672.936	668.951	863.666	914.736	775.93	814.415
140	ENSMUSG00000027562	2793.57	1.89187	0.203872	9.27972	1.69923e-20	1.95618e-18	ENSMUSG00000027562	12349	Car2	protein_coding	3	14951333	14965830	3194.12	3134.35	6079.74	6101.88	4763.33	4697.79	1521.09	1668.8	1241.9	1278.47	914.029	912.455
141	ENSMUSG00000022091	325.404	1.63935	0.176714	9.27686	1.74554e-20	1.99524e-18	ENSMUSG00000022091	20410	Sorbs3	protein_coding	14	70417917	70449438	777.53	613.468	502.751	501.487	595.13	641.519	146.197	171.578	237.66	236.787	205.978	166.96
142	ENSMUSG00000046402	744.924	1.41767	0.152836	9.27578	1.76325e-20	2.00128e-18	ENSMUSG00000046402	19659	Rbp1	protein_coding	9	98305014	98328628	1844.19	2129.2	2265.94	1937.44	2150.39	1744.13	529.964	592.353	962.775	1002.97	675.282	753.261
143	ENSMUSG00000099655	34.8792	1.93811	0.20937	9.25687	2.10522e-20	2.37272e-18	ENSMUSG00000099655	NA	2310034G01Rik	protein_coding	19	46336640	46338741	70.3293	78.3351	45.7047	61.2015	54.8648	64.5974	15.0497	16.3408	16.1811	18.0066	18.7253	13.5898
144	ENSMUSG00000042429	188.183	2.5105	0.272114	9.22591	2.81159e-20	3.14683e-18	ENSMUSG00000042429	11539	Adora1	protein_coding	1	134126961	134163169	475.7	521.919	251.883	318.796	228.603	267.3	52.6739	57.1927	99.1092	69.3255	45.643	37.8572
145	ENSMUSG00000032092	2126.88	1.69002	0.183452	9.21236	3.19041e-20	3.54619e-18	ENSMUSG00000032092	14012	Mpzl2	protein_coding	9	44951097	44965313	3822.2	3547.73	1931.78	1950.23	2763.05	2860.11	846.008	1049.9	681.629	706.76	1061.49	885.276
146	ENSMUSG00000033420	3244.41	2.87645	0.313461	9.17643	4.45625e-20	4.91927e-18	ENSMUSG00000033420	69538	Antxr1	protein_coding	6	87110835	87312803	3064.21	2867.25	3226.75	3193.44	4585.78	4986.25	180.596	219.579	940.526	727.467	468.133	448.462
147	ENSMUSG00000020689	1571.74	2.0011	0.218359	9.16428	4.98771e-20	5.4685e-18	ENSMUSG00000020689	16416	Itgb3	protein_coding	11	104498826	104561302	2700.84	2952.2	1593.57	1687.15	2924.6	2904.66	693.361	730.229	443.969	428.557	774.76	618.334
148	ENSMUSG00000047117	609.18	1.47249	0.160847	9.15461	5.45529e-20	5.94074e-18	ENSMUSG00000047117	271144	Ankdd1b	protein_coding	13	96552642	96607775	690.595	677.646	766.823	783.745	938.035	792.989	173.071	205.281	348.905	371.837	307.797	267.912
149	ENSMUSG00000029246	3395.14	0.867331	0.0947773	9.15126	5.62744e-20	6.0465e-18	ENSMUSG00000029246	231327	Ppat	protein_coding	5	77061096	77099425	3980.45	4302.77	4105.29	3545.12	5206.06	4471.7	2464.92	2169.24	2293.67	2420.09	2445.99	2247.16
150	ENSMUSG00000037926	936.603	-0.575464	0.0628811	-9.15163	5.60801e-20	6.0465e-18	ENSMUSG00000037926	237860	Ssh2	protein_coding	11	77107113	77351046	897.676	827.709	844.013	959.128	811.541	863.155	1164.2	1164.28	1310.67	1313.58	1390.35	1408.48
151	ENSMUSG00000033295	5671.45	0.851164	0.0931506	9.1375	6.39118e-20	6.82163e-18	ENSMUSG00000033295	19268	Ptprf	protein_coding	4	118065410	118148602	5100.83	4935.11	4509.53	4126.08	5151.19	5500.8	2655.2	2816.74	3343.42	2904.47	2431.95	2101.56
152	ENSMUSG00000025934	1320.25	3.19776	0.351668	9.09313	9.62276e-20	1.02033e-17	ENSMUSG00000025934	14859	Gsta3	protein_coding	1	21310813	21335885	2336.5	2464.25	1328.48	1480.71	2292.89	2279.84	141.897	204.26	338.792	368.235	131.077	142.692
153	ENSMUSG00000049577	6059.43	1.15857	0.127438	9.09127	9.78906e-20	1.03118e-17	ENSMUSG00000049577	22761	Zfpm1	protein_coding	8	123008880	123063990	5328.42	4721.81	5530.26	5474.34	6693.5	7400.86	2389.68	2387.8	3235.21	2948.58	2563.03	2219.98
154	ENSMUSG00000019232	24.7899	4.3401	0.479582	9.04975	1.43292e-19	1.49963e-17	ENSMUSG00000019232	71760	Etnppl	protein_coding	3	130411097	130431170	60.5614	43.4146	111.723	103.22	70.867	79.0761	1.07498	1.0213	11.1245	2.70099	0	6.79488
155	ENSMUSG00000024789	5846.05	-0.966384	0.107184	-9.01611	1.94891e-19	2.02649e-17	ENSMUSG00000024789	16452	Jak2	protein_coding	19	29229228	29290480	3161.89	3617.57	3347.61	2876.47	3755.19	3409.18	8463.3	7803.74	5635.07	5349.76	6399.38	5760.12
156	ENSMUSG00000015093	89.7053	1.70127	0.188801	9.01091	2.04356e-19	2.11129e-17	ENSMUSG00000015093	69454	Clic3	protein_coding	2	25346850	25348788	184.615	167.996	140.161	104.134	99.8234	131.422	34.3993	45.9584	53.5999	47.7175	32.7693	38.8279
157	ENSMUSG00000016918	951.001	2.31801	0.258374	8.97152	2.92455e-19	3.00223e-17	ENSMUSG00000016918	240725	Sulf1	protein_coding	1	12762501	12931416	235.408	243.499	441.812	376.344	524.263	526.803	35.4743	41.8732	111.245	102.638	94.7969	84.4506
158	ENSMUSG00000030483	25.9246	3.47265	0.387218	8.96821	3.01379e-19	3.07426e-17	ENSMUSG00000030483	13088	Cyp2b10	protein_coding	7	25597045	25626049	57.631	54.7402	75.1588	75.8168	108.206	80.1899	2.14996	3.0639	9.10186	16.206	2.34066	6.79488
159	ENSMUSG00000024036	1189.19	1.66639	0.185838	8.96691	3.04937e-19	3.09098e-17	ENSMUSG00000024036	224674	Slc37a1	protein_coding	17	31505766	31569713	1955.55	1642.21	1410.75	1526.38	1243.6	1484.63	293.469	312.517	726.127	764.381	434.193	385.367
160	ENSMUSG00000035357	353.698	2.11938	0.236762	8.95152	3.50605e-19	3.53169e-17	ENSMUSG00000035357	55983	Pdzrn3	protein_coding	6	101126570	101354858	1252.25	1231.65	861.279	844.946	1123.97	1159.41	404.192	371.753	216.422	199.873	165.017	132.985
161	ENSMUSG00000026765	45.7811	3.66798	0.410343	8.93881	3.93379e-19	3.93794e-17	ENSMUSG00000026765	71897	Lypd6b	protein_coding	2	49677700	49838861	97.6796	67.9533	70.0805	88.6052	89.1553	100.237	1.07498	3.0639	9.10186	9.00331	8.19233	9.70697
162	ENSMUSG00000074994	2788.07	-0.411395	0.0461012	-8.92374	4.508e-19	4.48491e-17	ENSMUSG00000074994	99003	Qser1	protein_coding	2	104585140	104647105	2225.14	2190.55	2164.37	2173.11	1981.23	2266.48	2997.04	2880.06	2808.43	2800.93	3086.17	2714.07
163	ENSMUSG00000021306	2835.42	1.45748	0.163817	8.89697	5.73928e-19	5.67485e-17	ENSMUSG00000021306	83924	Gpr137b	protein_coding	13	13532205	13568599	5864.69	5483.46	5166.66	5541.02	5375.22	5877.25	2660.57	2903.55	1514.95	1598.09	1760.18	1691.93
164	ENSMUSG00000069208	782.656	0.52488	0.0591644	8.87155	7.21376e-19	7.08928e-17	ENSMUSG00000069208	235956	Zfp825	protein_coding	13	74628173	74642111	657.384	758.812	776.979	675.044	784.109	730.619	507.39	501.458	495.546	562.707	481.007	496.026
165	ENSMUSG00000032010	21.8113	3.70417	0.418349	8.85427	8.42363e-19	8.2281e-17	ENSMUSG00000032010	53376	Usp2	protein_coding	9	43978318	44006924	47.863	55.684	34.5324	36.5382	54.1028	75.7349	5.37489	5.10649	3.03395	6.30231	2.34066	0.970697
166	ENSMUSG00000024597	22042.5	-0.802225	0.0907374	-8.84117	9.47188e-19	9.19629e-17	ENSMUSG00000024597	20496	Slc12a2	protein_coding	18	58011750	58079893	19432.4	19208.1	17085.4	15816.5	16387	16364.3	34812.1	31787.9	27331.9	27924.7	31827.2	28184.2
167	ENSMUSG00000026285	22.9428	8.84595	1.00069	8.83981	9.58845e-19	9.25371e-17	ENSMUSG00000026285	18566	Pdcd1	protein_coding	1	93966027	93980278	165.079	150.064	43.6733	20.096	68.581	71.2799	0	0	0	0	0	0
168	ENSMUSG00000025854	3435.44	1.43502	0.162636	8.82347	1.10964e-18	1.06452e-16	ENSMUSG00000025854	80752	Fam20c	protein_coding	5	138740269	138795832	3444.18	2952.2	3838.18	3503.1	3619.55	4160.96	1192.15	1308.28	1846.67	1429.73	1122.35	1058.06
169	ENSMUSG00000030126	1409.52	-0.364616	0.0413452	-8.81881	1.15682e-18	1.10323e-16	ENSMUSG00000030126	330401	Tmcc1	protein_coding	6	115995572	116170447	1362.63	1291.11	1210.67	1182.01	1263.41	1242.94	1683.42	1722.93	1549.34	1564.77	1634.95	1573.5
170	ENSMUSG00000007613	4177.37	0.790738	0.0898372	8.8019	1.34514e-18	1.27527e-16	ENSMUSG00000007613	21812	Tgfbr1	protein_coding	4	47353222	47414931	6941.11	7337.07	6044.19	5756.6	5998.55	5906.21	3065.84	3251.81	4253.6	4307.18	3671.33	3404.23
171	ENSMUSG00000070985	342.466	2.81724	0.321103	8.77365	1.72968e-18	1.63024e-16	ENSMUSG00000070985	230161	Acnat1	protein_coding	4	49447105	49473912	257.874	261.432	438.765	396.44	472.447	476.684	10.7498	24.5112	107.2	87.3321	45.643	50.4762
172	ENSMUSG00000019832	870.616	1.60454	0.183682	8.73538	2.42828e-18	2.27539e-16	ENSMUSG00000019832	67844	Rab32	protein_coding	10	10420746	10434009	595.846	634.231	603.302	560.862	772.679	742.87	109.648	150.131	303.395	308.813	227.044	185.403
173	ENSMUSG00000026976	126.625	3.61881	0.414494	8.73067	2.53179e-18	2.35867e-16	ENSMUSG00000026976	18510	Pax8	protein_coding	2	24310572	24365611	144.566	108.537	84.2997	76.7303	153.164	171.517	2.14996	6.12779	13.1471	18.0066	10.533	9.70697
174	ENSMUSG00000030942	3636.36	-0.322975	0.0370618	-8.7145	2.92034e-18	2.705e-16	ENSMUSG00000030942	233802	Thumpd1	protein_coding	7	119314316	119320021	3118.91	3361.8	3192.22	3145.03	3270.55	3087.31	3933.34	4016.77	3798.51	3795.79	4283.42	4173.03
175	ENSMUSG00000024750	5173.32	-0.38746	0.0444664	-8.71353	2.94551e-18	2.71273e-16	ENSMUSG00000024750	22682	Zfand5	protein_coding	19	21249642	21264204	3583.87	3881.83	4320.61	3983.58	3999.03	3962.72	5213.64	4966.58	5084.91	5304.75	5322.67	5150.52
176	ENSMUSG00000049091	6908.35	0.748647	0.0859703	8.70821	3.08714e-18	2.82701e-16	ENSMUSG00000049091	20768	Sephs2	protein_coding	7	126871051	126873227	5945.76	5752.44	6141.69	5711.84	6577.68	6610.1	3200.21	2968.92	4272.82	4161.33	3667.82	3592.55
177	ENSMUSG00000040703	7496.53	2.14692	0.247241	8.68349	3.83814e-18	3.49488e-16	ENSMUSG00000040703	74134	Cyp2s1	protein_coding	7	25501900	25516338	10367.7	8244.06	14469.1	14922.2	15438.3	17185.1	1790.91	2141.66	3519.39	3429.36	3867.95	3455.68
178	ENSMUSG00000018387	672.325	0.877799	0.101294	8.6659	4.47976e-18	4.0562e-16	ENSMUSG00000018387	71774	Shroom1	protein_coding	11	53348032	53358593	502.073	502.1	436.733	490.526	498.355	560.215	209.621	253.282	310.475	338.524	279.709	232.967
179	ENSMUSG00000017057	1134.12	1.38426	0.160119	8.64521	5.37048e-18	4.83553e-16	ENSMUSG00000017057	16164	Il13ra1	protein_coding	X	35375763	35434912	1599.02	1618.61	1528.57	1355.57	1157.49	1105.95	482.665	519.841	770.625	708.56	385.039	335.861
180	ENSMUSG00000000278	10785.5	0.770983	0.0891988	8.64342	5.45554e-18	4.88483e-16	ENSMUSG00000000278	74617	Scpep1	protein_coding	11	88814846	88846291	14197.7	13397.2	13015.7	13549.3	15215.8	16737.4	8555.75	9030.32	8678.12	7892.3	8232.12	8075.23
181	ENSMUSG00000036099	1894.78	-0.417552	0.0483137	-8.64253	5.49816e-18	4.89579e-16	ENSMUSG00000036099	215008	Vezt	protein_coding	10	93775027	93871679	1560.92	1496.86	1725.61	1733.74	1574.31	1550.34	2100.51	2130.43	2156.13	2148.19	2058.61	2281.14
182	ENSMUSG00000045210	3193.56	-0.340261	0.0394072	-8.6345	5.89863e-18	5.22353e-16	ENSMUSG00000045210	70675	Vcpip1	protein_coding	1	9788847	9818607	2749.68	2696.43	2768.69	2787.87	2691.42	2814.44	3593.65	3742.04	3391.96	3403.25	3522.7	3246.01
183	ENSMUSG00000094840	307.351	5.76342	0.66761	8.63292	5.98057e-18	5.26715e-16	ENSMUSG00000094840	619309	Muc3a	protein_coding	5	137243270	137246852	601.707	335.048	989.252	1369.27	201.933	348.603	5.37489	0	29.3282	31.5116	1.17033	2.91209
184	ENSMUSG00000028413	6651.62	0.7466	0.0865453	8.6267	6.31501e-18	5.53147e-16	ENSMUSG00000028413	14595	B4galt1	protein_coding	4	40804602	40854005	8339.89	8516.82	8514.27	8490.57	10204.8	10255.4	5196.44	5138.15	6070.94	5510.02	5333.2	5127.22
185	ENSMUSG00000040260	12.6858	3.38428	0.392861	8.61446	7.02733e-18	6.12213e-16	ENSMUSG00000040260	76441	Daam2	protein_coding	17	49763050	49871371	39.0719	24.5387	35.5481	41.1055	37.3385	45.6637	1.07498	2.0426	7.07923	5.40198	4.68133	0.970697
186	ENSMUSG00000068079	19.5268	8.20683	0.954243	8.60035	7.94714e-18	6.88624e-16	ENSMUSG00000068079	21407	Tcf15	protein_coding	2	151985481	151991017	125.03	142.513	57.8926	52.067	47.2447	40.0949	0	0	0	0.900331	0	0
187	ENSMUSG00000024589	1972.2	0.812789	0.0951861	8.53895	1.3545e-17	1.16741e-15	ENSMUSG00000024589	83814	Nedd4l	protein_coding	18	65020776	65350899	1846.15	1750.74	2054.68	2174.94	2167.16	2274.27	1055.63	1114.24	1270.22	1233.45	1215.98	1093.98
188	ENSMUSG00000117655	35.1184	5.20855	0.611743	8.51427	1.67641e-17	1.43716e-15	ENSMUSG00000117655	78073	6720468P15Rik	lncRNA	19	57485822	57501216	49.8166	67.0095	35.5481	27.4037	38.8626	45.6637	0	3.0639	0	0.900331	2.34066	0.970697
189	ENSMUSG00000031266	1107.45	0.877375	0.103169	8.50421	1.82829e-17	1.55908e-15	ENSMUSG00000031266	11605	Gla	protein_coding	X	133488898	133501874	1396.82	1561.04	1459.5	1373.84	1370.1	1266.33	941.681	887.509	773.658	754.477	592.188	637.748
190	ENSMUSG00000003154	1300.01	-0.460062	0.054204	-8.48761	2.10924e-17	1.78919e-15	ENSMUSG00000003154	60611	Foxj2	protein_coding	6	122796873	122822325	1208.3	1094.8	1192.38	1163.74	1110.25	1237.37	1571.62	1627.95	1647.44	1581.88	1650.17	1554.09
191	ENSMUSG00000021367	325.372	2.64796	0.312226	8.48089	2.23472e-17	1.88571e-15	ENSMUSG00000021367	13614	Edn1	protein_coding	13	42454952	42461466	90.8421	72.6723	228.523	248.46	176.787	211.612	17.1996	21.4473	47.532	38.7142	14.044	24.2674
192	ENSMUSG00000115186	75.8643	2.37989	0.280941	8.47114	2.42997e-17	2.03978e-15	ENSMUSG00000115186	NA	Gm49417	lncRNA	14	70442773	70492736	220.756	232.174	114.769	105.961	140.972	126.967	45.1491	49.0223	14.1585	30.6112	17.555	24.2674
193	ENSMUSG00000040396	2823.63	0.473808	0.056061	8.45165	2.87225e-17	2.39855e-15	ENSMUSG00000040396	68904	Abhd13	protein_coding	8	10027707	10042155	3182.4	3566.61	3445.12	3197.09	3476.29	3077.29	2452.02	2435.8	2500.99	2523.63	2190.86	2257.84
194	ENSMUSG00000024215	128.966	5.22942	0.619257	8.44466	3.04927e-17	2.53325e-15	ENSMUSG00000024215	30051	Spdef	protein_coding	17	27933326	27947929	21.4895	16.0445	90.3937	110.528	70.867	67.9386	0	4.08519	1.01132	2.70099	0	1.94139
195	ENSMUSG00000026435	417.328	1.97633	0.234414	8.43096	3.42845e-17	2.83366e-15	ENSMUSG00000026435	212980	Slc45a3	protein_coding	1	131890705	131910707	835.161	830.541	476.344	563.602	622.563	496.732	262.295	256.346	131.471	121.545	114.693	86.392
196	ENSMUSG00000067889	54.1433	3.72562	0.442254	8.42417	3.63318e-17	2.98755e-15	ENSMUSG00000067889	20743	Sptbn2	protein_coding	19	4761195	4802388	88.8885	98.1548	109.691	133.365	93.7273	134.764	8.59982	18.3834	2.02264	9.00331	5.85166	5.82418
197	ENSMUSG00000084128	1586.6	1.1002	0.130696	8.418	3.82957e-17	3.13305e-15	ENSMUSG00000084128	77411	Esrp2	protein_coding	8	106856951	106863606	2301.33	2150.91	1351.84	1329.08	1584.98	1716.29	955.655	891.594	720.059	697.756	809.87	793.06
198	ENSMUSG00000020051	10.923	7.85535	0.933334	8.41645	3.88075e-17	3.15889e-15	ENSMUSG00000020051	18478	Pah	protein_coding	10	87357657	87419998	48.8398	47.1898	59.9239	57.5477	22.0983	25.6162	0	0	0	0	0	0
199	ENSMUSG00000029885	13.5269	7.39287	0.88042	8.39698	4.58127e-17	3.71037e-15	ENSMUSG00000029885	194357	Moxd2	protein_coding	6	40855728	40864428	40.0487	46.246	36.5637	28.3171	17.5262	21.1612	0	0	0	0	0	0
200	ENSMUSG00000056413	950.694	1.08055	0.128818	8.38814	4.93896e-17	3.98006e-15	ENSMUSG00000056413	231821	Adap1	protein_coding	5	139257631	139311377	989.495	949.459	852.138	871.437	773.441	746.211	277.344	311.496	507.682	537.497	420.149	394.103
201	ENSMUSG00000025466	1693.36	1.326	0.158146	8.38466	5.08724e-17	4.07916e-15	ENSMUSG00000025466	69064	Fuom	protein_coding	7	139676683	139682354	2877.64	2939.93	3095.73	3089.31	2343.18	2072.69	929.856	1040.7	1456.3	1394.61	822.744	902.748
202	ENSMUSG00000059713	1370.7	-0.547511	0.065368	-8.37582	5.484e-17	4.35397e-15	ENSMUSG00000059713	53902	Rcan3	protein_coding	4	135139619	135161164	1304.02	1324.15	1267.54	1245.95	1405.15	1477.94	2034.93	1995.62	1926.56	1772.75	2097.24	1904.51
203	ENSMUSG00000029135	5020.02	0.782559	0.0934255	8.37628	5.46249e-17	4.35397e-15	ENSMUSG00000029135	14284	Fosl2	protein_coding	5	32293145	32315186	6516.21	6232.83	7350.33	7455.62	6462.61	7139.13	4001.07	3876.85	4660.15	4450.33	3597.6	3337.26
204	ENSMUSG00000017002	91.4089	3.78814	0.453508	8.35296	6.65714e-17	5.25946e-15	ENSMUSG00000017002	20568	Slpi	protein_coding	2	164195990	164231015	434.674	424.708	267.118	251.2	140.21	173.745	21.4996	17.3621	27.3056	27.9103	17.555	10.6777
205	ENSMUSG00000001930	37.9031	2.72763	0.326899	8.34396	7.18454e-17	5.64845e-15	ENSMUSG00000001930	22371	Vwf	protein_coding	6	125523737	125663642	28.3271	29.2577	48.7516	45.6728	44.9586	59.0287	10.7498	3.0639	10.1132	6.30231	1.17033	6.79488
206	ENSMUSG00000024085	5464.17	0.930569	0.111632	8.33601	7.68414e-17	6.01191e-15	ENSMUSG00000024085	17158	Man2a1	protein_coding	17	64907731	65062105	7440.26	7785.38	6880.08	6534.86	9157.08	9985.87	3820.47	3983.06	4838.15	4414.32	4181.6	3831.34
207	ENSMUSG00000000385	5015	1.97528	0.237267	8.32515	8.42224e-17	6.55755e-15	ENSMUSG00000000385	50528	Tmprss2	protein_coding	16	97365882	97412395	8402.4	7024.68	11120.5	11211.8	10305.4	11169.8	1027.68	1235.77	4070.56	4029.88	2355.88	2343.26
208	ENSMUSG00000003644	4643.37	1.25047	0.150275	8.32122	8.70646e-17	6.74625e-15	ENSMUSG00000003644	20111	Rps6ka1	protein_coding	4	133574601	133615108	6906.93	5841.16	7129.93	7087.5	7802.23	9186.2	2238.1	2363.29	4237.42	3817.4	3049.89	2766.49
209	ENSMUSG00000022149	30.0157	4.72942	0.569321	8.30712	9.80547e-17	7.56147e-15	ENSMUSG00000022149	12279	C9	protein_coding	15	6474808	6528232	56.6542	29.2577	103.597	73.0764	216.411	181.541	2.14996	1.0213	2.02264	10.804	4.68133	3.88279
210	ENSMUSG00000071637	2845.68	1.94943	0.234742	8.30457	1.00181e-16	7.68868e-15	ENSMUSG00000071637	12609	Cebpd	protein_coding	16	15705150	15708895	4700.34	5426.83	4342.96	3849.3	3405.43	3318.97	994.355	952.872	1552.37	1575.58	684.644	723.169
211	ENSMUSG00000045288	90.2128	2.81388	0.339624	8.28527	1.17838e-16	9.0009e-15	ENSMUSG00000045288	16470	Ush1g	protein_coding	11	115206018	115212867	187.545	143.457	84.2997	72.163	99.8234	100.237	4.29991	23.4899	21.2377	17.1063	11.7033	19.4139
212	ENSMUSG00000012350	5791.74	2.3833	0.288538	8.25992	1.45767e-16	1.10818e-14	ENSMUSG00000012350	13661	Ehf	protein_coding	2	103093778	103133623	2445.9	1876.27	3947.87	4042.95	3685.85	4433.83	271.969	316.603	1201.45	1124.51	539.523	461.081
213	ENSMUSG00000042190	20.2638	5.67333	0.688631	8.23855	1.74308e-16	1.31893e-14	ENSMUSG00000042190	14747	Cmklr1	protein_coding	5	113750415	113788487	153.357	126.469	45.7047	31.9709	64.0089	45.6637	2.14996	4.08519	1.01132	0.900331	0	0.970697
214	ENSMUSG00000086390	183.568	1.38854	0.168579	8.23672	1.77e-16	1.32684e-14	ENSMUSG00000086390	69771	1810019D21Rik	lncRNA	8	106862013	106865358	317.459	249.162	182.819	190.912	153.926	190.451	93.5231	101.109	54.6112	75.6278	77.2419	88.3334
215	ENSMUSG00000034480	2071.01	-0.539272	0.0654681	-8.23717	1.7633e-16	1.32684e-14	ENSMUSG00000034480	54004	Diaph2	protein_coding	X	128650491	129366583	2004.39	2053.7	1999.83	1831.48	1895.12	1963.54	2638	2690.1	3154.3	3008.91	2916.47	2661.65
216	ENSMUSG00000031596	261.9	3.64496	0.442799	8.23164	1.84664e-16	1.37788e-14	ENSMUSG00000031596	11988	Slc7a2	protein_coding	8	41315433	41375345	104.517	75.5037	85.3154	133.365	80.0111	83.5311	5.37489	7.14909	10.1132	12.6046	2.34066	6.79488
217	ENSMUSG00000019970	1863.4	2.60118	0.316023	8.23097	1.85704e-16	1.37926e-14	ENSMUSG00000019970	20393	Sgk1	protein_coding	10	21758083	21875802	1914.52	1897.03	5592.22	5746.55	3855.77	4065.18	972.855	909.977	408.573	415.953	588.677	506.704
218	ENSMUSG00000024042	990.135	1.58815	0.193093	8.22479	1.95538e-16	1.44564e-14	ENSMUSG00000024042	17691	Sik1	protein_coding	17	32063224	32074778	1762.14	1669.58	1325.44	1368.36	1416.58	1516.93	607.363	766.995	492.512	464.571	334.715	346.539
219	ENSMUSG00000090634	81.5019	2.03808	0.250018	8.15172	3.58794e-16	2.64049e-14	ENSMUSG00000090634	108168152	Gm8126	protein_coding	14	43116106	43124256	263.735	271.813	140.161	152.547	168.404	150.356	58.0488	62.2992	28.3169	30.6112	57.3463	43.6814
220	ENSMUSG00000027555	3564.11	1.41361	0.173439	8.15046	3.6254e-16	2.65594e-14	ENSMUSG00000027555	71934	Car13	protein_coding	3	14706787	14728062	3946.26	3940.35	5273.3	4959.15	5567.25	4742.34	1142.7	1242.92	2498.97	2585.75	1632.61	1566.71
221	ENSMUSG00000025034	3755.3	-0.451415	0.0554094	-8.14691	3.73354e-16	2.72278e-14	ENSMUSG00000025034	93679	Trim8	protein_coding	19	46490141	46505287	3367.02	3418.43	3466.44	3341.42	3503.73	3613	4733.13	4544.78	4725.89	4254.06	5030.09	5033.06
222	ENSMUSG00000061517	205.47	1.48719	0.182968	8.12812	4.36016e-16	3.16544e-14	ENSMUSG00000061517	223227	Sox21	protein_coding	14	118470644	118474442	168.986	189.703	286.416	311.488	318.521	326.328	78.4734	87.8317	127.426	106.239	91.2859	79.5972
223	ENSMUSG00000034445	2048	-0.648709	0.0798771	-8.12134	4.61061e-16	3.33225e-14	ENSMUSG00000034445	225912	Cyb561a3	protein_coding	19	10554536	10573325	1722.09	1751.69	1505.21	1580.28	1722.91	1687.33	2969.09	3146.62	2078.26	2192.31	2644.95	2603.41
224	ENSMUSG00000028977	84.8446	2.80026	0.345522	8.10444	5.29906e-16	3.81272e-14	ENSMUSG00000028977	69743	Casz1	protein_coding	4	148888886	149039346	85.9581	66.0657	169.615	156.201	105.919	108.034	6.44987	7.14909	36.4075	32.4119	7.02199	8.73627
225	ENSMUSG00000024768	28.7332	8.04615	0.993019	8.10272	5.37433e-16	3.84969e-14	ENSMUSG00000024768	67717	Lipf	protein_coding	19	33938587	33954210	43.9558	46.246	83.2841	78.5572	25.9084	20.0475	0	0	0	0	0	0
226	ENSMUSG00000026655	11722.7	0.424667	0.0524996	8.08896	6.01771e-16	4.29148e-14	ENSMUSG00000026655	66540	Fam107b	protein_coding	2	3571525	3783179	10575.8	10906.5	11530.8	11520.5	11591.7	11981.7	9248.04	9168.2	7905.48	7706.83	8592.58	8123.76
227	ENSMUSG00000075256	41.0189	3.00255	0.372086	8.06952	7.05769e-16	5.01096e-14	ENSMUSG00000075256	228094	Cerkl	protein_coding	2	79160887	79287129	121.123	81.1665	35.5481	41.1055	56.3888	65.7112	6.44987	13.2769	8.09055	8.10298	9.36266	4.85349
228	ENSMUSG00000036528	192.494	1.9088	0.236798	8.06086	7.57569e-16	5.35515e-14	ENSMUSG00000036528	19024	Ppfibp2	protein_coding	7	107194414	107347790	192.429	157.614	234.617	255.768	265.942	295.143	44.0741	37.7881	79.8941	99.9367	62.0276	48.5349
229	ENSMUSG00000035891	1016.17	1.26339	0.156838	8.05537	7.92372e-16	5.57671e-14	ENSMUSG00000035891	223753	Cerk	protein_coding	15	86023329	86070342	1621.48	1503.47	1069.49	1098.89	1364	1402.21	704.111	749.633	496.557	521.291	447.067	438.755
230	ENSMUSG00000016496	227.839	-2.3032	0.286632	-8.03541	9.32682e-16	6.53567e-14	ENSMUSG00000016496	60533	Cd274	protein_coding	19	29344855	29365495	39.0719	33.9767	39.6107	42.019	31.2424	36.7537	173.071	169.536	274.067	271	111.182	98.0404
231	ENSMUSG00000026664	1360.29	0.944008	0.117615	8.02624	1.00505e-15	7.01232e-14	ENSMUSG00000026664	16922	Phyh	protein_coding	2	4923830	4943541	1474.96	1411.92	1674.82	1675.28	1799.87	1809.84	674.011	762.91	1149.87	1085.8	747.842	695.019
232	ENSMUSG00000046804	97.1089	3.23989	0.404198	8.0156	1.096e-15	7.61388e-14	ENSMUSG00000046804	53906	Phgr1	protein_coding	2	118603250	118608646	313.552	319.947	177.74	173.557	109.73	112.489	20.4246	10.213	33.3735	27.0099	14.044	22.326
233	ENSMUSG00000090509	73.8361	2.04649	0.25588	7.99786	1.26602e-15	8.75724e-14	ENSMUSG00000090509	433102	Sfta2	protein_coding	17	35912441	35961463	93.7725	120.806	93.4406	89.5186	102.109	119.171	22.5745	27.5751	43.4867	28.8106	14.044	12.6191
234	ENSMUSG00000066975	18.8493	5.44543	0.683166	7.97087	1.57556e-15	1.08518e-13	ENSMUSG00000066975	12959	Cryba4	protein_coding	5	112394359	112400384	87.9117	87.7731	14.2192	20.096	69.343	74.6211	1.07498	2.0426	1.01132	1.80066	1.17033	0.970697
235	ENSMUSG00000028082	6540.37	-0.491815	0.0618472	-7.95209	1.83385e-15	1.25771e-13	ENSMUSG00000028082	27059	Sh3d19	protein_coding	3	85878416	86037833	4766.77	4956.82	4710.63	4902.52	5232.73	5761.42	7580.74	7287.99	6627.17	6847.01	7472.57	6836.62
236	ENSMUSG00000085057	82.4809	1.99562	0.251015	7.95019	1.86221e-15	1.27175e-13	ENSMUSG00000085057	102638285	Gm13415	lncRNA	2	24330430	24376867	70.3293	77.3913	51.7986	56.6342	70.867	66.8249	26.8744	25.5325	18.2037	14.4053	7.02199	6.79488
237	ENSMUSG00000045545	142.652	2.53744	0.319344	7.94578	1.9297e-15	1.31228e-13	ENSMUSG00000045545	16664	Krt14	protein_coding	11	100093988	100098374	479.607	543.627	295.557	273.123	466.351	426.566	60.1988	79.6613	37.4188	46.8172	106.5	98.0404
238	ENSMUSG00000020566	144.145	1.68247	0.211789	7.94412	1.95575e-15	1.3244e-13	ENSMUSG00000020566	68775	Atp6v1c2	protein_coding	12	17334722	17379360	135.775	104.761	166.568	194.566	125.732	123.626	34.3993	28.5964	44.498	46.8172	59.6869	51.4469
239	ENSMUSG00000025915	119.649	1.10757	0.139518	7.93853	2.04596e-15	1.37969e-13	ENSMUSG00000025915	170755	Sgk3	protein_coding	1	9868332	9971070	158.241	159.502	211.257	168.989	176.787	161.494	80.6233	66.3844	96.0752	90.0331	69.0496	77.6558
240	ENSMUSG00000070000	915.741	0.974955	0.122828	7.93756	2.06198e-15	1.3847e-13	ENSMUSG00000070000	74015	Fcho1	protein_coding	8	72161031	72178360	1420.26	1247.7	910.031	1000.23	1175.02	1238.49	554.689	596.438	651.289	631.132	579.314	543.59
241	ENSMUSG00000020782	2694.47	0.845934	0.106736	7.92551	2.27219e-15	1.51954e-13	ENSMUSG00000020782	217325	Llgl2	protein_coding	11	115714875	115746606	2562.14	2489.73	2740.25	2930.37	2632.75	2851.2	1196.45	1251.09	1911.39	1913.2	1337.69	1402.66
242	ENSMUSG00000028926	1863.21	-0.962147	0.121765	-7.90166	2.75207e-15	1.83286e-13	ENSMUSG00000028926	18647	Cdk14	protein_coding	5	4853391	5470312	1059.82	1132.56	1552.94	1608.6	1550.69	1725.2	2535.87	2661.5	2668.87	2602.86	3405.67	2938.3
243	ENSMUSG00000003418	370.836	-2.31566	0.293301	-7.89517	2.89931e-15	1.92297e-13	ENSMUSG00000003418	241230	St8sia6	protein_coding	2	13655832	13798875	158.241	214.242	229.539	205.528	339.857	314.077	1467.34	1297.05	706.911	749.975	1523.77	1532.73
244	ENSMUSG00000041696	23.2357	2.69293	0.341267	7.89098	2.99829e-15	1.98047e-13	ENSMUSG00000041696	70784	Rasl12	protein_coding	9	65305788	65322135	83.0277	56.6278	62.9709	42.9324	37.3385	40.0949	3.22493	6.12779	9.10186	18.9069	3.511	7.76558
245	ENSMUSG00000027712	21134.9	-0.782043	0.0991282	-7.8892	3.04119e-15	2.0006e-13	ENSMUSG00000027712	11747	Anxa5	protein_coding	3	36503072	36530043	15237	15265.9	18600.8	18426.2	19955.5	20742.4	34182.1	34963.1	27678.8	26553.5	32167.8	30561.4
246	ENSMUSG00000019889	7801.35	-0.675041	0.0857285	-7.87417	3.43e-15	2.24721e-13	ENSMUSG00000019889	19272	Ptprk	protein_coding	10	27950816	28473393	4651.5	4615.16	6172.16	5879.91	5519.24	5635.57	9040.56	8854.66	8196.73	7509.66	9250.31	8998.36
247	ENSMUSG00000039903	1467.04	0.438494	0.0557388	7.86694	3.6341e-15	2.37129e-13	ENSMUSG00000039903	70967	Eva1c	protein_coding	16	90623607	90701997	1923.31	2018.78	1663.65	1625.04	1726.72	1897.83	1277.07	1293.99	1402.7	1300.08	1426.63	1309.47
248	ENSMUSG00000048707	1523.14	0.712006	0.0906898	7.851	4.12723e-15	2.67433e-13	ENSMUSG00000048707	97031	Tprn	protein_coding	2	25152630	25159897	1375.33	1336.42	1429.03	1382.06	1415.05	1463.47	821.283	787.421	1044.69	990.364	741.991	739.671
249	ENSMUSG00000044217	18590.7	1.95305	0.248768	7.85087	4.13171e-15	2.67433e-13	ENSMUSG00000044217	11830	Aqp5	protein_coding	15	99488663	99492710	39207.6	35793.5	19443.8	18885.7	27482.7	29202.5	4824.5	4100.51	8483.95	8234.42	8836.01	9430.32
250	ENSMUSG00000048216	1065.76	-1.05781	0.135107	-7.82945	4.90024e-15	3.15909e-13	ENSMUSG00000048216	64450	Gpr85	protein_coding	6	13834457	13839941	717.945	840.923	558.613	571.823	696.478	680.5	1502.82	1381.82	1231.79	1188.44	1575.27	1587.09
251	ENSMUSG00000043015	368.287	0.744496	0.0953354	7.80923	5.75394e-15	3.69467e-13	ENSMUSG00000043015	227094	Nemp2	protein_coding	1	52669862	52691078	510.864	440.753	433.686	487.785	448.824	457.751	223.595	223.664	305.418	330.421	291.413	282.473
252	ENSMUSG00000040562	2282.34	1.6522	0.211592	7.80842	5.79082e-15	3.7036e-13	ENSMUSG00000040562	14863	Gstm2	protein_coding	3	107889018	107893769	2522.09	2182.06	2091.24	2133.83	2874.3	3276.65	427.841	556.608	1254.03	1090.3	786.463	681.429
253	ENSMUSG00000022218	27.6025	4.09463	0.526716	7.77388	7.61181e-15	4.84899e-13	ENSMUSG00000022218	21816	Tgm1	protein_coding	14	55937466	55951383	74.2365	64.1782	18.2819	21.9229	28.1944	21.1612	1.07498	4.08519	1.01132	0.900331	4.68133	1.94139
254	ENSMUSG00000074300	2743.94	2.76884	0.356357	7.76985	7.85761e-15	4.98587e-13	ENSMUSG00000074300	407795	Smim31	protein_coding	8	65538265	65582215	3547.72	3630.78	5701.91	5455.16	6760.56	5990.85	267.67	298.219	1173.13	1198.34	849.661	773.646
255	ENSMUSG00000058056	3123.29	0.710543	0.0915437	7.76179	8.37375e-15	5.29254e-13	ENSMUSG00000058056	72333	Palld	protein_coding	8	61964467	62355724	3548.7	3630.78	2824.55	2779.65	3071.67	3314.52	2314.43	2130.43	2035.78	1852.88	1735.6	1645.33
256	ENSMUSG00000012428	103.328	2.63871	0.340131	7.75792	8.63326e-15	5.43524e-13	ENSMUSG00000012428	117167	Steap4	protein_coding	5	8010457	8032213	296.946	285.027	291.494	324.277	156.212	236.115	53.7489	68.427	46.5206	37.8139	23.4066	25.2381
257	ENSMUSG00000021403	2081.73	3.63071	0.468147	7.75549	8.80061e-15	5.51904e-13	ENSMUSG00000021403	20706	Serpinb9b	protein_coding	13	33211399	33225867	2703.77	3090.93	2102.41	2014.17	2212.12	1868.87	386.992	409.541	60.6791	93.6344	81.9233	97.0697
258	ENSMUSG00000058952	489.809	3.21516	0.414667	7.75359	8.93332e-15	5.58055e-13	ENSMUSG00000058952	12630	Cfi	protein_coding	3	129629533	129668981	661.291	584.21	555.566	517.929	409.2	455.523	37.6242	37.7881	107.2	96.3354	29.2583	33.9744
259	ENSMUSG00000027577	94.6575	6.63008	0.855184	7.75282	8.98765e-15	5.59282e-13	ENSMUSG00000027577	11438	Chrna4	protein_coding	2	180660173	180685339	25.3967	16.9883	34.5324	21.9229	22.8603	35.6399	0	0	0	0.900331	0	0
260	ENSMUSG00000113019	63.9965	1.55904	0.201415	7.74043	9.90839e-15	6.14206e-13	ENSMUSG00000113019	NA	Gm47467	lncRNA	13	74654928	74670607	100.61	91.5482	81.2527	94.0859	79.2491	83.5311	33.3243	24.5112	47.532	30.6112	22.2363	21.3553
261	ENSMUSG00000056515	3158.9	-0.721059	0.093292	-7.72906	1.08345e-14	6.69038e-13	ENSMUSG00000056515	106572	Rab31	protein_coding	17	65958724	66079747	2792.66	2660.56	2997.21	2944.98	2923.07	2920.25	5819.93	5340.37	4239.45	3990.27	4494.08	4534.13
262	ENSMUSG00000045817	10731.8	-0.760031	0.0984409	-7.72068	1.1571e-14	7.11796e-13	ENSMUSG00000045817	12193	Zfp36l2	protein_coding	17	84491359	84495375	10338.4	10302.5	10120	9469.79	11232	11295.6	19414.1	19294.4	15531.8	15184.1	18668	18192.8
263	ENSMUSG00000018965	9028.11	-0.643769	0.0833909	-7.7199	1.16418e-14	7.13427e-13	ENSMUSG00000018965	22629	Ywhah	protein_coding	5	33176160	33185310	6107.91	6124.29	7109.61	6558.61	8459.08	8075.79	11221.7	10810.4	11771.7	10959.7	11259.8	10280.7
264	ENSMUSG00000032091	77.8222	3.06613	0.397491	7.71371	1.2221e-14	7.46081e-13	ENSMUSG00000032091	214523	Tmprss4	protein_coding	9	45084024	45115390	136.751	136.85	225.476	202.787	96.7754	111.375	4.29991	12.2556	36.4075	40.5149	9.36266	4.85349
265	ENSMUSG00000056643	16.4303	3.94323	0.512037	7.70106	1.34946e-14	8.20726e-13	ENSMUSG00000056643	71797	Chst13	protein_coding	6	90285331	90302167	48.8398	61.3468	33.5168	22.8364	32.7665	20.0475	0	2.0426	4.04527	3.60132	4.68133	0
266	ENSMUSG00000022885	5507.52	-0.520435	0.067591	-7.69978	1.36304e-14	8.25871e-13	ENSMUSG00000022885	20440	St6gal1	protein_coding	16	23043490	23179100	4705.23	4560.42	4822.35	4764.58	5290.64	5485.21	6892.76	6982.62	6423.89	6471.58	7958.26	7772.37
267	ENSMUSG00000069662	9791.5	-0.620446	0.0807436	-7.68415	1.54017e-14	9.29696e-13	ENSMUSG00000069662	17118	Marcks	protein_coding	10	37009371	37014916	9387.01	9414.37	7836.83	7332.31	7926.44	8159.32	14215.5	14332.9	12000.3	11689	13023.5	11694
268	ENSMUSG00000010064	86.0652	4.24959	0.553111	7.68307	1.55319e-14	9.34056e-13	ENSMUSG00000010064	76257	Slc38a3	protein_coding	9	107527833	107546729	134.798	136.85	35.5481	42.019	73.915	65.7112	8.59982	12.2556	3.03395	0	0	1.94139
269	ENSMUSG00000028572	780.877	0.689957	0.0898127	7.68218	1.564e-14	9.37063e-13	ENSMUSG00000028572	77963	Hook1	protein_coding	4	95855477	95913650	822.463	803.171	710.961	630.284	658.377	674.931	389.142	441.201	509.704	502.385	442.386	378.572
270	ENSMUSG00000027400	16.5593	7.47	0.976871	7.64686	2.05944e-14	1.22933e-12	ENSMUSG00000027400	18610	Pdyn	protein_coding	2	129528485	129541764	118.192	110.424	73.1275	38.3651	25.9084	23.3887	1.07498	1.0213	0	0	0	0
271	ENSMUSG00000017314	424.635	0.94057	0.123259	7.63086	2.33184e-14	1.3868e-12	ENSMUSG00000017314	50997	Mpp2	protein_coding	11	101947841	101979341	678.873	604.973	452.984	470.43	614.181	708.344	350.443	279.836	324.633	308.813	285.561	289.268
272	ENSMUSG00000003435	5828.73	-0.257484	0.0337912	-7.61986	2.53948e-14	1.50474e-12	ENSMUSG00000003435	20924	Supt5	protein_coding	7	28014316	28038171	5465.18	5064.41	5562.77	5551.07	5429.33	5672.32	6396.12	6515.89	6670.66	6205.98	6711.86	6641.51
273	ENSMUSG00000059555	5128.14	-0.329982	0.0433259	-7.61627	2.61118e-14	1.54155e-12	ENSMUSG00000059555	227612	Tor4a	protein_coding	2	25082978	25086898	4978.73	5031.38	4522.73	4485.98	4991.17	4828.1	5825.31	6255.45	6128.59	5886.36	6167.65	5991.14
274	ENSMUSG00000004654	12.1496	6.6119	0.868502	7.61299	2.67836e-14	1.57544e-12	ENSMUSG00000004654	14602	Ghrhr	protein_coding	6	55353280	55365515	23.4431	18.8759	17.2662	34.7113	28.1944	31.185	0	0	1.01132	0	0	0
275	ENSMUSG00000067813	121.438	2.10393	0.277076	7.59333	3.11798e-14	1.82737e-12	ENSMUSG00000067813	381246	Xkr9	protein_coding	1	13738995	13771947	152.38	205.748	247.821	242.979	193.551	180.427	66.6486	72.5122	32.3622	54.0198	24.577	33.9744
276	ENSMUSG00000059970	754.643	0.646968	0.0853925	7.57641	3.55257e-14	2.07452e-12	ENSMUSG00000059970	15512	Hspa2	protein_coding	12	76450950	76453712	947.492	974.942	833.856	799.274	988.328	954.482	534.264	704.696	679.606	583.414	518.457	490.202
277	ENSMUSG00000001943	25.4232	3.42463	0.452125	7.57451	3.60484e-14	2.09744e-12	ENSMUSG00000001943	57276	Vsig2	protein_coding	9	37450551	37455501	58.6078	30.2015	82.2684	86.7783	45.7206	45.6637	3.22493	0	17.1924	5.40198	4.68133	1.94139
278	ENSMUSG00000017291	4678.01	-0.279469	0.0369326	-7.56698	3.82e-14	2.21464e-12	ENSMUSG00000017291	216965	Taok1	protein_coding	11	77419988	77498641	4235.39	4256.52	4406.95	4422.04	4320.6	4752.36	5415.74	5265.82	5246.72	5205.71	5406.93	5487.35
279	ENSMUSG00000032184	336.649	-0.971672	0.128531	-7.55982	4.03633e-14	2.33167e-12	ENSMUSG00000032184	70082	Lysmd2	protein_coding	9	75533023	75545053	238.338	220.848	251.883	250.287	231.651	208.271	411.717	433.031	474.308	451.066	473.985	504.762
280	ENSMUSG00000029314	230.263	0.908619	0.12032	7.55171	4.2958e-14	2.47269e-12	ENSMUSG00000029314	231510	Gpat3	protein_coding	5	100993579	101046968	372.159	423.765	348.371	356.248	355.097	386.471	198.871	204.26	185.071	167.462	245.77	195.11
281	ENSMUSG00000040181	53.7257	2.16247	0.286656	7.54379	4.56503e-14	2.61831e-12	ENSMUSG00000040181	14261	Fmo1	protein_coding	1	162657130	162694179	160.195	122.694	174.693	198.22	126.494	145.901	30.0994	17.3621	58.6565	47.7175	24.577	28.1502
282	ENSMUSG00000037843	9.93867	7.12515	0.945272	7.53767	4.78428e-14	2.73434e-12	ENSMUSG00000037843	277432	Vstm2l	protein_coding	2	157756573	157786639	42.979	31.1453	11.1723	15.5287	29.7184	26.73	0	0	0	0	0	0
283	ENSMUSG00000052736	22.8882	5.15531	0.684076	7.53617	4.83987e-14	2.75633e-12	ENSMUSG00000052736	16642	Klrc2	protein_coding	6	129624459	129637652	141.635	132.131	29.4541	23.7498	93.7273	93.5549	6.44987	6.12779	1.01132	0	0	0.970697
284	ENSMUSG00000100798	92.4932	-1.59605	0.211954	-7.53016	5.06787e-14	2.87601e-12	ENSMUSG00000100798	100503197	Gm19589	lncRNA	1	88479239	88489889	78.1437	76.4475	76.1744	74.9034	99.0614	84.6449	300.994	333.965	148.664	168.362	280.88	249.469
285	ENSMUSG00000033088	2432.35	-0.421114	0.0560608	-7.51174	5.83478e-14	3.29962e-12	ENSMUSG00000033088	110253	Triobp	protein_coding	15	78831924	78890069	2476.18	2367.04	2473.13	2404.22	2414.81	2620.65	3145.39	3142.54	3470.84	3442.86	3298	3251.84
286	ENSMUSG00000021892	1322.55	-0.630067	0.0839297	-7.50708	6.04617e-14	3.40721e-12	ENSMUSG00000021892	24056	Sh3bp5	protein_coding	14	31081837	31158035	977.773	980.604	847.06	851.341	954.8	903.25	1450.15	1721.91	1221.67	1147.02	1592.82	1407.51
287	ENSMUSG00000005973	868.681	-0.657848	0.0876376	-7.50646	6.0749e-14	3.41147e-12	ENSMUSG00000005973	19672	Rcn1	protein_coding	2	105216636	105229664	1169.23	1529.89	1337.62	1255.09	1458.49	1274.13	2298.3	2213.15	2020.61	1978.03	2152.24	2003.52
288	ENSMUSG00000034297	3420.82	-0.584754	0.0780715	-7.48999	6.88807e-14	3.85469e-12	ENSMUSG00000034297	327987	Med13	protein_coding	11	86157859	86248428	2959.69	2942.76	2889.55	3072.86	2784.39	3189.78	3605.48	3753.27	4647.01	4622.3	5102.65	5020.45
289	ENSMUSG00000025780	279.769	-2.13194	0.284842	-7.48463	7.17509e-14	4.00141e-12	ENSMUSG00000025780	209378	Itih5	protein_coding	2	10158382	10261340	84.0045	92.492	34.5324	30.144	76.9631	77.9624	254.77	325.794	245.75	250.292	330.034	330.037
290	ENSMUSG00000019732	673.671	2.20252	0.294299	7.48396	7.21157e-14	4.00789e-12	ENSMUSG00000019732	73316	Calr3	protein_coding	8	73178020	73197714	550.913	468.123	851.122	1073.31	848.118	731.733	82.7733	67.4057	270.022	289.006	128.737	143.663
291	ENSMUSG00000053007	798.054	-1.26433	0.169083	-7.47755	7.57183e-14	4.19365e-12	ENSMUSG00000053007	231991	Creb5	protein_coding	6	53264255	53677361	729.667	783.351	514.939	612.929	474.733	525.689	1913.46	1979.28	970.866	962.453	1485.15	1436.63
292	ENSMUSG00000014791	879.757	1.28666	0.172125	7.47514	7.71232e-14	4.25683e-12	ENSMUSG00000014791	234683	Elmo3	protein_coding	8	106032233	106037392	1017.82	967.391	979.095	951.821	694.192	671.59	390.217	396.264	454.082	449.265	227.044	246.557
293	ENSMUSG00000045281	27.1909	4.29171	0.575009	7.46371	8.41176e-14	4.62704e-12	ENSMUSG00000045281	239530	Gpr20	protein_coding	15	73566453	73579354	87.9117	75.5037	63.9865	53.8939	111.254	120.285	5.37489	4.08519	4.04527	0.900331	9.36266	2.91209
294	ENSMUSG00000024424	473.327	2.5777	0.345764	7.45508	8.98166e-14	4.92372e-12	ENSMUSG00000024424	72747	Ttc39c	protein_coding	18	12732953	12871920	1047.13	1247.7	545.409	536.198	817.638	748.439	252.62	256.346	84.9507	71.1261	80.7529	82.5093
295	ENSMUSG00000034112	29.0306	4.71311	0.632659	7.44968	9.35701e-14	5.1121e-12	ENSMUSG00000034112	69047	Atp2c2	protein_coding	8	120426748	120484456	32.2343	32.0891	19.2975	25.5768	22.8603	27.8437	0	0	0	3.60132	1.17033	0.970697
296	ENSMUSG00000040771	1332.68	0.475358	0.0638389	7.44622	9.60544e-14	5.2301e-12	ENSMUSG00000040771	106821	Oard1	protein_coding	17	48717042	48724294	1385.1	1440.23	1397.55	1474.32	1469.16	1393.3	973.93	923.254	1038.62	1183.93	1042.77	993.023
297	ENSMUSG00000029343	25.2677	6.72923	0.90486	7.43677	1.03181e-13	5.5992e-12	ENSMUSG00000029343	12960	Crybb1	protein_coding	5	112403681	112417451	202.197	222.736	16.2505	15.5287	51.0547	50.1187	1.07498	1.0213	0	0	3.511	0
298	ENSMUSG00000078762	701.534	0.933794	0.125874	7.41848	1.18476e-13	6.40762e-12	ENSMUSG00000078762	71909	Haus5	protein_coding	7	30353136	30364419	879.117	769.194	759.713	871.437	952.513	953.369	370.867	337.029	486.444	517.69	495.051	506.704
299	ENSMUSG00000027761	32.2193	5.32923	0.718557	7.41657	1.20189e-13	6.47853e-12	ENSMUSG00000027761	67758	Aadac	protein_coding	3	59933138	59947581	36.1415	48.1336	24.3758	22.8364	64.0089	50.1187	0	0	3.03395	0	1.17033	1.94139
300	ENSMUSG00000027546	997.242	1.13025	0.152469	7.41298	1.23497e-13	6.63467e-12	ENSMUSG00000027546	11981	Atp9a	protein_coding	2	168476358	168584329	181.684	174.602	153.365	155.287	129.542	161.494	63.4237	93.9595	91.0186	85.5314	38.621	61.1539
301	ENSMUSG00000023868	581.838	4.44342	0.599944	7.4064	1.29778e-13	6.94894e-12	ENSMUSG00000023868	23984	Pde10a	protein_coding	17	8744204	9205480	1519.9	1325.09	1570.21	1609.51	1503.45	1642.78	162.322	172.599	27.3056	30.6112	15.2143	13.5898
302	ENSMUSG00000074445	206.618	3.0517	0.412101	7.40524	1.30915e-13	6.98659e-12	ENSMUSG00000074445	100042514	Sprr2a3	protein_coding	3	92192724	92198712	119.169	255.769	203.132	180.864	273.562	252.821	18.2746	23.4899	32.3622	27.0099	38.621	15.5312
303	ENSMUSG00000033159	2775.98	-0.380312	0.0514085	-7.39785	1.38409e-13	7.36219e-12	ENSMUSG00000033159	69171	Cnppd1	protein_coding	1	75111198	75119355	2393.15	2252.84	2403.05	2442.58	2152.68	2283.18	2591.77	2907.64	3339.37	3116.94	3088.51	3077.11
304	ENSMUSG00000039004	64.7625	2.39547	0.324317	7.38621	1.51078e-13	8.00962e-12	ENSMUSG00000039004	12161	Bmp6	protein_coding	13	38529083	38684278	152.38	103.818	156.412	179.037	127.256	111.375	44.0741	54.1288	13.1471	14.4053	12.8737	19.4139
305	ENSMUSG00000030272	2907.44	-0.338798	0.0459054	-7.38035	1.57875e-13	8.34252e-12	ENSMUSG00000030272	52163	Camk1	protein_coding	6	113311085	113320945	2573.86	2593.55	2827.6	3008.92	2721.9	2557.17	3497.98	3419.31	3495.12	3456.37	3240.65	3485.77
306	ENSMUSG00000046589	415.888	0.785618	0.106485	7.37773	1.6101e-13	8.48039e-12	ENSMUSG00000046589	72267	Lrrc8e	protein_coding	8	4276827	4287470	518.679	484.168	377.825	339.805	435.87	453.296	268.744	243.069	269.011	239.488	239.918	253.352
307	ENSMUSG00000029330	51.3096	2.08779	0.283134	7.37388	1.65736e-13	8.70086e-12	ENSMUSG00000029330	74596	Cds1	protein_coding	5	101912996	101971724	130.891	91.5482	113.754	127.884	97.5374	108.034	15.0497	24.5112	36.4075	51.3188	15.2143	13.5898
308	ENSMUSG00000048677	616.184	1.01456	0.137651	7.37051	1.69977e-13	8.89453e-12	ENSMUSG00000048677	233979	Tpcn2	protein_coding	7	144740261	144837748	864.465	663.489	868.389	1002.06	821.448	927.752	303.144	344.178	470.263	560.906	441.215	426.136
309	ENSMUSG00000066952	147.262	0.958845	0.130176	7.36576	1.76142e-13	9.1873e-12	ENSMUSG00000066952	231646	Myo1h	protein_coding	5	114427227	114503418	182.661	174.602	207.194	232.931	188.217	180.427	75.2485	64.3418	127.426	105.339	106.5	120.366
310	ENSMUSG00000033684	14423.9	1.00596	0.136597	7.36446	1.7786e-13	9.24698e-12	ENSMUSG00000033684	104009	Qsox1	protein_coding	1	155651775	155688635	16860.5	17275.2	11399.8	11648.4	12631.9	12748	6289.7	7022.45	7647.59	7241.36	6593.65	6316.33
311	ENSMUSG00000024816	2748.3	-0.328147	0.0445912	-7.35901	1.85285e-13	9.60205e-12	ENSMUSG00000024816	67457	Frmd8	protein_coding	19	5899730	5925302	2542.6	2391.58	2450.79	2301.91	2430.05	2416.83	3312.01	3121.09	2985.41	2953.08	2929.34	2945.09
312	ENSMUSG00000049907	397.126	-1.36919	0.186149	-7.35536	1.90414e-13	9.8362e-12	ENSMUSG00000049907	68939	Rasl11b	protein_coding	5	74355947	74360142	212.942	235.949	170.631	195.479	190.503	190.451	629.937	666.908	379.244	362.833	593.358	459.14
313	ENSMUSG00000066571	2260.4	-0.497134	0.0675935	-7.35477	1.91259e-13	9.84832e-12	ENSMUSG00000066571	233103	Garre1	protein_coding	7	33936132	34012976	2129.42	1990.47	2046.55	2148.45	1962.18	2104.98	3201.28	3031.21	2796.3	2716.3	2973.81	2757.75
314	ENSMUSG00000053626	140.184	3.22256	0.438899	7.34238	2.09827e-13	1.077e-11	ENSMUSG00000053626	21892	Tll1	protein_coding	8	64467965	64659305	586.078	654.995	127.973	139.759	230.889	277.323	31.1744	14.2982	74.8376	53.1195	19.8956	22.326
315	ENSMUSG00000030895	85.588	2.37495	0.323509	7.34122	2.11655e-13	1.08293e-11	ENSMUSG00000030895	15458	Hpx	protein_coding	7	105240820	105249344	85.9581	50.0212	79.2214	88.6052	36.5765	41.2087	11.8248	7.14909	16.1811	14.4053	16.3847	7.76558
316	ENSMUSG00000112980	224.665	1.03694	0.141431	7.33181	2.27059e-13	1.15807e-11	ENSMUSG00000112980	319545	D430020J02Rik	lncRNA	12	116365567	116368830	262.758	221.792	235.633	304.181	255.274	273.982	83.8483	100.087	159.788	167.462	120.544	123.279
317	ENSMUSG00000030691	1209.9	-0.615283	0.0839259	-7.33126	2.27994e-13	1.15917e-11	ENSMUSG00000030691	207278	Fchsd2	protein_coding	7	100742070	100933612	1119.41	1053.28	902.921	943.6	947.941	1039.13	1655.47	1669.82	1528.1	1617.89	1428.98	1297.82
318	ENSMUSG00000026360	1103.11	2.07317	0.283106	7.32297	2.42546e-13	1.22928e-11	ENSMUSG00000026360	19735	Rgs2	protein_coding	1	143875076	143879899	2132.35	2497.29	1260.43	1208.5	1544.6	1301.97	727.76	645.461	204.286	237.687	292.583	256.264
319	ENSMUSG00000004040	3689.83	0.512414	0.0699968	7.32053	2.46995e-13	1.24791e-11	ENSMUSG00000004040	20848	Stat3	protein_coding	11	100775924	100830366	4783.37	4243.31	4259.67	4105.07	4158.29	4613.15	2829.34	2848.4	3683.22	3140.35	2944.56	2891.71
320	ENSMUSG00000020151	1796.63	-1.076	0.147212	-7.30923	2.68672e-13	1.35318e-11	ENSMUSG00000020151	19279	Ptprr	protein_coding	10	115854118	116110837	1417.33	1324.15	1755.06	1759.32	1436.39	1608.25	2291.85	2415.37	4335.52	4055.99	3334.28	3171.27
321	ENSMUSG00000044313	241.922	-1.49492	0.204666	-7.30418	2.78968e-13	1.40066e-11	ENSMUSG00000044313	242125	Mab21l3	protein_coding	3	101720392	101756275	41.0254	33.9767	30.4698	44.7593	24.3843	38.9812	77.3984	58.214	154.732	142.252	79.5826	85.4213
322	ENSMUSG00000031845	14.2773	3.58181	0.490502	7.30235	2.82788e-13	1.41543e-11	ENSMUSG00000031845	63857	Bco1	protein_coding	8	117822593	117860459	21.4895	26.4263	39.6107	45.6728	22.0983	14.4787	0	0	3.03395	3.60132	3.511	3.88279
323	ENSMUSG00000085049	25.1175	2.34186	0.320987	7.29582	2.96845e-13	1.47624e-11	ENSMUSG00000085049	102636183	Parvaos	lncRNA	7	112126179	112134890	52.747	37.7519	61.9552	66.6823	59.4368	79.0761	3.22493	4.08519	17.1924	19.8073	12.8737	12.6191
324	ENSMUSG00000096917	263.355	0.943621	0.129344	7.29544	2.97684e-13	1.47624e-11	ENSMUSG00000096917	78353	2500002B13Rik	lncRNA	8	57940551	57963975	437.605	375.631	318.917	327.017	326.903	337.466	175.221	145.024	194.173	250.292	165.017	171.813
325	ENSMUSG00000079342	7.1152	7.20778	0.987947	7.29572	2.97071e-13	1.47624e-11	ENSMUSG00000079342	329055	Lipo1	protein_coding	19	33752898	33764859	39.0719	44.3584	26.4071	25.5768	16.7642	14.4787	0	0	0	0	0	0
326	ENSMUSG00000025742	4100.54	0.54531	0.0749247	7.2781	3.3855e-13	1.67374e-11	ENSMUSG00000025742	110639	Prps2	protein_coding	X	166129318	166165745	3908.16	3564.72	4212.95	4284.11	3922.07	4447.2	2630.47	2676.82	3269.59	3143.05	2578.24	2375.3
327	ENSMUSG00000032289	5415.43	-0.686184	0.0945191	-7.25974	3.87833e-13	1.91153e-11	ENSMUSG00000032289	207596	Thsd4	protein_coding	9	59874214	60429329	4024.4	3970.55	4420.15	4246.66	4261.16	4493.97	5346.94	5847.96	7073.16	6711.97	8295.31	7620.94
328	ENSMUSG00000038957	1780.87	-0.321565	0.0443197	-7.25557	3.99966e-13	1.96532e-11	ENSMUSG00000038957	353190	Edc3	protein_coding	9	57615823	57659782	1617.57	1670.52	1662.63	1572.06	1639.09	1666.17	2185.43	2254.01	1929.6	1904.2	1979.03	2030.7
329	ENSMUSG00000041769	1936.79	-0.290674	0.0400692	-7.25429	4.03768e-13	1.97797e-11	ENSMUSG00000041769	52432	Ppp2r2d	protein_coding	7	138447808	138484786	1875.45	1795.1	2030.3	1833.31	1843.3	1746.36	2348.83	2249.92	2258.27	2204.91	2241.19	2305.41
330	ENSMUSG00000043705	22.6757	4.22591	0.583029	7.2482	4.22332e-13	2.06264e-11	ENSMUSG00000043705	381122	Capn13	protein_coding	17	73613459	73707861	14.6519	16.9883	40.6264	31.0575	33.5285	35.6399	0	1.0213	6.06791	0	2.34066	0
331	ENSMUSG00000030898	27.2752	6.80056	0.939198	7.24082	4.45995e-13	2.17163e-11	ENSMUSG00000030898	12426	Cckbr	protein_coding	7	105074938	105120105	14.6519	7.55037	36.5637	28.3171	48.0067	40.0949	0	1.0213	0	0	0	0
332	ENSMUSG00000051379	6013.79	0.895021	0.123617	7.24028	4.47757e-13	2.17364e-11	ENSMUSG00000051379	71436	Flrt3	protein_coding	2	140492834	140513389	4819.51	5163.51	3519.26	3560.65	4444.81	4534.07	2700.34	2554.27	1826.44	1788.06	2653.14	2484.01
333	ENSMUSG00000042901	4634.38	-0.510736	0.0705948	-7.23475	4.66372e-13	2.25721e-11	ENSMUSG00000042901	108909	Aida	protein_coding	1	183078134	183106331	3683.5	3862.01	3868.65	3870.31	4490.53	4187.69	5866.15	5523.18	4954.45	5139.09	6504.71	6161.99
334	ENSMUSG00000046727	18360.5	0.569347	0.0787481	7.22999	4.83042e-13	2.33089e-11	ENSMUSG00000046727	66060	Cystm1	protein_coding	18	36475573	36536150	19440.2	20753.1	15599.5	15452	17677.9	16769.7	12273	12203.5	11559.4	11393.7	11869.5	11930.8
335	ENSMUSG00000063889	591.827	0.907509	0.125544	7.22862	4.87926e-13	2.34743e-11	ENSMUSG00000063889	12916	Crem	protein_coding	18	3266048	3337748	673.989	742.768	674.398	675.044	627.897	525.689	373.017	320.688	362.052	361.033	339.396	333.92
336	ENSMUSG00000056749	500.436	-0.749444	0.103743	-7.22407	5.04543e-13	2.42016e-11	ENSMUSG00000056749	18030	Nfil3	protein_coding	13	53121245	53135109	417.092	401.113	459.078	479.564	431.298	462.206	600.913	674.057	808.043	722.966	771.249	876.539
337	ENSMUSG00000078776	333.799	1.36562	0.189298	7.21415	5.42715e-13	2.59553e-11	ENSMUSG00000078776	319482	9530053A07Rik	protein_coding	7	27828891	27864236	646.639	615.355	459.078	427.497	397.008	367.537	210.696	230.814	209.343	216.079	128.737	133.956
338	ENSMUSG00000037710	947.203	0.750464	0.104056	7.21209	5.50996e-13	2.62734e-11	ENSMUSG00000037710	52637	Cisd1	protein_coding	10	71166310	71180784	1136.01	1180.69	1132.46	1149.13	1519.45	1345.41	763.234	836.444	765.568	686.052	727.947	659.103
339	ENSMUSG00000015133	5638.04	-0.717242	0.0995651	-7.20375	5.85797e-13	2.78504e-11	ENSMUSG00000015133	233328	Lrrk1	protein_coding	7	65876660	66038098	4909.38	4664.24	4270.85	4303.29	5319.6	5723.55	8790.09	9126.32	6647.4	6374.34	8624.18	8430.5
340	ENSMUSG00000023031	733.658	1.35049	0.187658	7.19656	6.17492e-13	2.9271e-11	ENSMUSG00000023031	109901	Cela1	protein_coding	15	100572302	100585802	705.247	583.266	610.411	645.813	617.229	600.31	147.272	153.195	380.256	358.332	195.445	238.791
341	ENSMUSG00000028108	2593.64	0.864003	0.12038	7.17731	7.10967e-13	3.36031e-11	ENSMUSG00000028108	13601	Ecm1	protein_coding	3	95641459	95646881	5204.37	4908.68	3704.11	3698.58	4008.18	4118.64	2038.16	2312.22	2682.02	2502.02	2285.66	2267.55
342	ENSMUSG00000020864	3088.61	-0.330341	0.046063	-7.1715	7.4179e-13	3.49574e-11	ENSMUSG00000020864	71452	Ankrd40	protein_coding	11	94218827	94232667	2666.65	2699.26	2674.23	2709.31	2874.3	2777.69	3628.05	3400.92	3307.01	3104.34	3581.22	3610.02
343	ENSMUSG00000074207	161.543	3.03683	0.42442	7.15526	8.35119e-13	3.92409e-11	ENSMUSG00000074207	11522	Adh1	protein_coding	3	137966752	137996459	224.663	181.209	173.678	187.258	165.356	204.93	2.14996	9.19169	50.5659	57.6212	8.19233	9.70697
344	ENSMUSG00000048874	7188.45	-0.444546	0.0621584	-7.15183	8.56295e-13	4.01189e-11	ENSMUSG00000048874	213109	Phf3	protein_coding	1	30841420	30913002	5331.35	5181.44	5313.93	5036.79	5761.56	6010.9	7527	7222.62	7164.18	6760.58	8252.01	7490.87
345	ENSMUSG00000037279	19.3522	2.71243	0.379379	7.14965	8.70023e-13	4.0644e-11	ENSMUSG00000037279	107586	Ovol2	protein_coding	2	144147095	144174066	36.1415	40.5832	16.2505	26.4902	28.9564	23.3887	7.52485	3.0639	1.01132	8.10298	1.17033	4.85349
346	ENSMUSG00000073758	139.808	1.55827	0.218631	7.1274	1.02284e-12	4.76447e-11	ENSMUSG00000073758	66938	Sh3d21	protein_coding	4	126044395	126057284	333.088	290.689	322.98	371.776	221.745	305.167	58.0488	91.9169	165.856	145.854	87.7749	75.7144
347	ENSMUSG00000039210	920.218	0.733788	0.103077	7.11886	1.08823e-12	5.05446e-11	ENSMUSG00000039210	67769	Gpatch2	protein_coding	1	186947705	187083901	1010.98	977.773	1220.82	1303.5	1374.67	1538.09	631.012	691.419	777.704	838.208	788.804	736.759
348	ENSMUSG00000037992	1215.52	-0.403791	0.0567577	-7.11429	1.12493e-12	5.20993e-11	ENSMUSG00000037992	19401	Rara	protein_coding	11	98818644	98865768	1185.83	1041.01	1152.77	1171.05	1214.65	1259.65	1586.67	1632.04	1629.23	1417.12	1540.16	1490.02
349	ENSMUSG00000024727	148.969	2.70834	0.381909	7.09157	1.32594e-12	6.12328e-11	ENSMUSG00000024727	225997	Trpm6	protein_coding	19	18727347	18869875	47.863	59.4592	78.2058	65.7688	67.819	66.8249	2.14996	11.2343	21.2377	12.6046	2.34066	8.73627
350	ENSMUSG00000040616	740.862	0.706343	0.0996225	7.0902	1.33919e-12	6.16678e-11	ENSMUSG00000040616	214359	Tmem51	protein_coding	4	141758303	141811615	563.611	559.671	449.937	431.151	637.803	533.485	278.419	276.772	388.346	340.325	339.396	324.213
351	ENSMUSG00000022575	5327.85	0.663595	0.0937164	7.08089	1.43237e-12	6.57705e-11	ENSMUSG00000022575	69146	Gsdmd	protein_coding	15	75734176	75739257	7035.86	6251.71	5450.03	5990.44	4915.73	5448.46	3234.61	3392.75	4444.74	4507.06	3175.11	3394.53
352	ENSMUSG00000055013	2462.62	-0.646724	0.0913529	-7.07941	1.44774e-12	6.62876e-11	ENSMUSG00000055013	347722	Agap1	protein_coding	1	89382528	89825339	1981.92	1947.05	2415.24	2419.74	2268.51	2458.04	3038.96	3194.62	3521.41	3154.76	4091.48	4119.64
353	ENSMUSG00000052632	3310.27	-0.366812	0.0520613	-7.04577	1.84435e-12	8.42081e-11	ENSMUSG00000052632	211914	Asap2	protein_coding	12	21040460	21320172	2681.31	2459.53	2676.26	2789.69	2700.57	2889.06	3435.63	3326.37	3438.48	3340.23	3673.67	3670.21
354	ENSMUSG00000040583	17.5314	4.67727	0.664434	7.03949	1.92951e-12	8.78474e-11	ENSMUSG00000040583	13089	Cyp2b13	protein_coding	7	25760922	25795622	39.0719	23.5949	12.1879	19.1826	31.2424	31.185	0	0	2.02264	0.900331	2.34066	0.970697
355	ENSMUSG00000001942	2275.85	1.37368	0.195327	7.03274	2.02512e-12	9.19406e-11	ENSMUSG00000001942	22619	Siae	protein_coding	9	37466994	37560951	2905.97	2693.59	3864.58	3641.03	3538.02	3870.28	732.06	757.804	2116.69	1920.41	1261.62	1126.01
356	ENSMUSG00000031377	130.495	2.90979	0.414019	7.02815	2.09291e-12	9.47514e-11	ENSMUSG00000031377	12169	Bmx	protein_coding	X	162975838	163041189	57.631	67.9533	29.4541	36.5382	52.5787	36.7537	4.29991	5.10649	7.07923	10.804	7.02199	2.91209
357	ENSMUSG00000019888	54.528	2.81333	0.400856	7.01831	2.24568e-12	1.01383e-10	ENSMUSG00000019888	67569	Mgat4c	protein_coding	10	101517348	102227330	85.9581	99.0986	71.0961	56.6342	73.153	43.4362	3.22493	2.0426	23.2603	19.8073	9.36266	2.91209
358	ENSMUSG00000005320	656.196	1.5623	0.222709	7.01495	2.30025e-12	1.03556e-10	ENSMUSG00000005320	14186	Fgfr4	protein_coding	13	55300453	55316572	1536.5	1544.99	817.606	851.341	1309.13	1308.65	333.243	343.156	513.75	496.983	431.853	375.66
359	ENSMUSG00000029660	33.8243	1.92896	0.275118	7.01139	2.35959e-12	1.05932e-10	ENSMUSG00000029660	75860	Tex26	protein_coding	5	149363125	149394444	73.2597	47.1898	41.642	42.9324	47.2447	35.6399	15.0497	13.2769	18.2037	9.00331	12.8737	7.76558
360	ENSMUSG00000029270	608.752	-0.673336	0.0960403	-7.01097	2.3667e-12	1.05956e-10	ENSMUSG00000029270	67266	Dipk1a	protein_coding	5	108055919	108134951	510.864	470.954	609.396	534.372	622.563	612.562	1044.88	1060.11	853.553	899.43	753.694	747.437
361	ENSMUSG00000023965	971.18	-0.362321	0.0517033	-7.0077	2.42264e-12	1.0816e-10	ENSMUSG00000023965	50758	Fbxl17	protein_coding	17	63364447	63807012	870.326	803.171	902.921	856.821	857.262	886.544	1183.55	1041.72	1133.69	1082.2	1151.61	1062.91
362	ENSMUSG00000051855	67.066	-3.70116	0.528641	-7.00128	2.53642e-12	1.12927e-10	ENSMUSG00000051855	17294	Mest	protein_coding	6	30723546	30748464	16.6055	16.0445	7.10961	8.2211	25.1464	17.82	285.944	286.985	121.358	114.342	201.297	176.667
363	ENSMUSG00000026482	817.548	-1.08581	0.155135	-6.99914	2.57537e-12	1.14345e-10	ENSMUSG00000026482	19731	Rgl1	protein_coding	1	152392511	152642102	143.589	156.67	200.085	218.316	160.784	209.385	450.416	341.114	449.025	374.538	338.226	355.275
364	ENSMUSG00000037736	228.846	4.54554	0.649855	6.99471	2.65812e-12	1.17695e-10	ENSMUSG00000037736	77569	Limch1	protein_coding	5	66903170	67214501	626.126	458.685	1299.03	1238.65	742.199	707.23	6.44987	2.0426	80.9055	80.1294	26.9176	20.3846
365	ENSMUSG00000023991	2664.2	-0.386767	0.0553223	-6.99117	2.72611e-12	1.20375e-10	ENSMUSG00000023991	74123	Foxp4	protein_coding	17	48178058	48235570	2655.91	2388.75	2335	2327.48	2295.94	2507.05	3281.91	3241.6	3016.76	2832.44	3295.66	3302.31
366	ENSMUSG00000038582	2051.71	0.36013	0.0515653	6.98396	2.86977e-12	1.26372e-10	ENSMUSG00000038582	320717	Pptc7	protein_coding	5	122422428	122462344	2192.91	2221.7	2451.8	2415.18	2476.54	2484.77	1960.76	1992.55	1789.02	1774.55	1768.37	1812.29
367	ENSMUSG00000054146	28.4333	2.2711	0.325437	6.97859	2.98147e-12	1.30933e-10	ENSMUSG00000054146	16665	Krt15	protein_coding	11	100022584	100026754	27.3503	33.0329	18.2819	23.7498	35.0525	44.5499	4.29991	8.17039	5.05659	6.30231	7.02199	6.79488
368	ENSMUSG00000021702	44.8486	2.75014	0.394428	6.97247	3.11418e-12	1.36389e-10	ENSMUSG00000021702	21828	Thbs4	protein_coding	13	92888098	92931326	22.4663	25.4825	35.5481	31.0575	43.4346	44.5499	2.14996	3.0639	8.09055	9.00331	1.17033	5.82418
369	ENSMUSG00000006538	746.248	2.76128	0.396208	6.96927	3.186e-12	1.39156e-10	ENSMUSG00000006538	16147	Ihh	protein_coding	1	74984474	74990831	475.7	368.081	429.624	431.151	448.824	524.575	18.2746	12.2556	165.856	136.85	31.599	29.1209
370	ENSMUSG00000057722	861.357	2.63359	0.377954	6.96802	3.21436e-12	1.40016e-10	ENSMUSG00000057722	16847	Lepr	protein_coding	4	101574601	101672549	2322.82	2425.56	962.845	750.86	1047	932.207	456.866	447.329	82.9281	160.259	111.182	101.923
371	ENSMUSG00000030084	5867.44	-0.500464	0.071873	-6.96318	3.32676e-12	1.44521e-10	ENSMUSG00000030084	18844	Plxna1	protein_coding	6	89293296	89339602	5767.98	5314.52	4981.81	4880.59	4793.05	5457.37	6779.89	6963.21	7958.06	7258.47	7727.7	7439.42
372	ENSMUSG00000021765	1976.59	2.151	0.309001	6.96115	3.37512e-12	1.46228e-10	ENSMUSG00000021765	14313	Fst	protein_coding	13	114588826	114595487	6405.83	6432.92	2376.64	2618.88	4169.72	4389.28	1406.07	1332.79	872.768	903.932	746.672	680.459
373	ENSMUSG00000028273	9764.21	-0.687651	0.0989608	-6.94872	3.68612e-12	1.59274e-10	ENSMUSG00000028273	56376	Pdlim5	protein_coding	3	141945351	142101457	6848.32	7158.7	7715.96	7073.8	7758.03	7905.39	14270.3	14643.4	10592.5	10308.8	11413.1	10383.5
374	ENSMUSG00000044340	1620.27	-0.672617	0.0968165	-6.94734	3.72249e-12	1.60415e-10	ENSMUSG00000044340	98432	Phlpp1	protein_coding	1	106099482	106321980	1522.83	1512.91	1502.16	1429.56	1618.51	1842.14	2773.44	2721.76	2148.04	1984.33	2684.74	2716.01
375	ENSMUSG00000110573	9.11459	6.08757	0.877496	6.93744	3.99268e-12	1.716e-10	ENSMUSG00000110573	NA	Gm5485	protein_coding	16	48219816	48232779	27.3503	32.0891	48.7516	35.6248	28.9564	34.5262	0	0	0	2.70099	0	0
376	ENSMUSG00000022893	1033.55	2.37676	0.3429	6.93134	4.16887e-12	1.78696e-10	ENSMUSG00000022893	11504	Adamts1	protein_coding	16	85590715	85600001	3486.19	3718.56	1374.19	1359.22	1528.59	1545.88	368.717	369.71	712.979	569.909	239.918	243.645
377	ENSMUSG00000041654	2185.41	0.409845	0.0591378	6.93033	4.19852e-12	1.7949e-10	ENSMUSG00000041654	69806	Slc39a11	protein_coding	11	113135679	113540905	2166.53	2376.48	2078.04	2100.03	2241.07	2028.14	1514.64	1616.72	1694.97	1696.22	1585.8	1669.6
378	ENSMUSG00000040722	883.458	1.23201	0.178105	6.9173	4.60326e-12	1.96272e-10	ENSMUSG00000040722	56807	Scamp5	protein_coding	9	57348610	57375343	585.101	517.2	719.087	665.909	597.416	595.855	169.847	186.898	398.459	402.448	211.83	195.11
379	ENSMUSG00000026764	1751.36	-1.34572	0.194896	-6.90483	5.02627e-12	2.13462e-10	ENSMUSG00000026764	16574	Kif5c	protein_coding	2	49509310	49664790	852.743	890	665.257	655.861	988.328	843.107	2154.26	2161.07	1232.8	1295.58	2929.34	2672.33
380	ENSMUSG00000047230	21732.6	0.942872	0.136556	6.90464	5.03292e-12	2.13462e-10	ENSMUSG00000047230	12738	Cldn2	protein_coding	X	138701577	138712135	30075.6	26894.4	22789.4	22191.5	28444.3	29877.4	13803.8	14329.8	13900.6	13784.1	14276.9	13278.2
381	ENSMUSG00000030518	64.3707	6.28896	0.911831	6.89707	5.30876e-12	2.2457e-10	ENSMUSG00000030518	70638	Entrep2	protein_coding	7	64405839	64806318	24.4199	14.1569	17.2662	4.56728	20.5743	6.68249	0	0	0	0	0	0
382	ENSMUSG00000031959	1253	-0.348753	0.0505685	-6.89665	5.32437e-12	2.24641e-10	ENSMUSG00000031959	319481	Wdr59	protein_coding	8	112175429	112248724	1051.03	1089.14	1051.21	1059.61	1066.82	1122.66	1446.92	1474.76	1301.57	1318.98	1323.65	1334.71
383	ENSMUSG00000020469	37.3884	2.89767	0.420233	6.89538	5.37213e-12	2.26064e-10	ENSMUSG00000020469	17898	Myl7	protein_coding	11	5846637	5848782	83.0277	70.7847	91.4093	51.1535	81.5352	74.6211	6.44987	5.10649	15.1698	18.9069	4.68133	9.70697
384	ENSMUSG00000036292	272.593	0.796424	0.115664	6.88568	5.75117e-12	2.41385e-10	ENSMUSG00000036292	207798	Gramd1c	protein_coding	16	43800713	43883708	257.874	305.79	250.868	301.44	235.461	217.181	164.472	154.216	163.834	165.661	125.226	129.103
385	ENSMUSG00000021822	3480.94	1.83178	0.266852	6.8644	6.67703e-12	2.79516e-10	ENSMUSG00000021822	18792	Plau	protein_coding	14	20886728	20893453	5100.83	5155.96	10060.1	10111	10030.3	9823.26	1708.14	1759.7	3630.63	3500.49	1749.65	1775.4
386	ENSMUSG00000040613	176.79	-0.897549	0.130896	-6.85698	7.0333e-12	2.93667e-10	ENSMUSG00000040613	11810	Apobec1	protein_coding	6	122554751	122579403	148.473	195.366	201.101	186.345	223.269	154.811	338.618	302.304	310.475	336.724	383.869	399.927
387	ENSMUSG00000047414	58.7063	1.78395	0.260267	6.85432	7.16504e-12	2.98395e-10	ENSMUSG00000047414	399558	Flrt2	protein_coding	12	95659000	95751989	184.615	135.907	214.304	267.642	124.97	147.015	40.8492	32.6816	75.8489	69.3255	47.9836	44.6521
388	ENSMUSG00000030142	74.9491	3.00749	0.439788	6.83849	8.00314e-12	3.3244e-10	ENSMUSG00000030142	56619	Clec4e	protein_coding	6	123258748	123266829	126.984	138.738	258.993	305.094	368.813	316.305	7.52485	8.17039	50.5659	71.1261	21.066	29.1209
389	ENSMUSG00000040785	6048.65	-0.504166	0.0738817	-6.82397	8.85592e-12	3.66917e-10	ENSMUSG00000040785	22129	Ttc3	protein_coding	16	94171477	94270202	4670.06	4659.52	4853.84	4728.96	4943.93	4991.82	7663.52	7658.72	6994.28	6593.12	6292.88	5713.52
390	ENSMUSG00000026836	1165.5	-0.508573	0.0745673	-6.82032	9.08395e-12	3.75036e-10	ENSMUSG00000026836	11477	Acvr1	protein_coding	2	58278656	58457169	1111.59	1085.37	1147.69	1182.92	1171.21	1171.66	1786.61	1695.36	1436.07	1296.48	1785.93	1779.29
391	ENSMUSG00000068874	2250.87	1.10195	0.161574	6.82009	9.0984e-12	3.75036e-10	ENSMUSG00000068874	20341	Selenbp1	protein_coding	3	94840367	94852069	2417.57	1963.1	2379.69	2220.61	2286.79	2267.59	593.388	716.952	1594.85	1386.51	1072.02	940.605
392	ENSMUSG00000024386	208.663	-0.684862	0.100473	-6.81638	9.33609e-12	3.83852e-10	ENSMUSG00000024386	19123	Proc	protein_coding	18	32256179	32272623	175.823	175.546	177.74	189.999	163.07	152.584	296.694	317.624	249.796	251.192	253.962	295.092
393	ENSMUSG00000042842	10778	1.66875	0.244857	6.81518	9.41455e-12	3.86092e-10	ENSMUSG00000042842	20708	Serpinb6b	protein_coding	13	33149192	33163050	8287.14	9960.83	10287.6	10122.9	9202.04	7812.94	2598.22	2744.23	3873.35	3965.06	2195.54	2133.59
394	ENSMUSG00000006369	101.537	2.12722	0.312291	6.81164	9.64927e-12	3.94714e-10	ENSMUSG00000006369	14114	Fbln1	protein_coding	15	85090150	85170736	306.714	230.286	179.772	177.21	305.566	341.921	29.0244	30.639	81.9168	59.4218	76.0716	75.7144
395	ENSMUSG00000016087	4.10877	6.40037	0.940038	6.80863	9.85336e-12	4.02042e-10	ENSMUSG00000016087	14247	Fli1	protein_coding	9	32333500	32454157	9.76796	15.1007	21.3288	15.5287	13.7162	20.0475	0	0	0	0	0	0
396	ENSMUSG00000105283	11.6902	5.95408	0.874906	6.80539	1.00775e-11	4.10151e-10	ENSMUSG00000105283	NA	Gm33370	lncRNA	5	97057565	97070053	6.83757	10.3818	11.1723	12.7884	16.7642	11.1375	0	0	0	0	0	0
397	ENSMUSG00000115338	5058.95	0.673824	0.0990947	6.7998	1.04767e-11	4.25322e-10	ENSMUSG00000115338	18950	Pnp	protein_coding	14	51168539	51202694	6143.07	7214.38	5726.29	5117.18	6154	5350.45	3808.65	3556.16	3591.19	3935.35	3860.93	3630.41
398	ENSMUSG00000074305	3215.75	-0.747649	0.110465	-6.76823	1.30371e-11	5.27938e-10	ENSMUSG00000074305	244895	Peak1	protein_coding	9	56108410	56325351	2679.35	2760.6	3363.86	3317.67	3303.32	3468.21	5633.96	5493.57	4690.49	4583.58	5791.97	5530.06
399	ENSMUSG00000058690	1796.45	-0.528438	0.078261	-6.75226	1.45563e-11	5.87979e-10	ENSMUSG00000058690	72972	Ccser2	protein_coding	14	36596893	36690734	1323.56	1342.08	1474.74	1446.91	1453.92	1567.04	2257.45	2383.71	1873.97	1943.81	2100.75	1856.94
400	ENSMUSG00000030494	3466.36	0.554854	0.0822188	6.7485	1.49382e-11	6.01896e-10	ENSMUSG00000030494	52428	Rhpn2	protein_coding	7	35033595	35091714	3577.03	3375.02	3390.27	3552.43	3320.08	3512.76	2114.48	2038.51	3019.8	2722.6	2039.89	2169.51
401	ENSMUSG00000022553	4814.51	-0.294873	0.043713	-6.74565	1.52346e-11	6.12311e-10	ENSMUSG00000022553	68877	Maf1	protein_coding	15	76235494	76238580	4332.09	4252.75	4393.74	4411.08	4158.29	4095.25	5587.74	5549.74	5372.12	5121.08	4810.07	5016.56
402	ENSMUSG00000054619	4157.68	1.21462	0.180236	6.73906	1.5942e-11	6.39147e-10	ENSMUSG00000054619	70152	Mettl7a1	protein_coding	15	100202021	100226543	4453.21	4250.86	4990.95	5161.94	4830.39	4898.27	1323.3	1232.71	3024.85	2929.68	1939.24	1865.68
403	ENSMUSG00000046456	62.5414	2.08825	0.310619	6.72287	1.78178e-11	7.12579e-10	ENSMUSG00000046456	330460	Tmem150b	protein_coding	7	4709831	4728248	212.942	185.928	75.1588	84.9514	83.0592	70.1661	39.7742	39.8306	30.3395	29.7109	14.044	13.5898
404	ENSMUSG00000063522	13.4104	3.57544	0.532408	6.71561	1.87286e-11	7.47151e-10	ENSMUSG00000063522	67038	Ly6m	protein_coding	15	74748836	74768870	49.8166	58.5154	27.4228	24.6633	12.1922	21.1612	2.14996	5.10649	1.01132	1.80066	1.17033	4.85349
405	ENSMUSG00000049288	3214.16	-0.463497	0.0690378	-6.71368	1.8978e-11	7.5523e-10	ENSMUSG00000049288	280411	Lix1l	protein_coding	3	96508465	96533487	3088.63	3130.57	3169.87	3084.74	3163.11	3241.01	4887.92	4823.59	4279.9	4182.94	3947.53	3908.03
406	ENSMUSG00000036534	1627.59	-0.560385	0.0834961	-6.71152	1.92613e-11	7.64615e-10	ENSMUSG00000036534	234595	Slc38a7	protein_coding	8	96562548	96580167	1237.6	1166.53	1402.63	1393.93	1186.45	1229.58	1764.04	1944.55	1776.89	1690.82	1955.63	2099.62
407	ENSMUSG00000086831	29.8803	-3.12958	0.466416	-6.70984	1.94839e-11	7.71552e-10	ENSMUSG00000086831	NA	Gm14280	lncRNA	2	131494817	131563758	8.79117	0.943796	6.09396	11.8749	1.52402	1.11375	52.6739	43.9158	37.4188	56.7208	37.4506	36.8865
408	ENSMUSG00000027852	5567.94	-0.435252	0.0648786	-6.70871	1.96351e-11	7.75634e-10	ENSMUSG00000027852	18176	Nras	protein_coding	3	102965601	102975230	5029.52	5107.83	4831.49	5003	5595.45	5565.4	7604.39	7925.28	6113.42	6016.91	7459.7	6983.19
409	ENSMUSG00000024697	15.7504	4.25386	0.634329	6.70608	1.99924e-11	7.87818e-10	ENSMUSG00000024697	14675	Gna14	protein_coding	19	16413126	16588184	130.891	105.705	24.3758	26.4902	30.4804	33.4125	5.37489	1.0213	6.06791	2.70099	2.34066	0.970697
410	ENSMUSG00000027208	76.4094	2.48711	0.370925	6.70514	2.01215e-11	7.90972e-10	ENSMUSG00000027208	14178	Fgf7	protein_coding	2	125876578	125933105	338.948	429.427	125.942	137.018	176.787	182.655	56.9738	59.2353	18.2037	51.3188	35.11	27.1795
411	ENSMUSG00000021972	1642.87	-0.433824	0.0647131	-6.7038	2.03069e-11	7.96315e-10	ENSMUSG00000021972	219150	Hmbox1	protein_coding	14	65049049	65187320	1343.09	1373.22	1338.64	1459.7	1387.62	1490.2	1793.06	1839.36	1879.03	1949.22	2015.31	1859.86
412	ENSMUSG00000028496	1389.94	-0.554914	0.0829047	-6.69339	2.18059e-11	8.52702e-10	ENSMUSG00000028496	70122	Mllt3	protein_coding	4	87688162	87951601	1419.29	1577.08	1321.37	1266.96	1343.43	1295.29	2393.98	2145.75	1993.31	1921.31	1890.09	1738.52
413	ENSMUSG00000051586	1606.39	-0.730113	0.109085	-6.69309	2.18506e-11	8.52702e-10	ENSMUSG00000051586	194401	Mical3	protein_coding	6	120908668	121107959	1161.41	1097.64	1343.72	1379.32	1123.2	1264.1	1999.46	2024.21	2289.62	2364.27	1777.73	1764.73
414	ENSMUSG00000024228	555.763	0.524159	0.0783802	6.68739	2.27189e-11	8.84444e-10	ENSMUSG00000024228	67993	Nudt12	protein_coding	17	59306613	59320367	527.47	582.322	532.205	538.025	589.796	566.898	449.341	419.754	360.029	413.252	352.27	326.154
415	ENSMUSG00000062661	1351.31	-0.756227	0.113171	-6.68214	2.35484e-11	9.14528e-10	ENSMUSG00000062661	14299	Ncs1	protein_coding	2	31135835	31186001	1157.5	1219.38	1168.01	1193.89	1187.97	1297.52	2390.75	2502.18	1677.78	1610.69	2067.98	1954.01
416	ENSMUSG00000064105	606.789	0.72275	0.108304	6.67335	2.50029e-11	9.68681e-10	ENSMUSG00000064105	94219	Cnnm2	protein_coding	19	46750035	46868631	888.885	984.38	693.695	684.178	780.299	750.666	505.24	487.159	543.078	506.886	396.743	457.198
417	ENSMUSG00000029591	362.946	0.630391	0.0945429	6.66778	2.59708e-11	1.00377e-09	ENSMUSG00000029591	22256	Ung	protein_coding	5	114268447	114277384	502.073	492.662	404.232	466.776	479.305	451.068	350.443	337.029	301.373	271	279.709	268.883
418	ENSMUSG00000040197	55.7613	3.82278	0.57344	6.66641	2.62136e-11	1.01073e-09	ENSMUSG00000040197	170780	Cd209e	protein_coding	8	3897965	3904309	19.5359	19.8197	19.2975	19.1826	23.6223	13.365	2.14996	0	0	1.80066	3.511	0.970697
419	ENSMUSG00000054662	166.882	1.69455	0.254456	6.65949	2.74787e-11	1.05473e-09	ENSMUSG00000054662	71345	Ano9	protein_coding	7	140681125	140697719	478.63	396.394	257.977	271.296	199.647	250.593	132.222	151.152	82.9281	105.339	50.3243	50.4762
420	ENSMUSG00000024516	2449.79	0.642187	0.0964325	6.65945	2.74857e-11	1.05473e-09	ENSMUSG00000024516	66286	Sec11c	protein_coding	18	65933586	65950755	2921.6	3345.76	3012.45	2743.11	3297.98	2827.81	2316.58	2086.51	1630.25	1871.79	1754.33	1970.52
421	ENSMUSG00000064325	24.0634	-1.49002	0.223815	-6.65734	2.78828e-11	1.06743e-09	ENSMUSG00000064325	15245	Hhip	protein_coding	8	80692480	80784635	24.4199	33.0329	28.4385	29.2306	16.0022	21.1612	77.3984	63.3205	72.8149	76.5281	52.6649	82.5093
422	ENSMUSG00000057092	1750.72	2.03399	0.306665	6.63262	3.29772e-11	1.25946e-09	ENSMUSG00000057092	17178	Fxyd3	protein_coding	7	30767597	30776129	1637.11	1326.03	2282.19	2358.54	2118.39	2243.09	159.097	203.238	959.741	906.633	373.336	318.389
423	ENSMUSG00000079426	5356	-0.235413	0.0355187	-6.62787	3.40566e-11	1.29761e-09	ENSMUSG00000079426	68089	Arpc4	protein_coding	6	113355076	113367409	5182.88	4883.2	5159.55	5000.26	5278.45	4898.27	6057.5	6082.85	6358.16	5995.3	5762.72	5540.74
424	ENSMUSG00000021823	9269.2	-0.560054	0.0845113	-6.62697	3.42648e-11	1.30246e-09	ENSMUSG00000021823	22330	Vcl	protein_coding	14	20979466	21083744	7016.33	7367.27	8099.88	7668.46	8812.65	8807.52	11801.1	12161.6	11810.2	10951.6	12606.8	11102.8
425	ENSMUSG00000027342	9468.82	0.580382	0.0876412	6.62225	3.53763e-11	1.34155e-09	ENSMUSG00000027342	18538	Pcna	protein_coding	2	132091082	132095234	10859	11763.5	11905.6	10635.4	13547.8	11451.6	7479.7	7001	7693.1	7956.22	8255.52	8540.19
426	ENSMUSG00000041482	578.7	-1.26164	0.19093	-6.60785	3.89945e-11	1.47529e-09	ENSMUSG00000041482	667742	Piezo2	protein_coding	18	63143284	63520254	558.728	532.301	722.134	709.755	742.199	821.946	2227.35	2175.37	1173.13	1165.03	1445.36	1613.3
427	ENSMUSG00000039236	3155.95	0.954803	0.144607	6.60275	4.0361e-11	1.52342e-09	ENSMUSG00000039236	57444	Isg20	protein_coding	7	78563172	78570144	4120.13	5174.84	3268.39	3141.37	4241.35	3507.19	2374.63	2247.88	1409.78	1531.46	2221.29	2317.05
428	ENSMUSG00000020334	1036.14	1.35292	0.205062	6.59763	4.17791e-11	1.57326e-09	ENSMUSG00000020334	30805	Slc22a4	protein_coding	11	53873949	53918916	987.541	980.604	1020.74	1177.44	758.963	762.918	345.068	407.498	497.569	489.78	246.94	238.791
429	ENSMUSG00000100706	11.3959	2.97341	0.450746	6.59664	4.20585e-11	1.58009e-09	ENSMUSG00000100706	NA	Gm19744	lncRNA	8	49296512	49323573	31.2575	25.4825	26.4071	21.0095	19.8123	27.8437	0	2.0426	5.05659	3.60132	3.511	4.85349
430	ENSMUSG00000011877	2991.06	-0.440963	0.0668523	-6.59608	4.22184e-11	1.5824e-09	ENSMUSG00000011877	216963	Git1	protein_coding	11	77384388	77398612	2593.39	2418.95	2505.63	2607.92	2459.77	2666.31	4110.72	3878.89	3365.67	3062.92	3152.87	3133.41
431	ENSMUSG00000015627	2620.15	0.792115	0.120134	6.59359	4.29305e-11	1.60165e-09	ENSMUSG00000015627	14464	Gata5	protein_coding	2	179966926	179976492	3088.63	2898.4	2049.6	2007.78	2485.68	2693.04	1181.4	1308.28	1638.34	1453.13	1584.63	1624.95
432	ENSMUSG00000029195	108.339	3.12087	0.473316	6.59362	4.2923e-11	1.60165e-09	ENSMUSG00000029195	83379	Klb	protein_coding	5	65505657	65541350	93.7725	83.9979	189.928	163.509	233.175	312.963	6.44987	7.14909	30.3395	34.2126	14.044	31.0623
433	ENSMUSG00000050359	4120.87	-1.89573	0.287815	-6.58663	4.49918e-11	1.67467e-09	ENSMUSG00000050359	20753	Sprr1a	protein_coding	3	92391259	92393202	1319.65	1480.82	2327.89	2216.04	2408.72	2162.9	9607.08	10319.2	5844.41	5719.8	7058.27	5793.12
434	ENSMUSG00000027544	170.489	1.64078	0.249247	6.58292	4.61297e-11	1.71307e-09	ENSMUSG00000027544	18019	Nfatc2	protein_coding	2	168318330	168443577	153.357	119.862	122.895	100.48	153.926	173.745	17.1996	29.6177	63.7131	48.6179	65.5386	39.7986
435	ENSMUSG00000113585	100.994	0.995218	0.151221	6.5812	4.66672e-11	1.72905e-09	ENSMUSG00000113585	102638940	Gm19605	lncRNA	12	110440945	110452649	103.54	101.93	97.5033	126.057	114.302	124.74	33.3243	37.7881	59.6678	62.1228	67.8793	73.773
436	ENSMUSG00000033983	935.869	0.623871	0.0948103	6.58021	4.69798e-11	1.73664e-09	ENSMUSG00000033983	12812	Coil	protein_coding	11	88861078	88882439	1041.26	940.021	1277.7	1154.61	1279.42	1185.03	667.561	612.779	940.526	852.613	712.732	675.605
437	ENSMUSG00000072941	173.788	4.05959	0.617693	6.57218	4.95847e-11	1.82873e-09	ENSMUSG00000072941	20657	Sod3	protein_coding	5	52521133	52528760	154.334	124.581	295.557	342.546	192.027	241.683	3.22493	0	29.3282	26.1096	9.36266	12.6191
438	ENSMUSG00000003271	264.23	1.49211	0.227384	6.56208	5.30621e-11	1.95252e-09	ENSMUSG00000003271	54200	Sult2b1	protein_coding	7	45379407	45434093	285.225	292.577	387.982	369.95	477.019	442.158	69.8736	64.3418	194.173	187.269	153.314	132.015
439	ENSMUSG00000001768	2449.31	-0.516162	0.0786703	-6.56109	5.34176e-11	1.96112e-09	ENSMUSG00000001768	74030	Rin2	protein_coding	2	145517135	145729536	2064.95	1963.1	2796.11	2586.91	2443.77	2562.73	3441	3340.67	3753	3630.13	3360.02	3091.67
440	ENSMUSG00000090394	1148.97	-0.576321	0.0878493	-6.56033	5.36877e-11	1.96217e-09	ENSMUSG00000090394	67647	4930523C07Rik	protein_coding	1	159871952	159907778	1066.66	1089.14	1027.85	982.878	926.605	964.506	1772.64	1785.23	1409.78	1511.66	1341.2	1210.46
441	ENSMUSG00000071042	3152.34	-1.52273	0.232113	-6.56033	5.36897e-11	1.96217e-09	ENSMUSG00000071042	240168	Rasgrp3	protein_coding	17	75742891	75836049	505.981	447.359	1155.82	1186.58	619.515	732.846	2436.97	2149.83	2068.15	2071.66	2440.14	2187.95
442	ENSMUSG00000039648	609.862	0.665911	0.101573	6.55601	5.52683e-11	2.01529e-09	ENSMUSG00000039648	70266	Kyat1	protein_coding	2	30075136	30095859	653.477	677.646	723.149	740.812	678.952	720.595	427.841	523.926	487.455	469.973	340.567	391.191
443	ENSMUSG00000023805	1874.6	-0.802561	0.122461	-6.5536	5.61648e-11	2.04336e-09	ENSMUSG00000023805	20975	Synj2	protein_coding	17	5991555	6094565	1734.79	1655.42	1276.68	1361.96	1484.4	1612.71	3243.21	3334.54	1904.31	1897.9	2709.32	2829.58
444	ENSMUSG00000026414	2174.87	-1.84954	0.282866	-6.53857	6.21097e-11	2.25455e-09	ENSMUSG00000026414	21956	Tnnt2	protein_coding	1	135764092	135779998	1436.87	1776.22	1496.07	1594.89	2209.07	1930.13	11027.1	10084.3	2181.41	2643.37	5389.38	6312.44
445	ENSMUSG00000024395	832.984	1.34595	0.205998	6.5338	6.41215e-11	2.32235e-09	ENSMUSG00000024395	225341	Lims2	protein_coding	18	32055343	32091672	1156.53	1194.85	993.315	923.504	1012.71	962.279	490.19	526.99	461.161	446.564	294.924	235.879
446	ENSMUSG00000029108	1507.3	-0.694161	0.106295	-6.53048	6.55585e-11	2.36907e-09	ENSMUSG00000029108	54216	Pcdh7	protein_coding	5	57875309	58290572	1169.23	1240.15	1457.47	1496.24	1613.94	1677.31	2347.75	2295.88	2417.05	2276.04	2454.19	2212.22
447	ENSMUSG00000034403	4498.19	-0.250957	0.0384457	-6.52756	6.68484e-11	2.41028e-09	ENSMUSG00000034403	18744	Pja1	protein_coding	X	98509340	98514879	3625.87	3770.47	3711.22	3700.41	3764.33	3678.71	4761.08	4609.12	4498.34	4180.24	4320.87	4116.73
448	ENSMUSG00000031497	64.1989	2.04553	0.313394	6.52703	6.70888e-11	2.41355e-09	ENSMUSG00000031497	24099	Tnfsf13b	protein_coding	8	10056467	10089072	156.287	154.783	244.774	218.316	154.688	196.02	33.3243	18.3834	86.9734	74.7274	33.9396	24.2674
449	ENSMUSG00000030067	7050.27	0.642891	0.0985235	6.52525	6.78875e-11	2.43684e-09	ENSMUSG00000030067	108655	Foxp1	protein_coding	6	98902299	99499682	8278.35	7976.97	7501.66	7254.66	8294.49	9081.5	4291.31	4366.05	5937.45	5626.17	5515.78	5250.5
450	ENSMUSG00000038525	2160.56	-0.29374	0.0450189	-6.52482	6.80842e-11	2.43847e-09	ENSMUSG00000038525	67211	Armc10	protein_coding	5	21850811	21867692	1563.85	1582.75	1637.24	1635.09	1699.28	1806.5	1993.01	1990.51	2173.32	2063.56	2059.78	1883.15
451	ENSMUSG00000048915	1243.92	-0.334097	0.0512437	-6.51976	7.04185e-11	2.51648e-09	ENSMUSG00000048915	13640	Efna5	protein_coding	17	62911179	63188312	1306.95	1285.45	1320.36	1310.81	1219.98	1393.3	1611.39	1767.87	1732.39	1607.09	1714.54	1441.49
452	ENSMUSG00000047298	13.6757	4.93911	0.757721	6.51838	7.10717e-11	2.53421e-09	ENSMUSG00000047298	240595	Kcnv2	protein_coding	19	27299988	27314579	21.4895	9.43796	86.331	89.5186	48.7687	50.1187	0	0	4.04527	4.50165	1.17033	0
453	ENSMUSG00000031517	12.4695	2.2993	0.352818	6.51695	7.17513e-11	2.55279e-09	ENSMUSG00000031517	234267	Gpm6a	protein_coding	8	55407878	55513906	30.2807	32.0891	30.4698	22.8364	33.5285	24.5025	1.07498	3.0639	9.10186	9.90364	5.85166	5.82418
454	ENSMUSG00000031906	6607.96	1.17722	0.180727	6.51377	7.32874e-11	2.6017e-09	ENSMUSG00000031906	58994	Smpd3	protein_coding	8	106979180	107064620	4976.78	4152.7	5179.86	5098	6198.2	6703.65	1526.47	1583.01	3097.67	2988.2	2673.04	2418.01
455	ENSMUSG00000096914	86.0751	-2.74095	0.420898	-6.51215	7.4082e-11	2.62413e-09	ENSMUSG00000096914	270049	Galntl6	protein_coding	8	58227086	59365674	19.5359	13.2131	31.4854	19.1826	26.6704	22.275	44.0741	55.1501	135.517	158.458	272.687	219.378
456	ENSMUSG00000022945	758.388	0.801365	0.123157	6.50685	7.67415e-11	2.71238e-09	ENSMUSG00000022945	110749	Chaf1b	protein_coding	16	93680789	93703003	893.769	863.574	930.344	897.013	1076.72	941.117	449.341	405.456	639.153	612.225	587.507	521.264
457	ENSMUSG00000052631	32.4228	5.33156	0.81948	6.50602	7.71673e-11	2.72146e-09	ENSMUSG00000052631	71130	Sh2d6	protein_coding	6	72490624	72498690	101.587	72.6723	23.3602	22.8364	124.208	148.129	1.07498	7.14909	0	0.900331	1.17033	1.94139
458	ENSMUSG00000091412	21.5568	2.65172	0.407614	6.50548	7.74471e-11	2.72536e-09	ENSMUSG00000091412	NA	Gm2895	lncRNA	15	66841172	66884888	20.5127	19.8197	13.2036	14.6153	28.1944	31.185	2.14996	8.17039	0	2.70099	1.17033	5.82418
459	ENSMUSG00000025485	2685.32	-0.368194	0.0566333	-6.50137	7.95932e-11	2.79478e-09	ENSMUSG00000025485	101489	Ric8a	protein_coding	7	140436870	140444285	2638.33	2686.99	2460.94	2625.27	2558.83	2705.29	3215.26	3411.14	3054.18	3130.45	3693.57	3730.39
460	ENSMUSG00000027456	12452.1	0.920135	0.141566	6.49968	8.04902e-11	2.81401e-09	ENSMUSG00000027456	228765	Sdcbp2	protein_coding	2	151414542	151431925	14598.2	17863.2	14967.8	14006.9	15354.5	12217.8	9956.45	9712.55	6359.17	6628.23	7077	7305.47
461	ENSMUSG00000021751	295.248	1.69609	0.260938	6.49999	8.03277e-11	2.81401e-09	ENSMUSG00000021751	93732	Acox2	protein_coding	14	14210420	14244262	838.091	898.494	355.481	358.075	441.966	436.589	182.746	223.664	83.9394	93.6344	225.874	218.407
462	ENSMUSG00000062157	316.329	-0.829613	0.127746	-6.49426	8.3442e-11	2.9109e-09	ENSMUSG00000062157	242700	Ifnlr1	protein_coding	4	135413598	135435492	208.058	243.499	228.523	252.114	177.549	185.996	442.891	426.903	353.961	402.448	328.863	346.539
463	ENSMUSG00000029322	75137	0.538241	0.0830407	6.48166	9.07211e-11	3.15119e-09	ENSMUSG00000029322	231507	Plac8	protein_coding	5	100701591	100720111	77344.7	94747.7	84200.2	77361.5	87740.2	67884.1	51682.8	49874.1	59028.6	66259.8	53090.9	56984.8
464	ENSMUSG00000020282	2320.49	-0.359413	0.0554482	-6.48196	9.05401e-11	3.15119e-09	ENSMUSG00000020282	13650	Rhbdf1	protein_coding	11	32159585	32172300	2272.03	2257.56	2297.42	2339.36	1988.09	2077.14	2986.29	2864.74	2868.1	2822.54	2650.8	2778.14
465	ENSMUSG00000062309	83.3538	1.97526	0.304935	6.47764	9.31684e-11	3.22924e-09	ENSMUSG00000062309	102614	Rpp25	protein_coding	9	57411309	57412731	56.6542	41.527	104.613	104.134	98.2994	93.5549	15.0497	10.213	39.4414	34.2126	9.36266	17.4725
466	ENSMUSG00000027087	7811.54	-0.562283	0.0868212	-6.47633	9.39796e-11	3.25036e-09	ENSMUSG00000027087	16410	Itgav	protein_coding	2	83554741	83637260	6408.76	6637.72	6424.04	6266.31	6163.91	6595.62	11610.8	11503.9	8656.88	8034.55	8687.38	8350.91
467	ENSMUSG00000016528	5008.27	-0.425822	0.0658595	-6.46561	1.00892e-10	3.48198e-09	ENSMUSG00000016528	17164	Mapkapk2	protein_coding	1	130981437	131025563	4177.76	4248.97	4193.66	4157.14	4297.74	4286.82	6180.05	6285.07	5559.22	5166.1	5546.2	5335.92
468	ENSMUSG00000029338	4849.33	-0.921393	0.142524	-6.46481	1.01428e-10	3.49299e-09	ENSMUSG00000029338	71914	Antxr2	protein_coding	5	98030642	98178902	4117.2	4650.08	3926.54	3836.51	4645.22	4501.77	9028.74	9191.69	5096.03	5116.58	10075.4	10126.3
469	ENSMUSG00000026281	3036.32	0.479831	0.0742468	6.46265	1.02887e-10	3.53567e-09	ENSMUSG00000026281	21915	Dtymk	protein_coding	1	93720298	93729656	4024.4	4146.1	3781.3	4097.76	3836.72	3535.04	2511.15	2452.14	3136.1	3114.24	2585.26	2992.66
470	ENSMUSG00000002992	99.1119	-1.90158	0.294384	-6.45952	1.05036e-10	3.60184e-09	ENSMUSG00000002992	11813	Apoc2	protein_coding	7	19405504	19411866	66.4222	39.6394	54.8456	41.1055	32.7665	44.5499	62.3487	77.6187	189.117	240.388	231.726	239.762
471	ENSMUSG00000022270	3367.49	0.826063	0.127989	6.4542	1.08792e-10	3.72273e-09	ENSMUSG00000022270	66270	Retreg1	protein_coding	15	25843266	25973773	3041.74	3131.52	3156.67	3245.51	2787.44	2872.36	1807.04	1815.87	1954.88	1951.02	1462.92	1292.97
472	ENSMUSG00000020458	27916.2	-0.540957	0.0838484	-6.45161	1.10671e-10	3.77901e-09	ENSMUSG00000020458	68585	Rtn4	protein_coding	11	29642947	29694331	22930.3	26921.8	25867.8	23445.7	26908.9	24377.7	43359.2	42323.6	30960.5	30142.2	36069.6	36048.8
473	ENSMUSG00000059588	283.93	-2.10746	0.326771	-6.44934	1.12336e-10	3.81965e-09	ENSMUSG00000059588	54598	Calcrl	protein_coding	2	84160970	84255755	114.285	127.413	123.91	166.249	156.974	157.039	453.641	447.329	349.916	419.554	1045.11	930.898
474	ENSMUSG00000018395	1780.67	-0.558565	0.0866045	-6.44961	1.12136e-10	3.81965e-09	ENSMUSG00000018395	16568	Kif3a	protein_coding	11	53458206	53492794	1392.91	1352.46	1384.34	1319.03	1484.4	1526.95	2442.35	2281.58	1888.13	1906.9	2022.33	1920.04
475	ENSMUSG00000034612	50.6433	1.28301	0.199023	6.44652	1.14448e-10	3.88329e-09	ENSMUSG00000034612	58250	Chst11	protein_coding	10	82821332	83031734	147.496	188.759	120.863	144.326	116.588	142.56	60.1988	78.64	65.7357	64.8238	38.621	44.6521
476	ENSMUSG00000024034	27.3432	2.97115	0.461186	6.44242	1.17587e-10	3.98141e-09	ENSMUSG00000024034	140765	Tmprss3	protein_coding	17	31398239	31417951	54.7006	23.5949	25.3915	36.5382	52.5787	52.3462	3.22493	1.0213	4.04527	9.90364	7.02199	5.82418
477	ENSMUSG00000031442	37.2907	3.36	0.522075	6.43586	1.22773e-10	4.14828e-09	ENSMUSG00000031442	17207	Mcf2l	protein_coding	8	12923806	13070905	35.1647	28.3139	61.9552	73.9899	54.8648	59.0287	1.07498	0	14.1585	12.6046	0	1.94139
478	ENSMUSG00000073608	15.042	4.95197	0.769503	6.43529	1.23242e-10	4.15541e-09	ENSMUSG00000073608	619597	Gal3st2c	protein_coding	1	93918231	93944869	87.9117	59.4592	41.642	34.7113	35.8145	20.0475	0	2.0426	0	0	0	6.79488
479	ENSMUSG00000075284	479.851	-0.949291	0.147638	-6.42985	1.27734e-10	4.29789e-09	ENSMUSG00000075284	215280	Wipf1	protein_coding	2	73259954	73360078	335.041	353.924	534.237	524.324	549.41	552.419	1048.1	1050.92	707.923	757.178	1001.8	937.693
480	ENSMUSG00000020656	14.0003	2.43707	0.379108	6.42844	1.28922e-10	4.32884e-09	ENSMUSG00000020656	195733	Grhl1	protein_coding	12	24622282	24667390	29.3039	30.2015	16.2505	12.7884	31.2424	27.8437	3.22493	1.0213	8.09055	6.30231	2.34066	5.82418
481	ENSMUSG00000039033	507.095	0.39669	0.0617384	6.42534	1.31578e-10	4.40882e-09	ENSMUSG00000039033	75812	Tasp1	protein_coding	2	139675400	139908725	558.728	543.627	571.816	539.852	581.414	562.443	396.667	405.456	435.878	391.644	469.303	455.257
482	ENSMUSG00000040808	1464.17	4.78594	0.7454	6.42062	1.35716e-10	4.53804e-09	ENSMUSG00000040808	12309	S100g	protein_coding	X	161744988	161747595	1147.74	877.731	5135.17	4972.85	3061.76	3046.1	8.59982	1.0213	317.554	280.903	24.577	28.1502
483	ENSMUSG00000024600	1956.5	-0.75877	0.118265	-6.41587	1.40022e-10	4.67233e-09	ENSMUSG00000024600	225579	Slc27a6	protein_coding	18	58689329	58745845	1652.74	1914.02	1618.96	1435.04	1850.92	1697.35	3174.41	3135.39	2179.39	2146.39	3337.79	3237.27
484	ENSMUSG00000026131	11189.7	-0.686259	0.10702	-6.41244	1.43212e-10	4.76889e-09	ENSMUSG00000026131	13518	Dst	protein_coding	1	33947306	34347742	9598.98	9753.19	11037.2	11525.1	11408.8	12622.1	18219.8	18844	13882.4	14677.2	19750.5	20739.9
485	ENSMUSG00000002820	966.209	0.475957	0.0742647	6.40893	1.46547e-10	4.8699e-09	ENSMUSG00000002820	235040	Atg4d	protein_coding	9	21176589	21189068	1174.11	1100.47	1071.52	1233.17	1083.58	1006.83	787.959	680.185	889.96	840.008	726.776	868.774
486	ENSMUSG00000025066	4692.54	-0.440326	0.0687085	-6.40861	1.4685e-10	4.86991e-09	ENSMUSG00000025066	67788	Sfr1	protein_coding	19	47720121	47724027	3975.56	4026.24	3817.86	4074.01	4217.73	4468.36	6146.72	6116.56	5270.99	5150.79	5439.7	5229.15
487	ENSMUSG00000045382	12.6058	5.83029	0.911017	6.39977	1.55615e-10	5.14988e-09	ENSMUSG00000045382	12767	Cxcr4	protein_coding	1	128515936	128520030	16.6055	12.2694	20.3132	30.144	19.0503	26.73	0	2.0426	0	0	0	0
488	ENSMUSG00000038172	4401.27	0.645485	0.100866	6.39946	1.55931e-10	5.14988e-09	ENSMUSG00000038172	69863	Ttc39b	protein_coding	4	83138537	83242492	6215.36	6408.38	5563.78	5607.7	6585.3	6754.88	4304.21	4199.58	3357.58	3590.52	4193.3	4096.34
489	ENSMUSG00000003345	8101.86	-0.310828	0.0486189	-6.39315	1.625e-10	5.35587e-09	ENSMUSG00000003345	103236	Csnk1g2	protein_coding	10	80458672	80476583	7820.23	8213.86	7629.63	7662.07	7792.32	7721.62	10389.7	10279.4	9594.38	9288.71	9235.09	9315.78
490	ENSMUSG00000020607	3614.39	-1.2575	0.196939	-6.38521	1.71157e-10	5.62968e-09	ENSMUSG00000020607	105005	Lratd1	protein_coding	12	14196831	14202055	2593.39	2641.69	2249.69	1982.2	2717.33	2756.53	5728.56	5470.08	4997.94	4685.32	7520.55	7319.06
491	ENSMUSG00000019820	6034.93	-0.680445	0.106642	-6.38068	1.76307e-10	5.78726e-09	ENSMUSG00000019820	22288	Utrn	protein_coding	10	12257932	12745109	4556.75	4675.57	5811.6	5550.16	5679.27	6466.42	8604.12	9133.47	8256.4	7900.4	9792.17	8782.87
492	ENSMUSG00000011096	4078.86	-0.224944	0.0352757	-6.37675	1.80883e-10	5.92539e-09	ENSMUSG00000011096	67605	Akt1s1	protein_coding	7	44498415	44504845	3548.7	3686.47	3657.39	3719.59	3737.66	3813.47	4237.56	4059.66	4518.57	4143.32	4306.82	4636.05
493	ENSMUSG00000034584	760.303	1.07203	0.168235	6.37221	1.86325e-10	6.09128e-09	ENSMUSG00000034584	320051	Exph5	protein_coding	9	53212970	53288814	726.736	713.51	900.89	883.312	986.804	1004.6	280.569	330.901	556.225	560.906	401.424	349.451
494	ENSMUSG00000021754	3672.86	-0.459293	0.0720817	-6.37184	1.8677e-10	6.09347e-09	ENSMUSG00000021754	26401	Map3k1	protein_coding	13	111882962	111945527	3647.36	3589.26	2960.65	2860.03	2663.23	3032.74	4519.21	4745.97	4149.44	4152.32	4172.23	4040.04
495	ENSMUSG00000046761	2418.37	0.340024	0.0534055	6.36683	1.92971e-10	6.28304e-09	ENSMUSG00000046761	105732	Fam83h	protein_coding	15	75872942	75886185	2714.52	2642.63	2562.51	2459.94	2500.16	2626.22	1845.74	1791.36	2238.05	2122.08	2144.05	2105.44
496	ENSMUSG00000002804	1506.89	0.508449	0.0798797	6.36518	1.95055e-10	6.33811e-09	ENSMUSG00000002804	66174	Nudt14	protein_coding	12	112897911	112905744	1833.45	2174.51	1910.45	1826	1917.98	1555.91	1281.37	1296.03	1444.16	1464.84	1163.31	1235.7
497	ENSMUSG00000024164	961.578	3.80595	0.598015	6.36431	1.96172e-10	6.36157e-09	ENSMUSG00000024164	12266	C3	protein_coding	17	57510970	57535136	779.483	594.592	542.362	583.698	346.715	454.409	4.29991	10.213	99.1092	96.3354	12.8737	12.6191
498	ENSMUSG00000068748	225.194	-2.01405	0.316693	-6.35964	2.02231e-10	6.5449e-09	ENSMUSG00000068748	19283	Ptprz1	protein_coding	6	22875501	23052915	223.686	261.432	125.942	107.788	169.166	178.2	1073.9	946.744	412.618	455.567	785.293	632.894
499	ENSMUSG00000074748	4540.83	-0.250111	0.0393427	-6.35725	2.05394e-10	6.63393e-09	ENSMUSG00000074748	382423	Atxn7l3b	protein_coding	10	112761335	112764906	4119.15	3877.12	4084.98	4225.65	4261.16	4702.25	4921.25	4876.7	5195.14	4897.8	5039.45	5116.54
500	ENSMUSG00000030144	11.981	6.034	0.951764	6.33981	2.30055e-10	7.4156e-09	ENSMUSG00000030144	17474	Clec4d	protein_coding	6	123239070	123252224	42.979	48.1336	18.2819	18.2691	78.4871	67.9386	2.14996	0	0	0	2.34066	0
501	ENSMUSG00000027490	822.421	0.431449	0.0680702	6.3383	2.32319e-10	7.47362e-09	ENSMUSG00000027490	13555	E2f1	protein_coding	2	154401327	154411812	1003.17	988.155	1060.35	1015.76	1235.22	1227.35	705.186	772.102	820.179	859.816	812.211	870.715
502	ENSMUSG00000048572	16.7099	3.96391	0.626686	6.32519	2.52925e-10	8.12032e-09	ENSMUSG00000048572	226040	Tmem252	protein_coding	19	24651372	24659597	50.7934	92.492	25.3915	15.5287	33.5285	35.6399	2.14996	10.213	1.01132	1.80066	0	0.970697
503	ENSMUSG00000118522	42.6463	4.92448	0.778658	6.32432	2.54353e-10	8.13482e-09	ENSMUSG00000118522	102633301	Gm31160	protein_coding	5	137203645	137213788	12.6984	14.1569	29.4541	43.8459	22.8603	31.185	1.07498	2.0426	0	0.900331	0	0.970697
504	ENSMUSG00000025185	905.271	-0.659583	0.104293	-6.3243	2.54387e-10	8.13482e-09	ENSMUSG00000025185	67573	Loxl4	protein_coding	19	42582421	42601252	1144.81	1191.07	1195.43	1079.7	1286.27	1198.39	1890.89	1945.57	1596.87	1596.29	2090.21	2091.85
505	ENSMUSG00000048027	1123.03	-0.519796	0.0822084	-6.32291	2.56679e-10	8.19186e-09	ENSMUSG00000048027	68799	Rgmb	protein_coding	17	16023450	16051301	1188.76	1058.94	1109.1	1067.83	1051.57	1168.32	2039.23	1792.38	1383.48	1430.63	1480.47	1399.75
506	ENSMUSG00000078607	66.8911	1.73713	0.274753	6.32251	2.57345e-10	8.19689e-09	ENSMUSG00000078607	69066	1810010H24Rik	protein_coding	11	106916507	106921269	53.7238	62.2906	62.9709	64.8553	44.9586	49.0049	13.9747	12.2556	21.2377	15.3056	23.4066	15.5312
507	ENSMUSG00000018924	51.1235	5.10763	0.808263	6.31927	2.62802e-10	8.35421e-09	ENSMUSG00000018924	11687	Alox15	protein_coding	11	70234978	70242857	28.3271	44.3584	21.3288	12.7884	12.9542	20.0475	0	1.0213	0	1.80066	0	0.970697
508	ENSMUSG00000030257	732.214	-1.17613	0.186167	-6.31759	2.65674e-10	8.42887e-09	ENSMUSG00000030257	259302	Srgap3	protein_coding	6	112694932	112924227	715.992	578.547	738.384	783.745	692.668	762.918	1959.68	2095.7	1329.88	1264.96	1527.28	1476.43
509	ENSMUSG00000025959	1059.6	-0.685733	0.108589	-6.31493	2.70289e-10	8.55844e-09	ENSMUSG00000025959	93691	Klf7	protein_coding	1	64068606	64161441	1087.17	934.358	974.017	1011.2	899.173	1004.6	1741.46	1795.44	1580.69	1539.57	1475.79	1372.57
510	ENSMUSG00000027508	273.825	1.44901	0.229472	6.31453	2.70984e-10	8.56361e-09	ENSMUSG00000027508	94212	Pag1	protein_coding	3	9752539	9898739	322.343	257.656	434.702	432.978	277.372	340.807	82.7733	64.3418	228.558	176.465	91.2859	111.63
511	ENSMUSG00000034282	533.446	1.65312	0.261933	6.31124	2.76817e-10	8.73085e-09	ENSMUSG00000034282	14027	Evpl	protein_coding	11	116111385	116128903	573.379	447.359	881.592	868.696	961.658	919.956	121.473	145.024	371.154	358.332	275.028	207.729
512	ENSMUSG00000019872	1150.56	1.35821	0.215236	6.31034	2.78431e-10	8.76459e-09	ENSMUSG00000019872	57319	Smpdl3a	protein_coding	10	57670431	57687926	857.627	901.326	1408.72	1217.64	880.122	765.145	384.842	344.178	580.497	594.218	236.407	210.641
513	ENSMUSG00000018287	1796.21	0.304537	0.0482756	6.30831	2.82099e-10	8.86274e-09	ENSMUSG00000018287	216873	Spag7	protein_coding	11	70554597	70560242	1832.47	1849.84	1640.29	1692.63	1836.45	1824.32	1508.19	1407.35	1475.51	1508.05	1378.65	1365.77
514	ENSMUSG00000027684	3911.17	0.591506	0.0938023	6.30588	2.86556e-10	8.98525e-09	ENSMUSG00000027684	14013	Mecom	protein_coding	3	30005445	30602157	2656.89	2424.61	2973.85	2906.62	3141.01	3089.54	1533.99	1522.76	2389.75	2239.12	1943.92	1778.32
515	ENSMUSG00000024827	811.299	1.54004	0.244405	6.30119	2.95376e-10	9.24385e-09	ENSMUSG00000024827	104174	Gldc	protein_coding	19	30075847	30152829	1631.25	1710.16	948.626	909.802	1692.43	1696.24	557.914	509.628	311.486	312.415	643.683	619.305
516	ENSMUSG00000031380	117.464	1.31819	0.209294	6.29827	3.00993e-10	9.40137e-09	ENSMUSG00000031380	14205	Vegfd	protein_coding	X	163156374	163185646	246.153	151.951	174.693	213.749	124.208	199.361	58.0488	70.4696	65.7357	110.741	58.5166	79.5972
517	ENSMUSG00000028517	900.163	1.17386	0.186397	6.29762	3.0225e-10	9.42236e-09	ENSMUSG00000028517	67916	Plpp3	protein_coding	4	105014544	105089961	992.425	1087.25	597.208	643.073	642.375	757.349	282.719	226.728	517.795	477.175	311.308	274.707
518	ENSMUSG00000040205	7.02445	5.26255	0.835685	6.29729	3.029e-10	9.42441e-09	ENSMUSG00000040205	16433	Cuzd1	protein_coding	7	130910283	130924021	27.3503	26.4263	29.4541	28.3171	22.8603	20.0475	0	1.0213	0	2.70099	0	0
519	ENSMUSG00000027200	329.937	-1.42938	0.227129	-6.29328	3.1082e-10	9.65218e-09	ENSMUSG00000027200	214968	Sema6d	protein_coding	2	123931889	124509690	185.591	237.837	203.132	183.605	247.654	218.295	821.283	848.699	365.086	361.933	507.924	533.883
520	ENSMUSG00000028649	10735	0.788651	0.125341	6.29205	3.13299e-10	9.71046e-09	ENSMUSG00000028649	11426	Macf1	protein_coding	4	123243426	123581331	17877.3	18016.1	13171.1	12999.4	17381.5	19117.5	10388.6	10488.7	8124.93	8272.24	10068.4	9714.74
521	ENSMUSG00000041268	334.13	-0.943529	0.150038	-6.2886	3.20332e-10	9.90938e-09	ENSMUSG00000041268	235380	Dmxl2	protein_coding	9	54272442	54408910	244.199	263.319	321.964	276.777	216.411	201.588	610.587	662.823	377.222	426.757	433.023	421.283
522	ENSMUSG00000023008	1925.32	-0.64617	0.102813	-6.28489	3.28092e-10	1.013e-08	ENSMUSG00000023008	22379	Fmnl3	protein_coding	15	99215106	99268363	1735.77	1555.38	1564.12	1619.56	1575.08	1638.32	3160.44	3133.34	2072.19	2043.75	2280.98	2472.37
523	ENSMUSG00000038628	3652.9	0.447195	0.0711626	6.28413	3.29699e-10	1.01602e-08	ENSMUSG00000038628	67005	Polr3k	protein_coding	2	181506130	181512623	4197.29	4510.4	4469.92	4079.49	3928.93	3525.01	3204.51	2869.85	3044.07	3233.09	2903.59	2869.38
524	ENSMUSG00000021680	41.2511	2.42912	0.386847	6.27928	3.40137e-10	1.04618e-08	ENSMUSG00000021680	12919	Crhbp	protein_coding	13	95567879	95581432	213.918	261.432	91.4093	89.5186	75.4391	86.8724	33.3243	31.6603	19.215	18.0066	18.7253	31.0623
525	ENSMUSG00000028016	2555.45	-0.478041	0.0762692	-6.26781	3.66155e-10	1.12406e-08	ENSMUSG00000028016	71793	Ints12	protein_coding	3	132797601	132816749	2695.96	2899.34	2670.17	2508.35	2804.2	2635.13	3557.1	3593.95	4129.21	3901.13	3899.55	3503.25
526	ENSMUSG00000032064	537.579	1.01765	0.162396	6.26647	3.69335e-10	1.13167e-08	ENSMUSG00000032064	330938	Dixdc1	protein_coding	9	50574052	50650817	646.639	633.287	702.836	700.62	502.165	601.424	294.544	382.987	399.471	402.448	182.572	205.788
527	ENSMUSG00000040891	152.337	2.40626	0.384081	6.26499	3.72851e-10	1.14027e-08	ENSMUSG00000040891	15377	Foxa3	protein_coding	7	18747209	18757463	261.781	278.42	97.5033	107.788	128.018	119.171	65.5737	52.0862	21.2377	24.3089	17.555	6.79488
528	ENSMUSG00000021838	1049.62	-0.779788	0.124621	-6.25725	3.91831e-10	1.19605e-08	ENSMUSG00000021838	74480	Samd4	protein_coding	14	47120311	47343272	961.168	993.818	801.355	770.957	779.537	937.776	1744.69	1712.72	1258.08	1232.55	1551.86	1503.61
529	ENSMUSG00000029580	67303	-0.481945	0.0770423	-6.25558	3.96034e-10	1.20659e-08	ENSMUSG00000029580	11461	Actb	protein_coding	5	142888870	142892509	56655.2	54814.7	59417.1	56901	63848.9	64342.4	88047.1	98247.9	80451.4	71953.5	81903.4	76568.6
530	ENSMUSG00000044921	242.689	1.54826	0.247632	6.25225	4.04594e-10	1.23035e-08	ENSMUSG00000044921	237504	Rassf9	protein_coding	10	102348083	102385597	391.695	403.001	176.725	213.749	149.354	173.745	105.348	94.9808	112.256	97.2357	40.9616	64.066
531	ENSMUSG00000040339	2855.31	-0.556431	0.0890359	-6.24951	4.11732e-10	1.2497e-08	ENSMUSG00000040339	329739	Fam102b	protein_coding	3	108878313	108934923	2372.64	2525.6	2367.5	2296.43	2647.23	2744.28	3564.63	3770.63	4249.56	3987.56	3355.34	3061.58
532	ENSMUSG00000031553	36.9403	1.45861	0.233411	6.24911	4.12809e-10	1.25061e-08	ENSMUSG00000031553	11497	Adam3	protein_coding	8	25167241	25215868	79.1205	100.986	48.7516	64.8553	66.2949	75.7349	26.8744	29.6177	15.1698	26.1096	35.11	26.2088
533	ENSMUSG00000048373	1250.18	1.90598	0.305149	6.24606	4.20947e-10	1.27049e-08	ENSMUSG00000048373	14181	Fgfbp1	protein_coding	5	44136200	44139121	2947.97	3097.54	1578.33	1499.89	1892.83	1685.1	851.383	913.041	537.01	578.012	238.748	270.824
534	ENSMUSG00000029368	10.9364	5.85872	0.937975	6.24614	4.20725e-10	1.27049e-08	ENSMUSG00000029368	11657	Alb	protein_coding	5	90608756	90624461	10.7448	5.66278	10.1566	8.2211	19.0503	11.1375	0	0	0	0	0	0
535	ENSMUSG00000072949	450.285	1.36238	0.218447	6.23668	4.46965e-10	1.34649e-08	ENSMUSG00000072949	26897	Acot1	protein_coding	12	84056264	84065145	648.593	507.762	754.635	763.649	520.453	595.855	147.272	150.131	402.505	379.039	190.764	202.876
536	ENSMUSG00000023909	925.271	0.329777	0.0529337	6.23	4.66425e-10	1.40249e-08	ENSMUSG00000023909	76498	Paqr4	protein_coding	17	23955160	23959841	1093.04	1092.92	1147.69	1229.51	1252.75	1196.17	827.733	935.51	1019.41	944.447	943.288	910.514
537	ENSMUSG00000020598	794.375	3.37854	0.542385	6.22905	4.69276e-10	1.40844e-08	ENSMUSG00000020598	319504	Nrcam	protein_coding	12	44375668	44648747	1927.22	1866.83	3906.23	3549.69	2647.99	2612.85	96.748	101.109	565.327	528.494	138.099	157.253
538	ENSMUSG00000000308	134.638	3.28761	0.527904	6.22766	4.73445e-10	1.41831e-08	ENSMUSG00000000308	12716	Ckmt1	protein_coding	2	121188195	121194218	148.473	70.7847	233.602	231.104	112.016	135.877	3.22493	13.2769	44.498	27.0099	0	6.79488
539	ENSMUSG00000056296	31.1232	2.61718	0.421398	6.2107	5.27502e-10	1.57732e-08	ENSMUSG00000056296	72003	Synpr	protein_coding	14	8853423	9184983	131.868	168.94	58.9082	61.2015	60.1989	46.7774	19.3496	14.2982	9.10186	4.50165	19.8956	19.4139
540	ENSMUSG00000020950	3781.76	-0.637318	0.102628	-6.20995	5.30002e-10	1.58186e-08	ENSMUSG00000020950	15228	Foxg1	protein_coding	12	49429443	49433644	1417.33	1260.91	1879.99	1868.02	1791.49	1777.54	2094.06	2187.62	2860.01	2651.47	2911.79	2842.2
541	ENSMUSG00000015850	474.616	1.58595	0.2556	6.20481	5.47642e-10	1.63149e-08	ENSMUSG00000015850	229595	Adamtsl4	protein_coding	3	95583511	95595228	1307.93	997.593	929.328	986.532	746.771	893.226	261.22	285.964	537.01	508.687	157.995	199.964
542	ENSMUSG00000022637	640.531	-0.478886	0.0772402	-6.19996	5.64764e-10	1.67939e-08	ENSMUSG00000022637	208650	Cblb	protein_coding	16	51851588	52028411	610.498	572.884	542.362	643.073	592.082	606.993	919.106	967.17	762.534	808.497	774.76	741.613
543	ENSMUSG00000021707	1362.52	0.921369	0.148695	6.19637	5.77812e-10	1.71503e-08	ENSMUSG00000021707	13361	Dhfr	protein_coding	13	92491234	92525561	1709.39	1783.78	1963.27	1882.63	2218.98	1970.22	748.185	758.825	1093.24	1219.05	1107.13	1159.98
544	ENSMUSG00000025512	1893.35	0.260157	0.0420178	6.19158	5.95632e-10	1.76467e-08	ENSMUSG00000025512	68038	Chid1	protein_coding	7	141073049	141119770	1995.59	2186.78	2192.81	2160.32	2188.49	1993.61	1627.52	1874.08	1795.09	1788.06	1705.17	1829.76
545	ENSMUSG00000003848	2473.12	-0.594818	0.0961357	-6.18727	6.12141e-10	1.81025e-08	ENSMUSG00000003848	67619	Nob1	protein_coding	8	108139118	108151683	2195.84	2190.55	1860.69	1882.63	1987.32	2022.57	3289.43	3230.37	2481.78	2547.04	3268.74	3518.78
546	ENSMUSG00000026365	598.846	1.84721	0.298872	6.18061	6.38532e-10	1.88484e-08	ENSMUSG00000026365	12628	Cfh	protein_coding	1	140012446	140111502	542.122	578.547	286.416	253.941	350.525	310.736	77.3984	102.13	165.856	158.458	62.0276	78.6265
547	ENSMUSG00000030243	583.138	0.568784	0.0920414	6.17965	6.42429e-10	1.89288e-08	ENSMUSG00000030243	19691	Recql	protein_coding	6	142296068	142332813	658.361	643.669	716.04	681.438	718.576	679.386	389.142	374.817	465.206	502.385	524.309	506.704
548	ENSMUSG00000054720	2285.99	-0.510994	0.0827396	-6.17593	6.57756e-10	1.9345e-08	ENSMUSG00000054720	100604	Lrrc8c	protein_coding	5	105667254	105760884	2456.64	2311.36	2160.31	2046.14	2111.53	2361.15	3602.25	3608.25	3058.23	2907.17	3107.23	2878.12
549	ENSMUSG00000021589	2079.21	-0.634407	0.102736	-6.1751	6.61205e-10	1.9411e-08	ENSMUSG00000021589	73296	Rhobtb3	protein_coding	13	76017656	76092044	1702.56	1772.45	1604.74	1470.66	1786.15	1741.9	3124.96	3257.94	1995.33	2068.96	2738.58	2462.66
550	ENSMUSG00000058248	135.027	-0.773615	0.125307	-6.17375	6.66896e-10	1.95425e-08	ENSMUSG00000058248	16510	Kcnh1	protein_coding	1	191873082	192192467	187.545	162.333	181.803	218.316	220.983	208.271	253.695	312.517	370.142	355.631	378.017	347.51
551	ENSMUSG00000084772	31.6626	-1.23801	0.200717	-6.16793	6.91905e-10	2.02385e-08	ENSMUSG00000084772	NA	Gm15473	lncRNA	6	17058805	17064995	33.2111	33.9767	36.5637	39.2786	22.8603	26.73	94.5981	69.4483	77.8715	67.5248	70.2199	73.773
552	ENSMUSG00000023945	2807.23	-2.89805	0.469979	-6.16634	6.98906e-10	2.04063e-08	ENSMUSG00000023945	63993	Slc5a7	protein_coding	17	54580618	54606062	647.616	573.828	1528.57	1489.85	1638.32	1598.23	2746.57	2673.76	12333	12321	13297.3	12358.9
553	ENSMUSG00000020581	860.198	1.8105	0.293678	6.16493	7.05138e-10	2.0551e-08	ENSMUSG00000020581	23795	Agr2	protein_coding	12	36042906	36054086	3219.52	3048.46	2525.94	2429.79	2406.43	2220.81	338.618	320.688	1099.3	1307.28	653.045	798.884
554	ENSMUSG00000060512	867.147	0.989004	0.160626	6.15718	7.40535e-10	2.15437e-08	ENSMUSG00000060512	76261	0610040J01Rik	protein_coding	5	63969706	64056968	758.971	663.489	753.619	697.88	601.989	667.135	257.995	286.985	534.987	486.179	256.303	262.088
555	ENSMUSG00000038372	2107.06	0.822881	0.13377	6.15145	7.67754e-10	2.22953e-08	ENSMUSG00000038372	218138	Gmds	protein_coding	13	32003562	32522723	2720.38	2573.73	2284.22	2220.61	2377.47	2397.9	1033.05	1214.32	1794.08	1703.43	1288.54	1203.66
556	ENSMUSG00000073563	3244.21	-0.503732	0.0819261	-6.14862	7.8161e-10	2.26568e-08	ENSMUSG00000073563	70425	Csnk1g3	protein_coding	18	53995194	54088620	2516.23	2913.5	2728.06	2628.01	3190.54	3066.15	4540.71	4189.37	3544.67	3470.77	4339.59	4084.69
557	ENSMUSG00000047428	19.0454	1.83434	0.298553	6.14412	8.04092e-10	2.32667e-08	ENSMUSG00000047428	106565	Dlk2	protein_coding	17	46608347	46614197	29.3039	48.1336	24.3758	27.4037	38.8626	28.9575	3.22493	5.10649	12.1358	16.206	8.19233	9.70697
558	ENSMUSG00000029992	14697.3	0.876743	0.142729	6.14272	8.11217e-10	2.34308e-08	ENSMUSG00000029992	14583	Gfpt1	protein_coding	6	87019828	87069179	23785	24870.9	17140.3	16388.3	20261.9	21000.8	10177.9	11308.8	11171	11006.5	12589.3	10975.7
559	ENSMUSG00000020661	1240.59	-0.41336	0.067298	-6.14222	8.13745e-10	2.34618e-08	ENSMUSG00000020661	13435	Dnmt3a	protein_coding	12	3856007	3964443	1147.74	1195.79	1180.2	1195.71	1168.92	1196.17	1411.45	1464.54	1669.69	1750.24	1533.14	1601.65
560	ENSMUSG00000003549	635.881	-0.689135	0.11222	-6.14091	8.20479e-10	2.36137e-08	ENSMUSG00000003549	13870	Ercc1	protein_coding	7	19078703	19090449	606.591	531.357	597.208	608.361	553.982	604.765	1167.43	1125.47	681.629	695.055	967.865	1010.5
561	ENSMUSG00000037106	1454.11	-1.57964	0.257549	-6.13336	8.60427e-10	2.47193e-08	ENSMUSG00000037106	631797	Fer1l6	protein_coding	15	58381897	58536941	505.981	565.334	1013.63	915.282	1111.01	1323.13	2372.48	2433.75	2667.86	2599.25	3290.97	2878.12
562	ENSMUSG00000022960	420.224	0.672751	0.109723	6.13136	8.71337e-10	2.49882e-08	ENSMUSG00000022960	60364	Donson	protein_coding	16	91473696	91485658	512.818	515.313	547.44	563.602	601.227	612.562	273.044	289.028	389.358	422.255	369.825	358.187
563	ENSMUSG00000001995	260.988	0.828215	0.135266	6.12286	9.19087e-10	2.63107e-08	ENSMUSG00000001995	244668	Sipa1l2	protein_coding	8	126144802	126296547	286.201	269.926	290.479	249.373	248.416	289.575	170.921	150.131	136.528	106.239	203.638	155.312
564	ENSMUSG00000027858	1352.25	1.24322	0.203212	6.11782	9.48621e-10	2.7108e-08	ENSMUSG00000027858	70747	Tspan2	protein_coding	3	102641845	102708829	1251.28	1216.55	611.427	599.227	715.528	738.415	551.464	509.628	245.75	255.694	311.308	295.092
565	ENSMUSG00000049775	134796	-0.792899	0.129679	-6.1143	9.69824e-10	2.76649e-08	ENSMUSG00000049775	19241	Tmsb4x	protein_coding	X	165990089	165992311	73596.7	94531.6	135924	116974	98181.3	77303	174469	151440	193752	213974	143204	156645
566	ENSMUSG00000005836	1475.52	0.686347	0.112512	6.10021	1.05932e-09	3.01645e-08	ENSMUSG00000005836	14465	Gata6	protein_coding	18	11052064	11085635	603.66	545.514	549.472	557.208	809.255	751.78	370.867	381.966	303.395	350.229	513.776	455.257
567	ENSMUSG00000038843	2411.24	0.760181	0.12467	6.09757	1.07696e-09	3.06127e-08	ENSMUSG00000038843	14537	Gcnt1	protein_coding	19	17303505	17350208	1827.59	2052.76	1511.3	1530.04	2036.85	1906.74	1166.35	1233.73	783.772	856.214	1274.49	1103.68
568	ENSMUSG00000040760	2059.36	-0.358704	0.0588726	-6.09289	1.10892e-09	3.14656e-08	ENSMUSG00000040760	72993	Appl1	protein_coding	14	26640945	26693189	1992.66	2128.26	2260.86	2136.57	2343.95	2233.07	2761.62	2722.78	2647.63	2637.07	3072.12	2956.74
569	ENSMUSG00000023443	14.3543	2.21587	0.364129	6.08539	1.16205e-09	3.29151e-08	ENSMUSG00000023443	13984	Esx1	protein_coding	X	136016146	136022832	29.3039	37.7519	27.4228	19.1826	28.1944	34.5262	8.59982	13.2769	5.05659	4.50165	5.85166	0.970697
570	ENSMUSG00000041012	199.087	1.517	0.249354	6.08373	1.17422e-09	3.32015e-08	ENSMUSG00000041012	70031	Cmtm8	protein_coding	9	114618413	114673224	26.3735	50.965	26.4071	49.3266	24.3843	25.6162	11.8248	7.14909	7.07923	18.9069	14.044	11.6484
571	ENSMUSG00000035778	6424.28	0.523714	0.0861692	6.07774	1.21886e-09	3.44035e-08	ENSMUSG00000035778	14594	Ggta1	protein_coding	2	35290191	35353243	5701.56	6009.15	6450.45	6322.94	7399.89	7035.55	4118.24	4462.05	4827.02	4561.98	4736.33	4367.17
572	ENSMUSG00000048191	6.86445	6.68845	1.10119	6.07382	1.24899e-09	3.51923e-08	ENSMUSG00000048191	NA	NA	NA	NA	NA	NA	42.979	36.8081	8.12527	14.6153	3.81005	10.0237	0	0	0	0	0	0
573	ENSMUSG00000001497	1383.34	0.716143	0.117973	6.07041	1.27582e-09	3.58854e-08	ENSMUSG00000001497	18511	Pax9	protein_coding	12	56738552	56759607	1373.38	1269.41	1064.41	1136.34	1272.56	1323.13	795.484	836.444	667.47	744.573	741.991	742.583
574	ENSMUSG00000006589	6651.99	-0.373207	0.0615142	-6.06701	1.30317e-09	3.65909e-08	ENSMUSG00000006589	11821	Aprt	protein_coding	8	123301374	123303648	5789.47	6252.65	5407.37	5627.8	6194.39	5539.78	7803.26	8064.17	6765.72	6709.26	7738.24	8016.99
575	ENSMUSG00000029528	7610.4	-0.425118	0.0701177	-6.06292	1.33676e-09	3.74287e-08	ENSMUSG00000029528	19303	Pxn	protein_coding	5	115644735	115694046	6739.89	7061.48	6686.08	6481.88	7150.71	7166.97	10409	9917.83	7995.48	7429.53	9638.86	10049.6
576	ENSMUSG00000056553	22.173	4.23867	0.699127	6.06281	1.33765e-09	3.74287e-08	ENSMUSG00000056553	19276	Ptprn2	protein_coding	12	116449340	117240469	39.0719	26.4263	20.3132	18.2691	9.14413	21.1612	0	0	1.01132	2.70099	2.34066	0.970697
577	ENSMUSG00000021108	12.5222	2.93231	0.483827	6.06065	1.35574e-09	3.78692e-08	ENSMUSG00000021108	18755	Prkch	protein_coding	12	73631570	73824959	55.6774	54.7402	13.2036	23.7498	25.1464	22.275	8.59982	6.12779	2.02264	3.60132	2.34066	2.91209
578	ENSMUSG00000029513	4265.39	0.324	0.053504	6.05563	1.39869e-09	3.90012e-08	ENSMUSG00000029513	19079	Prkab1	protein_coding	5	116151645	116162567	3973.61	4332.03	3978.34	3870.31	4260.4	4062.95	2928.24	2910.7	3397.02	3329.42	3464.18	3525.57
579	ENSMUSG00000032350	14759.3	0.909447	0.150322	6.05	1.44845e-09	4.02495e-08	ENSMUSG00000032350	14629	Gclc	protein_coding	9	77661817	77701767	14676.4	12606.3	15291.8	15782.7	14732.7	16483.5	5928.5	5767.27	11069.9	10798.6	7412.88	6708.49
580	ENSMUSG00000024742	1253.72	0.86714	0.143323	6.05026	1.44613e-09	4.02495e-08	ENSMUSG00000024742	14156	Fen1	protein_coding	19	10176496	10181533	1196.58	1261.86	1481.85	1467.92	1810.54	1680.65	660.036	597.46	846.473	903.932	901.156	969.726
581	ENSMUSG00000028736	4.42038	5.58853	0.924076	6.04769	1.46933e-09	4.07595e-08	ENSMUSG00000028736	18509	Pax7	protein_coding	4	139464373	139560839	12.6984	9.43796	9.14093	6.39419	6.8581	10.0237	0	0	0	0	0	0
582	ENSMUSG00000028402	800.319	-0.635435	0.105078	-6.04727	1.47321e-09	4.07969e-08	ENSMUSG00000028402	17475	Mpdz	protein_coding	4	81196737	81361052	661.291	667.264	821.668	855.908	938.797	953.369	1019.08	1109.13	1375.39	1294.68	1430.15	1381.3
583	ENSMUSG00000030231	4203.41	-0.479191	0.0793365	-6.03998	1.54137e-09	4.2611e-08	ENSMUSG00000030231	109135	Plekha5	protein_coding	6	140369780	140542836	3827.09	3883.72	3958.02	4089.54	4002.08	3963.83	5862.93	5989.92	4477.11	4578.18	6132.54	6034.82
584	ENSMUSG00000089669	284.554	1.49488	0.247681	6.03549	1.58482e-09	4.37372e-08	ENSMUSG00000089669	69583	Tnfsf13	protein_coding	11	69573672	69576610	254.944	203.86	348.371	290.479	254.512	222.75	53.7489	52.0862	166.868	162.06	63.1979	59.2125
585	ENSMUSG00000032301	8107.02	0.353427	0.0585663	6.03465	1.59305e-09	4.38892e-08	ENSMUSG00000032301	26441	Psma4	protein_coding	9	54858074	54865314	8545.99	9773.01	9253.67	8571.87	9225.66	7849.7	7275.45	6792.66	6565.48	7090.1	6696.64	7238.49
586	ENSMUSG00000049800	1902.48	-0.562301	0.0932323	-6.03118	1.62764e-09	4.47656e-08	ENSMUSG00000049800	58172	Sertad2	protein_coding	11	20493253	20603021	1719.16	1817.75	1776.39	1816.86	1908.08	2052.64	3184.08	3097.6	2196.58	2170.7	2946.9	2783.96
587	ENSMUSG00000055095	5.33761	6.79695	1.12824	6.02439	1.69751e-09	4.66078e-08	ENSMUSG00000055095	433180	Spink6	protein_coding	18	44204460	44216678	41.0254	38.6957	13.2036	5.48073	11.4302	15.5925	0	0	0	0	0	0
588	ENSMUSG00000033970	668.221	0.494229	0.0820592	6.02284	1.71388e-09	4.69771e-08	ENSMUSG00000033970	69263	Rfc3	protein_coding	5	151566221	151574707	657.384	721.06	708.93	714.322	884.695	825.288	525.664	488.181	508.693	574.411	585.166	523.206
589	ENSMUSG00000031328	63311.2	-0.532041	0.0883476	-6.02213	1.72136e-09	4.71022e-08	ENSMUSG00000031328	192176	Flna	protein_coding	X	73267067	73293426	48012.5	49721.1	54161	53294.7	60719.3	60630.2	70334.7	76177.6	74710.1	70132.2	93128	87687
590	ENSMUSG00000047710	1669.95	-0.343577	0.057065	-6.0208	1.73555e-09	4.74098e-08	ENSMUSG00000047710	101994	Champ1	protein_coding	8	13919641	13931639	1315.74	1294.89	1398.56	1407.64	1431.82	1515.81	1578.07	1657.57	1829.47	1808.76	1838.59	1897.71
591	ENSMUSG00000058254	1628.32	-0.708613	0.117779	-6.01644	1.78295e-09	4.86223e-08	ENSMUSG00000058254	21912	Tspan7	protein_coding	X	10351397	10462844	1350.91	1304.33	1721.54	1644.22	1689.38	1743.02	2330.55	2330.6	2938.89	2653.27	2668.36	2526.72
592	ENSMUSG00000020671	7423.27	-0.285677	0.0475252	-6.01106	1.84314e-09	5.01788e-08	ENSMUSG00000020671	19325	Rab10	protein_coding	12	3297428	3359969	6465.42	7226.65	6987.74	7014.43	7497.42	7697.11	8928.77	9022.15	8226.06	7768.95	9384.89	8957.59
593	ENSMUSG00000025465	8923.93	0.292651	0.0487029	6.00891	1.86779e-09	5.07642e-08	ENSMUSG00000025465	93747	Echs1	protein_coding	7	139685623	139696389	8459.06	9232.22	8195.35	8451.29	9323.96	8532.43	7360.37	7406.46	6779.88	6787.59	7259.57	7025.91
594	ENSMUSG00000030655	6245.75	-0.540739	0.0900059	-6.00781	1.88041e-09	5.10211e-08	ENSMUSG00000030655	233789	Smg1	protein_coding	7	117730531	117842893	5569.69	4973.81	5756.76	6090.92	4835.72	5703.51	6561.67	6772.23	8567.89	9150.96	8241.48	8604.26
595	ENSMUSG00000031925	1876.36	-0.581736	0.0968439	-6.00694	1.89057e-09	5.11247e-08	ENSMUSG00000031925	270118	Maml2	protein_coding	9	13298306	13620684	1286.44	1408.14	1316.29	1265.14	1304.56	1385.5	2314.43	2225.41	1779.92	1666.51	2082.02	1855.97
596	ENSMUSG00000054364	3350.06	-1.10606	0.184129	-6.00699	1.88995e-09	5.11247e-08	ENSMUSG00000054364	11852	Rhob	protein_coding	12	8547661	8550009	2424.41	2377.42	2551.34	2485.51	2087.91	2174.04	7002.41	6456.65	4715.78	4316.19	3896.04	3965.3
597	ENSMUSG00000053702	219.047	0.80409	0.133947	6.00303	1.93663e-09	5.22826e-08	ENSMUSG00000053702	74103	Nebl	protein_coding	2	17348720	17736275	549.936	590.817	410.326	408.315	509.785	497.846	295.619	321.709	224.513	255.694	314.819	288.297
598	ENSMUSG00000000149	2553.56	-0.485106	0.0808804	-5.99782	1.9999e-09	5.39003e-08	ENSMUSG00000000149	14673	Gna12	protein_coding	5	140744163	140816186	2056.16	2064.08	2508.68	2519.31	2678.47	2724.23	3137.86	3245.69	3544.67	2999	3642.07	3799.31
599	ENSMUSG00000013465	3667.67	-0.409955	0.0683931	-5.9941	2.04617e-09	5.50554e-08	ENSMUSG00000013465	58202	Nelfb	protein_coding	2	25089724	25101501	3173.61	3025.81	3181.04	3284.79	3496.87	3735.51	4168.76	4264.94	4410.36	4243.26	4840.49	4509.86
600	ENSMUSG00000004562	4890.7	-0.502513	0.0838431	-5.99349	2.05382e-09	5.5169e-08	ENSMUSG00000004562	268739	Arhgef40	protein_coding	14	52222176	52243708	4263.72	3980.93	3615.75	3837.43	3974.65	4471.7	6972.31	6774.27	4831.07	4905.9	5463.11	5258.27
601	ENSMUSG00000086141	979.836	1.35465	0.226191	5.98898	2.11159e-09	5.66266e-08	ENSMUSG00000086141	NA	9030622O22Rik	lncRNA	2	147786386	147882176	958.237	829.597	765.807	890.619	704.86	776.283	135.447	181.791	416.663	537.497	298.435	354.304
602	ENSMUSG00000050608	2966.42	0.404435	0.0675559	5.98667	2.14175e-09	5.73397e-08	ENSMUSG00000050608	433771	Micos10	protein_coding	4	138829125	138858424	3551.63	4191.4	3697	3746.99	3779.57	3107.36	2833.64	2643.12	2670.89	2989.1	2751.45	2791.72
603	ENSMUSG00000038600	28.0259	3.07141	0.513154	5.98537	2.15901e-09	5.77061e-08	ENSMUSG00000038600	140494	Atp6v0a4	protein_coding	6	38025418	38101521	32.2343	34.9205	66.0178	55.7208	35.0525	27.8437	0	0	16.1811	6.30231	1.17033	5.82418
604	ENSMUSG00000040690	112.576	1.58732	0.265216	5.98503	2.16352e-09	5.77309e-08	ENSMUSG00000040690	107581	Col16a1	protein_coding	4	129941633	129993076	469.839	403.001	223.445	226.537	262.894	320.76	87.0732	121.535	121.358	107.139	90.1156	106.777
605	ENSMUSG00000033502	1640.84	0.637956	0.106702	5.97885	2.24715e-09	5.98633e-08	ENSMUSG00000033502	229776	Cdc14a	protein_coding	3	116066202	116222394	1611.71	1595.96	1719.51	1778.5	1960.65	2131.71	1151.3	1096.87	1278.31	1265.86	1148.1	997.877
606	ENSMUSG00000038604	1684.49	-0.385822	0.0645416	-5.97788	2.26059e-09	6.0122e-08	ENSMUSG00000038604	75687	Ripor1	protein_coding	8	106331887	106348851	1746.51	1715.82	1581.38	1687.15	1735.86	1767.52	2381.08	2651.29	2040.84	1866.39	2255.23	2182.13
607	ENSMUSG00000022015	17.0481	3.83955	0.642492	5.97604	2.28631e-09	6.06992e-08	ENSMUSG00000022015	21943	Tnfsf11	protein_coding	14	78514885	78545483	103.54	134.963	23.3602	30.144	48.0067	42.3224	9.6748	5.10649	0	2.70099	3.511	5.82418
608	ENSMUSG00000003279	54.9025	-1.31878	0.220687	-5.97579	2.28983e-09	6.06992e-08	ENSMUSG00000003279	224997	Dlgap1	protein_coding	17	70276068	71128408	46.8862	42.4708	44.689	38.3651	51.0547	41.2087	149.422	157.28	68.7696	72.0265	124.055	91.2455
609	ENSMUSG00000052180	37.5404	2.56474	0.429262	5.97477	2.30413e-09	6.09782e-08	ENSMUSG00000052180	97848	Serpinb6c	protein_coding	13	34063799	34089691	33.2111	33.9767	32.5011	48.4131	54.1028	54.5737	0	2.0426	12.1358	7.20265	8.19233	13.5898
610	ENSMUSG00000040189	199.925	-1.1801	0.197815	-5.9657	2.43588e-09	6.43592e-08	ENSMUSG00000040189	211535	Odad1	protein_coding	7	45573496	45598387	135.775	117.975	97.5033	135.191	104.395	114.716	396.667	374.817	155.743	160.259	249.281	263.059
611	ENSMUSG00000028843	1208.69	-0.356377	0.0597842	-5.96106	2.50608e-09	6.61054e-08	ENSMUSG00000028843	73723	Sh3bgrl3	protein_coding	4	133854717	133856100	1333.33	1223.16	1176.13	1259.66	1380.76	1304.2	1616.77	1850.59	1696.99	1548.57	1643.15	1478.37
612	ENSMUSG00000052331	592.038	-0.646158	0.108442	-5.95856	2.54463e-09	6.70128e-08	ENSMUSG00000052331	329154	Ankrd44	protein_coding	1	54684499	54965546	577.287	574.772	511.892	536.198	573.032	574.694	982.53	1018.23	755.455	785.989	921.051	778.499
613	ENSMUSG00000073598	724.587	1.78354	0.299391	5.95722	2.56559e-09	6.74545e-08	ENSMUSG00000073598	73449	Smim33	protein_coding	18	35836278	35863922	582.171	532.301	381.888	337.979	299.47	272.868	144.047	164.429	137.539	162.06	26.9176	63.0953
614	ENSMUSG00000028430	1530.99	-0.374081	0.062913	-5.94599	2.74783e-09	7.2011e-08	ENSMUSG00000028430	230082	Nol6	protein_coding	4	41114427	41124455	1537.48	1414.75	1415.83	1401.24	1314.47	1420.03	1850.04	1992.55	1907.35	1636.8	1874.87	1758.9
615	ENSMUSG00000030228	667.856	1.73392	0.291608	5.94609	2.74626e-09	7.2011e-08	ENSMUSG00000030228	18705	Pik3c2g	protein_coding	6	139564219	139915010	481.561	357.699	707.914	733.505	753.629	936.662	70.9485	81.7039	310.475	318.717	207.149	203.846
616	ENSMUSG00000028159	398.711	0.501416	0.0843467	5.9447	2.76957e-09	7.24628e-08	ENSMUSG00000028159	26377	Dapp1	protein_coding	3	137636768	137687306	341.879	326.554	360.559	367.209	343.667	393.153	225.745	241.026	247.773	274.601	285.561	231.026
617	ENSMUSG00000061718	3085.84	1.79156	0.301634	5.93953	2.85839e-09	7.46655e-08	ENSMUSG00000061718	19049	Ppp1r1b	protein_coding	11	98239230	98248622	5991.67	5369.26	8388.33	8253.07	6897.72	7134.67	797.634	846.657	3631.64	3297.91	1666.55	1900.62
618	ENSMUSG00000041890	2624.01	-0.291907	0.0491497	-5.93914	2.86524e-09	7.47235e-08	ENSMUSG00000041890	26431	Git2	protein_coding	5	114865468	114913578	2354.08	2335.9	2207.03	2335.71	2324.89	2397.9	3063.69	2961.77	2589.99	2588.45	2953.92	2932.48
619	ENSMUSG00000033543	1861.29	0.28331	0.0477333	5.93528	2.93337e-09	7.63767e-08	ENSMUSG00000033543	235459	Gtf2a2	protein_coding	9	69919832	69930148	2299.38	2347.22	2172.5	2331.14	2291.37	2426.86	1859.71	1924.13	1818.35	2059.96	1790.61	1935.57
620	ENSMUSG00000024740	35494.3	-0.389233	0.0656021	-5.93324	2.9701e-09	7.72083e-08	ENSMUSG00000024740	13194	Ddb1	protein_coding	19	10582691	10607183	28232.3	27609.8	26597.1	24814.9	29950.1	31210.6	39678.5	40309.6	34111.8	31834.8	38417.3	36223.5
621	ENSMUSG00000028963	15.4325	3.07675	0.518622	5.93256	2.98247e-09	7.74049e-08	ENSMUSG00000028963	24111	Uts2	protein_coding	4	151081554	151086267	60.5614	42.4708	13.2036	19.1826	22.8603	14.4787	6.44987	1.0213	2.02264	3.60132	4.68133	2.91209
622	ENSMUSG00000050074	4.67665	6.57106	1.10845	5.92814	3.0638e-09	7.93878e-08	ENSMUSG00000050074	78709	Spink8	protein_coding	9	109641348	109655701	12.6984	9.43796	27.4228	41.1055	7.62011	8.90999	0	0	0	0	0	0
623	ENSMUSG00000036241	3892.71	-0.306517	0.0518029	-5.91698	3.2791e-09	8.48302e-08	ENSMUSG00000036241	67615	Ube2r2	protein_coding	4	41135743	41193380	3436.37	3201.36	3981.38	3903.2	3848.15	3861.37	4601.98	4413.03	4926.13	4679.92	4501.1	4371.05
624	ENSMUSG00000026526	5999.66	0.519014	0.0877774	5.91284	3.3625e-09	8.68484e-08	ENSMUSG00000026526	14194	Fh1	protein_coding	1	175427940	175453201	6341.36	7382.38	7026.33	6030.63	8366.12	6900.78	5168.49	4944.11	4455.87	4533.16	5117.86	5127.22
625	ENSMUSG00000031137	378.621	1.29695	0.219468	5.90951	3.43133e-09	8.84843e-08	ENSMUSG00000031137	14168	Fgf13	protein_coding	X	58107505	58613431	1247.37	1297.72	734.322	777.351	1132.35	1196.17	463.315	519.841	291.26	303.411	551.226	470.788
626	ENSMUSG00000033697	578.563	-0.815621	0.138094	-5.90628	3.49926e-09	9.00501e-08	ENSMUSG00000033697	223666	Arhgap39	protein_coding	15	76608185	76702370	367.275	333.16	398.138	442.113	310.9	363.082	675.086	650.567	639.153	676.148	571.122	683.371
627	ENSMUSG00000046532	380.729	-1.00881	0.170809	-5.90609	3.50322e-09	9.00501e-08	ENSMUSG00000046532	11835	Ar	protein_coding	X	97192375	97366821	478.63	495.493	451.968	444.853	458.73	514.552	1311.47	1295.01	684.662	669.846	887.112	875.569
628	ENSMUSG00000020684	6.60602	3.45002	0.584506	5.90244	3.58159e-09	9.1918e-08	ENSMUSG00000020684	276952	Rasl10b	protein_coding	11	83299963	83311865	19.5359	17.9321	26.4071	28.3171	19.8123	11.1375	4.29991	0	1.01132	0	2.34066	3.88279
629	ENSMUSG00000002812	6667.19	-0.41964	0.0711134	-5.90099	3.61317e-09	9.25811e-08	ENSMUSG00000002812	14248	Flii	protein_coding	11	60604949	60618089	5597.04	5356.04	5748.63	5520.01	6255.35	6601.19	7886.04	7861.96	8020.77	7352.1	8219.24	7581.14
630	ENSMUSG00000029759	1104.49	0.433603	0.0735099	5.89857	3.66675e-09	9.38047e-08	ENSMUSG00000029759	269823	Pon3	protein_coding	6	5220852	5256286	1096.94	1270.35	1077.61	1042.25	1223.03	1162.75	842.783	874.232	885.915	847.211	805.189	833.829
631	ENSMUSG00000025812	2458.09	-0.448311	0.0760138	-5.89776	3.68461e-09	9.41123e-08	ENSMUSG00000025812	93742	Pard3	protein_coding	8	127790643	128338767	1824.66	1924.4	2082.1	2142.97	2179.35	2358.92	2401.5	2569.59	3061.26	2836.94	3220.75	2981.98
632	ENSMUSG00000008855	3539.98	-1.25188	0.212305	-5.89663	3.71006e-09	9.46124e-08	ENSMUSG00000008855	15184	Hdac5	protein_coding	11	102085258	102120992	1678.14	1509.13	2417.27	2339.36	1649.75	1636.1	3479.7	3297.77	5910.14	5347.06	4347.78	4360.37
633	ENSMUSG00000034243	5585.99	-0.36651	0.0621884	-5.89355	3.77994e-09	9.62421e-08	ENSMUSG00000034243	224139	Golgb1	protein_coding	16	36695502	36753447	5203.39	4964.37	5165.64	5256.94	5112.33	5445.12	6689.59	7028.58	6641.33	6491.38	6943.58	6361.95
634	ENSMUSG00000062151	44.1985	-1.71281	0.290964	-5.88667	3.9405e-09	1.00172e-07	ENSMUSG00000062151	208898	Unc13c	protein_coding	9	73386704	73876248	6.83757	13.2131	17.2662	8.2211	12.9542	11.1375	49.449	52.0862	16.1811	18.0066	49.154	44.6521
635	ENSMUSG00000040620	1294.96	-0.313995	0.0533931	-5.88082	4.0823e-09	1.03613e-07	ENSMUSG00000040620	216877	Dhx33	protein_coding	11	70874917	70895263	1086.2	960.785	1065.43	1079.7	988.328	1123.77	1278.15	1289.9	1226.73	1360.4	1254.6	1416.25
636	ENSMUSG00000053559	471.275	1.90239	0.323546	5.87981	4.10726e-09	1.04083e-07	ENSMUSG00000053559	207818	Smagp	protein_coding	15	100519220	100534821	1010.98	990.986	406.264	390.959	682.762	681.614	353.668	352.348	100.121	93.6344	101.819	112.601
637	ENSMUSG00000069893	461.953	-1.00265	0.170563	-5.87846	4.14095e-09	1.04772e-07	ENSMUSG00000069893	667214	9930111J21Rik1	protein_coding	11	48836977	48870225	391.695	431.315	295.557	340.719	352.049	410.973	993.28	986.575	491.501	517.69	760.716	703.755
638	ENSMUSG00000090534	16.8629	1.82507	0.310713	5.87381	4.25903e-09	1.07591e-07	ENSMUSG00000090534	105245869	Gm4675	lncRNA	14	118473644	118498611	20.5127	16.9883	20.3132	26.4902	23.6223	25.6162	4.29991	6.12779	10.1132	7.20265	8.19233	1.94139
639	ENSMUSG00000032322	59.7726	0.981806	0.167192	5.87231	4.29752e-09	1.08393e-07	ENSMUSG00000032322	19200	Pstpip1	protein_coding	9	55997246	56036172	143.589	136.85	165.552	153.461	135.638	134.764	58.0488	66.3844	104.166	84.6311	60.8573	65.0367
640	ENSMUSG00000045730	63.4881	0.916401	0.156145	5.8689	4.38708e-09	1.10479e-07	ENSMUSG00000045730	11555	Adrb2	protein_coding	18	62310887	62313030	98.6564	98.1548	111.723	104.134	109.73	108.034	39.7742	51.0649	60.6791	82.8304	46.8133	50.4762
641	ENSMUSG00000018862	1007.28	2.48294	0.423752	5.8594	4.64533e-09	1.168e-07	ENSMUSG00000018862	69602	Otop3	protein_coding	11	115225557	115237753	1571.67	1369.45	1997.8	1989.51	2024.66	2035.93	90.2981	84.7678	531.953	527.594	356.951	373.718
642	ENSMUSG00000061100	16.9963	7.07349	1.20729	5.85897	4.65742e-09	1.16922e-07	ENSMUSG00000061100	57262	Retnla	protein_coding	16	48662914	48664824	10.7448	16.0445	155.396	177.21	21.3363	23.3887	0	0	0	1.80066	0	0.970697
643	ENSMUSG00000034168	3617	-0.409183	0.0698475	-5.85824	4.67806e-09	1.17257e-07	ENSMUSG00000034168	238330	Irf2bpl	protein_coding	12	86927475	86931572	3481.3	3379.73	3304.96	3401.71	3461.05	3400.27	5234.07	5350.58	4036.17	3812	4363	4337.07
644	ENSMUSG00000004356	2156.08	-0.490987	0.0838271	-5.85714	4.70911e-09	1.17852e-07	ENSMUSG00000004356	70683	Utp20	protein_coding	10	88582469	88662666	1771.91	1782.83	1681.93	1815.04	1975.89	2249.77	2835.79	2880.06	2251.19	2145.49	2936.36	2802.4
645	ENSMUSG00000092250	86.8576	1.68423	0.287627	5.8556	4.75294e-09	1.18765e-07	ENSMUSG00000092250	NA	Gm20467	lncRNA	19	43597516	43599064	97.6796	101.93	150.318	162.595	184.407	213.84	22.5745	28.5964	64.7244	60.3222	50.3243	56.3004
646	ENSMUSG00000045636	1076.4	0.749073	0.12794	5.85488	4.77355e-09	1.19095e-07	ENSMUSG00000045636	102103	Mtus1	protein_coding	8	41443951	41586763	1070.57	917.37	879.561	926.244	1082.06	1250.74	504.165	497.372	816.134	757.178	601.551	466.905
647	ENSMUSG00000026726	318.342	-1.3225	0.225935	-5.85347	4.81411e-09	1.19783e-07	ENSMUSG00000026726	65969	Cubn	protein_coding	2	13281149	13496624	82.0509	67.0095	86.331	103.22	128.018	154.811	189.196	197.111	252.83	225.983	400.254	289.268
648	ENSMUSG00000063146	2500.91	-0.339127	0.0579366	-5.85341	4.81601e-09	1.19783e-07	ENSMUSG00000063146	269713	Clip2	protein_coding	5	134518237	134581288	2286.68	2264.17	2343.13	2250.75	2107.72	2109.44	3009.94	3065.94	2871.13	2806.33	2599.31	2548.08
649	ENSMUSG00000002319	2923.84	-0.536163	0.0916073	-5.85285	4.83224e-09	1.20002e-07	ENSMUSG00000002319	75751	Ipo4	protein_coding	14	55862857	55873414	2486.92	2299.09	2157.26	2202.34	2250.98	2339.99	3186.23	3539.82	2921.7	2705.49	3754.43	3813.87
650	ENSMUSG00000018707	17594.5	-0.537349	0.0918177	-5.85234	4.84699e-09	1.20123e-07	ENSMUSG00000018707	13424	Dync1h1	protein_coding	12	110567886	110633379	14322.8	13294.3	14243.6	13744.8	14828.7	16520.2	19643.1	20727.3	20358.8	18834.9	23995.3	22637.6
651	ENSMUSG00000045427	4255.17	0.259136	0.0442803	5.85217	4.85201e-09	1.20123e-07	ENSMUSG00000045427	56258	Hnrnph2	protein_coding	X	133501928	133507809	4599.73	4285.78	4406.95	4540.79	4580.45	4850.37	4052.67	3924.85	3882.45	3913.74	3436.1	3565.37
652	ENSMUSG00000003948	2379.69	-0.855714	0.146258	-5.85071	4.89483e-09	1.20997e-07	ENSMUSG00000003948	67468	Mmd	protein_coding	11	90140282	90169415	2070.81	2045.21	1636.23	1578.45	1978.94	2049.3	4752.48	4690.82	2280.52	2474.11	3182.13	3177.09
653	ENSMUSG00000090747	33.1205	5.42211	0.926846	5.85007	4.91375e-09	1.21278e-07	ENSMUSG00000090747	100126778	Esp8	protein_coding	17	40830913	40841312	4.88398	6.60657	12.1879	12.7884	5.33408	6.68249	0	0	0	0	0	0
654	ENSMUSG00000058486	974.077	-0.424354	0.0726445	-5.84152	5.17277e-09	1.27476e-07	ENSMUSG00000058486	101240	Wdr91	protein_coding	6	34857361	34887811	929.91	845.642	804.402	837.639	913.651	914.387	1298.57	1368.54	1101.33	1109.21	1038.08	1124.07
655	ENSMUSG00000024766	151.283	0.755428	0.129378	5.83892	5.25408e-09	1.29282e-07	ENSMUSG00000024766	381236	Lipo3	protein_coding	19	33532560	33739351	332.111	336.935	451.968	413.795	355.859	389.812	260.145	237.963	237.66	247.591	175.55	190.257
656	ENSMUSG00000030538	2004.55	0.475169	0.0814078	5.83689	5.31845e-09	1.30667e-07	ENSMUSG00000030538	23991	Cib1	protein_coding	7	79876895	79882561	2443.94	2104.67	2355.31	2264.46	2352.33	2634.01	1941.41	1855.7	1641.37	1518.86	1608.04	1617.18
657	ENSMUSG00000047281	64.3171	1.70533	0.292296	5.83424	5.4037e-09	1.32358e-07	ENSMUSG00000047281	55948	Sfn	protein_coding	4	133327867	133329479	294.992	271.813	110.707	141.586	89.1553	109.147	69.8736	58.214	44.498	47.7175	42.132	49.5056
658	ENSMUSG00000022546	622.702	0.971128	0.16645	5.83436	5.39958e-09	1.32358e-07	ENSMUSG00000022546	76282	Gpt	protein_coding	15	76579916	76583886	818.555	772.025	639.865	618.409	947.179	885.43	402.042	434.052	418.686	424.956	355.781	352.363
659	ENSMUSG00000031620	22.8332	1.69731	0.290944	5.8338	5.4179e-09	1.32504e-07	ENSMUSG00000031620	71831	Iqcm	protein_coding	8	76175322	76711131	42.979	54.7402	78.2058	74.9034	38.1005	53.4599	10.7498	10.213	22.249	21.6079	19.8956	20.3846
660	ENSMUSG00000024101	1715.54	-0.25173	0.0431719	-5.83088	5.51348e-09	1.34638e-07	ENSMUSG00000024101	68767	Washc1	protein_coding	17	66418540	66427498	1394.87	1364.73	1529.58	1456.05	1408.2	1374.37	1650.09	1579.95	1878.02	1711.53	1609.21	1720.08
661	ENSMUSG00000020802	1389.62	-0.329317	0.0565202	-5.82654	5.65896e-09	1.37981e-07	ENSMUSG00000020802	217342	Ube2o	protein_coding	11	116428566	116472273	1294.26	1270.35	1172.07	1226.77	1184.16	1211.76	1702.77	1699.44	1498.77	1375.71	1465.26	1506.52
662	ENSMUSG00000085183	1206.36	-1.43789	0.246932	-5.82302	5.77954e-09	1.40708e-07	ENSMUSG00000085183	NA	Wincr1	lncRNA	4	88968545	89002851	1049.08	1292.06	805.418	897.927	1095.01	942.231	4241.86	4350.73	1190.32	1418.02	2351.2	2926.65
663	ENSMUSG00000072066	387.409	0.570433	0.09797	5.82253	5.7964e-09	1.40906e-07	ENSMUSG00000072066	211378	6720489N17Rik	protein_coding	13	62750827	62771996	439.558	431.315	491.579	463.122	449.586	389.812	291.319	273.708	358.007	360.132	246.94	262.088
664	ENSMUSG00000026018	31.9207	-3.24427	0.557259	-5.82183	5.82078e-09	1.41285e-07	ENSMUSG00000026018	70375	Ica1l	protein_coding	1	60021649	60082343	8.79117	7.55037	16.2505	9.13456	16.7642	6.68249	234.345	204.26	12.1358	36.0132	72.5606	61.1539
665	ENSMUSG00000022412	1440.85	-0.290115	0.0499059	-5.81324	6.12744e-09	1.48505e-07	ENSMUSG00000022412	239555	Mief1	protein_coding	15	80118219	80137572	1293.28	1254.31	1189.34	1230.42	1351.05	1354.32	1578.07	1556.46	1537.2	1492.75	1657.19	1565.73
666	ENSMUSG00000017167	430.107	1.05018	0.180667	5.81278	6.14442e-09	1.48693e-07	ENSMUSG00000017167	53321	Cntnap1	protein_coding	11	101061349	101081550	617.335	461.516	732.29	672.303	543.314	647.088	195.646	194.047	397.448	408.75	294.924	281.502
667	ENSMUSG00000039745	2475.75	1.27111	0.218699	5.81214	6.16803e-09	1.49041e-07	ENSMUSG00000039745	53415	Htatip2	protein_coding	7	49408863	49423723	4587.04	5196.54	2842.83	2957.77	5096.33	4838.12	2253.15	2297.92	1194.37	1160.53	1770.71	1897.71
668	ENSMUSG00000047415	14.7679	1.8823	0.324097	5.80781	6.32949e-09	1.52713e-07	ENSMUSG00000047415	238377	Gpr68	protein_coding	12	100842941	100874457	32.2343	33.9767	34.5324	36.5382	32.0045	36.7537	4.29991	5.10649	12.1358	9.00331	10.533	14.5605
669	ENSMUSG00000020230	2027.91	-0.44832	0.0772106	-5.80646	6.38076e-09	1.5372e-07	ENSMUSG00000020230	15468	Prmt2	protein_coding	10	76043056	76073699	1846.15	1894.2	1805.84	1795.85	1757.2	1725.2	2773.44	2883.13	2330.08	2274.24	2174.48	2334.53
670	ENSMUSG00000071862	23.7607	2.40093	0.413539	5.80583	6.4049e-09	1.54071e-07	ENSMUSG00000071862	107065	Lrrtm2	protein_coding	18	35342056	35348077	61.5382	44.3584	45.7047	54.8073	51.0547	60.1424	3.22493	0	17.1924	9.00331	15.2143	15.5312
671	ENSMUSG00000030000	3362.83	-1.20566	0.207699	-5.80485	6.44218e-09	1.54737e-07	ENSMUSG00000030000	11519	Add2	protein_coding	6	86005663	86101391	1808.05	1732.81	2111.56	1926.48	2805.72	2694.16	7665.67	6965.26	3248.35	3235.79	4530.36	4521.51
672	ENSMUSG00000024451	1771.09	-1.69354	0.291888	-5.80203	6.55187e-09	1.57138e-07	ENSMUSG00000024451	106952	Arap3	protein_coding	18	38105681	38132022	326.25	315.228	195.007	201.874	230.889	232.773	1529.69	1459.44	280.135	325.019	602.721	662.015
673	ENSMUSG00000027961	45.612	-3.15938	0.544786	-5.7993	6.65908e-09	1.59235e-07	ENSMUSG00000027961	109245	Lrrc39	protein_coding	3	116356622	116376783	1.95359	3.77519	10.1566	6.39419	0.762011	2.2275	10.7498	11.2343	64.7244	74.7274	28.088	33.0037
674	ENSMUSG00000031207	14742.4	-0.864888	0.149131	-5.79952	6.65063e-09	1.59235e-07	ENSMUSG00000031207	17698	Msn	protein_coding	X	95139648	95212158	12092.7	12427	12531.2	11954.4	15164	15053.4	32883.6	32959.4	17113.5	16260	23238.1	21828.1
675	ENSMUSG00000029999	3301.69	-0.829371	0.143085	-5.79636	6.77704e-09	1.61816e-07	ENSMUSG00000029999	21802	Tgfa	protein_coding	6	86172205	86252701	2806.34	2894.62	2142.03	2148.45	2171.73	2357.81	5842.5	5426.16	3454.66	3319.52	3986.15	3774.07
676	ENSMUSG00000041112	454.389	1.49378	0.258184	5.78569	7.22136e-09	1.7217e-07	ENSMUSG00000041112	140580	Elmo1	protein_coding	13	20274766	20792523	360.438	255.769	459.078	525.237	446.538	514.552	69.8736	55.1501	180.015	146.754	244.599	213.553
677	ENSMUSG00000025357	882.526	0.630563	0.109105	5.77939	7.49739e-09	1.78487e-07	ENSMUSG00000025357	13139	Dgka	protein_coding	10	128556003	128580724	1111.59	1024.02	868.389	857.735	1063.01	1098.16	777.209	726.143	605.78	645.537	593.358	542.62
678	ENSMUSG00000101705	26.9388	2.39125	0.413846	5.77813	7.55375e-09	1.79563e-07	ENSMUSG00000101705	NA	Gm28380	lncRNA	1	91539128	91552222	44.9326	56.6278	44.689	31.9709	46.4827	61.2562	5.37489	2.0426	18.2037	5.40198	14.044	9.70697
679	ENSMUSG00000027412	223.607	0.999919	0.173154	5.77473	7.70759e-09	1.82576e-07	ENSMUSG00000027412	64899	Lpin3	protein_coding	2	160722590	160747922	237.362	292.577	266.103	281.344	204.219	192.678	140.822	152.174	146.641	139.551	71.3903	85.4213
680	ENSMUSG00000028518	631.839	0.867039	0.150135	5.77505	7.69304e-09	1.82576e-07	ENSMUSG00000028518	108079	Prkaa2	protein_coding	4	104887071	104967087	453.234	433.203	444.859	448.507	355.859	515.665	284.869	316.603	241.705	223.282	204.808	181.52
681	ENSMUSG00000036990	6131.61	-0.906719	0.157019	-5.77458	7.71448e-09	1.82576e-07	ENSMUSG00000036990	73945	Otud4	protein_coding	8	80366247	80404353	5076.41	5180.5	5302.76	5089.77	5760.04	6006.44	15343.2	13883.5	6339.95	6673.25	9154.34	9379.85
682	ENSMUSG00000112527	69.3699	1.37335	0.237928	5.77211	7.82865e-09	1.85006e-07	ENSMUSG00000112527	NA	Gm35696	lncRNA	10	121342528	121362503	156.287	160.445	76.1744	86.7783	101.347	94.6686	49.449	58.214	29.3282	52.2192	29.2583	41.74
683	ENSMUSG00000113769	352.054	0.590367	0.102297	5.77111	7.87506e-09	1.85831e-07	ENSMUSG00000113769	NA	5033406O09Rik	lncRNA	12	111908425	111910918	251.037	292.577	243.758	269.469	277.372	228.318	145.122	165.45	226.535	207.076	150.973	141.722
684	ENSMUSG00000026727	2428.26	-0.357743	0.0620377	-5.76654	8.09145e-09	1.90658e-07	ENSMUSG00000026727	20163	Rsu1	protein_coding	2	13081632	13276226	1761.16	1783.78	2078.04	1964.84	2241.84	2171.81	2368.18	2371.46	2771.01	2751.41	2646.12	2471.39
685	ENSMUSG00000047586	5.61153	5.77263	1.00129	5.76517	8.15759e-09	1.91936e-07	ENSMUSG00000047586	233038	Nccrp1	protein_coding	7	28243021	28246679	36.1415	24.5387	5.0783	10.048	25.1464	18.9337	1.07498	0	0	0.900331	0	0
686	ENSMUSG00000020186	6835.04	0.815262	0.141512	5.7611	8.35668e-09	1.96333e-07	ENSMUSG00000020186	13008	Csrp2	protein_coding	10	110755650	110775483	7982.38	8832.05	7778.93	7507.69	9544.19	8747.38	3855.95	4032.09	5259.87	5518.13	4686.01	5285.45
687	ENSMUSG00000021396	49.2719	1.47633	0.256393	5.75808	8.50754e-09	1.99587e-07	ENSMUSG00000021396	75124	Nxnl2	protein_coding	13	51325058	51329224	41.0254	28.3139	31.4854	34.7113	33.5285	30.0712	9.6748	8.17039	15.1698	25.2093	8.19233	3.88279
688	ENSMUSG00000078954	200.507	3.89917	0.677253	5.75733	8.54569e-09	2.0019e-07	ENSMUSG00000078954	73167	Arhgap8	protein_coding	15	84604253	84656408	573.379	475.673	176.725	190.912	270.514	288.461	50.524	62.2992	6.06791	4.50165	2.34066	6.79488
689	ENSMUSG00000003051	2643.17	1.15129	0.200289	5.74813	9.02347e-09	2.11076e-07	ENSMUSG00000003051	13710	Elf3	protein_coding	1	135181313	135186306	3099.37	2537.87	2988.07	2912.1	3438.95	3782.29	892.232	954.914	1889.14	1772.75	1498.03	1437.6
690	ENSMUSG00000019188	9188.3	-0.324727	0.0565135	-5.74601	9.13764e-09	2.13437e-07	ENSMUSG00000019188	14950	H13	protein_coding	2	152511381	152550590	7668.83	7392.76	8078.55	8134.32	7867.76	8015.65	8549.3	8840.36	10135.4	9536.3	10955.5	11045.6
691	ENSMUSG00000030523	24.3707	2.09906	0.365399	5.74456	9.21576e-09	2.1495e-07	ENSMUSG00000030523	17364	Trpm1	protein_coding	7	63803583	63919523	20.5127	24.5387	12.1879	18.2691	14.4782	14.4787	5.37489	3.0639	2.02264	5.40198	3.511	4.85349
692	ENSMUSG00000056234	7385.91	0.838391	0.14607	5.73965	9.48701e-09	2.20957e-07	ENSMUSG00000056234	27057	Ncoa4	protein_coding	14	31881822	31901812	8740.37	8345.05	10897	10051.7	12589.9	12092	5606.01	5438.42	6177.13	5956.59	6193.4	5703.82
693	ENSMUSG00000011831	5371.44	-0.470951	0.0821219	-5.73477	9.76428e-09	2.27086e-07	ENSMUSG00000011831	14020	Evi5	protein_coding	5	107892661	108022973	4238.32	4172.52	4541.01	4265.84	4482.91	4666.61	5169.57	4988.02	6021.39	6321.22	7105.09	6939.51
694	ENSMUSG00000085139	10.5594	3.65116	0.636998	5.73183	9.93543e-09	2.30734e-07	ENSMUSG00000085139	319764	A730046J19Rik	protein_coding	X	142936691	142949270	20.5127	9.43796	55.8613	53.8939	25.9084	27.8437	1.07498	3.0639	6.06791	1.80066	3.511	0
695	ENSMUSG00000026921	304.475	0.818419	0.143083	5.71988	1.06598e-08	2.47199e-07	ENSMUSG00000026921	353156	Egfl7	protein_coding	2	26470026	26483132	333.088	368.081	249.852	219.229	295.66	284.006	167.697	137.875	152.709	165.661	181.401	187.345
696	ENSMUSG00000032066	225.223	1.31001	0.229149	5.71686	1.08511e-08	2.51274e-07	ENSMUSG00000032066	170752	Bco2	protein_coding	9	50444387	50466481	257.874	211.41	279.306	275.864	254.512	262.845	38.6992	65.3631	173.947	152.156	117.033	73.773
697	ENSMUSG00000020592	37976.1	0.667142	0.116731	5.71519	1.09582e-08	2.53391e-07	ENSMUSG00000020592	20969	Sdc1	protein_coding	12	8821323	8843715	67177.2	76506	51133.4	48948.4	47147.1	41902.6	33556.5	35760.8	38390.7	36372.5	32611.3	32898.9
698	ENSMUSG00000037369	1724.4	-0.193738	0.0339092	-5.71343	1.10723e-08	2.55662e-07	ENSMUSG00000037369	22289	Kdm6a	protein_coding	X	18028814	18146175	1545.29	1515.74	1554.97	1520.9	1518.69	1503.56	1798.44	1780.12	1678.79	1753.84	1803.48	1665.72
699	ENSMUSG00000030500	19.6722	3.24887	0.568855	5.71124	1.12155e-08	2.58598e-07	ENSMUSG00000030500	140919	Slc17a6	protein_coding	7	51271754	51320867	66.4222	54.7402	44.689	27.4037	71.629	92.4411	8.59982	4.08519	3.03395	4.50165	4.68133	12.6191
700	ENSMUSG00000023092	67.0059	1.9208	0.336471	5.70867	1.13863e-08	2.62161e-07	ENSMUSG00000023092	14199	Fhl1	protein_coding	X	55777147	55838706	99.6332	93.4358	199.069	201.874	148.592	158.152	7.52485	24.5112	67.7583	65.7241	38.621	33.0037
701	ENSMUSG00000007646	212.072	0.880064	0.154194	5.70752	1.14637e-08	2.63567e-07	ENSMUSG00000007646	114714	Rad51c	protein_coding	11	87267471	87295780	299.876	304.846	300.635	311.488	431.298	402.063	158.022	187.919	172.935	189.069	196.616	209.671
702	ENSMUSG00000109336	2804.64	-0.298772	0.0523589	-5.70623	1.15508e-08	2.65191e-07	ENSMUSG00000109336	233033	Samd4b	protein_coding	7	28098947	28297569	2598.28	2440.66	2539.15	2495.56	2517.68	2826.69	3356.08	3313.09	3069.35	2891.86	3317.89	3016.93
703	ENSMUSG00000045658	576.84	-1.03212	0.180941	-5.70417	1.16912e-08	2.68033e-07	ENSMUSG00000045658	98496	Pid1	protein_coding	1	84014017	84341901	850.79	977.773	624.63	521.583	486.925	542.395	1186.78	1282.75	1848.69	1571.98	1180.87	1115.33
704	ENSMUSG00000100733	23.2502	3.10183	0.544508	5.69657	1.22245e-08	2.7986e-07	ENSMUSG00000100733	71174	4932411K12Rik	lncRNA	13	101390802	101600668	54.7006	33.9767	102.582	71.2495	120.398	87.9861	3.22493	1.0213	24.2716	15.3056	5.85166	4.85349
705	ENSMUSG00000004655	21042.7	1.34825	0.236705	5.6959	1.22721e-08	2.80552e-07	ENSMUSG00000004655	11826	Aqp1	protein_coding	6	55313417	55325540	28459	25155.9	36465.2	38230.9	28299.6	30680.4	7859.16	8444.1	17080.2	16085.3	11987.7	12104.6
706	ENSMUSG00000056632	7.49941	4.36908	0.767203	5.69481	1.23509e-08	2.81954e-07	ENSMUSG00000056632	13512	Dsg3	protein_coding	18	20643331	20680516	47.863	20.7635	24.3758	28.3171	11.4302	14.4787	1.07498	5.10649	0	0.900331	0	0
707	ENSMUSG00000030401	138.206	-1.11919	0.196571	-5.69357	1.24408e-08	2.83606e-07	ENSMUSG00000030401	20167	Rtn2	protein_coding	7	19016549	19030085	79.1205	67.0095	108.676	100.48	82.2972	64.5974	240.795	204.26	191.139	169.262	128.737	157.253
708	ENSMUSG00000003348	1760.04	-0.464416	0.0816733	-5.68627	1.29847e-08	2.95585e-07	ENSMUSG00000003348	208228	Mob3a	protein_coding	10	80521087	80537811	1582.41	1728.09	1679.9	1691.72	1885.98	1908.96	2228.43	2280.56	2419.07	2341.76	2666.02	2521.87
709	ENSMUSG00000001305	966.17	-0.370163	0.0651075	-5.68541	1.30497e-08	2.96647e-07	ENSMUSG00000001305	67223	Rrp15	protein_coding	1	186453175	186481555	885.954	828.653	752.603	801.101	800.873	862.041	1057.78	1159.17	965.809	922.839	1112.99	1156.1
710	ENSMUSG00000091956	7.1842	5.25944	0.925123	5.68512	1.30718e-08	2.9673e-07	ENSMUSG00000091956	75697	C2cd4b	protein_coding	9	67666719	67668212	13.6751	9.43796	10.1566	12.7884	4.57206	10.0237	0	0	1.01132	0	0	0
711	ENSMUSG00000039062	100.698	3.10791	0.546795	5.68387	1.3168e-08	2.98492e-07	ENSMUSG00000039062	16790	Anpep	protein_coding	7	79471551	79510807	24.4199	16.9883	98.5189	113.268	195.837	223.863	2.14996	10.213	14.1585	18.0066	12.8737	20.3846
712	ENSMUSG00000025793	3221.02	-0.435988	0.0767264	-5.68237	1.32842e-08	3.00704e-07	ENSMUSG00000025793	15239	Hgs	protein_coding	11	120358461	120374805	2797.54	2765.32	2627.51	2661.81	2984.03	2974.82	3989.24	3894.21	3548.72	3292.51	4045.84	3975.98
713	ENSMUSG00000022226	57.635	3.04645	0.53631	5.6804	1.34383e-08	3.03765e-07	ENSMUSG00000022226	17225	Mcpt2	protein_coding	14	56279498	56282099	195.359	204.804	91.4093	76.7303	54.1028	31.185	7.52485	9.19169	21.2377	18.9069	16.3847	5.82418
714	ENSMUSG00000019471	11977	-0.380471	0.0669931	-5.67925	1.35285e-08	3.05375e-07	ENSMUSG00000019471	12539	Cdc37	protein_coding	9	21044518	21061278	9757.22	9975.93	10031.7	9663.45	10734.4	10468.1	13878	12691.7	12848.8	12497.5	13248.2	13765.5
715	ENSMUSG00000032867	4437.92	-0.215232	0.0379091	-5.67758	1.36613e-08	3.07942e-07	ENSMUSG00000032867	231672	Fbxw8	protein_coding	5	118203030	118293529	3718.66	3958.28	3809.74	3736.95	3771.95	3839.09	4183.81	4358.9	4793.65	4269.37	4478.86	4423.47
716	ENSMUSG00000044014	17.205	1.98779	0.350236	5.67558	1.38218e-08	3.11126e-07	ENSMUSG00000044014	18168	Npy5r	protein_coding	8	67132617	67140780	12.6984	18.8759	15.2349	21.9229	22.0983	25.6162	3.22493	5.10649	5.05659	7.20265	2.34066	5.82418
717	ENSMUSG00000024947	2634.89	-0.297254	0.0523855	-5.67435	1.39213e-08	3.12929e-07	ENSMUSG00000024947	17283	Men1	protein_coding	19	6385009	6390921	2146.02	1963.1	2102.41	2004.12	2275.36	2177.38	2828.27	2724.82	2639.54	2437.2	2447.16	2493.72
718	ENSMUSG00000024074	4935.1	-0.520956	0.091933	-5.66669	1.45579e-08	3.26781e-07	ENSMUSG00000024074	50766	Crim1	protein_coding	17	78507677	78684021	4884.96	4442.45	4364.29	4327.95	4165.91	4509.57	5995.15	6491.37	6963.94	6184.37	6741.11	5928.05
719	ENSMUSG00000024515	3856.13	-0.317098	0.0559921	-5.66326	1.4852e-08	3.32921e-07	ENSMUSG00000024515	17128	Smad4	protein_coding	18	73772080	73836851	3758.71	3649.66	3636.06	3626.42	3661.46	4008.38	4667.55	4721.46	4487.22	4193.74	4743.36	5017.53
720	ENSMUSG00000062444	51.2763	2.95144	0.521265	5.66207	1.4956e-08	3.34785e-07	ENSMUSG00000062444	11775	Ap3b2	protein_coding	7	81110147	81143673	3.90719	10.3818	13.2036	26.4902	25.9084	13.365	0	0	2.02264	3.60132	4.68133	1.94139
721	ENSMUSG00000028862	190.865	-0.756274	0.133599	-5.6608	1.50669e-08	3.36801e-07	ENSMUSG00000028862	53608	Map3k6	protein_coding	4	132968129	132980240	219.779	213.298	284.385	267.642	284.992	307.395	374.092	386.051	431.833	419.554	514.946	537.766
722	ENSMUSG00000022938	7.97106	4.45445	0.787163	5.65887	1.52373e-08	3.40139e-07	ENSMUSG00000022938	52793	Fam3b	protein_coding	16	97272165	97316016	14.6519	15.1007	27.4228	19.1826	17.5262	17.82	2.14996	1.0213	1.01132	0.900331	0	0
723	ENSMUSG00000036225	581.161	0.600663	0.106209	5.65551	1.55387e-08	3.46387e-07	ENSMUSG00000036225	106931	Kctd1	protein_coding	18	15101742	15284503	362.391	296.352	322.98	301.44	344.429	319.646	233.27	201.196	238.671	213.378	205.978	192.198
724	ENSMUSG00000023961	2278.62	0.618823	0.109445	5.65419	1.56581e-08	3.48566e-07	ENSMUSG00000023961	224794	Enpp4	protein_coding	17	44407199	44416700	1465.19	1460.05	1188.32	1109.85	1442.49	1436.74	727.76	866.061	1023.45	905.733	953.821	799.854
725	ENSMUSG00000027938	79.8671	0.962745	0.170322	5.65249	1.58137e-08	3.51544e-07	ENSMUSG00000027938	78284	Creb3l4	protein_coding	3	90144807	90150819	75.2133	73.6161	71.0961	63.9419	65.5329	53.4599	52.6739	37.7881	26.2943	27.9103	25.7473	36.8865
726	ENSMUSG00000025821	1738.43	-0.250342	0.0442921	-5.65206	1.58533e-08	3.51939e-07	ENSMUSG00000025821	101095	Zfp282	protein_coding	6	47854138	47885419	1506.22	1622.39	1716.46	1562.01	1610.13	1638.32	1862.94	1826.08	1831.5	1830.37	2070.32	2065.64
727	ENSMUSG00000054932	276.287	1.10239	0.195063	5.65145	1.59103e-08	3.52718e-07	ENSMUSG00000054932	11576	Afp	protein_coding	5	90638596	90656766	289.132	281.251	120.863	148.893	220.221	180.427	126.847	99.066	73.8262	70.2258	99.4782	109.689
728	ENSMUSG00000031529	3812.93	-0.371762	0.0658198	-5.64818	1.62159e-08	3.58999e-07	ENSMUSG00000031529	21951	Tnks	protein_coding	8	35293614	35432844	3200.96	3095.65	3297.85	3162.38	3211.88	3762.24	4325.71	4394.65	3977.51	3922.74	4546.74	4360.37
729	ENSMUSG00000033885	2038.48	0.298491	0.0528512	5.64777	1.62543e-08	3.59355e-07	ENSMUSG00000033885	218699	Pxk	protein_coding	14	14304656	14371562	2005.36	1998.02	2206.01	2061.67	2216.69	2328.85	1931.74	1687.19	1799.14	1742.14	1696.98	1563.79
730	ENSMUSG00000078532	762.247	-0.461243	0.0817279	-5.64364	1.66488e-08	3.6707e-07	ENSMUSG00000078532	67149	Nkain1	protein_coding	4	130297197	130339644	728.69	708.791	788.152	728.938	684.286	629.268	1126.58	1132.62	1022.44	960.653	787.634	845.477
731	ENSMUSG00000020474	717.971	0.467815	0.0828896	5.64384	1.663e-08	3.6707e-07	ENSMUSG00000020474	54125	Polm	protein_coding	11	5777860	5788016	923.073	855.08	903.937	920.763	931.177	1103.72	567.588	574.991	731.183	780.587	701.029	716.374
732	ENSMUSG00000023800	956.743	-0.750008	0.132923	-5.64241	1.67689e-08	3.69213e-07	ENSMUSG00000023800	24001	Tiam2	protein_coding	17	3376848	3581619	892.792	922.089	994.33	1029.46	1336.57	1308.65	1973.66	2014	1400.68	1365.8	2118.3	2035.55
733	ENSMUSG00000028637	114.048	1.70557	0.302536	5.63758	1.72458e-08	3.79196e-07	ENSMUSG00000028637	73332	Ccdc30	protein_coding	4	119179663	119272718	115.262	90.6045	207.194	150.72	192.027	150.356	16.1247	16.3408	74.8376	86.4317	43.3023	39.7986
734	ENSMUSG00000037712	1676.21	-0.354421	0.0629668	-5.62869	1.81581e-08	3.98711e-07	ENSMUSG00000037712	218952	Fermt2	protein_coding	14	45696252	45767575	1300.12	1365.67	1614.9	1604.94	1630.7	1521.38	2018.81	2079.36	1974.09	1823.17	1932.22	1732.69
735	ENSMUSG00000031627	1303.31	-0.410572	0.0729574	-5.62755	1.82783e-08	4.00805e-07	ENSMUSG00000031627	16363	Irf2	protein_coding	8	47192767	47300493	1119.41	1115.57	1095.9	1121.72	1178.07	1244.06	1326.52	1495.18	1671.71	1423.42	1649	1572.53
736	ENSMUSG00000019818	19498.1	0.224173	0.0398638	5.62347	1.87155e-08	4.09835e-07	ENSMUSG00000019818	53599	Cd164	protein_coding	10	41395410	41407044	22127.4	23570.4	23309.4	21642.5	24456	24251.9	19409.8	20649.6	19786.4	19692.9	21021.5	18747.1
737	ENSMUSG00000058230	7313.5	-0.493977	0.0878491	-5.62302	1.87647e-08	4.10353e-07	ENSMUSG00000058230	232906	Arhgap35	protein_coding	7	16227644	16348918	6229.03	5857.2	7228.45	7019.91	7892.91	8280.72	8723.45	8951.68	10564.2	9490.39	11372.1	10764.1
738	ENSMUSG00000002489	12.595	3.21948	0.572817	5.62043	1.90479e-08	4.15983e-07	ENSMUSG00000002489	21844	Tiam1	protein_coding	16	89583999	89940657	22.4663	8.49417	18.2819	21.9229	8.38212	15.5925	0	1.0213	6.06791	1.80066	1.17033	0
739	ENSMUSG00000022677	1923.4	0.408453	0.0726929	5.61888	1.92198e-08	4.19168e-07	ENSMUSG00000022677	66086	Cep20	protein_coding	16	14117108	14135269	1846.15	2161.29	2283.2	2179.51	2282.98	2092.73	1432.95	1510.5	1700.03	1767.35	1650.17	1617.18
740	ENSMUSG00000039191	4579.85	-0.913785	0.162707	-5.61613	1.95279e-08	4.25312e-07	ENSMUSG00000039191	19664	Rbpj	protein_coding	5	53623494	53814704	4791.19	4953.04	3858.49	3943.39	4772.47	5225.71	11969.9	11986	5191.1	5268.73	8976.45	8502.34
741	ENSMUSG00000037605	1319.13	-1.03075	0.183772	-5.60886	2.03661e-08	4.42969e-07	ENSMUSG00000037605	319387	Adgrl3	protein_coding	5	81167985	81972980	766.785	738.993	1312.23	1357.4	1127.78	1342.07	1795.21	1707.61	2439.3	2321.95	2685.91	2625.74
742	ENSMUSG00000108545	21.1249	-2.03167	0.362369	-5.60665	2.0628e-08	4.48061e-07	ENSMUSG00000108545	NA	Gm44613	lncRNA	7	17807941	17920877	6.83757	13.2131	7.10961	7.30764	10.6682	11.1375	27.9494	16.3408	34.3848	35.1129	66.7089	50.4762
743	ENSMUSG00000108276	36.2337	-1.26554	0.225755	-5.60583	2.07254e-08	4.49572e-07	ENSMUSG00000108276	NA	Gm36640	lncRNA	6	135256606	135330448	21.4895	21.7073	38.5951	24.6633	41.9106	40.0949	76.3234	105.194	45.5093	78.3288	77.2419	70.8609
744	ENSMUSG00000045231	111.631	-1.11673	0.199334	-5.60229	2.11532e-08	4.58234e-07	ENSMUSG00000045231	320099	BC106179	lncRNA	16	23039406	23044234	81.0741	68.8971	74.1431	94.9994	66.2949	56.8012	219.295	209.366	103.154	140.452	140.44	147.546
745	ENSMUSG00000102802	3.95652	5.47662	0.97772	5.60142	2.12608e-08	4.59947e-07	ENSMUSG00000102802	NA	Mgam2-ps	protein_coding	6	40755645	40845098	14.6519	15.1007	13.2036	10.9615	8.38212	7.79624	0	0	0	0	0	0.970697
746	ENSMUSG00000001021	86.9897	-1.29434	0.231198	-5.59841	2.16326e-08	4.67363e-07	ENSMUSG00000001021	20197	S100a3	protein_coding	3	90491966	90510009	81.0741	84.9417	65.0022	59.3746	63.2469	69.0524	257.995	184.855	108.211	83.7308	167.358	234.909
747	ENSMUSG00000050241	14.2453	3.0382	0.543253	5.59259	2.23705e-08	4.82657e-07	ENSMUSG00000050241	243655	Klre1	protein_coding	6	129554868	129562790	58.6078	95.3234	23.3602	23.7498	42.6726	23.3887	4.29991	5.10649	9.10186	7.20265	5.85166	0.970697
748	ENSMUSG00000041570	3334.58	-0.296107	0.0529725	-5.58983	2.27291e-08	4.89085e-07	ENSMUSG00000041570	67886	Camsap2	protein_coding	1	136195861	136273842	3004.63	2908.78	3229.8	3100.27	3118.15	3334.56	3460.35	3635.82	4031.11	3950.65	4003.71	3869.2
749	ENSMUSG00000021493	1614.93	-1.02356	0.183107	-5.58993	2.27164e-08	4.89085e-07	ENSMUSG00000021493	67399	Pdlim7	protein_coding	13	55643608	55661489	1142.85	1211.83	1069.49	1059.61	1208.55	1206.19	3433.48	3232.41	1306.62	1317.18	2265.76	2470.42
750	ENSMUSG00000047986	73.838	-1.77852	0.31825	-5.58845	2.29109e-08	4.92339e-07	ENSMUSG00000047986	74337	Palm3	protein_coding	8	84748100	84756924	71.3061	83.0541	50.783	63.9419	19.0503	31.185	185.971	167.493	223.501	253.893	124.055	138.81
751	ENSMUSG00000094504	3.07128	5.62335	1.0064	5.58761	2.30214e-08	4.94056e-07	ENSMUSG00000094504	384244	Foxl3	protein_coding	5	138805835	138807374	4.88398	6.60657	10.1566	3.65382	16.7642	13.365	0	0	0	0	0	0
752	ENSMUSG00000005893	4332.47	-0.230646	0.0412831	-5.58693	2.31117e-08	4.94677e-07	ENSMUSG00000005893	22026	Nr2c2	protein_coding	6	92068371	92151275	4113.29	4070.59	4210.92	4285.93	4257.35	4511.79	5050.25	4810.32	4852.31	4754.65	5117.86	5275.74
753	ENSMUSG00000003352	1968.27	-0.50643	0.0906425	-5.58712	2.30868e-08	4.94677e-07	ENSMUSG00000003352	12297	Cacnb3	protein_coding	15	98528721	98542410	1449.57	1377.94	1859.67	1931.05	1600.22	1731.88	2541.25	2337.75	2658.76	2444.4	2036.38	2113.21
754	ENSMUSG00000064345	85496.2	0.708446	0.126866	5.5842	2.34772e-08	5.01833e-07	ENSMUSG00000064345	17717	mt-Nd2	protein_coding	MT	3914	4951	84418.6	82465.2	96734.4	88921.2	71953.6	74407.3	46773.4	43531.8	59919.6	63315.8	48344.1	43430
755	ENSMUSG00000037466	407.899	1.11614	0.199889	5.58379	2.35327e-08	5.02353e-07	ENSMUSG00000037466	104732	Tedc1	protein_coding	12	113120041	113129668	607.567	509.65	555.566	569.996	662.949	700.548	198.871	174.642	254.852	303.411	358.122	373.718
756	ENSMUSG00000048756	1867.58	-0.430451	0.077102	-5.58288	2.36575e-08	5.04348e-07	ENSMUSG00000048756	56484	Foxo3	protein_coding	10	42057837	42152751	1640.04	1561.98	1571.22	1539.17	1362.48	1496.88	2071.48	2129.41	2340.19	2081.56	1981.37	1753.08
757	ENSMUSG00000021339	1450.09	0.416002	0.0745179	5.58258	2.36982e-08	5.04549e-07	ENSMUSG00000021339	380836	Mrs2	protein_coding	13	25171466	25204362	1726	1520.46	1853.58	1935.61	1720.62	1900.05	1498.52	1392.03	1280.33	1262.26	1289.71	1263.85
758	ENSMUSG00000035456	84.1756	-1.70788	0.306023	-5.58089	2.39293e-08	5.08127e-07	ENSMUSG00000035456	77630	Prdm8	protein_coding	5	98315057	98336850	78.1437	78.3351	40.6264	50.2401	70.867	64.5974	277.344	260.431	67.7583	93.6344	271.517	281.502
759	ENSMUSG00000033906	472.792	1.04159	0.186635	5.58091	2.39261e-08	5.08127e-07	ENSMUSG00000033906	108672	Zdhhc15	protein_coding	X	103580575	103714670	537.238	565.334	436.733	438.459	542.552	457.751	120.398	175.663	321.599	348.428	256.303	223.26
760	ENSMUSG00000026867	3300.16	-0.334984	0.0600453	-5.57886	2.42101e-08	5.13412e-07	ENSMUSG00000026867	66691	Gapvd1	protein_coding	2	34564606	34645244	3058.35	2854.04	2936.27	3219.93	2964.22	3415.87	4036.54	3945.28	3527.48	3507.69	4093.82	4158.47
761	ENSMUSG00000032584	1128.12	0.461385	0.0827336	5.57676	2.4504e-08	5.18964e-07	ENSMUSG00000032584	19882	Mst1r	protein_coding	9	107784072	107797582	972.889	876.787	756.666	839.466	889.267	968.961	553.614	566.821	660.391	662.643	722.095	686.283
762	ENSMUSG00000031958	1256.75	0.932427	0.167219	5.57607	2.46017e-08	5.20114e-07	ENSMUSG00000031958	52815	Ldhd	protein_coding	8	112350417	112357006	1129.18	1181.63	1031.91	1009.37	1093.49	1058.06	395.592	420.775	789.84	730.168	566.441	503.792
763	ENSMUSG00000063410	5764.24	-0.378857	0.0679452	-5.57592	2.46229e-08	5.20114e-07	ENSMUSG00000063410	223255	Stk24	protein_coding	14	121523755	121617423	5220.98	5237.13	4703.52	4523.43	5109.28	4867.08	6634.76	6674.19	6041.62	5772.02	6995.08	6457.08
764	ENSMUSG00000101344	9.11481	3.06529	0.550056	5.57269	2.50831e-08	5.29141e-07	ENSMUSG00000101344	NA	Gm29183	lncRNA	1	73789480	73881076	26.3735	20.7635	21.3288	16.4422	9.90614	14.4787	1.07498	1.0213	0	4.50165	0	5.82418
765	ENSMUSG00000059456	1448.54	-0.473394	0.0849528	-5.57244	2.51198e-08	5.29224e-07	ENSMUSG00000059456	19229	Ptk2b	protein_coding	14	66390706	66518501	1410.49	1277.9	1261.45	1244.13	1398.29	1565.93	2088.68	2234.6	1839.59	1768.25	1736.77	1656.98
766	ENSMUSG00000034247	1237.71	-0.342292	0.0614413	-5.57104	2.53228e-08	5.32803e-07	ENSMUSG00000034247	353047	Plekhm1	protein_coding	11	103255101	103303513	1121.36	1069.32	1155.82	1228.6	1142.25	1244.06	1472.72	1433.9	1468.43	1434.23	1564.73	1451.19
767	ENSMUSG00000024885	3086.67	1.16172	0.208695	5.5666	2.59761e-08	5.45837e-07	ENSMUSG00000024885	67689	Aldh3b1	protein_coding	19	3963491	3979808	2482.04	2545.42	2823.53	2795.17	2298.99	2113.89	674.011	712.866	1818.35	1747.54	911.689	864.891
768	ENSMUSG00000026691	13.1684	2.03764	0.366231	5.56381	2.63955e-08	5.53338e-07	ENSMUSG00000026691	14262	Fmo3	protein_coding	1	162781369	162812097	60.5614	61.3468	45.7047	36.5382	26.6704	22.275	9.6748	11.2343	10.1132	13.505	7.02199	9.70697
769	ENSMUSG00000028884	829.88	0.761113	0.136798	5.56376	2.64017e-08	5.53338e-07	ENSMUSG00000028884	19891	Rpa2	protein_coding	4	132495643	132506063	1042.24	1006.09	1038	1020.33	1408.2	1306.43	575.113	535.161	734.217	694.155	754.864	731.906
770	ENSMUSG00000032500	52.1074	2.83328	0.50926	5.56353	2.64374e-08	5.53366e-07	ENSMUSG00000032500	245038	Dclk3	protein_coding	9	111268149	111318186	9.76796	16.0445	10.1566	34.7113	19.0503	16.7062	0	0	4.04527	8.10298	1.17033	0.970697
771	ENSMUSG00000028587	143.456	1.15466	0.207666	5.56017	2.69513e-08	5.63391e-07	ENSMUSG00000028587	18392	Orc1	protein_coding	4	108436620	108472030	198.29	158.558	177.74	200.047	275.848	247.252	76.3234	74.5548	103.154	97.2357	104.16	109.689
772	ENSMUSG00000028307	349.241	3.48592	0.627105	5.55876	2.71702e-08	5.67231e-07	ENSMUSG00000028307	230163	Aldob	protein_coding	4	49535995	49549546	350.67	335.992	1087.77	1030.38	972.326	983.44	6.44987	11.2343	153.72	162.96	44.4726	45.6228
773	ENSMUSG00000024118	352.517	0.550419	0.099043	5.55738	2.73857e-08	5.70991e-07	ENSMUSG00000024118	72016	Tedc2	protein_coding	17	24434028	24439825	411.231	437.922	372.747	393.699	435.108	406.518	346.143	306.39	259.909	288.106	210.66	265.971
774	ENSMUSG00000027351	4360.2	-0.276544	0.0498325	-5.54947	2.86534e-08	5.9665e-07	ENSMUSG00000027351	114715	Spred1	protein_coding	2	116951855	117012760	4339.91	4169.69	3894.04	3646.51	4011.99	4172.1	4828.8	4785.81	4753.2	4588.08	5513.43	4889.4
775	ENSMUSG00000034145	11.4104	3.39976	0.613084	5.54534	2.93379e-08	6.10115e-07	ENSMUSG00000034145	217733	Tmem63c	protein_coding	12	87068114	87136817	64.4686	24.5387	14.2192	19.1826	11.4302	16.7062	6.44987	2.0426	0	3.60132	1.17033	0.970697
776	ENSMUSG00000086287	11.0312	2.1759	0.392405	5.54502	2.93916e-08	6.10444e-07	ENSMUSG00000086287	100502834	Gm15972	lncRNA	18	23883504	23885362	17.5823	31.1453	16.2505	27.4037	17.5262	13.365	6.44987	4.08519	6.06791	5.40198	1.17033	3.88279
777	ENSMUSG00000052981	79.5762	-2.40222	0.433674	-5.53923	3.03805e-08	6.3017e-07	ENSMUSG00000052981	76980	Ube2ql1	protein_coding	13	69850951	69888008	42.0022	69.8409	52.8143	46.5862	41.9106	47.8912	499.865	438.137	72.8149	72.0265	221.193	287.326
778	ENSMUSG00000020709	32.3466	-1.53618	0.277566	-5.53446	3.12184e-08	6.46719e-07	ENSMUSG00000020709	216991	Adap2	protein_coding	11	80044931	80069784	17.5823	14.1569	19.2975	9.13456	16.7642	20.0475	79.5484	57.1927	26.2943	32.4119	37.4506	47.5642
779	ENSMUSG00000024896	2235.31	0.369563	0.0668027	5.53215	3.16326e-08	6.54458e-07	ENSMUSG00000024896	17330	Minpp1	protein_coding	19	32463169	32492764	2015.13	2005.57	2306.56	2314.7	2366.81	2380.08	1631.82	1575.86	1855.77	1782.65	1844.44	1673.48
780	ENSMUSG00000056758	8834.76	-1.09125	0.197273	-5.53167	3.17202e-08	6.55429e-07	ENSMUSG00000056758	15364	Hmga2	protein_coding	10	120197180	120312374	8989.46	10310	8096.84	8001.87	9626.48	9175.06	27817.2	28691.3	10552.1	10610.4	19041.3	18766.5
781	ENSMUSG00000033938	1355.47	0.250998	0.0453885	5.53	3.20238e-08	6.60854e-07	ENSMUSG00000033938	66916	Ndufb7	protein_coding	8	84293300	84298255	1452.5	1294.89	1357.94	1378.4	1436.39	1404.44	1141.63	1130.58	1239.88	1195.64	1116.5	1168.72
782	ENSMUSG00000041737	349.457	1.83738	0.332408	5.52747	3.24887e-08	6.69592e-07	ENSMUSG00000041737	235135	Tmem45b	protein_coding	9	31337492	31375758	235.408	149.12	125.942	87.6917	64.7709	80.1899	31.1744	41.8732	65.7357	45.0165	11.7033	11.6484
783	ENSMUSG00000117450	19.8296	4.14656	0.750271	5.52674	3.26229e-08	6.71499e-07	ENSMUSG00000117450	74456	4933424G05Rik	lncRNA	18	15122052	15181044	26.3735	29.2577	6.09396	9.13456	19.0503	17.82	2.14996	0	1.01132	0.900331	0	1.94139
784	ENSMUSG00000113581	458.532	1.5286	0.276884	5.52072	3.37618e-08	6.94056e-07	ENSMUSG00000113581	353504	Dio3os	lncRNA	12	110241818	110244609	497.189	434.146	407.279	435.718	254.512	318.532	75.2485	89.8743	192.15	196.272	131.077	128.132
785	ENSMUSG00000018476	1760.78	-0.467603	0.0847446	-5.51779	3.43294e-08	7.04823e-07	ENSMUSG00000018476	216850	Kdm6b	protein_coding	11	69289334	69304501	1847.12	1619.55	1585.44	1637.83	1163.59	1434.51	2330.55	2240.73	2150.06	2080.66	2004.78	2031.67
786	ENSMUSG00000052726	7.88316	2.89342	0.52527	5.50844	3.62021e-08	7.42328e-07	ENSMUSG00000052726	240776	Kcnt2	protein_coding	1	140173896	140539805	55.6774	31.1453	20.3132	18.2691	10.6682	22.275	3.22493	4.08519	1.01132	5.40198	3.511	3.88279
787	ENSMUSG00000050549	995.003	0.331585	0.0602244	5.50582	3.67456e-08	7.50606e-07	ENSMUSG00000050549	70617	Fam241a	protein_coding	3	127662707	127689973	911.351	983.436	966.908	962.782	988.328	914.387	747.11	644.439	778.715	742.773	832.106	810.532
788	ENSMUSG00000028420	517.459	0.682682	0.123983	5.50625	3.66554e-08	7.50606e-07	ENSMUSG00000028420	52076	Tmem38b	protein_coding	4	53826045	53862019	816.602	823.934	586.035	606.535	601.989	676.045	539.639	528.011	447.003	407.85	313.649	324.213
789	ENSMUSG00000031767	607.087	0.496849	0.0902404	5.50584	3.67412e-08	7.50606e-07	ENSMUSG00000031767	67528	Nudt7	protein_coding	8	114860297	114881479	509.888	596.479	553.534	619.323	574.556	493.391	319.268	324.773	429.81	468.172	404.935	424.195
790	ENSMUSG00000099083	2613.27	-0.372883	0.0677488	-5.50391	3.71461e-08	7.57828e-07	ENSMUSG00000099083	223922	Atf7	protein_coding	15	102434381	102533899	2529.9	2255.67	2346.17	2516.57	2020.85	2422.4	3007.79	3089.43	3134.08	3394.25	2896.57	2716.98
791	ENSMUSG00000026112	3543.59	-0.261114	0.0474647	-5.50123	3.77151e-08	7.68463e-07	ENSMUSG00000026112	76178	Coa5	protein_coding	1	37456165	37469184	2840.52	2684.16	3088.62	3103.01	3064.05	3208.71	3390.48	3465.27	3765.14	3631.93	3768.47	3535.28
792	ENSMUSG00000002870	4559.56	0.614351	0.111685	5.50075	3.78179e-08	7.69584e-07	ENSMUSG00000002870	17216	Mcm2	protein_coding	6	88860456	88875762	6015.11	5925.15	5357.6	5411.31	6787.23	6567.77	3344.26	3235.47	3726.71	3659.84	4797.19	4796.21
793	ENSMUSG00000035930	114.16	4.95949	0.901646	5.50049	3.78741e-08	7.69756e-07	ENSMUSG00000035930	26887	Chst4	protein_coding	8	110755785	110766372	19.5359	9.43796	12.1879	10.048	4.57206	13.365	0	0	2.02264	0	0	0
794	ENSMUSG00000045671	2787.74	-0.378502	0.0688584	-5.49682	3.86712e-08	7.84966e-07	ENSMUSG00000045671	114716	Spred2	protein_coding	11	19874375	19974026	2177.28	2149.02	2390.86	2337.53	2492.54	2673	2987.36	3084.32	3080.48	2719	3412.69	3204.27
795	ENSMUSG00000019838	3053.15	-1.27191	0.231447	-5.49547	3.89678e-08	7.89992e-07	ENSMUSG00000019838	72472	Slc16a10	protein_coding	10	39909528	40018254	581.194	458.685	742.447	789.226	742.199	829.743	769.684	811.932	2669.88	2420.99	1691.13	1640.48
796	ENSMUSG00000028364	1431.52	2.79672	0.509718	5.48679	4.09293e-08	8.28716e-07	ENSMUSG00000028364	21923	Tnc	protein_coding	4	63878022	63965252	3912.07	3627.01	5712.07	5588.52	2960.41	3487.15	1429.72	1284.79	281.146	261.096	205.978	176.667
797	ENSMUSG00000030557	2980.6	-0.374496	0.0683209	-5.48143	4.21905e-08	8.53179e-07	ENSMUSG00000030557	17258	Mef2a	protein_coding	7	66880911	67022606	2908.9	2938.04	2781.89	2878.3	2577.12	3018.26	4318.19	4200.6	3467.81	3390.65	3594.09	3198.45
798	ENSMUSG00000109865	966.64	0.295185	0.0538863	5.47792	4.30351e-08	8.6917e-07	ENSMUSG00000109865	50497	Hspa14	protein_coding	2	3489887	3513851	1032.47	966.447	1039.02	1074.22	1183.4	1140.48	864.282	867.083	894.005	858.915	899.985	864.891
799	ENSMUSG00000056091	1225.2	0.954508	0.174359	5.47437	4.39067e-08	8.84555e-07	ENSMUSG00000056091	20454	St3gal5	protein_coding	6	72074576	72131555	1427.1	1239.2	1785.53	1879.89	1354.09	1521.38	601.988	604.609	1069.97	1063.29	775.93	633.865
800	ENSMUSG00000097848	18.9484	2.0561	0.375576	5.47451	4.38714e-08	8.84555e-07	ENSMUSG00000097848	NA	Gm807	lncRNA	13	99237162	99244289	43.9558	33.9767	25.3915	21.9229	29.7184	23.3887	9.6748	13.2769	3.03395	7.20265	7.02199	2.91209
801	ENSMUSG00000038387	3402.61	-0.647183	0.118314	-5.47004	4.49925e-08	9.05299e-07	ENSMUSG00000038387	20130	Rras	protein_coding	7	44667385	44671071	3535.03	4100.8	2904.79	2979.69	2979.46	2854.54	5791.98	6328.99	4701.62	4471.04	4602.92	4415.7
802	ENSMUSG00000031502	14689.3	-0.425715	0.0778634	-5.46746	4.5653e-08	9.17442e-07	ENSMUSG00000031502	12826	Col4a1	protein_coding	8	11248423	11362826	11368	12226.9	12928.3	11853	14243.5	14251.5	16605.2	17427.4	17114.5	15847.6	18973.4	17291
803	ENSMUSG00000069171	2264.8	-0.747811	0.137109	-5.45415	4.92078e-08	9.8765e-07	ENSMUSG00000069171	13865	Nr2f1	protein_coding	13	78337092	78347876	3641.5	3492.99	2417.27	2408.78	2510.83	2674.11	5138.39	4858.32	4762.3	4736.64	4675.48	4619.55
804	ENSMUSG00000033943	3061.22	-0.254051	0.0466043	-5.45124	5.00201e-08	1.0027e-06	ENSMUSG00000033943	29808	Mga	protein_coding	2	119727709	119800062	3027.09	2950.31	2872.28	2803.4	2780.58	2900.2	3408.75	3567.4	3125.98	3357.33	3707.61	3505.19
805	ENSMUSG00000052446	946.162	0.485933	0.0891469	5.45093	5.01082e-08	1.00322e-06	ENSMUSG00000052446	234413	Zfp961	protein_coding	8	72704882	72747636	845.906	971.166	1015.66	886.965	906.793	771.828	649.287	600.524	607.802	745.474	636.661	614.451
806	ENSMUSG00000061689	1869.56	-0.428447	0.0786086	-5.45038	5.0261e-08	1.00503e-06	ENSMUSG00000061689	228836	Dlgap4	protein_coding	2	156455625	156606283	1679.11	1504.41	1584.43	1517.25	1452.39	1616.05	2246.7	2387.8	1986.23	2077.06	1969.67	1917.13
807	ENSMUSG00000049717	482.224	0.687865	0.126302	5.44621	5.14542e-08	1.02762e-06	ENSMUSG00000049717	319583	Lig4	protein_coding	8	10019049	10027686	593.892	593.648	556.581	647.64	735.34	690.524	550.389	470.819	317.554	290.807	373.336	369.836
808	ENSMUSG00000038354	74.1593	1.87485	0.344401	5.44379	5.216e-08	1.03914e-06	ENSMUSG00000038354	213121	Ankrd35	protein_coding	3	96577447	96598348	81.0741	90.6045	108.676	115.095	108.968	144.787	8.59982	11.2343	36.4075	59.4218	22.2363	37.8572
809	ENSMUSG00000029616	3935.19	-0.238604	0.0438295	-5.44391	5.21243e-08	1.03914e-06	ENSMUSG00000029616	67397	Erp29	protein_coding	5	121566653	121590569	4012.68	4004.53	3943.8	4099.59	3946.45	3707.67	4442.88	4648.95	4598.46	4633.1	4702.39	4957.35
810	ENSMUSG00000044220	187.349	1.12524	0.206752	5.44245	5.25538e-08	1.04569e-06	ENSMUSG00000044220	18089	Nkx2-3	protein_coding	19	43600764	43604331	326.25	353.924	371.731	342.546	536.456	545.737	153.722	146.046	223.501	228.684	196.616	186.374
811	ENSMUSG00000028737	872.632	0.491112	0.0904071	5.43223	5.56527e-08	1.10599e-06	ENSMUSG00000028737	212647	Aldh4a1	protein_coding	4	139350177	139377001	1174.11	1146.71	1196.45	1108.94	1019.57	1129.34	837.408	819.082	976.933	894.028	653.045	635.807
812	ENSMUSG00000030787	12.1901	4.85957	0.894928	5.43013	5.63137e-08	1.11774e-06	ENSMUSG00000030787	114332	Lyve1	protein_coding	7	110449814	110462446	3.90719	10.3818	5.0783	7.30764	10.6682	7.79624	0	0	0	0	0	0.970697
813	ENSMUSG00000001034	892.517	-0.450788	0.0830382	-5.42869	5.67705e-08	1.12543e-06	ENSMUSG00000001034	23939	Mapk7	protein_coding	11	61379638	61385232	978.75	839.979	829.794	786.485	767.345	824.174	1335.12	1317.48	1043.68	1012.87	1077.88	1082.33
814	ENSMUSG00000023243	494.592	0.852897	0.157139	5.42766	5.70982e-08	1.13053e-06	ENSMUSG00000023243	16529	Kcnk5	protein_coding	14	20190125	20231877	681.804	625.737	741.431	757.255	886.981	841.994	260.145	272.687	547.123	516.79	466.963	446.521
815	ENSMUSG00000021023	1213.71	0.557331	0.102733	5.42506	5.79339e-08	1.14567e-06	ENSMUSG00000021023	66132	Prorp	protein_coding	12	55346362	55429318	899.629	866.405	912.062	928.984	1066.05	1023.53	522.439	530.054	802.987	778.786	621.446	613.481
816	ENSMUSG00000026579	136.309	2.53782	0.468164	5.4208	5.93323e-08	1.17189e-06	ENSMUSG00000026579	14067	F5	protein_coding	1	163979407	164047846	716.969	597.423	235.633	190.912	137.162	192.678	85.9982	98.0447	77.8715	55.8205	22.2363	16.5019
817	ENSMUSG00000019810	1207.45	0.615096	0.11349	5.41983	5.96574e-08	1.17686e-06	ENSMUSG00000019810	66848	Fuca2	protein_coding	10	13375284	13394779	1048.1	1257.14	1233.01	1029.46	1126.25	1025.76	825.583	877.296	753.432	771.583	589.847	568.828
818	ENSMUSG00000038860	191.245	-0.876779	0.161802	-5.41883	5.99894e-08	1.18072e-06	ENSMUSG00000038860	99326	Garnl3	protein_coding	2	32876236	33021666	160.195	167.052	164.537	176.297	124.97	125.854	291.319	341.114	291.26	298.009	218.852	245.586
819	ENSMUSG00000074269	101.598	1.18571	0.218815	5.4188	5.99994e-08	1.18072e-06	ENSMUSG00000074269	73673	Rec114	protein_coding	9	58560133	58651247	117.216	93.4358	67.0335	75.8168	91.4413	87.9861	53.7489	21.4473	49.5546	52.2192	23.4066	33.0037
820	ENSMUSG00000026749	5822.89	0.556953	0.102786	5.41858	6.00736e-08	1.18074e-06	ENSMUSG00000026749	59126	Nek6	protein_coding	2	38401655	38484618	6687.15	6975.6	4632.42	4666.84	6008.46	6341.68	4138.66	4187.32	3648.84	3589.62	4352.47	4087.61
821	ENSMUSG00000015837	17166.6	-0.743171	0.137162	-5.41818	6.02095e-08	1.18197e-06	ENSMUSG00000015837	18412	Sqstm1	protein_coding	11	50090193	50101654	13966.2	16020	12952.7	12647.7	12981.6	12380.4	28851.3	29753.5	16133.6	15201.2	22313.6	23245.3
822	ENSMUSG00000003382	1974.89	-0.286229	0.052846	-5.41629	6.08496e-08	1.19306e-06	ENSMUSG00000003382	27049	Etv3	protein_coding	3	87432714	87447463	1611.71	1712.99	1606.77	1543.74	1640.61	1649.46	1904.86	1969.06	2156.13	1963.62	2035.21	1880.24
823	ENSMUSG00000045362	20.8428	-1.53843	0.284049	-5.41607	6.09223e-08	1.19306e-06	ENSMUSG00000045362	244237	Tnfrsf26	protein_coding	7	143161396	143182459	11.7216	10.3818	9.14093	8.2211	9.14413	13.365	34.3993	45.9584	26.2943	21.6079	32.7693	18.4432
824	ENSMUSG00000032038	9013.62	0.701767	0.129651	5.41273	6.20726e-08	1.21411e-06	ENSMUSG00000032038	20443	St3gal4	protein_coding	9	34957872	35030564	10532.8	9900.42	10501.9	10711.2	7977.49	8398.78	5213.64	5395.52	7889.29	7443.03	4760.91	4968.03
825	ENSMUSG00000021408	3018.61	-0.242379	0.0447846	-5.41209	6.22927e-08	1.21694e-06	ENSMUSG00000021408	19766	Ripk1	protein_coding	13	34186346	34221130	2490.83	2723.8	2710.79	2664.55	2880.4	2608.4	3127.11	2948.49	3188.69	3087.23	3360.02	3319.78
826	ENSMUSG00000027309	3824.27	-0.494836	0.0914945	-5.40837	6.3602e-08	1.24101e-06	ENSMUSG00000027309	228602	Dnaaf9	protein_coding	2	130548120	130748326	2663.72	2501.06	2894.63	3077.43	2333.28	2664.09	4381.61	4398.73	3775.25	3788.59	3157.56	3230.48
827	ENSMUSG00000034525	3095.74	-0.360629	0.0666936	-5.40725	6.39991e-08	1.24725e-06	ENSMUSG00000034525	218333	Ice1	protein_coding	13	70699826	70785753	2736.01	2652.07	2583.84	2685.56	2881.16	3038.31	3829.07	3733.87	3027.89	3099.84	3877.31	3720.68
828	ENSMUSG00000060591	13487.3	0.644695	0.119293	5.40432	6.50562e-08	1.26632e-06	ENSMUSG00000060591	80876	Ifitm2	protein_coding	7	140534750	140535900	19477.3	20765.4	15206.4	14291	14690.8	13478.6	11896.8	11627.5	11278.2	10947.1	8335.11	8540.19
829	ENSMUSG00000085412	14.3669	5.1319	0.950643	5.39834	6.72592e-08	1.30762e-06	ENSMUSG00000085412	NA	Halr1	lncRNA	6	52079903	52091977	12.6984	12.2694	3.04698	0.913456	6.09609	4.45499	0	0	0	0	0	0
830	ENSMUSG00000059182	2658.19	0.365611	0.0677419	5.39712	6.77185e-08	1.31496e-06	ENSMUSG00000059182	54353	Skap2	protein_coding	6	51834402	51989529	2703.77	2906.89	2485.32	2426.14	2707.42	2488.11	2178.98	2087.53	2132.87	2297.64	1794.12	1706.49
831	ENSMUSG00000086644	38.4068	-1.14965	0.213059	-5.39592	6.8172e-08	1.32218e-06	ENSMUSG00000086644	102633065	Gm13470	lncRNA	2	46309545	46332892	30.2807	40.5832	47.736	63.0284	32.0045	32.2987	72.0235	83.7465	105.177	120.644	79.5826	83.4799
832	ENSMUSG00000109957	150.158	1.69303	0.313807	5.39513	6.84749e-08	1.32645e-06	ENSMUSG00000109957	NA	Gm45353	lncRNA	8	123065910	123069839	47.863	35.8643	91.4093	104.134	81.5352	91.3274	12.8997	9.19169	28.3169	56.7208	18.7253	12.6191
833	ENSMUSG00000002633	197.436	-3.72096	0.690118	-5.39177	6.97677e-08	1.34987e-06	ENSMUSG00000002633	20423	Shh	protein_coding	5	28661813	28672254	4.88398	8.49417	21.3288	11.8749	7.62011	8.90999	12.8997	4.08519	332.724	296.209	108.841	75.7144
834	ENSMUSG00000047694	2188.14	0.480876	0.0892182	5.38988	7.05039e-08	1.36248e-06	ENSMUSG00000047694	77929	Yipf6	protein_coding	X	97979922	97992623	2071.79	2127.32	2312.66	2453.54	2234.98	2272.05	1482.39	1440.03	1712.16	1934.81	1610.38	1471.58
835	ENSMUSG00000032175	2388.52	-0.326822	0.060662	-5.38758	7.14112e-08	1.37672e-06	ENSMUSG00000032175	54721	Tyk2	protein_coding	9	21015364	21042539	2152.86	2054.64	2228.36	2311.96	2240.31	2449.13	2613.27	2672.74	2870.12	3088.13	2777.2	2825.7
836	ENSMUSG00000020021	1835.57	-0.5452	0.101193	-5.38771	7.13609e-08	1.37672e-06	ENSMUSG00000020021	13998	Fgd6	protein_coding	10	93871863	93981201	1713.3	1632.77	1278.71	1488.02	1498.88	1672.85	2650.9	2818.78	1821.38	1882.59	2175.65	2199.6
837	ENSMUSG00000062098	3607.85	-0.496733	0.092292	-5.38219	7.35864e-08	1.41696e-06	ENSMUSG00000062098	228662	Btbd3	protein_coding	2	138098485	138431212	3177.52	3341.04	2560.48	2621.62	2810.3	3028.28	5189.99	4786.83	3964.37	3739.07	3632.71	3435.3
838	ENSMUSG00000032640	2049.03	-0.837698	0.155822	-5.376	7.61579e-08	1.46472e-06	ENSMUSG00000032640	269941	Chsy1	protein_coding	7	65759263	65823546	1903.78	2166.96	1928.74	1624.12	2159.54	1940.15	5029.82	4782.74	2390.76	2212.11	3424.39	3114.97
839	ENSMUSG00000031379	3106.54	1.12427	0.20914	5.37566	7.63039e-08	1.46578e-06	ENSMUSG00000031379	69656	Pir	protein_coding	X	163052367	163156007	3889.6	4473.59	2695.56	2634.41	4529.39	4266.77	2104.81	2173.32	1381.46	1418.92	1722.73	1516.23
840	ENSMUSG00000037907	1513.17	-0.602862	0.112196	-5.37328	7.73157e-08	1.48345e-06	ENSMUSG00000037907	268445	Ankrd13b	protein_coding	11	77361311	77380504	1606.83	1522.34	1276.68	1386.63	1152.16	1251.85	2708.94	2536.91	1721.26	1688.12	1789.44	2003.52
841	ENSMUSG00000022842	59.583	1.47299	0.274167	5.37259	7.76126e-08	1.48738e-06	ENSMUSG00000022842	107522	Ece2	protein_coding	16	20448578	20465235	113.308	123.637	66.0178	54.8073	108.206	105.806	29.0244	37.7881	32.3622	38.7142	33.9396	33.9744
842	ENSMUSG00000085091	31.6758	2.46764	0.459444	5.37093	7.83316e-08	1.49937e-06	ENSMUSG00000085091	NA	Egfros	lncRNA	11	16765431	16780702	28.3271	18.8759	42.6577	29.2306	30.4804	37.8674	0	2.0426	7.07923	15.3056	5.85166	2.91209
843	ENSMUSG00000021027	2391.57	-0.319538	0.0595702	-5.36406	8.13738e-08	1.55576e-06	ENSMUSG00000021027	56784	Ralgapa1	protein_coding	12	55649681	55867952	2045.41	1981.97	2122.73	2296.43	2204.5	2226.38	2710.02	2654.36	2570.77	2662.28	2790.07	2684.95
844	ENSMUSG00000027244	1941.04	-0.302682	0.0564358	-5.3633	8.17152e-08	1.56043e-06	ENSMUSG00000027244	51897	Atg13	protein_coding	2	91504963	91540921	1734.79	1824.36	1654.51	1762.97	1694.71	1705.15	2263.9	2353.07	1935.66	1794.36	2250.55	2208.34
845	ENSMUSG00000027488	665.282	-0.756779	0.141239	-5.35813	8.40868e-08	1.60382e-06	ENSMUSG00000027488	20648	Snta1	protein_coding	2	154218233	154250019	499.143	634.231	731.275	664.996	574.556	484.481	816.983	731.25	1294.49	1243.36	995.953	981.375
846	ENSMUSG00000075316	32.465	-1.20739	0.22576	-5.34811	8.88791e-08	1.69322e-06	ENSMUSG00000075316	20274	Scn9a	protein_coding	2	66310424	66465306	31.2575	22.6511	45.7047	43.8459	41.1486	47.8912	96.748	64.3418	80.9055	89.1327	84.2639	120.366
847	ENSMUSG00000030659	1379.73	-0.509418	0.0952705	-5.34706	8.93922e-08	1.70099e-06	ENSMUSG00000030659	53322	Nucb2	protein_coding	7	116103604	116139819	1160.43	1264.69	1181.21	1125.38	1333.52	1304.2	1848.96	1931.28	1470.46	1484.65	1988.39	1770.55
848	ENSMUSG00000026880	9106.71	-0.686092	0.128394	-5.34364	9.10998e-08	1.73143e-06	ENSMUSG00000026880	13830	Stom	protein_coding	2	35203998	35226988	8006.8	9193.52	6645.46	6575.05	8469.75	7863.06	12528.9	12476.2	9576.17	9345.43	16104.9	15195.3
849	ENSMUSG00000061119	1278.51	0.409084	0.076564	5.34303	9.14061e-08	1.73521e-06	ENSMUSG00000061119	72461	Prcp	protein_coding	7	92523678	92583791	1107.69	1133.5	1229.96	1118.98	1231.41	1128.23	863.207	922.233	959.741	942.646	815.722	729.964
850	ENSMUSG00000012123	9.86847	2.21657	0.415038	5.34063	9.26233e-08	1.75625e-06	ENSMUSG00000012123	230806	Crybg2	protein_coding	4	133788126	133819815	23.4431	26.4263	31.4854	22.8364	19.8123	13.365	7.52485	5.10649	9.10186	3.60132	2.34066	1.94139
851	ENSMUSG00000063760	1965.01	-0.461764	0.0864967	-5.33851	9.37134e-08	1.77274e-06	ENSMUSG00000063760	268291	Rnf217	protein_coding	10	31369189	31485180	2036.62	2059.36	1705.29	1769.36	1754.91	1807.61	3001.34	2882.1	2083.32	2102.27	2691.76	2575.26
852	ENSMUSG00000115987	1958.19	0.291343	0.0545721	5.33868	9.36247e-08	1.77274e-06	ENSMUSG00000115987	66914	Vps28	protein_coding	15	76506287	76510286	1673.25	1704.5	1747.95	1667.06	1879.88	1763.06	1416.82	1426.75	1578.67	1480.14	1333.01	1292
853	ENSMUSG00000016541	6324.91	-0.386209	0.0723582	-5.33745	9.42608e-08	1.78101e-06	ENSMUSG00000016541	54138	Atxn10	protein_coding	15	85220446	85347413	4861.52	4757.68	5002.12	4886.99	5859.1	5647.82	7501.2	7859.91	6037.57	5873.76	6904.96	6363.89
854	ENSMUSG00000030650	40.7619	2.99941	0.562033	5.33671	9.46493e-08	1.78626e-06	ENSMUSG00000030650	74424	Tmc5	protein_coding	7	118196520	118274309	43.9558	38.6957	65.0022	79.4706	31.2424	31.185	0	0	18.2037	14.4053	0	2.91209
855	ENSMUSG00000004035	273.719	1.28609	0.241046	5.33544	9.53139e-08	1.79669e-06	ENSMUSG00000004035	68312	Gstm7	protein_coding	3	107833650	107839133	135.775	126.469	147.271	131.538	196.599	277.323	44.0741	34.7242	108.211	71.1261	81.9233	75.7144
856	ENSMUSG00000086554	13.4562	2.51243	0.471142	5.33265	9.67914e-08	1.81946e-06	ENSMUSG00000086554	78615	9530034E10Rik	lncRNA	4	117832233	117851195	16.6055	26.4263	13.2036	13.7018	12.1922	22.275	3.22493	1.0213	5.05659	4.50165	1.17033	2.91209
857	ENSMUSG00000046447	5292.15	0.437897	0.0821126	5.33289	9.66624e-08	1.81946e-06	ENSMUSG00000046447	66259	Camk2n1	protein_coding	4	138181625	138187434	8906.43	8061.91	8392.39	8273.17	6817.71	7381.92	5700.61	5628.38	7189.46	6675.05	5104.99	5007.83
858	ENSMUSG00000071456	773.472	-0.869054	0.162973	-5.33252	9.68603e-08	1.81946e-06	ENSMUSG00000071456	100043040	1110002L01Rik	lncRNA	12	3453878	3477553	613.428	666.32	618.536	612.929	481.591	571.353	1424.35	1213.3	835.349	876.022	1043.94	1116.3
859	ENSMUSG00000014496	7101.19	-0.463279	0.0869209	-5.3299	9.82676e-08	1.84375e-06	ENSMUSG00000014496	105522	Ankrd28	protein_coding	14	31420725	31552608	5923.29	6693.4	6490.06	5650.64	7370.17	6656.87	10602.5	10376.4	7227.89	7363.8	9305.31	8601.35
860	ENSMUSG00000000296	4326.21	-1.19678	0.224571	-5.32917	9.8665e-08	1.84905e-06	ENSMUSG00000000296	21987	Tpd52l1	protein_coding	10	31208372	31321954	3505.72	4431.12	2093.27	2268.11	2275.36	1923.44	9177.09	8592.19	3657.94	3706.66	6244.89	6438.63
861	ENSMUSG00000028345	1709.23	-0.44061	0.0826956	-5.3281	9.92452e-08	1.85776e-06	ENSMUSG00000028345	269536	Tex10	protein_coding	4	48430858	48473459	1548.22	1638.43	1473.72	1469.75	1683.28	1514.7	2475.67	2304.05	1721.26	1744.84	2335.98	2086.03
862	ENSMUSG00000024105	5.54352	3.50629	0.658473	5.32489	1.01017e-07	1.88873e-06	ENSMUSG00000024105	74556	Themis3	protein_coding	17	66861500	66901616	8.79117	15.1007	28.4385	31.9709	16.0022	14.4787	0	4.08519	2.02264	0.900331	0	2.91209
863	ENSMUSG00000024238	1423.02	-0.51228	0.0962434	-5.32275	1.02209e-07	1.90881e-06	ENSMUSG00000024238	21417	Zeb1	protein_coding	18	5591860	5775467	1165.32	1165.59	1156.84	1058.7	1335.04	1367.68	1984.41	2037.49	1407.76	1386.51	1837.42	1689.01
864	ENSMUSG00000028191	1391.32	-0.447144	0.0840152	-5.32218	1.02532e-07	1.91263e-06	ENSMUSG00000028191	12042	Bcl10	protein_coding	3	145628559	145640111	1370.45	1387.38	1243.17	1163.74	1347.24	1316.45	2134.91	2123.28	1564.51	1408.12	1747.31	1698.72
865	ENSMUSG00000053801	1480.95	-0.348324	0.0654582	-5.32132	1.03017e-07	1.91944e-06	ENSMUSG00000053801	101612	Grwd1	protein_coding	7	45474647	45480368	1361.65	1318.48	1212.7	1348.26	1218.46	1410.01	1636.12	1641.23	1679.8	1550.37	1667.72	1839.47
866	ENSMUSG00000001566	149.435	1.34655	0.253062	5.321	1.03196e-07	1.92056e-06	ENSMUSG00000001566	15285	Mnx1	protein_coding	5	29678032	29683468	135.775	122.694	187.897	174.47	110.492	95.7824	55.8989	37.7881	71.8036	67.5248	49.154	42.7107
867	ENSMUSG00000024942	5058.62	-0.374071	0.0703461	-5.31757	1.0516e-07	1.95486e-06	ENSMUSG00000024942	12333	Capn1	protein_coding	19	6038573	6065927	4073.24	4117.78	4575.54	4483.24	5033.84	4979.57	5884.43	6130.86	5906.1	5650.48	5879.75	5883.4
868	ENSMUSG00000015766	9997.5	-0.5407	0.101746	-5.31419	1.07132e-07	1.98922e-06	ENSMUSG00000015766	13860	Eps8	protein_coding	6	137454243	137631874	9729.87	10118.4	8302	8030.19	9442.84	9461.29	13425.4	12876.5	11840.5	11567.4	15709.4	14713.8
869	ENSMUSG00000070305	719.715	0.451469	0.0850051	5.31108	1.08975e-07	2.02112e-06	ENSMUSG00000070305	319742	Mpzl3	protein_coding	9	44966484	44988734	778.507	816.384	714.008	760.909	734.578	688.296	441.816	511.671	534.987	573.511	600.38	623.188
870	ENSMUSG00000026826	459.13	0.604057	0.113853	5.30561	1.12296e-07	2.08032e-06	ENSMUSG00000026826	18227	Nr4a2	protein_coding	2	56996842	57014015	423.93	447.359	359.543	392.786	315.472	447.727	304.219	251.239	230.581	262.897	265.665	254.323
871	ENSMUSG00000033855	1301	-0.518909	0.0978683	-5.30211	1.14469e-07	2.11813e-06	ENSMUSG00000033855	77057	Ston1	protein_coding	17	88905112	88970014	1108.66	1068.38	1162.93	1158.26	1289.32	1383.28	1550.12	1688.21	1755.65	1619.69	1840.93	1820.06
872	ENSMUSG00000020198	4817.42	-0.41007	0.0773621	-5.30067	1.15381e-07	2.13013e-06	ENSMUSG00000020198	11776	Ap3d1	protein_coding	10	80542790	80578098	3884.72	3662.87	4397.8	4401.94	4353.37	4579.73	4884.7	4867.51	5796.88	5362.37	6536.31	6144.51
873	ENSMUSG00000073434	854.071	0.698178	0.13171	5.30087	1.1525e-07	2.13013e-06	ENSMUSG00000073434	106618	Wdr90	protein_coding	17	26063745	26080475	1094.01	915.482	1008.55	1124.46	1063.77	1225.12	470.84	480.01	791.862	734.67	716.243	768.792
874	ENSMUSG00000026694	865.518	-0.311956	0.0588598	-5.29998	1.15813e-07	2.13564e-06	ENSMUSG00000026694	71449	Eef1aknmt	protein_coding	1	162359696	162376120	853.72	819.215	701.821	728.024	729.244	696.093	955.655	1013.13	963.786	870.62	901.156	919.25
875	ENSMUSG00000062007	155.759	1.1905	0.22467	5.29885	1.16533e-07	2.14648e-06	ENSMUSG00000062007	209488	Hsh2d	protein_coding	8	72943482	72955371	126.007	85.8855	104.613	146.153	115.826	111.375	27.9494	30.639	84.9507	67.5248	45.643	44.6521
876	ENSMUSG00000050332	745.768	-0.327458	0.0618067	-5.29809	1.17017e-07	2.15293e-06	ENSMUSG00000050332	72345	Amer1	protein_coding	X	94463924	94488478	680.827	639.894	685.57	802.927	664.473	754.008	813.758	954.914	885.915	864.317	896.474	886.246
877	ENSMUSG00000030035	3232.38	0.573299	0.108228	5.29715	1.17624e-07	2.16163e-06	ENSMUSG00000030035	22377	Wbp1	protein_coding	6	83096025	83098540	4304.74	4265.96	3707.16	3841.99	3637.08	3494.94	3108.84	3061.85	2582.91	2590.25	2048.08	2234.54
878	ENSMUSG00000060260	2540.8	-0.374093	0.0706353	-5.29612	1.1829e-07	2.17139e-06	ENSMUSG00000060260	101631	Pwwp2b	protein_coding	7	138828398	138849819	2718.42	2871.97	2514.77	2523.88	2663.99	2468.07	3682.87	3718.55	3060.25	2881.06	3464.18	3625.55
879	ENSMUSG00000030410	2051.69	-0.296754	0.0560403	-5.29536	1.18779e-07	2.17788e-06	ENSMUSG00000030410	13401	Dmwd	protein_coding	7	18810152	18816701	2044.43	2062.2	1946	1860.71	2049.81	2014.77	2703.57	2634.95	2358.39	2196.81	2347.69	2475.28
880	ENSMUSG00000025204	3387.73	0.215611	0.0407271	5.29405	1.19639e-07	2.19117e-06	ENSMUSG00000025204	67264	Ndufb8	protein_coding	19	44537011	44543879	3028.07	3458.07	3206.44	3294.83	3470.2	3127.41	2856.22	2902.53	2756.85	2805.43	2696.45	2854.82
881	ENSMUSG00000025500	175.217	0.799153	0.150968	5.29352	1.19981e-07	2.19493e-06	ENSMUSG00000025500	72000	Lmntd2	protein_coding	7	140789905	140793993	250.06	203.86	186.881	242.066	165.356	201.588	91.3731	116.428	133.494	164.761	108.841	100.952
882	ENSMUSG00000027890	412.547	0.532464	0.100616	5.29202	1.20973e-07	2.21056e-06	ENSMUSG00000027890	14865	Gstm4	protein_coding	3	107947724	107952210	472.769	543.627	356.496	396.44	482.353	429.907	293.469	338.05	339.803	343.026	270.347	268.883
883	ENSMUSG00000063507	3.86191	6.36041	1.20259	5.28895	1.23022e-07	2.24546e-06	ENSMUSG00000063507	NA	Gm1330	protein_coding	2	148832263	148845171	3.90719	31.1453	19.2975	10.9615	10.6682	16.7062	0	0	0	0	0	0
884	ENSMUSG00000020077	11.3354	3.39106	0.641196	5.28865	1.2322e-07	2.24654e-06	ENSMUSG00000020077	19073	Srgn	protein_coding	10	62329612	62363230	6.83757	17.9321	30.4698	31.9709	23.6223	30.0712	6.44987	4.08519	0	0	1.17033	1.94139
885	ENSMUSG00000030654	11574.6	0.739476	0.139868	5.28694	1.24379e-07	2.26511e-06	ENSMUSG00000030654	54208	Arl6ip1	protein_coding	7	117718114	117728885	13923.3	15072.4	15460.4	14735	20105.7	17421.3	8003.21	8150.98	9438.63	10052.2	10921.5	11364
886	ENSMUSG00000034371	1487.59	-0.434738	0.0822361	-5.28646	1.24705e-07	2.26848e-06	ENSMUSG00000034371	225913	Tkfc	protein_coding	19	10565155	10583018	1222.95	1209.95	1080.66	1031.29	1255.79	1283.04	1783.39	1717.82	1394.61	1312.68	1760.18	1610.39
887	ENSMUSG00000050747	228.344	2.17986	0.412483	5.28473	1.25893e-07	2.28751e-06	ENSMUSG00000050747	69097	Trim15	protein_coding	17	37171583	37178102	1020.75	1232.6	293.526	326.104	382.529	377.561	255.845	256.346	49.5546	56.7208	74.9013	108.718
888	ENSMUSG00000018572	2881.92	-0.207208	0.0392709	-5.27637	1.31769e-07	2.39159e-06	ENSMUSG00000018572	78246	Phf23	protein_coding	11	69886603	69890835	2736.01	2840.83	3018.54	3042.72	3021.37	2945.86	3513.03	3329.43	3360.61	3378.04	3288.63	3456.65
889	ENSMUSG00000038859	5637.16	-0.568847	0.107886	-5.27265	1.34469e-07	2.43784e-06	ENSMUSG00000038859	66898	Baiap2l1	protein_coding	5	144201336	144294922	4879.1	4630.26	5136.19	5112.61	5427.04	5931.82	7312	7725.1	6924.5	6725.47	8894.52	8576.11
890	ENSMUSG00000019849	4210.91	-0.420107	0.0796984	-5.27121	1.3553e-07	2.45432e-06	ENSMUSG00000019849	19072	Prep	protein_coding	10	44943299	45043294	3576.05	3805.39	3931.62	3789.01	4509.58	4280.13	5420.04	5325.05	5027.26	4468.34	5906.67	5826.12
891	ENSMUSG00000028221	1843.77	-0.229247	0.0434939	-5.27078	1.35844e-07	2.45723e-06	ENSMUSG00000028221	72519	Pip4p2	protein_coding	4	14864076	14915176	1843.21	1900.81	1797.72	1788.55	1884.45	1949.06	2295.08	2219.28	1970.05	2067.16	2316.09	2223.87
892	ENSMUSG00000024081	2855.23	-0.27818	0.0527817	-5.27039	1.36137e-07	2.45977e-06	ENSMUSG00000024081	12607	Cebpz	protein_coding	17	79226435	79244495	2456.64	2439.71	2235.47	2216.96	2330.23	2422.4	2914.27	2893.34	2713.37	2655.98	3102.55	2824.73
893	ENSMUSG00000006673	3773.3	-0.243538	0.046266	-5.26386	1.41062e-07	2.5459e-06	ENSMUSG00000006673	69232	Qrich1	protein_coding	9	108394005	108437362	3164.82	3126.8	3462.38	3356.04	3675.18	3582.93	3795.75	3833.96	4130.22	3867.82	4194.47	4295.33
894	ENSMUSG00000027273	134.096	2.94898	0.560404	5.26224	1.42313e-07	2.56275e-06	ENSMUSG00000027273	20614	Snap25	protein_coding	2	136555373	136624348	645.662	642.725	147.271	177.21	271.276	259.503	102.123	120.513	14.1585	9.90364	17.555	13.5898
895	ENSMUSG00000015647	31556.3	-0.443714	0.0843197	-5.26228	1.42281e-07	2.56275e-06	ENSMUSG00000015647	16776	Lama5	protein_coding	2	179818166	179867652	33812.8	33259.4	26248.7	27547.1	25170.7	28831.6	42835.7	45817.5	33474.6	34354.8	40892.6	40465.4
896	ENSMUSG00000084174	6.39256	5.37231	1.0213	5.26024	1.43864e-07	2.58779e-06	ENSMUSG00000084174	68416	Sycn	protein_coding	7	28240310	28241634	15.6287	5.66278	25.3915	21.9229	9.14413	13.365	0	0	2.02264	0	0	0
897	ENSMUSG00000046798	3311.7	-0.421832	0.0802009	-5.25969	1.44296e-07	2.59267e-06	ENSMUSG00000046798	64945	Cldn12	protein_coding	5	5539537	5564958	2844.43	2861.59	2361.41	2406.96	2436.15	2651.83	3529.15	3483.65	3521.41	3223.18	3484.08	3605.17
898	ENSMUSG00000018697	1622.55	-0.535821	0.101889	-5.25885	1.4496e-07	2.60169e-06	ENSMUSG00000018697	56321	Aatf	protein_coding	11	84313681	84404348	1373.38	1433.63	1178.16	1150.95	1424.2	1338.73	2111.26	2137.58	1493.72	1424.32	2134.69	2154.95
899	ENSMUSG00000029599	3593.61	-0.222505	0.0423168	-5.25807	1.45571e-07	2.60976e-06	ENSMUSG00000029599	71990	Ddx54	protein_coding	5	120750804	120766657	3252.73	3050.35	3391.29	3136.81	3263.69	3353.5	3949.47	3816.59	3676.14	3594.12	3876.14	3779.89
900	ENSMUSG00000027977	33.157	-2.28701	0.435287	-5.25403	1.48808e-07	2.66483e-06	ENSMUSG00000027977	83398	Ndst3	protein_coding	3	123319815	123484502	14.6519	16.9883	13.2036	26.4902	30.4804	26.73	109.648	99.066	25.283	48.6179	135.759	210.641
901	ENSMUSG00000022408	115.402	-1.28298	0.244368	-5.25018	1.51951e-07	2.71808e-06	ENSMUSG00000022408	213956	Fam83f	protein_coding	15	80556048	80584626	77.1669	71.7285	55.8613	41.1055	32.0045	41.2087	180.596	173.621	74.8376	69.3255	141.61	135.898
902	ENSMUSG00000043336	3325.52	0.963747	0.183607	5.24896	1.52957e-07	2.73304e-06	ENSMUSG00000043336	78749	Filip1l	protein_coding	16	57173456	57393489	2747.73	2729.46	4047.4	3965.31	3869.49	4281.25	1322.22	1197.98	2665.84	2545.23	1708.68	1654.07
903	ENSMUSG00000044165	55.947	-2.22152	0.423357	-5.24739	1.54265e-07	2.75337e-06	ENSMUSG00000044165	229672	Bcl2l15	protein_coding	3	103739917	103761934	38.0951	48.1336	29.4541	31.9709	19.8123	22.275	280.569	261.452	77.8715	78.3288	80.7529	105.806
904	ENSMUSG00000032382	5095.63	-0.199602	0.038046	-5.24633	1.55161e-07	2.7663e-06	ENSMUSG00000032382	56440	Snx1	protein_coding	9	65995415	66033869	4169.94	4525.5	4557.26	4533.48	4738.95	4581.96	5293.19	4993.13	5344.82	5295.74	5147.12	5059.27
905	ENSMUSG00000047227	160.276	-0.738665	0.140873	-5.24349	1.57567e-07	2.80608e-06	ENSMUSG00000047227	217648	Gm527	protein_coding	12	64964680	64971366	148.473	135.907	131.02	106.874	106.682	118.057	194.571	213.451	179.003	201.674	228.215	228.114
906	ENSMUSG00000105264	7.94317	3.03627	0.579585	5.2387	1.61712e-07	2.87673e-06	ENSMUSG00000105264	NA	Gm42716	lncRNA	5	44225540	44248196	39.0719	16.9883	13.2036	21.0095	9.14413	7.79624	1.07498	4.08519	3.03395	4.50165	0	0
907	ENSMUSG00000060206	706.681	-0.421141	0.0804052	-5.23774	1.62558e-07	2.88859e-06	ENSMUSG00000060206	242466	Zfp462	protein_coding	4	54945048	55083563	886.931	868.293	1038	1039.51	1064.53	1192.82	1306.1	1381.82	1292.46	1296.48	1491	1386.16
908	ENSMUSG00000025888	313.168	0.887905	0.169552	5.23679	1.63397e-07	2.9003e-06	ENSMUSG00000025888	12362	Casp1	protein_coding	9	5298508	5307290	595.846	755.981	799.324	592.833	744.485	550.192	292.394	254.303	440.935	515.889	361.633	316.447
909	ENSMUSG00000064246	8.0605	5.20551	0.994316	5.23526	1.64749e-07	2.92107e-06	ENSMUSG00000064246	12654	Chil1	protein_coding	1	134109914	134117919	14.6519	6.60657	2.03132	0	8.38212	10.0237	0	0	0	0	0	0
910	ENSMUSG00000023963	1064.3	0.872697	0.166718	5.23458	1.65365e-07	2.92878e-06	ENSMUSG00000023963	56050	Cyp39a1	protein_coding	17	43978316	44062322	928.933	990.042	647.991	644.9	976.136	1035.79	528.889	531.075	346.882	358.332	617.935	471.759
911	ENSMUSG00000032026	2544.54	-0.314288	0.0600484	-5.23391	1.65962e-07	2.93612e-06	ENSMUSG00000032026	104444	Rexo2	protein_coding	9	48379812	48391923	2309.15	2357.6	2371.56	2295.51	2433.1	2343.33	3161.51	2867.81	2608.19	2517.32	3053.4	3342.11
912	ENSMUSG00000024070	2782.54	-0.362402	0.0692629	-5.23226	1.67448e-07	2.95917e-06	ENSMUSG00000024070	75292	Prkd3	protein_coding	17	79256834	79328245	2437.11	2450.1	2370.55	2332.97	2539.78	2745.39	3687.17	3603.14	2986.42	2783.82	3202.03	2863.56
913	ENSMUSG00000061589	1217.29	-0.388905	0.0743456	-5.23104	1.6856e-07	2.97556e-06	ENSMUSG00000061589	208266	Dot1l	protein_coding	10	80591040	80631295	1199.51	960.785	1121.29	1366.53	998.996	1151.62	1613.54	1574.84	1377.42	1504.45	1379.82	1448.28
914	ENSMUSG00000024754	1581.73	0.437264	0.0836138	5.22956	1.6991e-07	2.9961e-06	ENSMUSG00000024754	83921	Cemip2	protein_coding	19	21755706	21835724	1741.63	1710.16	1512.32	1490.76	1703.86	1787.57	1334.05	1480.88	1269.2	1127.21	1079.05	1055.15
915	ENSMUSG00000036106	534.173	0.948716	0.181502	5.22703	1.72253e-07	3.03411e-06	ENSMUSG00000036106	109270	Prr5	protein_coding	15	84553821	84587874	730.644	735.217	410.326	409.228	595.892	579.149	394.517	422.818	219.456	202.574	293.753	261.118
916	ENSMUSG00000043592	7.98945	4.71564	0.903645	5.21847	1.80409e-07	3.17429e-06	ENSMUSG00000043592	76589	Unc5cl	protein_coding	17	48761929	48846742	6.83757	5.66278	7.10961	3.65382	9.14413	8.90999	0	0	0	0	0	0.970697
917	ENSMUSG00000032384	1484.61	-0.381798	0.0731707	-5.21791	1.80955e-07	3.18043e-06	ENSMUSG00000032384	214897	Csnk1g1	protein_coding	9	65816206	65952297	1451.52	1420.41	1197.46	1219.46	1268.75	1469.03	1840.36	1985.4	1586.76	1609.79	1776.56	1657.95
918	ENSMUSG00000033014	4279.44	-0.549774	0.10538	-5.21707	1.81776e-07	3.1879e-06	ENSMUSG00000033014	94093	Trim33	protein_coding	3	103186609	103266091	3756.76	4005.47	3267.38	3169.69	3393.23	3493.83	6185.42	5957.24	3732.78	3807.5	5674.94	5512.59
919	ENSMUSG00000029541	10.2714	3.22948	0.619007	5.2172	1.81653e-07	3.1879e-06	ENSMUSG00000029541	545817	Cyp2w1	protein_coding	5	139338372	139342788	10.7448	5.66278	24.3758	33.7979	24.3843	22.275	0	0	4.04527	6.30231	1.17033	0.970697
920	ENSMUSG00000059714	4767.65	-0.410294	0.0786764	-5.21496	1.83858e-07	3.22091e-06	ENSMUSG00000059714	14251	Flot1	protein_coding	17	36134122	36143683	4397.54	4824.69	3717.31	3934.25	4027.23	4040.68	6502.54	6033.83	5099.07	4966.22	4894.33	5651.4
921	ENSMUSG00000021948	3125	-0.406847	0.0780265	-5.21422	1.84594e-07	3.22691e-06	ENSMUSG00000021948	18753	Prkcd	protein_coding	14	30317311	30348167	2558.23	2339.67	2704.7	2764.12	2818.68	2911.34	4208.54	4078.05	3329.26	3237.59	3286.29	3202.33
922	ENSMUSG00000047810	118.658	1.92633	0.369439	5.21421	1.84601e-07	3.22691e-06	ENSMUSG00000047810	78317	Ccdc88b	protein_coding	19	6821991	6835579	22.4663	33.9767	10.1566	18.2691	23.6223	43.4362	6.44987	11.2343	7.07923	0.900331	3.511	10.6777
923	ENSMUSG00000049420	801.509	-1.27444	0.24444	-5.2137	1.85107e-07	3.23226e-06	ENSMUSG00000049420	77220	Tmem200a	protein_coding	10	25788229	25954950	413.185	463.404	644.944	654.948	443.49	485.594	1424.35	1521.74	1230.77	1232.55	1081.39	1021.17
924	ENSMUSG00000005533	4386.06	-0.458306	0.0879903	-5.2086	1.9027e-07	3.31882e-06	ENSMUSG00000005533	16001	Igf1r	protein_coding	7	67602575	67883416	4851.75	4338.63	4304.36	4361.75	3876.35	4309.09	6321.95	6232.99	6272.2	6166.36	5540.35	5242.73
925	ENSMUSG00000027859	30.7529	2.50883	0.481806	5.20714	1.91773e-07	3.34141e-06	ENSMUSG00000027859	18049	Ngf	protein_coding	3	102377235	102428329	68.3757	58.5154	44.689	59.3746	59.4368	52.3462	24.7245	25.5325	0	1.80066	4.68133	3.88279
926	ENSMUSG00000033208	167.276	0.946035	0.181705	5.20644	1.92497e-07	3.3504e-06	ENSMUSG00000033208	20203	S100b	protein_coding	10	76089687	76096993	247.129	299.183	307.745	289.565	251.464	258.39	154.797	147.067	154.732	216.079	105.33	78.6265
927	ENSMUSG00000068747	347.901	1.08606	0.208609	5.20621	1.92735e-07	3.35093e-06	ENSMUSG00000068747	20661	Sort1	protein_coding	3	108191398	108268827	375.09	349.205	410.326	435.718	313.948	335.238	162.322	157.28	264.965	227.784	112.352	119.396
928	ENSMUSG00000079562	5953.68	-0.2572	0.0494197	-5.20441	1.94617e-07	3.38e-06	ENSMUSG00000079562	59003	Maea	protein_coding	5	33492853	33530640	5922.32	6030.86	5098.61	5115.35	5245.68	5333.74	6879.86	6813.08	6122.52	5966.49	6633.44	6724.99
929	ENSMUSG00000043782	9.61226	3.1382	0.603596	5.19918	2.00173e-07	3.47276e-06	ENSMUSG00000043782	212733	Bicdl2	protein_coding	17	23879480	23887595	42.0022	38.6957	18.2819	18.2691	13.7162	11.1375	4.29991	3.0639	3.03395	3.60132	0	1.94139
930	ENSMUSG00000058589	126.872	-1.69477	0.326229	-5.19504	2.04676e-07	3.54325e-06	ENSMUSG00000058589	77531	Anks1b	protein_coding	10	89709371	90809162	69.3525	69.8409	75.1588	67.5957	102.109	108.034	433.216	418.732	96.0752	108.04	260.984	276.649
931	ENSMUSG00000046731	1177.42	-0.683747	0.131614	-5.19511	2.04604e-07	3.54325e-06	ENSMUSG00000046731	216858	Kctd11	protein_coding	11	69769087	69772232	1442.73	1242.04	1131.44	1157.35	1088.15	1107.07	2430.53	2670.7	1592.83	1535.96	1679.43	1606.5
932	ENSMUSG00000024302	487.269	-0.958283	0.184538	-5.19288	2.07065e-07	3.58076e-06	ENSMUSG00000024302	13527	Dtna	protein_coding	18	23548192	23792772	299.876	325.61	257.977	267.642	200.409	245.025	671.861	713.888	362.052	331.322	481.007	541.649
933	ENSMUSG00000036391	1756.19	-0.470985	0.0907797	-5.18822	2.1231e-07	3.66753e-06	ENSMUSG00000036391	77371	Sec24a	protein_coding	11	51583091	51654461	1511.1	1387.38	1411.77	1538.26	1340.38	1579.3	1773.71	1760.72	2184.45	2163.49	2186.18	2081.17
934	ENSMUSG00000074227	18733.7	0.290767	0.0560531	5.18735	2.13308e-07	3.68083e-06	ENSMUSG00000074227	20733	Spint2	protein_coding	7	28955748	28981337	23533	22376.5	19352.4	20022	19815.3	20458.4	16433.2	17376.4	18589	16991.9	16704.2	16542.6
935	ENSMUSG00000044469	941.423	0.566539	0.10922	5.18712	2.13574e-07	3.68146e-06	ENSMUSG00000044469	66443	Tnfaip8l1	protein_coding	17	56469477	56480955	1040.29	940.965	985.189	928.984	1244.36	1065.86	567.588	572.949	756.466	717.564	781.782	795.001
936	ENSMUSG00000022747	20737.2	-0.97975	0.188915	-5.18619	2.14639e-07	3.69587e-06	ENSMUSG00000022747	54613	St3gal6	protein_coding	16	58288488	58344606	18275.9	19943.4	17619.7	16687	20516.4	19216.6	28410.6	25862.3	33828.6	36573.2	49003	47711.7
937	ENSMUSG00000045629	9.11128	2.21167	0.426521	5.18538	2.15575e-07	3.70802e-06	ENSMUSG00000045629	225608	Sh3tc2	protein_coding	18	62086146	62157473	13.6751	26.4263	28.4385	17.3557	19.8123	17.82	3.22493	5.10649	3.03395	3.60132	8.19233	3.88279
938	ENSMUSG00000028385	647.252	-0.747061	0.144084	-5.1849	2.16129e-07	3.7136e-06	ENSMUSG00000028385	209131	Snx30	protein_coding	4	59805840	59904737	582.171	654.051	525.096	474.997	538.742	563.557	1367.37	1250.07	715.002	695.055	781.782	795.001
939	ENSMUSG00000019854	1437.17	-0.570082	0.110038	-5.1808	2.20938e-07	3.79219e-06	ENSMUSG00000019854	19707	Reps1	protein_coding	10	17931609	18000903	1394.87	1354.35	1205.59	1269.7	1317.52	1437.85	2546.62	2492.99	1460.34	1482.84	1926.37	1939.45
940	ENSMUSG00000026072	657.633	-0.889586	0.171733	-5.18006	2.21814e-07	3.80317e-06	ENSMUSG00000026072	16177	Il1r1	protein_coding	1	40264240	40356417	293.039	360.53	488.532	476.824	498.355	535.713	651.437	727.165	740.285	692.354	1011.17	1093
941	ENSMUSG00000039372	70.6054	-1.31878	0.254615	-5.17949	2.22498e-07	3.81083e-06	ENSMUSG00000039372	381270	Marchf4	protein_coding	1	72466271	72576089	36.1415	55.684	46.7203	35.6248	44.1966	30.0712	120.398	115.407	87.9847	110.741	110.011	76.6851
942	ENSMUSG00000048039	1577.56	-0.302105	0.0583584	-5.17672	2.25824e-07	3.85961e-06	ENSMUSG00000048039	229504	Isg20l2	protein_coding	3	87837621	87847993	1377.28	1360.01	1325.44	1347.35	1482.11	1426.71	1687.72	1600.38	1604.96	1610.69	1808.16	1949.16
943	ENSMUSG00000020412	1880.35	-0.470444	0.0908739	-5.17689	2.25615e-07	3.85961e-06	ENSMUSG00000020412	75452	Ascc2	protein_coding	11	4587747	4635699	1569.71	1574.25	1597.63	1617.73	1716.81	1759.72	2482.12	2578.78	1838.58	1791.66	2489.3	2451.01
944	ENSMUSG00000025231	1562.22	-0.369566	0.0714524	-5.17219	2.31366e-07	3.95013e-06	ENSMUSG00000025231	24069	Sufu	protein_coding	19	46385335	46477243	1357.75	1299.61	1338.64	1232.25	1424.96	1389.96	1936.04	1724.97	1644.4	1493.65	1824.55	1772.49
945	ENSMUSG00000035413	4501.33	0.562315	0.108728	5.17177	2.31886e-07	3.95482e-06	ENSMUSG00000035413	103743	Tmem98	protein_coding	11	80701001	80712859	4041.01	3941.29	4551.17	4364.49	4220.78	4441.63	2160.71	2415.37	3972.46	3567.11	2636.76	2553.9
946	ENSMUSG00000117545	83.9643	0.918967	0.177718	5.17092	2.32938e-07	3.96857e-06	ENSMUSG00000117545	102632818	Gm30794	lncRNA	17	87762280	87767792	85.9581	98.1548	79.2214	63.0284	97.5374	104.692	47.299	54.1288	38.4301	38.7142	57.3463	44.6521
947	ENSMUSG00000024304	2114.17	-0.462647	0.0894749	-5.17069	2.33231e-07	3.96937e-06	ENSMUSG00000024304	12558	Cdh2	protein_coding	18	16721934	16942303	2218.3	2212.26	2456.88	2486.43	2571.79	2610.63	3107.76	3182.37	3829.86	3403.25	3576.54	2960.63
948	ENSMUSG00000024501	4934.3	-1.0676	0.206502	-5.16992	2.342e-07	3.98164e-06	ENSMUSG00000024501	22240	Dpysl3	protein_coding	18	43454049	43571351	3260.55	3818.6	5720.19	5529.15	6022.17	5956.33	10935.8	11808.3	8544.63	8118.28	12251	11864.8
949	ENSMUSG00000005718	1070.34	-0.421572	0.0815921	-5.16683	2.38098e-07	4.04365e-06	ENSMUSG00000005718	83383	Tfap4	protein_coding	16	4362525	4377718	1008.05	969.279	925.266	907.061	836.688	847.562	1263.1	1193.9	1236.84	1175.83	1225.34	1262.88
950	ENSMUSG00000031495	5.93965	3.60302	0.697557	5.1652	2.40179e-07	4.0747e-06	ENSMUSG00000031495	170779	Cd209d	protein_coding	8	3921824	3928555	9.76796	11.3256	17.2662	9.13456	8.38212	18.9337	1.07498	0	1.01132	1.80066	1.17033	0.970697
951	ENSMUSG00000023904	1892.85	-0.515156	0.0997893	-5.16243	2.43759e-07	4.13109e-06	ENSMUSG00000023904	353502	Hcfc1r1	protein_coding	17	23892570	23894201	1574.6	1587.47	2104.45	1930.13	2017.8	2014.77	3003.49	3244.67	2531.33	2325.55	2430.78	2513.13
952	ENSMUSG00000022679	211.126	0.785786	0.152293	5.1597	2.47351e-07	4.18755e-06	ENSMUSG00000022679	93734	Mpv17l	protein_coding	16	13721025	13767483	246.153	252.937	320.948	318.796	227.841	227.205	145.122	135.833	191.139	189.97	150.973	110.659
953	ENSMUSG00000029369	68.7571	-3.85611	0.747801	-5.15661	2.51466e-07	4.25276e-06	ENSMUSG00000029369	280662	Afm	protein_coding	5	90666791	90701402	0	0	2.03132	6.39419	0.762011	0	3.22493	0	31.3509	42.3155	26.9176	31.0623
954	ENSMUSG00000064310	41.7607	3.51892	0.682474	5.15613	2.52105e-07	4.2591e-06	ENSMUSG00000064310	239852	Zpld1	protein_coding	16	55045538	55118349	13.6751	9.43796	5.0783	7.30764	11.4302	11.1375	0	1.0213	2.02264	1.80066	0	0
955	ENSMUSG00000024082	880.88	0.283034	0.0549297	5.15266	2.56818e-07	4.33417e-06	ENSMUSG00000024082	73694	Ndufaf7	protein_coding	17	79244565	79255481	881.07	823.934	852.138	928.071	993.662	890.999	675.086	703.675	816.134	787.789	720.925	711.521
956	ENSMUSG00000041707	11.6612	-2.4001	0.465826	-5.15235	2.57239e-07	4.33674e-06	ENSMUSG00000041707	69069	Tmem273	protein_coding	14	32507920	32539941	7.81437	9.43796	5.0783	2.74037	12.1922	6.68249	25.7995	51.0649	19.215	22.5083	58.5166	57.2711
957	ENSMUSG00000022598	11.6714	2.26785	0.440236	5.15144	2.58497e-07	4.35339e-06	ENSMUSG00000022598	72373	Psca	protein_coding	15	74586688	74588918	41.0254	24.5387	19.2975	12.7884	22.0983	11.1375	4.29991	5.10649	3.03395	7.20265	2.34066	4.85349
958	ENSMUSG00000030805	2130.29	-0.204878	0.039779	-5.15041	2.59914e-07	4.37269e-06	ENSMUSG00000030805	20909	Stx4a	protein_coding	7	127423466	127448191	2036.62	1931.01	2110.54	2077.2	2091.72	2083.82	2413.33	2344.9	2465.59	2375.07	2208.42	2400.53
959	ENSMUSG00000055301	1569.85	1.58755	0.3083	5.14936	2.61372e-07	4.39262e-06	ENSMUSG00000055301	11529	Adh7	protein_coding	3	137923521	137939143	1567.76	1684.68	1919.6	1925.56	3091.48	2813.33	230.045	295.155	672.527	751.776	1165.65	1211.43
960	ENSMUSG00000000159	1116.01	0.57608	0.111966	5.14511	2.6736e-07	4.48859e-06	ENSMUSG00000000159	72058	Igsf5	protein_coding	16	96162868	96223321	1006.1	1060.83	1241.14	1171.96	1075.96	831.97	734.21	583.162	782.76	860.716	650.705	672.693
961	ENSMUSG00000095026	97.7699	1.66297	0.323269	5.14422	2.68634e-07	4.50528e-06	ENSMUSG00000095026	100502950	Gm3336	protein_coding	8	71171192	71175283	77.1669	86.8293	160.474	128.797	118.874	112.489	13.9747	14.2982	60.6791	70.2258	32.7693	23.2967
962	ENSMUSG00000062078	4964.12	-0.632217	0.122922	-5.14325	2.70031e-07	4.52399e-06	ENSMUSG00000062078	19317	Qki	protein_coding	17	10421530	10538783	4815.61	4632.15	4532.89	4586.46	4911.16	5163.34	8654.65	9233.56	4965.57	4972.53	8504.8	8064.55
963	ENSMUSG00000048779	69.7459	1.49875	0.29146	5.14221	2.7153e-07	4.54439e-06	ENSMUSG00000048779	233571	P2ry6	protein_coding	7	100586837	100623856	113.308	68.8971	99.5346	84.0379	70.105	76.8486	15.0497	18.3834	53.5999	58.5215	19.8956	14.5605
964	ENSMUSG00000021710	2773.45	-0.434629	0.0846046	-5.13718	2.78891e-07	4.66274e-06	ENSMUSG00000021710	75805	Nln	protein_coding	13	104159565	104246122	2068.85	2176.39	2224.29	2049.79	2590.84	2318.82	3499.05	3536.76	2582.91	2566.84	3090.85	2880.06
965	ENSMUSG00000064120	2222.11	0.671341	0.130719	5.13574	2.81034e-07	4.69371e-06	ENSMUSG00000064120	56738	Mocs1	protein_coding	17	49735390	49762463	2380.45	2307.58	1533.65	1600.37	2021.61	2158.44	1152.38	1105.05	1443.15	1387.41	1254.6	1192.99
966	ENSMUSG00000023034	1121.72	1.09861	0.213969	5.13443	2.83004e-07	4.72171e-06	ENSMUSG00000023034	15370	Nr4a1	protein_coding	15	101152150	101172676	2460.55	2817.23	1193.4	1212.16	1244.36	1295.29	1155.6	1036.62	603.757	598.72	684.644	695.019
967	ENSMUSG00000040463	9986.34	-0.516765	0.100662	-5.13367	2.8414e-07	4.73577e-06	ENSMUSG00000040463	18432	Mybbp1a	protein_coding	11	72332181	72342594	8738.42	8463.02	7055.78	7125.87	7533.24	8296.31	11752.7	11842	9358.74	8892.57	12726.2	12978.2
968	ENSMUSG00000020309	2574.13	0.364288	0.0709965	5.13107	2.88096e-07	4.79674e-06	ENSMUSG00000020309	68044	Chac2	protein_coding	11	30926707	30936350	2613.91	2678.49	2784.94	2736.71	2581.69	2518.19	2063.96	1839.36	1910.38	2208.51	2139.37	2200.57
969	ENSMUSG00000039428	3237.49	0.473382	0.0923285	5.12714	2.94171e-07	4.88779e-06	ENSMUSG00000039428	72759	Tmem135	protein_coding	7	88788922	89053430	3817.32	3520.36	3814.82	3720.5	4184.96	4355.87	3112.06	3178.28	2743.71	2565.94	2722.19	2543.23
970	ENSMUSG00000032501	2250.2	-0.533997	0.104149	-5.12723	2.94035e-07	4.88779e-06	ENSMUSG00000032501	211770	Trib1	protein_coding	15	59520199	59528948	1534.55	1487.42	1584.43	1555.61	1598.7	1761.95	1794.14	1905.74	2542.45	2518.22	2673.04	2352.97
971	ENSMUSG00000021193	4291.81	-0.387834	0.0756625	-5.12584	2.96207e-07	4.91655e-06	ENSMUSG00000021193	69617	Pitrm1	protein_coding	13	6598185	6630551	3293.76	3288.19	3588.32	3461.08	3876.35	3917.05	4519.21	4759.25	4475.08	4300.88	5064.03	4916.58
972	ENSMUSG00000059995	2642.11	-0.222189	0.043349	-5.12559	2.96615e-07	4.91826e-06	ENSMUSG00000059995	217218	Atxn7l3	protein_coding	11	102180126	102187457	2438.08	2418.95	2615.32	2533.01	2540.54	2623.99	3115.29	2996.49	2883.27	2737.91	2834.54	3126.62
973	ENSMUSG00000049744	6.10341	-3.05503	0.596304	-5.12328	3.00264e-07	4.97364e-06	ENSMUSG00000049744	76117	Arhgap15	protein_coding	2	43638836	44285965	0	0.943796	7.10961	3.65382	2.28603	0	7.52485	20.426	23.2603	33.3122	17.555	14.5605
974	ENSMUSG00000032328	8965.81	0.253257	0.0494707	5.11934	3.066e-07	5.07339e-06	ENSMUSG00000032328	69981	Tmem30a	protein_coding	9	79676225	79700789	9893.97	10739.5	9974.79	10187.8	10385.4	9849.99	9313.61	9361.22	8075.38	8481.11	8078.8	7898.56
975	ENSMUSG00000044626	214.596	2.58383	0.504923	5.11728	3.09972e-07	5.12392e-06	ENSMUSG00000044626	239759	Liph	protein_coding	16	21772567	21814413	103.54	100.042	236.649	221.056	176.787	200.475	4.29991	2.0426	58.6565	68.4251	18.7253	20.3846
976	ENSMUSG00000005364	79.4438	-2.34947	0.459945	-5.10817	3.253e-07	5.37179e-06	ENSMUSG00000005364	16192	Il5ra	protein_coding	6	106687318	106725998	1.95359	5.66278	9.14093	5.48073	6.8581	6.68249	11.8248	18.3834	40.4527	48.6179	37.4506	25.2381
977	ENSMUSG00000069833	48399.6	-0.514776	0.10085	-5.10435	3.31931e-07	5.47567e-06	ENSMUSG00000069833	66395	Ahnak	protein_coding	19	8966648	9054278	45576.3	44278.2	46359.8	47227.5	48579.7	52154.6	63888.1	67909.2	59542.4	62057.1	75592.9	77033.5
978	ENSMUSG00000022129	42.5022	3.29615	0.645986	5.1025	3.35188e-07	5.52375e-06	ENSMUSG00000022129	13190	Dct	protein_coding	14	118250202	118289656	77.1669	53.7964	220.398	245.72	77.7251	85.7586	0	5.10649	32.3622	35.1129	2.34066	1.94139
979	ENSMUSG00000053175	1387.78	0.565077	0.110758	5.10191	3.36244e-07	5.53548e-06	ENSMUSG00000053175	12051	Bcl3	protein_coding	7	19542387	19556695	2027.83	1798.88	1397.55	1352.83	1556.03	1737.45	1021.23	1000.87	1263.14	1206.44	1152.78	1026.03
980	ENSMUSG00000114569	15.1473	2.49895	0.489844	5.10151	3.36948e-07	5.54141e-06	ENSMUSG00000114569	102638721	Gm35215	lncRNA	13	99073271	99082424	18.5591	13.2131	27.4228	18.2691	18.2883	17.82	1.07498	0	4.04527	4.50165	1.17033	8.73627
981	ENSMUSG00000031996	23985	0.990766	0.194229	5.10103	3.37814e-07	5.55e-06	ENSMUSG00000031996	11804	Aplp2	protein_coding	9	31060853	31123111	17534.5	17432.9	28337.9	27683.2	25455	27283.5	7304.47	7666.89	16555.3	14988.7	13753.7	12055.1
982	ENSMUSG00000021360	2262.5	0.609248	0.119457	5.10013	3.39413e-07	5.5706e-06	ENSMUSG00000021360	14538	Gcnt2	protein_coding	13	41013230	41114368	2676.42	2778.54	2188.75	2153.01	2416.34	2513.73	2112.33	2075.28	1363.26	1211.85	1399.72	1492.93
983	ENSMUSG00000007659	4975.45	-1.02338	0.20068	-5.09954	3.40474e-07	5.58232e-06	ENSMUSG00000007659	12048	Bcl2l1	protein_coding	2	152622588	152673648	3813.41	4013.02	2924.08	2970.56	3097.57	3056.13	10159.6	9774.85	4458.9	4118.11	5704.2	6184.31
984	ENSMUSG00000038838	3411.71	0.540375	0.106103	5.09295	3.52541e-07	5.7743e-06	ENSMUSG00000038838	68915	Vars2	protein_coding	17	35966526	35978484	4546.99	4248.97	3384.18	3289.35	3832.91	3876.96	2988.44	2913.77	2460.54	2307.55	2710.49	2558.76
985	ENSMUSG00000029207	1808.41	-0.54257	0.106579	-5.09077	3.56618e-07	5.83514e-06	ENSMUSG00000029207	11787	Apbb2	protein_coding	5	66456046	66776127	1724.05	1645.04	1783.5	1763.88	1831.11	1975.79	3017.46	3001.6	2543.47	2330.06	2467.06	2259.78
986	ENSMUSG00000022538	1604.76	-0.230373	0.0452564	-5.09041	3.57297e-07	5.84031e-06	ENSMUSG00000022538	224092	Lsg1	protein_coding	16	30379312	30406410	1405.61	1412.86	1415.83	1473.4	1364	1414.46	1669.44	1614.67	1507.88	1573.78	1785.93	1806.47
987	ENSMUSG00000040471	237.488	1.4761	0.290039	5.08932	3.59351e-07	5.86794e-06	ENSMUSG00000040471	71522	Ggt6	protein_coding	11	72326352	72329226	228.57	200.085	236.649	229.277	246.129	271.755	29.0244	52.0862	142.596	136.85	64.3683	81.5386
988	ENSMUSG00000034634	18.419	3.00189	0.589913	5.08871	3.60515e-07	5.88099e-06	ENSMUSG00000034634	17068	Ly6d	protein_coding	15	74633905	74635469	67.3989	94.3796	16.2505	17.3557	19.0503	8.90999	4.29991	7.14909	4.04527	2.70099	7.02199	2.91209
989	ENSMUSG00000023328	74.5021	1.66181	0.326704	5.0866	3.6454e-07	5.94064e-06	ENSMUSG00000023328	11423	Ache	protein_coding	5	137285781	137292728	88.8885	68.8971	183.834	231.104	49.5307	62.3699	31.1744	38.8093	46.5206	53.1195	18.7253	27.1795
990	ENSMUSG00000074649	1793.92	0.407683	0.0801565	5.08608	3.65539e-07	5.95091e-06	ENSMUSG00000074649	613262	BC029722	protein_coding	2	155659650	155661346	1772.89	1825.3	1735.76	1723.69	2075.72	1788.68	1461.97	1571.78	1528.1	1426.12	1156.29	1090.09
991	ENSMUSG00000038058	158.412	1.46365	0.28787	5.08441	3.68769e-07	5.99742e-06	ENSMUSG00000038058	107607	Nod1	protein_coding	6	54900934	54949597	168.009	177.434	55.8613	72.163	102.109	102.465	50.524	51.0649	45.5093	54.9202	19.8956	23.2967
992	ENSMUSG00000037110	4398.14	-0.531129	0.104553	-5.07999	3.77463e-07	6.13263e-06	ENSMUSG00000037110	241694	Ralgapa2	protein_coding	2	146081799	146354264	2988.02	2697.37	3058.15	3141.37	3152.44	3621.91	4518.13	4440.61	4198.99	4273.87	4847.52	4683.61
993	ENSMUSG00000022770	5232.54	-0.649603	0.127882	-5.07971	3.78012e-07	6.13536e-06	ENSMUSG00000022770	13383	Dlg1	protein_coding	16	31482261	31693947	4538.2	4500.96	4367.33	4260.36	4618.55	5045.28	9822.07	9761.57	5363.02	5252.53	6533.96	6142.57
994	ENSMUSG00000027395	1774.54	-0.379652	0.0747479	-5.0791	3.79219e-07	6.14877e-06	ENSMUSG00000027395	20017	Polr1b	protein_coding	2	128942915	128968514	1552.13	1407.2	1372.16	1431.38	1376.95	1422.26	1712.44	1845.49	1774.86	1850.18	1976.69	1979.25
995	ENSMUSG00000068220	37912.1	-0.506744	0.099778	-5.07871	3.79996e-07	6.15205e-06	ENSMUSG00000068220	16852	Lgals1	protein_coding	15	78810925	78814665	35225.2	36159.7	34348.6	36604.9	41931.2	33698.7	52213.8	52907.4	45617.5	46082.5	54002.6	58879.6
996	ENSMUSG00000024769	2156.38	0.372174	0.0732825	5.07862	3.80185e-07	6.15205e-06	ENSMUSG00000024769	240505	Cdc42bpg	protein_coding	19	6356486	6375682	2295.47	2195.27	2191.79	2186.81	2277.65	2337.76	1864.01	1932.3	1900.27	1826.77	1424.29	1467.69
997	ENSMUSG00000031290	1126.43	-0.431687	0.0850143	-5.07782	3.81794e-07	6.17189e-06	ENSMUSG00000031290	210297	Lrch2	protein_coding	X	146253371	146337077	1269.84	1311.88	1286.84	1097.97	1192.55	1293.06	1899.49	1753.57	1604.96	1489.15	1639.64	1663.77
998	ENSMUSG00000035152	8580.12	-0.309231	0.0609302	-5.07517	3.87149e-07	6.25219e-06	ENSMUSG00000035152	71770	Ap2b1	protein_coding	11	83189850	83295861	7514.49	6804.77	7416.34	7453.8	7818.23	8534.65	9403.91	10222.2	9407.28	8892.57	9679.82	8822.67
999	ENSMUSG00000001472	8929.89	-0.157102	0.0309693	-5.07284	3.91925e-07	6.32298e-06	ENSMUSG00000001472	66855	Tcf25	protein_coding	8	124100492	124130574	8782.38	8136.47	8415.75	8718.02	8213.71	8504.58	8920.17	9517.48	9625.73	9519.2	9490.22	9531.27
1000	ENSMUSG00000017299	1519.96	-0.203178	0.0400635	-5.0714	3.94891e-07	6.36446e-06	ENSMUSG00000017299	76233	Dnttip1	protein_coding	2	164587903	164610527	1397.8	1478.93	1381.3	1443.26	1469.16	1384.39	1676.97	1663.7	1608	1478.34	1670.06	1763.76
1001	ENSMUSG00000035437	3662.6	-0.245132	0.0483749	-5.06733	4.03426e-07	6.48904e-06	ENSMUSG00000035437	227800	Rabgap1	protein_coding	2	37333291	37456466	3256.64	3237.22	3095.73	3059.16	3147.87	3070.6	4174.14	3959.57	3597.26	3561.71	3725.17	3349.88
1002	ENSMUSG00000031639	890.311	1.06134	0.209445	5.06738	4.03336e-07	6.48904e-06	ENSMUSG00000031639	142980	Tlr3	protein_coding	8	45848702	45864117	629.057	521.919	1030.89	997.493	740.674	781.851	224.67	281.878	515.772	523.992	410.787	295.092
1003	ENSMUSG00000020111	5115.9	-0.373663	0.0737428	-5.06711	4.03906e-07	6.49028e-06	ENSMUSG00000020111	216001	Micu1	protein_coding	10	59538299	59699954	4188.5	4866.21	5071.19	5071.51	5448.38	5086.49	6131.67	6537.33	5960.71	5921.47	6993.91	6982.22
1004	ENSMUSG00000074274	188.101	1.64052	0.323979	5.06367	4.11263e-07	6.60191e-06	ENSMUSG00000074274	434147	D930028M14Rik	lncRNA	7	24851846	24856054	117.216	131.188	185.866	189.085	143.258	121.399	16.1247	18.3834	70.7923	104.438	33.9396	39.7986
1005	ENSMUSG00000020183	30.1138	2.5051	0.494816	5.06268	4.13399e-07	6.62961e-06	ENSMUSG00000020183	70574	Cpm	protein_coding	10	117465405	117523257	20.5127	15.1007	71.0961	71.2495	21.3363	37.8674	0	3.0639	17.1924	13.505	3.511	3.88279
1006	ENSMUSG00000048482	1200.04	-0.741203	0.14644	-5.06147	4.16038e-07	6.65867e-06	ENSMUSG00000048482	12064	Bdnf	protein_coding	2	109505045	109557352	1136.01	1449.67	1602.71	1456.05	1440.2	1372.14	3079.81	2836.15	1765.76	1752.04	2305.55	2398.59
1007	ENSMUSG00000037143	10.1839	-1.80482	0.356579	-5.06148	4.16013e-07	6.65867e-06	ENSMUSG00000037143	78774	Cfap61	protein_coding	2	145776704	146056959	5.86078	7.55037	6.09396	4.56728	8.38212	6.68249	24.7245	37.7881	19.215	13.505	23.4066	19.4139
1008	ENSMUSG00000050931	16359.4	-0.752029	0.148622	-5.06	4.19249e-07	6.70341e-06	ENSMUSG00000050931	74442	Sgms2	protein_coding	3	131112634	131197172	23044.6	25041.7	15450.2	14358.6	16932.6	17296.5	36876	38189.4	28291.6	27833.7	30450.9	27194.1
1009	ENSMUSG00000069892	1921.42	-0.943674	0.186582	-5.05771	4.24331e-07	6.77676e-06	ENSMUSG00000069892	245240	9930111J21Rik2	protein_coding	11	48906701	48942069	1317.7	1533.67	1117.23	1062.35	1168.16	1242.94	3343.18	3304.92	1651.48	1589.98	2299.7	2125.83
1010	ENSMUSG00000018569	229.117	1.20226	0.237716	5.05755	4.24677e-07	6.77676e-06	ENSMUSG00000018569	53624	Cldn7	protein_coding	11	69855605	69858711	839.068	640.838	581.973	595.573	439.68	473.343	166.622	244.09	383.29	349.328	183.742	223.26
1011	ENSMUSG00000032643	1393.91	-0.622121	0.123022	-5.05699	4.25931e-07	6.79004e-06	ENSMUSG00000032643	14201	Fhl3	protein_coding	4	124594494	124602404	1312.81	1349.63	1062.38	1092.49	1447.82	1391.07	2291.85	2318.35	1428.99	1432.43	2175.65	2140.39
1012	ENSMUSG00000057719	911.449	1.10597	0.21872	5.05654	4.26925e-07	6.79915e-06	ENSMUSG00000057719	269016	Sh3rf2	protein_coding	18	42186732	42292025	945.539	928.696	1083.71	1136.34	1511.83	1649.46	405.267	427.924	745.342	646.437	603.891	541.649
1013	ENSMUSG00000032252	1398.72	-0.629215	0.124446	-5.05615	4.27806e-07	6.80646e-06	ENSMUSG00000032252	93683	Glce	protein_coding	9	61964530	62029937	1056.89	1105.19	1332.54	1313.55	1367.81	1420.03	1808.11	2022.17	1551.36	1540.47	2386.31	2442.27
1014	ENSMUSG00000074182	1021.75	-0.542411	0.107284	-5.05585	4.28475e-07	6.81039e-06	ENSMUSG00000074182	229937	Znhit6	protein_coding	3	145281960	145310550	906.467	1024.02	909.015	939.946	954.8	838.653	1481.32	1560.54	1154.93	1147.02	1419.61	1357.03
1015	ENSMUSG00000050944	43.1381	-1.04131	0.206193	-5.05018	4.41405e-07	7.00899e-06	ENSMUSG00000050944	319634	Efcab5	protein_coding	11	76980741	77079794	40.0487	42.4708	35.5481	48.4131	42.6726	36.7537	91.3731	113.364	47.532	64.8238	88.9452	101.923
1016	ENSMUSG00000045827	11676.5	1.77663	0.351962	5.04779	4.46962e-07	7.09024e-06	ENSMUSG00000045827	20723	Serpinb9	protein_coding	13	33187233	33201940	5816.82	6231.89	7935.35	7866.68	4908.87	4801.37	1783.39	1862.85	2427.16	2421.89	1208.95	1258.02
1017	ENSMUSG00000029478	4628.37	-0.402655	0.0798209	-5.04449	4.54743e-07	7.20658e-06	ENSMUSG00000029478	20602	Ncor2	protein_coding	5	125094217	125256283	4246.13	3810.11	4597.89	4618.43	4307.65	5034.14	5560.86	5505.82	6047.68	5736.01	6342.03	5987.26
1018	ENSMUSG00000015890	147.57	1.27744	0.253385	5.04151	4.61865e-07	7.30665e-06	ENSMUSG00000015890	71761	Amdhd1	protein_coding	10	93359200	93375895	39.0719	43.4146	19.2975	21.9229	29.7184	25.6162	6.44987	16.3408	10.1132	18.9069	12.8737	8.73627
1019	ENSMUSG00000021482	6812.63	-0.848964	0.168396	-5.04147	4.61964e-07	7.30665e-06	ENSMUSG00000021482	66129	Prxl2c	protein_coding	13	64423094	64460524	4820.49	5461.75	4707.58	4419.3	3968.55	3919.28	11519.5	10644	6595.82	6544.5	6758.67	7105.5
1020	ENSMUSG00000114708	88.2374	-0.713878	0.141685	-5.03849	4.69227e-07	7.41424e-06	ENSMUSG00000114708	NA	Gm30177	lncRNA	13	36911232	36913233	88.8885	74.5599	65.0022	71.2495	76.2011	69.0524	110.723	122.556	125.403	120.644	115.863	134.927
1021	ENSMUSG00000026809	88.6801	-0.945528	0.187745	-5.03623	4.74797e-07	7.48891e-06	ENSMUSG00000026809	69987	Spaca9	protein_coding	2	28582092	28589739	72.2829	73.6161	72.1118	81.2975	76.9631	76.8486	162.322	163.408	109.222	120.644	184.912	133.956
1022	ENSMUSG00000024855	1307.97	-0.401346	0.0796923	-5.03619	4.74882e-07	7.48891e-06	ENSMUSG00000024855	107975	Pacs1	protein_coding	19	5183186	5323147	1130.15	1043.84	1140.59	1200.28	1135.4	1241.83	1484.54	1627.95	1660.58	1529.66	1469.94	1327.91
1023	ENSMUSG00000024331	390.828	0.830199	0.164854	5.03596	4.75453e-07	7.4906e-06	ENSMUSG00000024331	13506	Dsc2	protein_coding	18	20163690	20192611	563.611	523.807	683.539	726.197	648.471	635.95	233.27	306.39	464.195	387.142	416.638	319.359
1024	ENSMUSG00000018377	2437.31	-0.320848	0.0637458	-5.03324	4.8227e-07	7.59057e-06	ENSMUSG00000018377	22344	Vezf1	protein_coding	11	87959105	87975555	2114.76	1844.18	2134.92	2206	1847.11	2292.09	2742.27	2687.04	2561.67	2496.62	2536.11	2506.34
1025	ENSMUSG00000066058	13.5139	4.74622	0.943029	5.03296	4.82969e-07	7.59416e-06	ENSMUSG00000066058	242653	Cldn19	protein_coding	4	119112611	119119635	4.88398	7.55037	7.10961	5.48073	3.04804	2.2275	0	0	0	0	0	0
1026	ENSMUSG00000026782	756.05	-0.357065	0.0709502	-5.03262	4.83823e-07	7.60018e-06	ENSMUSG00000026782	329165	Abi2	protein_coding	1	60448778	60520317	580.217	657.826	745.494	672.303	735.34	785.193	846.008	832.358	946.594	935.444	910.518	875.569
1027	ENSMUSG00000037172	2630.8	0.470841	0.0935655	5.03221	4.84865e-07	7.60913e-06	ENSMUSG00000037172	243780	Dennd11	protein_coding	6	40378309	40413069	2327.71	2041.43	1963.27	2044.31	2209.07	2445.79	1338.35	1545.22	1557.43	1572.88	1667.72	1720.08
1028	ENSMUSG00000022836	754.031	-0.628313	0.125003	-5.02639	4.99811e-07	7.83604e-06	ENSMUSG00000022836	107589	Mylk	protein_coding	16	34565580	34822790	409.278	344.486	468.219	474.083	444.252	459.978	497.715	630.141	762.534	818.401	664.749	643.572
1029	ENSMUSG00000028927	2815.21	-1.37307	0.273202	-5.02584	5.01246e-07	7.85091e-06	ENSMUSG00000028927	18600	Padi2	protein_coding	4	140633655	140679897	2920.62	3166.44	1560.05	1532.78	2252.5	2355.58	8902.97	9256.03	2636.51	2661.38	6372.46	5885.34
1030	ENSMUSG00000037824	4053.12	0.41203	0.0820456	5.02196	5.11458e-07	8.00307e-06	ENSMUSG00000037824	52588	Tspan14	protein_coding	14	40628402	40688764	5312.8	5489.12	3937.71	3907.76	4521.77	4191.04	3677.5	3928.94	3240.26	3230.39	3233.63	3253.78
1031	ENSMUSG00000050921	11.9932	4.62121	0.920826	5.01855	5.20629e-07	8.13869e-06	ENSMUSG00000050921	78826	P2ry10	protein_coding	X	106132098	106148580	9.76796	9.43796	19.2975	17.3557	13.7162	28.9575	0	0	1.01132	2.70099	0	0
1032	ENSMUSG00000038429	5463.6	-0.229827	0.0458006	-5.01799	5.22145e-07	8.15447e-06	ENSMUSG00000038429	22225	Usp5	protein_coding	6	124791982	124806447	5464.2	5125.76	5258.07	5257.85	5247.21	5586.56	6773.44	6597.59	6037.57	5823.34	5946.46	6274.59
1033	ENSMUSG00000042410	5906.95	0.62808	0.125234	5.01525	5.29651e-07	8.26369e-06	ENSMUSG00000042410	228061	Agps	protein_coding	2	75662521	75761694	8227.56	8616.86	7382.83	6964.19	9898.52	9339.89	5588.81	5776.47	4769.38	4850.98	6214.46	5432.02
1034	ENSMUSG00000022076	3789.44	-1.35152	0.269516	-5.01462	5.31393e-07	8.28285e-06	ENSMUSG00000022076	93688	Klhl1	protein_coding	14	96340172	96756538	3109.14	4005.47	3475.59	3147.77	5187.77	4526.27	13765.1	12884.7	4588.35	4762.75	11505.5	12340.5
1035	ENSMUSG00000028646	2823.07	-0.288096	0.0574953	-5.01077	5.42114e-07	8.44179e-06	ENSMUSG00000028646	54170	Rragc	protein_coding	4	123811239	123830790	2728.19	2709.64	2654.93	2656.33	2860.59	2896.86	3735.55	3521.44	3093.62	3088.13	3416.2	3304.25
1036	ENSMUSG00000032078	1679.93	-0.488147	0.0974266	-5.0104	5.43159e-07	8.4499e-06	ENSMUSG00000032078	22687	Zpr1	protein_coding	9	46184362	46193941	1435.89	1536.5	1262.46	1351	1422.67	1379.93	2346.68	2416.39	1546.31	1623.3	1897.11	1939.45
1037	ENSMUSG00000032705	1303.16	-0.22009	0.0439386	-5.00905	5.47006e-07	8.50153e-06	ENSMUSG00000032705	97827	Exd2	protein_coding	12	80509869	80547001	1208.3	1151.43	1260.43	1253.26	1139.21	1257.42	1387.8	1429.82	1458.32	1474.74	1349.39	1356.06
1038	ENSMUSG00000007817	4686.8	-0.305448	0.0609958	-5.00769	5.50867e-07	8.5533e-06	ENSMUSG00000007817	328365	Zmiz1	protein_coding	14	25459609	25667167	4213.9	3961.11	4063.65	4012.81	3764.33	4402.65	5162.04	5028.87	5124.35	4832.97	5216.17	4807.86
1039	ENSMUSG00000047878	37.4734	3.05374	0.610025	5.00592	5.55948e-07	8.62388e-06	ENSMUSG00000047878	239559	A4galt	protein_coding	15	83110923	83135975	27.3503	31.1453	24.3758	28.3171	22.0983	17.82	3.22493	1.0213	8.09055	3.60132	1.17033	0.970697
1040	ENSMUSG00000018415	1815.41	-0.363618	0.0727022	-5.00148	5.68927e-07	8.81673e-06	ENSMUSG00000018415	66771	Gid4	protein_coding	11	60307971	60341753	1656.65	1615.78	1462.55	1537.35	1598.7	1768.63	2311.2	2283.62	1879.03	1817.77	2065.64	2046.23
1041	ENSMUSG00000068417	19.1325	2.28959	0.457803	5.00126	5.69567e-07	8.81817e-06	ENSMUSG00000068417	667034	Pnp2	protein_coding	14	51193449	51202206	91.8189	102.874	46.7203	31.9709	34.2905	34.5262	23.6495	20.426	9.10186	6.30231	5.85166	4.85349
1042	ENSMUSG00000029798	445.048	0.649758	0.129979	4.99893	5.76492e-07	8.91681e-06	ENSMUSG00000029798	67138	Herc6	protein_coding	6	57557985	57641617	510.864	543.627	481.422	450.334	522.739	507.869	350.443	332.943	329.69	341.225	266.836	300.916
1043	ENSMUSG00000048450	39.5383	1.18967	0.238034	4.99791	5.79538e-07	8.95533e-06	ENSMUSG00000048450	17701	Msx1	protein_coding	5	37977829	37981927	81.0741	102.874	95.472	107.788	139.448	118.057	38.6992	38.8093	45.5093	51.3188	40.9616	66.9781
1044	ENSMUSG00000028601	1317.84	1.05991	0.21213	4.99649	5.8383e-07	9.01302e-06	ENSMUSG00000028601	52430	Echdc2	protein_coding	4	108022634	108036505	1687.9	1665.8	1194.42	1335.47	887.743	975.644	739.585	827.252	569.372	682.451	424.831	471.759
1045	ENSMUSG00000035529	1129.34	-0.361274	0.0723754	-4.99166	5.98618e-07	9.23246e-06	ENSMUSG00000035529	72843	Prdm4	protein_coding	10	85727830	85753006	1089.13	1013.64	1023.78	1077.88	1101.87	1131.57	1466.27	1553.4	1136.72	1159.63	1467.6	1490.02
1046	ENSMUSG00000028019	1709.73	-0.980239	0.196411	-4.99075	6.01438e-07	9.26709e-06	ENSMUSG00000028019	54635	Pdgfc	protein_coding	3	80943723	81121347	1052.01	1016.47	1604.74	1592.15	1063.77	1201.73	1533.99	1796.46	3834.92	3537.4	2167.46	1984.1
1047	ENSMUSG00000028630	2863.85	-0.271278	0.0543915	-4.98751	6.1161e-07	9.41482e-06	ENSMUSG00000028630	69181	Dyrk2	protein_coding	10	118691508	118706114	2328.68	2239.63	2598.06	2431.62	2615.98	2645.15	2916.42	2902.53	3206.89	3001.7	3060.42	2845.11
1048	ENSMUSG00000026679	23.3088	-1.3158	0.263945	-4.98512	6.1922e-07	9.5138e-06	ENSMUSG00000026679	71233	Enkur	protein_coding	2	21185542	21210176	9.76796	16.0445	13.2036	15.5287	18.2883	8.90999	33.3243	45.9584	25.283	36.0132	31.599	33.9744
1049	ENSMUSG00000074489	13.2339	2.06707	0.414638	4.98523	6.18875e-07	9.5138e-06	ENSMUSG00000074489	12095	Bglap3	protein_coding	3	88275923	88280050	54.7006	41.527	32.5011	42.9324	25.9084	27.8437	5.37489	6.12779	15.1698	8.10298	8.19233	10.6777
1050	ENSMUSG00000068893	7.08713	4.19195	0.841356	4.98237	6.28113e-07	9.63847e-06	ENSMUSG00000068893	100303744	Sprr2a2	protein_coding	3	92123227	92164031	15.6287	8.49417	13.2036	10.9615	25.1464	18.9337	0	0	2.02264	1.80066	1.17033	0
1051	ENSMUSG00000040021	2867.78	-0.312198	0.0626623	-4.98223	6.28543e-07	9.63847e-06	ENSMUSG00000040021	16798	Lats1	protein_coding	10	7556978	7592224	2653.96	2692.65	2818.45	2589.65	2481.11	2904.66	3371.13	3295.73	3080.48	3084.53	3661.97	3543.04
1052	ENSMUSG00000019893	26.8185	-2.04349	0.410171	-4.98205	6.29129e-07	9.63847e-06	ENSMUSG00000019893	19886	Ros1	protein_coding	10	51921817	52071340	6.83757	1.88759	14.2192	6.39419	8.38212	8.90999	12.8997	11.2343	38.4301	32.4119	39.7913	56.3004
1053	ENSMUSG00000024182	2752.11	-0.193899	0.0389377	-4.97972	6.36768e-07	9.74625e-06	ENSMUSG00000024182	12005	Axin1	protein_coding	17	26357662	26414785	2601.21	2473.69	2604.15	2726.66	2565.69	2705.29	2964.79	2980.15	2930.8	2840.54	3021.8	3191.65
1054	ENSMUSG00000060791	685.151	0.782546	0.157223	4.97731	6.44751e-07	9.85907e-06	ENSMUSG00000060791	63986	Gmfg	protein_coding	7	28136872	28147658	680.827	716.341	811.512	780.091	775.727	686.069	289.169	247.154	622.972	578.913	385.039	462.052
1055	ENSMUSG00000022180	203.952	2.9866	0.600374	4.97456	6.53973e-07	9.9906e-06	ENSMUSG00000022180	50934	Slc7a8	protein_coding	14	54959666	55019403	419.046	520.032	74.1431	62.115	160.784	136.991	69.8736	68.427	6.06791	8.10298	15.2143	5.82418
1056	ENSMUSG00000028555	415.051	1.28804	0.258948	4.97412	6.55435e-07	9.99399e-06	ENSMUSG00000028555	230603	Ttc39a	protein_coding	4	109263820	109301942	444.442	382.238	612.443	697.88	638.565	748.439	98.898	132.769	399.471	335.823	248.11	227.143
1057	ENSMUSG00000033170	1791.35	0.417204	0.0838748	4.97412	6.55435e-07	9.99399e-06	ENSMUSG00000033170	105844	Card10	protein_coding	15	78659338	78687242	1644.93	1487.42	1810.92	1832.39	1643.66	1780.88	1237.3	1235.77	1445.17	1436.93	1190.23	1090.09
1058	ENSMUSG00000090257	7.59029	2.80944	0.565013	4.97235	6.61466e-07	1.00764e-05	ENSMUSG00000090257	NA	Gm4524	lncRNA	16	25775225	25779092	6.83757	15.1007	14.2192	15.5287	12.9542	13.365	1.07498	2.0426	5.05659	2.70099	0	0
1059	ENSMUSG00000024087	85.1721	-0.868156	0.174653	-4.97075	6.66934e-07	1.01501e-05	ENSMUSG00000024087	13078	Cyp1b1	protein_coding	17	80008966	80022490	78.1437	75.5037	50.783	53.8939	74.6771	72.3936	119.323	136.854	127.426	118.844	121.715	116.484
1060	ENSMUSG00000027463	105.311	1.52995	0.307957	4.96807	6.76212e-07	1.02724e-05	ENSMUSG00000027463	69698	Slc52a3	protein_coding	2	151838431	151851178	122.1	112.312	128.989	109.615	143.258	116.944	36.5492	57.1927	62.7017	42.3155	18.7253	35.9158
1061	ENSMUSG00000001948	169.245	0.939398	0.189087	4.96807	6.76242e-07	1.02724e-05	ENSMUSG00000001948	20686	Spa17	protein_coding	9	37514586	37525018	217.826	229.343	269.15	253.027	254.512	220.522	91.3731	86.8104	158.777	195.372	120.544	99.0111
1062	ENSMUSG00000052056	2029.57	-0.323244	0.0650721	-4.96747	6.78313e-07	1.02941e-05	ENSMUSG00000052056	228913	Zfp217	protein_coding	2	169950563	169990023	1956.52	1908.36	1643.34	1692.63	1803.68	1961.31	2380	2448.05	2219.84	2056.36	2323.11	2292.79
1063	ENSMUSG00000029249	1741.52	-0.269408	0.0542427	-4.96672	6.8096e-07	1.03246e-05	ENSMUSG00000029249	19712	Rest	protein_coding	5	77413338	77434279	1590.22	1588.41	1590.52	1577.54	1452.39	1574.84	2071.48	2031.36	1907.35	1746.64	1856.15	1685.13
1064	ENSMUSG00000084883	933.116	0.829632	0.167238	4.96078	7.02106e-07	1.06352e-05	ENSMUSG00000084883	668158	Ccdc85c	protein_coding	12	108169861	108241684	802.927	786.182	905.968	906.148	1070.63	1092.59	339.693	350.305	654.323	601.421	612.084	572.711
1065	ENSMUSG00000042976	15.128	2.14253	0.431993	4.95965	7.06219e-07	1.06874e-05	ENSMUSG00000042976	NA	9930038B18Rik	lncRNA	12	8923187	8943473	47.863	47.1898	27.4228	24.6633	19.8123	32.2987	1.07498	4.08519	13.1471	15.3056	7.02199	3.88279
1066	ENSMUSG00000022887	260.36	-1.56451	0.315601	-4.95723	7.15041e-07	1.08108e-05	ENSMUSG00000022887	17174	Masp1	protein_coding	16	23268167	23339565	84.0045	84.9417	83.2841	119.663	63.2469	76.8486	311.744	358.476	262.943	250.292	184.912	145.605
1067	ENSMUSG00000026502	2116.06	-0.362431	0.0731188	-4.95674	7.16852e-07	1.08179e-05	ENSMUSG00000026502	78825	Desi2	protein_coding	1	178014983	178084867	1855.91	2081.07	2203.98	2145.71	2265.46	2319.94	2703.57	2629.84	2724.49	2699.19	2846.25	2945.09
1068	ENSMUSG00000004264	11242.4	-0.345576	0.0697181	-4.95677	7.16754e-07	1.08179e-05	ENSMUSG00000004264	12034	Phb2	protein_coding	6	124689299	124693913	10356	10526.2	8958.11	8891.58	10190.4	9843.31	12779.3	12586.5	11816.2	11399.1	13131.1	12962.7
1069	ENSMUSG00000038299	3162.48	-0.68656	0.138518	-4.95648	7.17807e-07	1.08222e-05	ENSMUSG00000038299	225348	Wdr36	protein_coding	18	32970278	33000647	2770.19	3148.5	2613.29	2579.6	3024.42	3014.92	6375.69	6094.09	3135.09	3107.04	4498.76	4395.32
1070	ENSMUSG00000008348	1634.13	-0.442627	0.0893345	-4.95472	7.24336e-07	1.09104e-05	ENSMUSG00000008348	22190	Ubc	protein_coding	5	125463029	125467266	1430.03	1313.76	1403.64	1437.78	1533.17	1607.14	2045.68	2041.58	2208.72	1847.48	1950.94	1764.73
1071	ENSMUSG00000007034	207.649	1.55374	0.31367	4.95341	7.29251e-07	1.09742e-05	ENSMUSG00000007034	70129	Slc44a4	protein_coding	17	35133442	35149412	175.823	134.963	230.555	232.018	134.114	178.2	36.5492	26.5538	143.607	103.538	35.11	23.2967
1072	ENSMUSG00000047547	4781.39	0.352228	0.0711129	4.95308	7.30478e-07	1.09824e-05	ENSMUSG00000047547	74325	Cltb	protein_coding	13	54740214	54759157	5535.5	6154.5	5032.59	5150.06	5985.59	5494.12	4223.59	4169.96	4666.22	4483.65	4310.33	4274.95
1073	ENSMUSG00000021772	243.914	0.479593	0.0968362	4.95262	7.32192e-07	1.09979e-05	ENSMUSG00000021772	69721	Nkiras1	protein_coding	14	4185693	4198560	307.691	296.352	306.729	289.565	235.461	281.778	245.095	212.43	182.037	222.382	182.572	184.432
1074	ENSMUSG00000044041	1956.83	1.96582	0.397187	4.94935	7.44618e-07	1.11637e-05	ENSMUSG00000044041	16663	Krt13	protein_coding	11	100008153	100012392	2723.31	3056.96	1513.33	1339.13	3289.6	2735.37	682.611	886.487	339.803	323.219	771.249	749.378
1075	ENSMUSG00000037095	24.0551	3.24161	0.654944	4.94945	7.44237e-07	1.11637e-05	ENSMUSG00000037095	76905	Lrg1	protein_coding	17	56426678	56429001	132.844	118.918	16.2505	29.2306	28.9564	45.6637	6.44987	7.14909	17.1924	7.20265	1.17033	0
1076	ENSMUSG00000022761	4201.59	-0.351038	0.0709314	-4.94898	7.46037e-07	1.11746e-05	ENSMUSG00000022761	66863	Lztr1	protein_coding	16	17326552	17344197	3523.3	3515.64	3352.69	3509.5	3417.62	3258.83	4495.56	4704.1	4515.54	4478.24	3947.53	4105.08
1077	ENSMUSG00000025533	2608.36	-0.309765	0.0626291	-4.94602	7.57474e-07	1.13354e-05	ENSMUSG00000025533	109900	Asl	protein_coding	5	130040099	130058088	2275.94	2346.28	2242.58	2108.26	1993.42	1956.86	2788.49	2778.95	2885.29	2730.7	2395.67	2436.45
1078	ENSMUSG00000030123	1785.05	-0.510987	0.103342	-4.94465	7.62825e-07	1.14049e-05	ENSMUSG00000030123	67784	Plxnd1	protein_coding	6	115931772	115971966	1150.67	1185.41	1292.93	1297.11	1543.83	1685.1	1803.81	1728.04	1882.06	1875.39	2284.49	2048.17
1079	ENSMUSG00000024500	1530	1.46737	0.29685	4.94313	7.68767e-07	1.14831e-05	ENSMUSG00000024500	72930	Ppp2r2b	protein_coding	18	42770497	43216192	179.731	149.12	282.353	285.912	188.217	214.953	63.4237	69.4483	127.426	108.04	58.5166	42.7107
1080	ENSMUSG00000030722	285.015	0.592608	0.119905	4.94231	7.72025e-07	1.1521e-05	ENSMUSG00000030722	18020	Nfatc2ip	protein_coding	7	125982026	125995909	349.693	307.678	298.604	380.911	310.138	345.262	287.019	260.431	187.094	216.079	186.083	184.432
1081	ENSMUSG00000054871	8937.32	-1.27725	0.258505	-4.94089	7.77654e-07	1.15836e-05	ENSMUSG00000054871	72309	Tmem158	protein_coding	9	123088118	123089829	6783.85	7791.04	6872.97	6544.91	4473.77	4320.23	18320.8	17558.2	13837.9	13672.4	12501.5	13271.4
1082	ENSMUSG00000020064	2611.95	0.325904	0.0659603	4.94092	7.77568e-07	1.15836e-05	ENSMUSG00000020064	67345	Herc4	protein_coding	10	63079589	63153657	3210.73	3239.11	2903.77	2941.33	3383.33	3519.44	2677.77	2663.55	2430.2	2440.8	2657.82	2448.1
1083	ENSMUSG00000041483	2217.4	0.36671	0.0743045	4.93523	8.00554e-07	1.19137e-05	ENSMUSG00000041483	226442	Zfp281	protein_coding	1	136552639	136557791	2219.28	2374.59	2423.36	2269.02	2454.44	2322.17	1941.41	1906.76	1666.65	1764.65	1885.41	1744.34
1084	ENSMUSG00000059336	347.289	-1.79968	0.36479	-4.93346	8.07844e-07	1.20111e-05	ENSMUSG00000059336	108052	Slc14a1	protein_coding	18	78143306	78185334	86.9349	140.626	181.803	193.653	313.186	271.755	971.78	1076.45	199.23	219.681	876.579	794.03
1085	ENSMUSG00000002265	397.226	0.769006	0.155894	4.93288	8.1027e-07	1.2025e-05	ENSMUSG00000002265	18616	Peg3	protein_coding	7	6706891	6733430	1160.43	907.932	903.937	862.302	832.878	1112.63	425.691	421.796	662.413	683.351	572.292	624.158
1086	ENSMUSG00000030844	113.341	1.3911	0.282006	4.93288	8.10272e-07	1.2025e-05	ENSMUSG00000030844	67865	Rgs10	protein_coding	7	127975345	128020482	198.29	176.49	267.118	268.556	355.859	268.413	91.3731	89.8743	69.781	67.5248	127.566	139.78
1087	ENSMUSG00000030322	377.465	0.400012	0.0811162	4.93134	8.16668e-07	1.21088e-05	ENSMUSG00000030322	17193	Mbd4	protein_coding	6	115817658	115830332	425.883	399.226	379.857	420.19	389.388	449.954	289.169	302.304	320.588	377.239	293.753	279.561
1088	ENSMUSG00000062421	655.575	0.415773	0.0843971	4.92639	8.3762e-07	1.2408e-05	ENSMUSG00000062421	11841	Arf2	protein_coding	11	103857565	103876163	617.335	668.208	714.008	706.101	717.814	661.567	485.89	475.925	561.282	510.487	523.138	506.704
1089	ENSMUSG00000018547	3373.45	-0.358203	0.0727433	-4.9242	8.47058e-07	1.25363e-05	ENSMUSG00000018547	108083	Pip4k2b	protein_coding	11	97605983	97635530	3019.28	3149.45	3123.15	3019.88	3775	3570.68	4266.59	4270.05	4086.74	3940.75	4439.07	4199.24
1090	ENSMUSG00000022587	25715.8	0.546732	0.111092	4.92144	8.59102e-07	1.27029e-05	ENSMUSG00000022587	17069	Ly6e	protein_coding	15	74826900	74831752	32325.1	28235.6	21235.4	21424.2	23883.7	25875.7	19582.9	21893.6	17321.9	15463.2	15714.1	14749.7
1091	ENSMUSG00000025964	58.6074	-2.37295	0.482322	-4.91985	8.66087e-07	1.27944e-05	ENSMUSG00000025964	23792	Adam23	protein_coding	1	63485050	63635435	9.76796	8.49417	29.4541	21.0095	18.2883	23.3887	35.4743	36.7668	101.132	96.3354	149.803	151.429
1092	ENSMUSG00000079497	79.4726	1.16702	0.237216	4.91966	8.66948e-07	1.27952e-05	ENSMUSG00000079497	433415	Gm13420	protein_coding	2	29634931	29641697	47.863	46.246	74.1431	79.4706	60.9609	61.2562	10.7498	16.3408	36.4075	43.2159	24.577	32.033
1093	ENSMUSG00000032420	5787.17	-0.729986	0.148387	-4.91948	8.67726e-07	1.27952e-05	ENSMUSG00000032420	23959	Nt5e	protein_coding	9	88209250	88254145	4371.16	5255.06	4383.59	4654.06	5628.21	5234.62	7417.35	7946.73	5808	5889.06	10928.6	10987.3
1094	ENSMUSG00000032737	4570.45	-0.27899	0.0567483	-4.91628	8.82041e-07	1.29944e-05	ENSMUSG00000032737	16332	Inppl1	protein_coding	7	101471839	101487436	4586.06	4399.03	4046.39	4035.65	4295.45	4811.39	5690.93	5620.21	5047.49	4920.31	5145.95	5330.1
1095	ENSMUSG00000035666	2630.1	-0.23975	0.0487726	-4.91567	8.84773e-07	1.30227e-05	ENSMUSG00000035666	269252	Gtf3c4	protein_coding	2	28712311	28730372	2204.63	2321.74	2201.95	2207.82	2337.09	2448.02	2836.87	2758.53	2688.08	2502.02	2772.52	2647.09
1096	ENSMUSG00000086549	15.733	1.65935	0.337755	4.91287	8.97515e-07	1.31982e-05	ENSMUSG00000086549	100415901	Gm13648	lncRNA	4	156137172	156144259	37.1183	21.7073	46.7203	33.7979	16.0022	30.0712	7.52485	3.0639	14.1585	16.206	7.02199	9.70697
1097	ENSMUSG00000036992	742.854	0.384384	0.0782934	4.90953	9.12941e-07	1.34128e-05	ENSMUSG00000036992	56488	Nxt1	protein_coding	2	148514521	148517947	748.226	939.077	851.122	835.812	927.367	725.05	721.31	592.353	563.304	598.72	691.666	690.166
1098	ENSMUSG00000097305	5.14625	4.63746	0.944632	4.90928	9.14109e-07	1.34178e-05	ENSMUSG00000097305	NA	Gm17276	lncRNA	17	32332385	32360817	20.5127	16.0445	7.10961	10.9615	10.6682	10.0237	0	0	0	2.70099	0	0
1099	ENSMUSG00000029592	1395.88	-0.249238	0.0507872	-4.9075	9.22427e-07	1.35275e-05	ENSMUSG00000029592	100756	Usp30	protein_coding	5	114203522	114262781	1200.48	1309.05	1146.68	1201.19	1187.21	1152.73	1551.19	1498.25	1428.99	1350.5	1369.29	1360.92
1100	ENSMUSG00000026158	490.976	0.489785	0.0998367	4.90586	9.30172e-07	1.36287e-05	ENSMUSG00000026158	70155	Ogfrl1	protein_coding	1	23405505	23436853	604.637	643.669	573.847	555.381	646.947	654.884	507.39	543.331	412.618	408.75	382.699	365.953
1101	ENSMUSG00000026193	42727	-1.05943	0.215977	-4.90528	9.32943e-07	1.36569e-05	ENSMUSG00000026193	14268	Fn1	protein_coding	1	71624679	71692359	34951.7	36018.1	37679.9	37457.2	36812.7	39126	102181	109921	58812.2	53901.9	72713.9	65236.7
1102	ENSMUSG00000029148	3774.98	-0.284025	0.0579217	-4.90361	9.40921e-07	1.37612e-05	ENSMUSG00000029148	192292	Nrbp1	protein_coding	5	31398208	31408910	3429.53	3714.78	3569.03	3600.84	3452.67	3243.24	4287.01	4678.57	3994.71	3817.4	4289.27	4519.57
1103	ENSMUSG00000024999	1512.37	-0.470697	0.0960015	-4.90302	9.43725e-07	1.37897e-05	ENSMUSG00000024999	57753	Noc3l	protein_coding	19	38776572	38807681	1164.34	1313.76	1090.82	1067.83	1152.92	1117.09	1768.34	1751.53	1256.06	1227.15	1897.11	1676.39
1104	ENSMUSG00000015957	4.89516	3.03973	0.620164	4.9015	9.51074e-07	1.38845e-05	ENSMUSG00000015957	22411	Wnt11	protein_coding	7	98484319	98504402	17.5823	17.9321	5.0783	15.5287	9.14413	10.0237	1.07498	2.0426	2.02264	0.900331	1.17033	1.94139
1105	ENSMUSG00000028965	230.309	1.76808	0.360743	4.90121	9.52471e-07	1.38923e-05	ENSMUSG00000028965	21942	Tnfrsf9	protein_coding	4	150999019	151030559	633.941	595.536	372.747	349.853	240.795	276.21	98.898	103.151	190.128	171.963	67.8793	92.2162
1106	ENSMUSG00000032564	11.5364	4.7762	0.974567	4.90084	9.54293e-07	1.39063e-05	ENSMUSG00000032564	74020	Cpne4	protein_coding	9	104424485	104911743	9.76796	13.2131	5.0783	5.48073	15.2402	11.1375	1.07498	0	0	0	1.17033	0
1107	ENSMUSG00000029716	358.752	1.77281	0.36188	4.89889	9.63795e-07	1.40321e-05	ENSMUSG00000029716	50765	Tfr2	protein_coding	5	137568102	137585743	427.837	394.507	183.834	178.124	137.162	131.422	59.1238	64.3418	98.0979	110.741	45.643	46.5935
1108	ENSMUSG00000104763	13.6397	2.88318	0.588741	4.89719	9.72146e-07	1.41409e-05	ENSMUSG00000104763	329753	9830132P13Rik	lncRNA	3	127709817	127748869	7.81437	13.2131	5.0783	14.6153	9.14413	10.0237	1.07498	0	4.04527	0.900331	1.17033	0.970697
1109	ENSMUSG00000034617	680.491	-0.267501	0.0546373	-4.89593	9.78397e-07	1.4219e-05	ENSMUSG00000034617	210009	Mtrr	protein_coding	13	68708899	68730268	630.034	639.894	573.847	655.861	596.654	658.225	721.31	797.634	738.262	678.849	815.722	769.763
1110	ENSMUSG00000023070	36.0933	1.79828	0.367383	4.89483	9.83908e-07	1.42862e-05	ENSMUSG00000023070	19733	Rgn	protein_coding	X	20416026	20428328	17.5823	18.8759	18.2819	22.8364	14.4782	13.365	0	3.0639	7.07923	8.10298	4.68133	6.79488
1111	ENSMUSG00000020605	1462.17	-0.363498	0.0742715	-4.89418	9.8714e-07	1.43202e-05	ENSMUSG00000020605	58240	Hs1bp3	protein_coding	12	8363432	8393824	1310.86	1193.9	1094.88	1187.49	1187.97	1231.81	1712.44	1751.53	1582.71	1392.81	1327.16	1504.58
1112	ENSMUSG00000029304	122088	-1.16877	0.238953	-4.8912	1.00224e-06	1.45261e-05	ENSMUSG00000029304	20750	Spp1	protein_coding	5	104582984	104588916	106850	121159	75462.5	65991.7	81444.5	68138	294397	278242	121388	133271	170942	168677
1113	ENSMUSG00000024104	4169.32	-0.323835	0.0662341	-4.88925	1.01223e-06	1.46577e-05	ENSMUSG00000024104	28006	Washc2	protein_coding	6	116184999	116239647	3510.61	3299.51	3791.46	3891.32	3486.96	3760.01	4816.98	4626.48	4912.98	4804.16	4087.97	3957.53
1114	ENSMUSG00000013787	8840.98	-0.286126	0.0585989	-4.88279	1.04597e-06	1.51328e-05	ENSMUSG00000013787	110147	Ehmt2	protein_coding	17	35117445	35133028	7394.35	7168.13	7185.79	7187.07	7968.35	8133.7	9334.03	9211.09	9243.45	8787.23	9341.59	9001.27
1115	ENSMUSG00000025481	388.293	0.879575	0.180162	4.88214	1.04942e-06	1.5169e-05	ENSMUSG00000025481	76974	Urah	protein_coding	7	140414931	140417879	704.27	796.564	633.771	601.054	576.08	521.234	364.418	444.265	342.837	373.637	276.198	281.502
1116	ENSMUSG00000010607	1118.39	0.543387	0.111411	4.8773	1.07547e-06	1.55316e-05	ENSMUSG00000010607	66268	Pigyl	protein_coding	9	22068142	22069654	955.307	1132.56	1000.42	931.725	965.468	859.814	679.386	626.056	839.394	776.985	510.265	576.594
1117	ENSMUSG00000070283	346.696	0.396867	0.081423	4.87413	1.09288e-06	1.5769e-05	ENSMUSG00000070283	66706	Ndufaf3	protein_coding	9	108442736	108444633	333.088	379.406	436.733	348.027	385.577	393.153	279.494	297.198	273.056	281.803	299.605	297.033
1118	ENSMUSG00000037104	3576.86	-0.507578	0.104144	-4.8738	1.0947e-06	1.57811e-05	ENSMUSG00000037104	56468	Socs5	protein_coding	17	87415107	87445267	3661.03	3962.06	3214.56	3215.36	3801.67	3717.69	5881.2	5680.46	3932.01	3915.54	5485.35	5777.59
1119	ENSMUSG00000036151	170.461	1.17163	0.240703	4.86752	1.13005e-06	1.62762e-05	ENSMUSG00000036151	107770	Tm6sf2	protein_coding	8	70525574	70532716	267.642	250.106	190.944	210.095	290.326	256.162	65.5737	61.2779	140.573	133.249	132.248	117.454
1120	ENSMUSG00000073643	1319.61	-0.291365	0.0598907	-4.86495	1.14488e-06	1.64603e-05	ENSMUSG00000073643	69368	Wdfy1	protein_coding	1	79679979	79753860	1071.55	1151.43	1185.27	1191.15	1158.26	1211.76	1557.64	1660.63	1311.68	1305.48	1307.26	1386.16
1121	ENSMUSG00000030209	4.59231	5.06871	1.04187	4.865	1.14457e-06	1.64603e-05	ENSMUSG00000030209	14812	Grin2b	protein_coding	6	135690231	136150509	7.81437	7.55037	1.01566	5.48073	15.2402	15.5925	0	0	0	0.900331	0	0
1122	ENSMUSG00000037624	61.4999	-1.43095	0.294202	-4.86385	1.15121e-06	1.65367e-05	ENSMUSG00000037624	16526	Kcnk2	protein_coding	1	188940127	189134470	50.7934	37.7519	63.9865	56.6342	83.0592	73.5074	206.396	202.217	77.8715	72.9268	205.978	222.29
1123	ENSMUSG00000064115	19.0752	-1.64075	0.337671	-4.85901	1.17977e-06	1.69317e-05	ENSMUSG00000064115	239857	Cadm2	protein_coding	16	66452307	67417796	9.76796	6.60657	24.3758	10.9615	11.4302	12.2512	19.3496	26.5538	59.6678	46.8172	43.3023	37.8572
1124	ENSMUSG00000007836	12522.5	-0.282967	0.0582689	-4.85623	1.19642e-06	1.71555e-05	ENSMUSG00000007836	77134	Hnrnpa0	protein_coding	13	58273693	58276370	11374.8	11158.5	12062	11783.6	12858.2	12711.2	14128.4	13010.3	14893.7	13689.5	15578.3	16241.7
1125	ENSMUSG00000040713	3180.33	0.711822	0.146612	4.85513	1.20308e-06	1.72233e-05	ENSMUSG00000040713	433375	Creg1	protein_coding	1	165591315	165602877	3489.12	4128.17	2763.61	2841.76	3413.05	3323.43	2747.64	2583.89	1911.39	1857.38	1561.22	1524.97
1126	ENSMUSG00000024986	2316.27	0.789565	0.162626	4.8551	1.20329e-06	1.72233e-05	ENSMUSG00000024986	15242	Hhex	protein_coding	19	37423258	37429179	851.766	775.801	809.48	935.379	635.517	761.804	428.916	415.669	641.176	552.803	362.803	356.246
1127	ENSMUSG00000035621	4749.45	-0.217126	0.0447432	-4.85272	1.21781e-06	1.74156e-05	ENSMUSG00000035621	59090	Midn	protein_coding	10	79984106	79994202	4975.8	4721.81	4781.72	4678.72	4710.75	4749.02	5670.51	5524.2	5467.19	5028.35	5747.5	5831.95
1128	ENSMUSG00000086813	31.8466	1.61847	0.333593	4.85163	1.22449e-06	1.74957e-05	ENSMUSG00000086813	NA	Gm13657	lncRNA	2	75607495	75612650	37.1183	41.527	17.2662	21.0095	22.0983	30.0712	13.9747	9.19169	10.1132	7.20265	4.68133	9.70697
1129	ENSMUSG00000036875	275.917	0.970622	0.200072	4.85136	1.22617e-06	1.75041e-05	ENSMUSG00000036875	327762	Dna2	protein_coding	10	62782805	62809964	338.948	268.038	328.058	337.979	387.101	367.537	90.2981	106.215	234.626	221.481	198.956	182.491
1130	ENSMUSG00000049823	1729.92	-0.352674	0.0727153	-4.85006	1.23426e-06	1.7604e-05	ENSMUSG00000049823	193736	Zbtb12	protein_coding	17	35098459	35115843	1722.09	1541.22	1452.39	1348.26	1555.26	1592.66	2089.76	2147.79	1880.04	1689.92	1952.11	2004.49
1131	ENSMUSG00000074647	6.46088	4.97268	1.02576	4.84783	1.24821e-06	1.77873e-05	ENSMUSG00000074647	71405	Fam83c	protein_coding	2	155669468	155676774	4.88398	4.71898	2.03132	7.30764	13.7162	16.7062	1.07498	0	0	0	0	0
1132	ENSMUSG00000074643	4354.51	-0.400545	0.0826675	-4.84525	1.26451e-06	1.80037e-05	ENSMUSG00000074643	266692	Cpne1	protein_coding	2	155913762	155953885	4474.7	4298.05	3786.38	3805.46	4354.89	4646.56	6213.37	6317.75	4775.44	4721.33	5666.75	5790.21
1133	ENSMUSG00000030800	72.6804	1.876	0.387198	4.84507	1.26566e-06	1.8004e-05	ENSMUSG00000030800	76560	Prss8	protein_coding	7	127524888	127529276	148.473	121.75	55.8613	63.0284	54.1028	52.3462	50.524	38.8093	16.1811	17.1063	4.68133	7.76558
1134	ENSMUSG00000025373	1543.46	-0.354716	0.0732229	-4.84433	1.27038e-06	1.80553e-05	ENSMUSG00000025373	67588	Rnf41	protein_coding	10	128247526	128277310	1529.66	1616.72	1425.99	1424.99	1435.63	1388.84	2204.78	2182.52	1733.4	1745.74	1698.15	1718.13
1135	ENSMUSG00000030536	25438.9	-0.542438	0.112014	-4.84258	1.28161e-06	1.81989e-05	ENSMUSG00000030536	29875	Iqgap1	protein_coding	7	80361331	80475722	19832.9	19525.3	22454.2	22059	25138.7	26403.6	29613.5	31100.6	31334.7	29510.1	39455.4	36208
1136	ENSMUSG00000025921	33801.1	1.02732	0.212223	4.84076	1.29342e-06	1.83342e-05	ENSMUSG00000025921	98711	Rdh10	protein_coding	1	16175998	16203958	40250.8	44067.7	35701.4	36238.6	40337.8	38729.5	23973.1	25334.3	16040.5	16212.3	16946.4	16949.3
1137	ENSMUSG00000067369	2128.14	0.248261	0.0512847	4.84083	1.29299e-06	1.83342e-05	ENSMUSG00000067369	215201	Trmt2b	protein_coding	X	133123088	133177733	2081.55	2308.53	2082.1	2024.22	2239.55	2054.87	1847.89	1807.7	2000.39	1843.88	1634.95	1634.65
1138	ENSMUSG00000070002	1221.22	-0.318432	0.0658134	-4.83841	1.30881e-06	1.85362e-05	ENSMUSG00000070002	13716	Ell	protein_coding	8	70992107	71045508	1179.97	1127.84	1126.37	1160.09	1038.62	1151.62	1332.97	1214.32	1451.24	1527.86	1467.6	1460.9
1139	ENSMUSG00000040658	726.579	0.624826	0.129153	4.83786	1.31242e-06	1.8571e-05	ENSMUSG00000040658	381101	Dnph1	protein_coding	17	46807637	46810550	889.861	990.042	876.514	863.216	1091.2	952.255	468.69	513.713	632.074	613.125	689.326	756.173
1140	ENSMUSG00000031271	31.3174	2.38353	0.492753	4.83717	1.31701e-06	1.86195e-05	ENSMUSG00000031271	331535	Serpina7	protein_coding	X	137980006	137985985	14.6519	9.43796	37.5794	22.8364	10.6682	10.0237	0	1.0213	6.06791	8.10298	3.511	0.970697
1141	ENSMUSG00000041629	1820.62	-0.300708	0.0621863	-4.8356	1.32746e-06	1.87509e-05	ENSMUSG00000041629	28081	Fam104a	protein_coding	11	113552145	113574981	1742.6	1872.49	1642.32	1593.07	1705.38	1683.99	2372.48	2168.22	2002.41	1911.4	1954.45	2205.42
1142	ENSMUSG00000032998	1544.32	-0.230479	0.0476655	-4.83533	1.32925e-06	1.87596e-05	ENSMUSG00000032998	230700	Foxj3	protein_coding	4	119394201	119486316	1663.48	1643.15	1572.24	1653.35	1618.51	1725.2	2062.88	2033.41	1913.41	1728.63	1990.74	1861.8
1143	ENSMUSG00000006715	1266.13	0.638852	0.132139	4.8347	1.33348e-06	1.88029e-05	ENSMUSG00000006715	57441	Gmnn	protein_coding	13	24935828	24945906	1315.74	1608.23	1442.24	1338.21	2016.28	1514.7	1037.35	913.041	846.473	984.962	1108.3	1043.5
1144	ENSMUSG00000037119	14823.7	0.5183	0.107241	4.83303	1.34471e-06	1.89446e-05	ENSMUSG00000037119	210998	Fam91a1	protein_coding	15	58287317	58329589	14598.2	15573.6	15156.7	13339.2	19755.1	18981.6	12562.2	12044.2	10208.2	9840.61	12255.7	11099
1145	ENSMUSG00000034324	200.185	-2.09236	0.433438	-4.82735	1.38361e-06	1.94757e-05	ENSMUSG00000034324	208213	Tmem132c	protein_coding	5	127318872	127642857	156.287	200.085	82.2684	69.4226	146.306	134.764	690.136	678.142	194.173	216.079	741.991	845.477
1146	ENSMUSG00000027173	1376.41	0.448523	0.0930001	4.82282	1.41542e-06	1.99061e-05	ENSMUSG00000027173	211896	Depdc7	protein_coding	2	104552129	104573223	1271.79	1388.32	1789.59	1496.24	1434.1	1277.47	1236.22	949.808	1009.3	1151.52	979.568	1017.29
1147	ENSMUSG00000029632	11920.8	0.345125	0.0716331	4.81795	1.4504e-06	2.03802e-05	ENSMUSG00000029632	17992	Ndufa4	protein_coding	6	11900291	11907496	13386	14681.7	13130.4	13271.6	13249.8	11508.4	10383.2	9500.12	10528.8	11443.2	9479.69	11034.9
1148	ENSMUSG00000043088	1375.54	1.63528	0.339466	4.81722	1.45575e-06	2.0402e-05	ENSMUSG00000043088	57890	Il17re	protein_coding	6	113435445	113447719	632.964	459.629	831.825	896.1	845.832	968.961	44.0741	69.4483	395.425	423.155	320.671	238.791
1149	ENSMUSG00000089745	9.08078	2.43904	0.506293	4.81744	1.45414e-06	2.0402e-05	ENSMUSG00000089745	NA	1810008B01Rik	lncRNA	8	125031871	125033246	24.4199	22.6511	13.2036	6.39419	26.6704	11.1375	1.07498	1.0213	3.03395	5.40198	7.02199	1.94139
1150	ENSMUSG00000056121	1560.81	-0.648871	0.134695	-4.81733	1.45494e-06	2.0402e-05	ENSMUSG00000056121	225020	Fez2	protein_coding	17	78676641	78725581	1326.49	1465.72	1285.82	1342.78	1431.82	1558.13	2929.31	3062.87	1753.63	1631.4	1862	1949.16
1151	ENSMUSG00000040331	3695.55	0.330762	0.0686785	4.8161	1.46394e-06	2.0499e-05	ENSMUSG00000040331	67872	Nsmce4a	protein_coding	7	130134256	130174848	3909.14	4550.04	4511.56	4109.64	4453.95	3709.9	3689.32	3293.69	3274.65	3454.57	3059.25	3302.31
1152	ENSMUSG00000051048	444.072	2.0463	0.424905	4.8159	1.46541e-06	2.05017e-05	ENSMUSG00000051048	320452	P4ha3	protein_coding	7	99934727	99968906	926.98	803.171	963.861	1033.12	1213.88	1343.18	40.8492	48.001	498.58	487.079	237.577	208.7
1153	ENSMUSG00000034957	1154.17	-0.974116	0.202574	-4.8087	1.51918e-06	2.12355e-05	ENSMUSG00000034957	12606	Cebpa	protein_coding	7	34818718	34821353	364.345	411.495	533.221	582.785	396.246	369.764	822.358	759.846	1042.67	875.121	855.513	865.862
1154	ENSMUSG00000009654	117.96	-0.904342	0.188114	-4.80742	1.52894e-06	2.13535e-05	ENSMUSG00000009654	18302	Oit3	protein_coding	10	59258780	59277600	94.7492	133.075	96.4876	108.701	84.5832	86.8724	242.945	271.665	125.403	126.947	211.83	154.341
1155	ENSMUSG00000025085	5853.98	0.443177	0.0921938	4.80702	1.53198e-06	2.13775e-05	ENSMUSG00000025085	226251	Ablim1	protein_coding	19	57021165	57303351	5578.48	5478.74	4247.49	4344.39	4635.31	4959.52	3046.49	3367.22	3937.06	3824.6	3976.79	3356.67
1156	ENSMUSG00000015337	431.242	0.465598	0.0968696	4.80644	1.53639e-06	2.14204e-05	ENSMUSG00000015337	13804	Endog	protein_coding	2	30061505	30064081	412.208	440.753	513.924	573.65	482.353	431.021	299.919	353.369	423.742	378.139	307.797	302.857
1157	ENSMUSG00000050212	548.85	0.867712	0.180659	4.80305	1.56268e-06	2.17681e-05	ENSMUSG00000050212	230752	Eva1b	protein_coding	4	126041537	126043668	884.001	899.438	752.603	689.659	605.037	654.884	453.641	483.074	517.795	478.976	250.451	272.766
1158	ENSMUSG00000033769	2898.89	-0.326455	0.0680196	-4.79942	1.59127e-06	2.21472e-05	ENSMUSG00000033769	75914	Exoc6b	protein_coding	6	84595469	85046495	2517.2	2394.41	2773.77	2625.27	2893.35	3080.63	3091.64	3266.11	3622.54	3233.09	3654.95	3550.81
1159	ENSMUSG00000048251	145.509	1.06333	0.221608	4.79825	1.6006e-06	2.22579e-05	ENSMUSG00000048251	58208	Bcl11b	protein_coding	12	107876662	107969861	126.984	101.93	121.879	112.355	131.828	177.086	31.1744	41.8732	78.8828	68.4251	87.7749	61.1539
1160	ENSMUSG00000029028	2184.32	-0.206976	0.043177	-4.79367	1.63754e-06	2.2752e-05	ENSMUSG00000029028	72946	Lrrc47	protein_coding	4	154096188	154105970	2189	2289.65	2330.94	2291.86	2203.74	2236.41	2741.19	2861.68	2648.64	2373.27	2422.59	2583.02
1161	ENSMUSG00000027202	133.166	-1.84442	0.384801	-4.79318	1.64161e-06	2.27889e-05	ENSMUSG00000027202	20495	Slc12a1	protein_coding	2	124994425	125071922	84.9813	160.445	69.0648	66.6823	112.016	85.7586	724.535	706.739	101.132	147.654	202.467	198.022
1162	ENSMUSG00000079298	15.9189	4.22996	0.882606	4.79258	1.64651e-06	2.28371e-05	ENSMUSG00000079298	80782	Klrb1b	protein_coding	6	128790669	128803294	17.5823	14.1569	8.12527	5.48073	7.62011	4.45499	0	0	3.03395	0	0	0
1163	ENSMUSG00000024381	2554.69	-0.437105	0.0912483	-4.79029	1.66544e-06	2.30798e-05	ENSMUSG00000024381	30948	Bin1	protein_coding	18	32510283	32568790	2245.65	2451.04	1954.13	2035.18	2315.75	2067.12	3282.98	3250.79	2514.14	2422.79	3046.37	3181.95
1164	ENSMUSG00000057751	276.633	-1.3495	0.281903	-4.78712	1.6919e-06	2.34264e-05	ENSMUSG00000057751	230971	Megf6	protein_coding	4	154255187	154360170	379.974	476.617	210.241	221.056	211.077	239.456	1151.3	1120.36	406.55	399.747	689.326	662.986
1165	ENSMUSG00000020888	1494.58	-0.235984	0.0493182	-4.78494	1.71042e-06	2.36625e-05	ENSMUSG00000020888	13543	Dvl2	protein_coding	11	69891421	69903127	1383.14	1404.37	1379.27	1321.77	1251.98	1455.67	1711.36	1607.52	1676.77	1626.9	1475.79	1542.44
1166	ENSMUSG00000029678	3.40507	5.06273	1.05822	4.78419	1.71674e-06	2.37296e-05	ENSMUSG00000029678	74468	Hyal5	protein_coding	6	24857996	24891957	2.93039	3.77519	9.14093	8.2211	12.9542	15.5925	0	0	0	0.900331	0	0
1167	ENSMUSG00000032477	1080.74	0.433102	0.0905765	4.78161	1.73895e-06	2.39954e-05	ENSMUSG00000032477	12530	Cdc25a	protein_coding	9	109704647	109722963	1039.31	929.639	1143.63	1106.19	1285.51	1236.26	882.557	851.763	801.975	777.886	834.447	845.477
1168	ENSMUSG00000056612	6497	-0.355168	0.0742762	-4.78172	1.73798e-06	2.39954e-05	ENSMUSG00000056612	18938	Ppp1r14b	protein_coding	19	6952336	6954692	6086.42	6599.02	6541.86	6312.89	6491.57	5631.11	8712.7	7986.56	7657.7	7592.49	7677.38	8552.81
1169	ENSMUSG00000041040	2610.8	-0.337921	0.0706984	-4.77975	1.75512e-06	2.41978e-05	ENSMUSG00000041040	72750	Fam117b	protein_coding	1	59952165	60024505	2475.2	2513.33	2546.26	2241.62	2423.96	2687.47	3501.2	3563.31	2995.52	2797.33	3076.8	2882
1170	ENSMUSG00000050953	3216.57	0.732534	0.153265	4.77953	1.75709e-06	2.42043e-05	ENSMUSG00000050953	14609	Gja1	protein_coding	10	56253426	56278609	4659.32	5134.25	3064.24	2914.84	4804.48	4520.7	2721.84	2895.38	2020.61	1936.61	2784.22	2748.04
1171	ENSMUSG00000035305	20.8662	1.82307	0.381605	4.77739	1.77584e-06	2.44309e-05	ENSMUSG00000035305	26563	Ror1	protein_coding	4	99952988	100301962	19.5359	31.1453	30.4698	25.5768	45.7206	49.0049	10.7498	1.0213	13.1471	6.30231	18.7253	7.76558
1172	ENSMUSG00000054958	17.9523	2.98684	0.625253	4.77701	1.7792e-06	2.44309e-05	ENSMUSG00000054958	230718	Nt5c1a	protein_coding	4	123095297	123110068	125.03	121.75	15.2349	31.9709	15.2402	36.7537	13.9747	14.2982	4.04527	1.80066	5.85166	3.88279
1173	ENSMUSG00000021375	1722.37	-0.488776	0.102318	-4.77702	1.77908e-06	2.44309e-05	ENSMUSG00000021375	16553	Kif13a	protein_coding	13	46902563	47083343	1430.03	1277.9	1387.39	1432.3	1612.41	1783.11	2038.16	2178.43	2009.49	1910.5	2344.18	2041.38
1174	ENSMUSG00000046169	171.51	-1.35459	0.283566	-4.77697	1.7796e-06	2.44309e-05	ENSMUSG00000046169	108154	Adamts6	protein_coding	13	104424343	104633203	85.9581	98.1548	87.3467	103.22	74.6771	104.692	389.142	314.56	132.483	154.857	211.83	213.553
1175	ENSMUSG00000033715	31.9124	1.33577	0.279679	4.77609	1.78739e-06	2.45104e-05	ENSMUSG00000033715	105387	Akr1c14	protein_coding	13	4099011	4140688	43.9558	41.527	35.5481	57.5477	38.1005	46.7774	8.59982	25.5325	22.249	21.6079	15.2143	10.6777
1176	ENSMUSG00000001870	5517.77	-1.17759	0.246567	-4.77597	1.78844e-06	2.45104e-05	ENSMUSG00000001870	268977	Ltbp1	protein_coding	17	75312563	75699507	2452.74	2626.59	4963.53	4877.85	5708.22	5775.9	7612.99	8818.91	7953.01	7364.7	14246.5	13732.5
1177	ENSMUSG00000020435	53.3831	2.74541	0.575022	4.77445	1.802e-06	2.46753e-05	ENSMUSG00000020435	74309	Osbp2	protein_coding	11	3653731	3813903	235.408	268.982	27.4228	58.4612	70.105	46.7774	40.8492	29.6177	8.09055	2.70099	12.8737	11.6484
1178	ENSMUSG00000031503	6696.48	-0.461111	0.0965829	-4.77425	1.80379e-06	2.46789e-05	ENSMUSG00000031503	12827	Col4a2	protein_coding	8	11362805	11499287	5716.21	6323.44	5765.9	5200.3	6044.27	6154.57	9612.45	9438.84	6920.45	6530.1	8369.05	7594.73
1179	ENSMUSG00000017837	2806.48	-0.302539	0.063378	-4.77357	1.80992e-06	2.47417e-05	ENSMUSG00000017837	71966	Nkiras2	protein_coding	11	100510070	100518433	2352.13	2554.86	2513.76	2434.36	2549.69	2307.69	3076.59	3177.26	2986.42	3026.91	2879.02	3001.4
1180	ENSMUSG00000025487	4443	0.288124	0.0603772	4.77207	1.82346e-06	2.49057e-05	ENSMUSG00000025487	23997	Psmd13	protein_coding	7	140461881	140478556	4949.43	5123.87	5286.51	4869.63	5268.54	4705.59	4624.55	4414.05	4091.79	3953.35	3819.96	3835.22
1181	ENSMUSG00000006005	9199.11	-0.317774	0.0666001	-4.77137	1.82974e-06	2.49556e-05	ENSMUSG00000006005	108989	Tpr	protein_coding	1	150268589	150325686	7238.06	7396.53	7777.92	7535.1	8843.14	9215.15	10225.2	10204.8	9196.93	8895.27	11011.7	10304.9
1182	ENSMUSG00000029648	283.756	-0.639626	0.134056	-4.77132	1.83021e-06	2.49556e-05	ENSMUSG00000029648	14254	Flt1	protein_coding	5	147498414	147662821	266.665	312.397	412.358	384.565	370.337	347.489	539.639	663.844	542.067	536.597	537.182	443.609
1183	ENSMUSG00000087088	196.797	1.9614	0.411146	4.77057	1.83705e-06	2.50276e-05	ENSMUSG00000087088	102631889	Gm16638	lncRNA	7	83246169	83281088	273.503	192.534	443.843	573.65	231.651	281.778	21.4996	28.5964	141.585	168.362	71.3903	80.5679
1184	ENSMUSG00000005802	6632.4	-0.498272	0.104503	-4.76801	1.8605e-06	2.53258e-05	ENSMUSG00000005802	22785	Slc30a4	protein_coding	2	122523153	122544583	5549.18	6960.5	5390.1	5221.31	5937.59	5779.24	9318.98	8715.76	6187.25	6372.54	9159.02	9459.44
1185	ENSMUSG00000006403	52.1616	1.31338	0.275489	4.76746	1.86568e-06	2.53748e-05	ENSMUSG00000006403	240913	Adamts4	protein_coding	1	171077990	171088206	64.4686	50.965	27.4228	26.4902	36.5765	31.185	26.8744	19.4047	8.09055	14.4053	18.7253	8.73627
1186	ENSMUSG00000116673	334.896	0.501992	0.105306	4.76697	1.87014e-06	2.5414e-05	ENSMUSG00000116673	NA	A630089N07Rik	protein_coding	16	97802510	97883650	240.292	251.994	235.633	245.72	242.319	223.863	179.521	186.898	116.302	191.77	186.083	157.253
1187	ENSMUSG00000054942	1533.82	-0.367451	0.0771109	-4.76523	1.88635e-06	2.56127e-05	ENSMUSG00000054942	215708	Miga1	protein_coding	3	151979486	152046044	1524.78	1500.64	1334.58	1299.85	1149.87	1213.99	1787.69	1761.74	1694.97	1669.21	1734.43	1701.63
1188	ENSMUSG00000019577	47.5497	-1.47924	0.310701	-4.76098	1.92652e-06	2.61362e-05	ENSMUSG00000019577	27273	Pdk4	protein_coding	6	5483351	5496309	27.3503	33.0329	68.0492	52.9804	44.9586	41.2087	89.2232	91.9169	168.89	178.265	105.33	111.63
1189	ENSMUSG00000036086	645.858	0.673718	0.141615	4.75739	1.9611e-06	2.65829e-05	ENSMUSG00000036086	226409	Zranb3	protein_coding	1	127881921	128030784	552.867	573.828	635.803	631.198	813.066	784.079	290.244	315.581	443.969	522.192	466.963	462.052
1190	ENSMUSG00000028059	4608.15	-0.504924	0.106147	-4.75684	1.96643e-06	2.66328e-05	ENSMUSG00000028059	16800	Arhgef2	protein_coding	3	88513273	88555359	4095.71	4118.73	4016.93	4132.47	4227.64	4802.48	6761.61	7037.77	4398.22	4375.61	6583.12	6880.3
1191	ENSMUSG00000026657	1802.98	-0.91175	0.191826	-4.75302	2.00402e-06	2.70963e-05	ENSMUSG00000026657	209630	Frmd4a	protein_coding	2	4022528	4618854	1532.59	1474.21	1393.48	1453.31	1600.22	1731.88	4531.03	4367.07	1578.67	1648.51	2565.37	2591.76
1192	ENSMUSG00000023330	874.605	0.48359	0.101747	4.75285	2.0057e-06	2.70963e-05	ENSMUSG00000023330	69185	Dtwd1	protein_coding	2	125994061	126007199	985.588	1307.16	949.641	851.341	1199.4	1015.74	779.359	758.825	656.346	690.554	802.848	827.034
1193	ENSMUSG00000019947	2671.03	-0.529124	0.111327	-4.75289	2.0053e-06	2.70963e-05	ENSMUSG00000019947	71371	Arid5b	protein_coding	10	67928350	68114570	2042.48	2012.17	2579.77	2445.32	2026.19	2267.59	3157.21	3229.35	3808.62	3534.7	2911.79	2653.89
1194	ENSMUSG00000032492	10.3169	2.17915	0.458577	4.75198	2.01433e-06	2.71901e-05	ENSMUSG00000032492	19228	Pth1r	protein_coding	9	110551153	110576213	11.7216	12.2694	15.2349	7.30764	15.2402	16.7062	1.07498	2.0426	7.07923	2.70099	2.34066	1.94139
1195	ENSMUSG00000022263	2340.42	-0.372617	0.0784158	-4.75181	2.01609e-06	2.7191e-05	ENSMUSG00000022263	223435	Trio	protein_coding	15	27730737	28025934	2086.44	1972.53	2277.11	2395.99	1989.61	2250.89	2579.95	2672.74	2972.26	2933.28	2704.64	2927.62
1196	ENSMUSG00000024835	9091.46	-0.253824	0.0534828	-4.7459	2.07577e-06	2.79725e-05	ENSMUSG00000024835	23789	Coro1b	protein_coding	19	4198618	4204034	7141.36	7457.88	9025.15	8584.66	8571.86	7905.39	9589.88	9540.97	10030.3	9978.36	9417.66	9496.33
1197	ENSMUSG00000000148	983.82	-0.284393	0.0599573	-4.74326	2.10308e-06	2.82945e-05	ENSMUSG00000000148	231841	Brat1	protein_coding	5	140690766	140705134	778.507	837.147	885.655	864.129	844.308	879.861	921.256	903.849	1113.46	1038.98	1083.73	1134.74
1198	ENSMUSG00000024732	690.543	-0.361473	0.0762078	-4.74325	2.10317e-06	2.82945e-05	ENSMUSG00000024732	108673	Ccdc86	protein_coding	19	10918845	10926630	588.031	579.491	524.08	574.564	525.787	580.263	813.758	782.315	626.006	587.016	753.694	771.704
1199	ENSMUSG00000087475	8.06597	4.68986	0.989275	4.74071	2.12975e-06	2.86282e-05	ENSMUSG00000087475	71045	4933406I18Rik	lncRNA	7	113914714	114014396	1.95359	0	8.12527	5.48073	6.8581	6.68249	0	0	0	0	0	0
1200	ENSMUSG00000021540	2487.36	-0.209512	0.0441969	-4.74042	2.13276e-06	2.86447e-05	ENSMUSG00000021540	17129	Smad5	protein_coding	13	56850823	56890190	2362.87	2226.42	2386.8	2390.51	2321.08	2410.15	2761.62	2745.25	2740.67	2687.49	2676.55	2686.89
1201	ENSMUSG00000043445	2003.87	0.507614	0.107153	4.73727	2.16616e-06	2.90691e-05	ENSMUSG00000043445	67078	Pgp	protein_coding	17	24689366	24692084	2502.55	2519.94	2548.29	2335.71	2628.18	2446.91	1546.89	1476.8	1967.01	1846.58	1773.05	1926.83
1202	ENSMUSG00000010601	103.43	1.48325	0.313144	4.73664	2.17291e-06	2.91354e-05	ENSMUSG00000010601	75761	Apol7a	protein_coding	15	77272419	77283310	63.4918	71.7285	132.036	116.009	167.642	144.787	18.2746	19.4047	42.4754	59.4218	52.6649	56.3004
1203	ENSMUSG00000025147	1323.16	0.375057	0.0791921	4.73604	2.17929e-06	2.91967e-05	ENSMUSG00000025147	101513	Mob2	protein_coding	7	141562272	141614802	1250.3	1386.44	1589.51	1581.19	1552.98	1407.78	1072.83	1052.96	1285.39	1260.46	1022.87	1064.85
1204	ENSMUSG00000014195	4236.38	-0.235856	0.0498277	-4.73344	2.20748e-06	2.95498e-05	ENSMUSG00000014195	56354	Dnajc7	protein_coding	11	100473644	100511014	4289.11	3795.95	3643.17	4164.44	3631.74	4056.27	4870.72	4652.02	4175.73	4366.6	4828.79	4873.87
1205	ENSMUSG00000039844	3649.44	-0.372965	0.0787964	-4.73327	2.20934e-06	2.95502e-05	ENSMUSG00000039844	107746	Rapgef1	protein_coding	2	29509732	29630990	3130.63	2941.81	3328.32	3433.68	3639.36	3749.99	4287.01	4223.07	4348.67	3893.93	4602.92	4836.01
1206	ENSMUSG00000072235	4700.24	-1.09137	0.230616	-4.73242	2.21854e-06	2.96485e-05	ENSMUSG00000072235	22142	Tuba1a	protein_coding	15	98847718	98851584	3031.98	3329.71	4394.76	3948.87	4125.53	3555.08	10478.9	10414.2	7407.91	6762.38	6271.81	6364.86
1207	ENSMUSG00000078952	15.487	2.09355	0.442711	4.72893	2.25703e-06	3.01379e-05	ENSMUSG00000078952	NA	Lncenc1	lncRNA	13	97571455	97645404	35.1647	37.7519	20.3132	22.8364	27.4324	36.7537	3.22493	13.2769	11.1245	10.804	2.34066	0.970697
1208	ENSMUSG00000041426	1281.13	0.389029	0.0822899	4.72754	2.27256e-06	3.03202e-05	ENSMUSG00000041426	227095	Hibch	protein_coding	1	52884088	52960145	1508.17	1357.18	1573.26	1815.95	1331.99	1563.7	1020.15	1050.92	1322.8	1330.69	1072.02	1185.22
1209	ENSMUSG00000025197	5.42995	4.61208	0.975992	4.72553	2.29511e-06	3.05957e-05	ENSMUSG00000025197	226143	Cyp2c23	protein_coding	19	43993461	44017647	5.86078	4.71898	3.04698	3.65382	3.81005	6.68249	0	0	0	0	0	0
1210	ENSMUSG00000026812	1999.65	-0.221482	0.0468764	-4.7248	2.30338e-06	3.06806e-05	ENSMUSG00000026812	64930	Tsc1	protein_coding	2	28531240	28581179	1692.79	1626.16	1676.85	1719.12	1674.14	1893.37	2003.76	1942.51	2018.59	1926.71	2052.76	2039.43
1211	ENSMUSG00000026347	13.6585	2.55414	0.540607	4.72457	2.30601e-06	3.06903e-05	ENSMUSG00000026347	72160	Tmem163	protein_coding	1	127414283	127607285	39.0719	42.4708	25.3915	32.8844	32.0045	27.8437	5.37489	22.4686	3.03395	0	2.34066	0.970697
1212	ENSMUSG00000075420	1931.74	1.53763	0.325775	4.71993	2.35922e-06	3.13726e-05	ENSMUSG00000075420	68528	Smim6	protein_coding	11	115802843	115804746	1787.54	1577.08	2109.52	2061.67	2060.48	1856.62	150.497	171.578	1126.61	1141.62	606.232	747.437
1213	ENSMUSG00000020333	25.675	-2.4592	0.52111	-4.71916	2.36823e-06	3.14664e-05	ENSMUSG00000020333	216739	Acsl6	protein_coding	11	54194624	54255582	11.7216	27.3701	7.10961	7.30764	10.6682	16.7062	170.921	158.301	12.1358	20.7076	32.7693	49.5056
1214	ENSMUSG00000039262	7821.22	-0.325641	0.0690242	-4.71779	2.38424e-06	3.1653e-05	ENSMUSG00000039262	227723	Prrc2b	protein_coding	2	32041094	32124549	6914.74	6323.44	6631.24	6971.49	6803.99	8132.59	8967.47	9225.39	8524.4	8312.75	8916.76	8406.24
1215	ENSMUSG00000026960	2238.77	0.294597	0.0624532	4.71709	2.39246e-06	3.1736e-05	ENSMUSG00000026960	65103	Arl6ip6	protein_coding	2	53081738	53109232	2609.02	2843.66	2419.3	2348.49	2678.47	2239.75	2122.01	2088.56	2023.65	2133.78	1941.58	2035.55
1216	ENSMUSG00000064357	780.573	6.56908	1.39365	4.71358	2.43399e-06	3.22603e-05	ENSMUSG00000064357	17705	mt-Atp6	protein_coding	MT	7927	8607	24.4199	9564.43	8853.5	3.65382	15.2402	26.73	3.22493	3.0639	10.1132	0.900331	176.72	0.970697
1217	ENSMUSG00000026317	1403.96	-0.718044	0.152361	-4.71276	2.4438e-06	3.23638e-05	ENSMUSG00000026317	26889	Cln8	protein_coding	8	14931335	14951720	1216.11	1461.94	1027.85	1073.31	1170.45	1090.36	2404.73	2383.71	1193.36	1160.53	2163.94	2277.26
1218	ENSMUSG00000023990	359.289	0.55765	0.118382	4.7106	2.46988e-06	3.26555e-05	ENSMUSG00000023990	21425	Tfeb	protein_coding	17	48047955	48103344	453.234	422.821	452.984	414.709	422.916	472.229	232.195	265.538	402.505	390.744	221.193	275.678
1219	ENSMUSG00000036438	32104.6	0.359523	0.0763199	4.71074	2.46818e-06	3.26555e-05	ENSMUSG00000036438	12314	Calm2	protein_coding	17	87740840	87754363	30089.2	35752.9	40755.4	36159.1	38747.5	32072.6	27094.8	26435.3	27672.7	30966.9	26648.5	27648.4
1220	ENSMUSG00000040447	145.308	1.04109	0.221056	4.7096	2.48206e-06	3.27897e-05	ENSMUSG00000040447	216892	Spns2	protein_coding	11	72342464	72380730	92.7957	85.8855	89.378	86.7783	54.8648	72.3936	36.5492	44.9371	53.5999	41.4152	24.577	32.033
1221	ENSMUSG00000032496	295.468	4.16142	0.884016	4.70741	2.50889e-06	3.31169e-05	ENSMUSG00000032496	17002	Ltf	protein_coding	9	110848339	110871835	43.9558	56.6278	14.2192	22.8364	4.57206	6.68249	3.22493	4.08519	0	0	1.17033	0
1222	ENSMUSG00000045482	4658.69	-0.346879	0.0737069	-4.70619	2.52393e-06	3.32882e-05	ENSMUSG00000045482	100683	Trrap	protein_coding	5	144704542	144796588	4163.11	3654.38	3846.3	4124.25	3628.7	4350.3	4915.87	5185.13	4945.35	5096.77	5123.71	4955.41
1223	ENSMUSG00000035403	20.122	4.18686	0.889729	4.70578	2.529e-06	3.33278e-05	ENSMUSG00000035403	241324	Crb2	protein_coding	2	37666261	37689115	13.6751	13.2131	16.2505	9.13456	14.4782	7.79624	0	1.0213	2.02264	0	1.17033	0
1224	ENSMUSG00000037991	119.559	1.11528	0.237041	4.705	2.53867e-06	3.34279e-05	ENSMUSG00000037991	223970	Rmi2	protein_coding	16	10652923	10710830	168.009	139.682	136.098	137.932	220.221	219.408	59.1238	39.8306	91.0186	90.0331	91.2859	99.9818
1225	ENSMUSG00000026546	50.2393	0.806669	0.171508	4.70339	2.55882e-06	3.36658e-05	ENSMUSG00000026546	71870	Cfap45	protein_coding	1	172348368	172373437	109.401	110.424	83.2841	92.259	128.018	108.034	37.6242	51.0649	59.6678	61.2225	88.9452	64.066
1226	ENSMUSG00000021597	842.795	0.318458	0.0677133	4.70304	2.5632e-06	3.36958e-05	ENSMUSG00000021597	105377	Slf1	protein_coding	13	77191207	77283592	833.207	804.115	907.999	859.562	939.559	908.819	607.363	728.186	629.04	739.171	820.403	691.136
1227	ENSMUSG00000040710	368.186	1.67691	0.356691	4.70129	2.5852e-06	3.39573e-05	ENSMUSG00000040710	20452	St8sia4	protein_coding	1	95515407	95595296	1176.06	1305.27	745.494	663.169	534.17	571.353	488.04	442.222	198.218	202.574	121.715	109.689
1228	ENSMUSG00000020329	1113.11	-0.308368	0.0656024	-4.70055	2.59459e-06	3.40529e-05	ENSMUSG00000020329	216151	Polrmt	protein_coding	10	79571957	79582415	1068.62	1016.47	991.283	1008.45	1056.15	1054.72	1471.64	1401.22	1214.59	1141.62	1184.38	1260.94
1229	ENSMUSG00000041625	567.065	0.485829	0.103366	4.70007	2.60073e-06	3.41058e-05	ENSMUSG00000041625	223267	Ggact	protein_coding	14	123053635	123151169	497.189	427.54	495.642	506.968	493.783	541.282	299.919	259.41	437.901	425.856	347.589	341.685
1230	ENSMUSG00000026185	2845.64	2.4898	0.529832	4.69923	2.61148e-06	3.41911e-05	ENSMUSG00000026185	16011	Igfbp5	protein_coding	1	72897091	72914043	4536.24	3203.24	4269.83	4163.53	6765.13	8336.41	187.046	272.687	1319.77	1511.66	1230.02	1046.41
1231	ENSMUSG00000047044	2282.56	0.666806	0.141896	4.69924	2.6113e-06	3.41911e-05	ENSMUSG00000047044	225995	D030056L22Rik	protein_coding	19	18690557	18695792	1986.8	2300.03	1954.13	1674.36	1969.8	1803.16	1463.04	1373.65	941.537	923.739	1371.63	1291.03
1232	ENSMUSG00000040659	3293.67	0.224305	0.047739	4.69857	2.61985e-06	3.42728e-05	ENSMUSG00000040659	27984	Efhd2	protein_coding	4	141585453	141602231	4106.45	4311.26	4446.56	4401.94	4461.57	4134.23	3801.12	3888.08	4051.34	3698.56	3440.78	3260.57
1233	ENSMUSG00000057914	800.487	-0.256139	0.054545	-4.69592	2.65409e-06	3.46084e-05	ENSMUSG00000057914	12296	Cacnb2	protein_coding	2	14607899	14992719	916.235	823.934	887.686	918.023	898.411	966.734	1158.83	1159.17	975.922	1072.29	1053.3	1040.59
1234	ENSMUSG00000028035	2500.59	-0.62324	0.132707	-4.69635	2.64854e-06	3.46084e-05	ENSMUSG00000028035	67035	Dnajb4	protein_coding	3	151884148	151915939	2100.11	2193.38	2741.26	2705.66	2734.09	2718.66	3227.08	3248.75	4029.09	4236.96	4468.33	4192.44
1235	ENSMUSG00000074158	166.248	0.583314	0.124217	4.69593	2.65401e-06	3.46084e-05	ENSMUSG00000074158	208111	Zfp976	protein_coding	7	42258950	42292012	211.965	218.961	253.915	295.96	222.507	202.702	160.172	147.067	169.901	199.873	136.929	123.279
1236	ENSMUSG00000113017	7.45378	-3.10501	0.66119	-4.69609	2.6519e-06	3.46084e-05	ENSMUSG00000113017	NA	Gm46401	lncRNA	13	5965792	6064284	0.976796	2.83139	2.03132	0	4.57206	0	5.37489	14.2982	16.1811	9.00331	21.066	28.1502
1237	ENSMUSG00000032740	2245.27	-0.392614	0.083622	-4.69511	2.66468e-06	3.47184e-05	ENSMUSG00000032740	108686	Ccdc88a	protein_coding	11	29323658	29460808	1846.15	1981.03	2138.98	2217.87	2264.7	2192.97	2607.9	2657.42	2548.52	2676.68	3223.09	2885.88
1238	ENSMUSG00000024335	8564.21	-0.197505	0.042081	-4.69346	2.68628e-06	3.49715e-05	ENSMUSG00000024335	14312	Brd2	protein_coding	17	34330997	34341608	7557.47	7458.82	8100.9	8274.99	7911.96	8309.68	8463.3	8761.72	9670.23	9143.76	9300.63	9255.6
1239	ENSMUSG00000002602	24082.6	-0.491589	0.104755	-4.69274	2.69567e-06	3.50654e-05	ENSMUSG00000002602	26362	Axl	protein_coding	7	25456698	25488130	26619.7	28084.5	24814.6	24065.9	28586.8	29288.2	47265.7	47967.3	30622.7	28710.6	36849.1	35598.4
1240	ENSMUSG00000037474	1005.12	0.854243	0.182063	4.69201	2.70531e-06	3.51625e-05	ENSMUSG00000037474	76843	Dtl	protein_coding	1	191269468	191307656	1280.58	1221.27	1095.9	1148.21	1606.32	1500.22	512.764	568.863	772.647	783.288	869.557	836.741
1241	ENSMUSG00000103067	198.491	4.87332	1.03922	4.68942	2.73974e-06	3.55551e-05	ENSMUSG00000103067	NA	Gm30414	lncRNA	1	7568192	7588373	465.932	495.493	87.3467	110.528	32.0045	26.73	15.0497	23.4899	1.01132	0.900331	1.17033	0
1242	ENSMUSG00000026709	1180.35	0.490846	0.104671	4.68941	2.73993e-06	3.55551e-05	ENSMUSG00000026709	226539	Dars2	protein_coding	1	160868171	160898228	1155.55	1293.94	1206.6	1087.01	1496.59	1385.5	824.508	862.997	935.469	841.809	992.442	970.697
1243	ENSMUSG00000035623	2610.19	-0.257497	0.0549235	-4.68829	2.75493e-06	3.5721e-05	ENSMUSG00000035623	233532	Rsf1	protein_coding	7	97229096	97341985	2228.07	2242.46	2162.34	2206	2271.55	2440.22	3014.24	2850.44	2509.08	2462.4	2891.89	2475.28
1244	ENSMUSG00000039354	1560.59	-0.304088	0.0648684	-4.68777	2.76202e-06	3.5778e-05	ENSMUSG00000039354	54380	Smarcal1	protein_coding	1	72622410	72672293	1261.04	1145.77	1343.72	1359.22	1418.86	1499.11	1481.32	1569.74	1766.77	1674.62	1693.47	1722.99
1245	ENSMUSG00000053004	165.981	0.623287	0.132964	4.68764	2.76377e-06	3.5778e-05	ENSMUSG00000053004	15465	Hrh1	protein_coding	6	114374897	114460257	216.849	262.375	206.179	213.749	243.843	204.93	106.423	132.769	127.426	125.146	187.253	198.022
1246	ENSMUSG00000027800	42886.5	-0.651925	0.139078	-4.68747	2.76608e-06	3.57793e-05	ENSMUSG00000027800	17112	Tm4sf1	protein_coding	3	57193032	57209409	28351.5	35936	28724.9	25517.4	31858.9	25112.8	57252.2	52115.9	35301.1	39710	45307.1	46076.1
1247	ENSMUSG00000000134	1400.22	-0.383107	0.0817648	-4.68548	2.79307e-06	3.60993e-05	ENSMUSG00000000134	209446	Tfe3	protein_coding	X	7628799	7641441	1319.65	1264.69	1162.93	1154.61	1267.99	1269.67	1899.49	1787.27	1342.02	1353.2	1668.89	1655.04
1248	ENSMUSG00000050567	1563.4	-0.418401	0.089342	-4.68314	2.82517e-06	3.6485e-05	ENSMUSG00000050567	103806	Maml1	protein_coding	11	50146461	50183138	1186.81	1275.07	1306.14	1330.9	1323.61	1421.14	1753.29	1701.48	1598.89	1433.33	1982.54	2015.17
1249	ENSMUSG00000028416	7262.11	0.338434	0.072352	4.6776	2.90253e-06	3.74541e-05	ENSMUSG00000028416	12017	Bag1	protein_coding	4	40936398	40948294	7547.71	8183.66	7773.86	7345.1	8476.61	7583.51	5443.69	5419.01	7318.91	7306.18	5813.04	5797.97
1250	ENSMUSG00000067847	1809.84	0.38301	0.0818982	4.67666	2.91579e-06	3.7595e-05	ENSMUSG00000067847	67067	Romo1	protein_coding	2	155985959	155987717	2097.18	2202.82	1842.41	1961.19	1819.68	1620.5	1703.84	1491.1	1487.65	1508.05	1281.51	1380.33
1251	ENSMUSG00000038540	23.0097	2.71998	0.582464	4.66977	3.01531e-06	3.88471e-05	ENSMUSG00000038540	233424	Tmc3	protein_coding	7	83234135	83274822	35.1647	47.1898	50.783	42.9324	64.0089	84.6449	1.07498	7.14909	8.09055	7.20265	15.2143	10.6777
1252	ENSMUSG00000028622	1349.34	-0.235799	0.0505125	-4.66813	3.03954e-06	3.91281e-05	ENSMUSG00000028622	56280	Mrpl37	protein_coding	4	106913071	106924065	1361.65	1375.11	1279.73	1424.08	1414.29	1376.59	1645.79	1690.25	1581.7	1490.05	1606.87	1684.16
1253	ENSMUSG00000059552	3738.88	-0.312705	0.0670255	-4.66546	3.07933e-06	3.96086e-05	ENSMUSG00000059552	22059	Trp53	protein_coding	11	69471185	69482699	3374.83	2942.76	2991.12	3131.33	3061	3432.57	4134.37	4014.73	3718.62	3441.06	4103.18	4104.11
1254	ENSMUSG00000072825	7410.81	-0.256932	0.0551293	-4.66053	3.15394e-06	4.05359e-05	ENSMUSG00000072825	217882	Cep170b	protein_coding	12	112686889	112713026	6893.25	6817.98	6884.14	6874.67	7204.81	7759.48	8216.06	7995.75	8817.68	7923.81	9002.2	8750.83
1255	ENSMUSG00000036264	12.244	3.37806	0.724906	4.66	3.16216e-06	4.06091e-05	ENSMUSG00000036264	320027	Fstl4	protein_coding	11	52655461	53079365	86.9349	95.3234	11.1723	9.13456	19.0503	16.7062	8.59982	9.19169	2.02264	0	2.34066	0.970697
1256	ENSMUSG00000087461	111.533	2.12285	0.455589	4.65957	3.16878e-06	4.06618e-05	ENSMUSG00000087461	329387	C230014O12Rik	lncRNA	2	33908301	33997747	37.1183	24.5387	102.582	95.9128	126.494	93.5549	6.44987	3.0639	27.3056	26.1096	33.9396	13.5898
1257	ENSMUSG00000010751	2381.44	-1.34824	0.28936	-4.65939	3.17152e-06	4.06645e-05	ENSMUSG00000010751	79202	Tnfrsf22	protein_coding	7	143188543	143203398	2454.69	2439.71	1221.84	1254.17	1181.12	1396.64	7821.54	7695.49	2187.48	2284.14	2667.19	2672.33
1258	ENSMUSG00000060671	2572.87	-0.469805	0.100875	-4.65729	3.204e-06	4.10483e-05	ENSMUSG00000060671	54667	Atp8b2	protein_coding	3	89846788	89870815	2321.84	2262.28	2806.27	2881.04	2564.93	2611.74	3107.76	3355.99	4128.2	3842.61	3507.49	3450.83
1259	ENSMUSG00000040596	1966.41	-0.62128	0.133463	-4.65508	3.23862e-06	4.14589e-05	ENSMUSG00000040596	71592	Pogk	protein_coding	1	166212191	166237432	1851.03	1715.82	1467.63	1390.28	1359.43	1515.81	3007.79	3229.35	1869.93	1791.66	2161.6	2245.22
1260	ENSMUSG00000021591	1284.09	0.642209	0.137998	4.65374	3.25963e-06	4.16949e-05	ENSMUSG00000021591	93692	Glrx	protein_coding	13	75987987	75998273	1093.04	1168.42	979.095	947.253	1024.9	809.695	777.209	756.782	699.832	704.059	463.452	457.198
1261	ENSMUSG00000000561	2601.83	-0.223592	0.048055	-4.65284	3.27401e-06	4.18455e-05	ENSMUSG00000000561	70465	Wdr77	protein_coding	3	105866685	105877353	2511.34	2291.54	2168.43	2313.78	2146.58	2175.15	2653.05	2641.08	2505.04	2558.74	2730.38	2800.46
1262	ENSMUSG00000006154	555.791	-0.867221	0.186398	-4.65253	3.27895e-06	4.18754e-05	ENSMUSG00000006154	67425	Eps8l1	protein_coding	7	4463673	4483486	305.737	265.207	407.279	470.43	291.088	341.921	556.839	596.438	680.617	746.374	621.446	594.067
1263	ENSMUSG00000097639	4.81418	3.31964	0.713769	4.65087	3.3054e-06	4.21799e-05	ENSMUSG00000097639	78706	Platr4	lncRNA	3	41415560	41447628	18.5591	24.5387	11.1723	8.2211	21.3363	20.0475	5.37489	2.0426	0	0	2.34066	0.970697
1264	ENSMUSG00000027698	2678.22	0.259151	0.0557233	4.65067	3.30859e-06	4.21871e-05	ENSMUSG00000027698	320024	Nceh1	protein_coding	3	27237114	27338757	2527.95	2923.88	2873.3	2682.82	3047.28	3096.22	2261.75	2354.09	2416.04	2285.04	2557.18	2459.75
1265	ENSMUSG00000038324	5491.68	-0.222023	0.0477846	-4.64633	3.37895e-06	4.30503e-05	ENSMUSG00000038324	56407	Trpc4ap	protein_coding	2	155476191	155534304	4713.04	4937	4711.64	4696.08	5200.72	5069.78	5752.21	5819.36	5797.89	5319.15	5841.13	5684.4
1266	ENSMUSG00000024277	2291.41	1.01186	0.217864	4.64447	3.40952e-06	4.34054e-05	ENSMUSG00000024277	212307	Mapre2	protein_coding	18	23885390	24026918	2327.71	2042.38	3179.01	3181.57	3426.76	4028.43	892.232	902.828	2344.24	2069.86	1524.94	1283.26
1267	ENSMUSG00000041920	177.076	-1.40217	0.302024	-4.64259	3.44065e-06	4.37672e-05	ENSMUSG00000041920	104681	Slc16a6	protein_coding	11	109341681	109364424	52.747	58.5154	103.597	110.528	76.9631	69.0524	83.8483	126.641	217.433	209.777	325.352	283.444
1268	ENSMUSG00000023959	168.839	0.744058	0.160381	4.63932	3.49552e-06	4.443e-05	ENSMUSG00000023959	224796	Clic5	protein_coding	17	44445659	44591059	226.617	195.366	206.179	198.22	161.546	193.792	115.023	116.428	127.426	132.349	119.374	94.1576
1269	ENSMUSG00000035910	118.597	2.25779	0.486684	4.63913	3.49879e-06	4.44366e-05	ENSMUSG00000035910	195208	Dcdc2a	protein_coding	13	25239987	25394689	134.798	158.558	178.756	149.807	91.4413	86.8724	36.5492	35.7455	36.4075	36.0132	11.7033	10.6777
1270	ENSMUSG00000031635	2238.83	1.23809	0.26699	4.63721	3.53147e-06	4.48163e-05	ENSMUSG00000031635	26359	Anxa10	protein_coding	8	62510076	62576184	1850.05	1650.7	2310.62	2631.67	2667.04	2313.26	711.635	784.357	599.712	803.095	1485.15	1307.53
1271	ENSMUSG00000027799	1500.43	-0.748435	0.161448	-4.63576	3.55624e-06	4.50952e-05	ENSMUSG00000027799	26422	Nbea	protein_coding	3	55532616	56091122	958.237	883.393	1259.42	1266.05	1085.87	1137.14	1510.34	1504.37	1957.91	1956.42	2144.05	1997.69
1272	ENSMUSG00000054162	265.529	2.60879	0.563536	4.62932	3.66877e-06	4.6449e-05	ENSMUSG00000054162	72902	Spock3	protein_coding	8	63404043	63810137	125.03	116.087	234.617	237.498	64.7709	91.3274	2.14996	9.19169	54.6112	47.7175	18.7253	9.70697
1273	ENSMUSG00000013483	390.77	0.496037	0.107149	4.62942	3.66684e-06	4.6449e-05	ENSMUSG00000013483	170720	Card14	protein_coding	11	119198594	119236201	601.707	552.121	477.36	580.958	419.106	475.571	400.967	381.966	395.425	389.843	312.479	320.33
1274	ENSMUSG00000043279	2454.43	-0.339688	0.0733841	-4.62891	3.67604e-06	4.64787e-05	ENSMUSG00000043279	384309	Trim56	protein_coding	5	137134498	137145063	1901.82	1998.02	2112.57	2028.78	2250.98	2514.84	2860.52	2821.85	2500.99	2328.26	2887.21	2809.2
1275	ENSMUSG00000057440	2031.98	0.531676	0.114861	4.62886	3.67688e-06	4.64787e-05	ENSMUSG00000057440	75739	Mpp7	protein_coding	18	7347959	7626866	1404.63	1481.76	1589.51	1403.98	1708.43	1750.81	810.533	883.423	1304.6	1292.87	1069.68	1096.89
1276	ENSMUSG00000021342	43.5425	-1.90054	0.410869	-4.62567	3.73397e-06	4.71633e-05	ENSMUSG00000021342	19109	Prl	protein_coding	13	27241553	27249188	14.6519	9.43796	3.04698	5.48073	18.2883	5.56874	41.9241	43.9158	9.10186	10.804	55.0056	54.359
1277	ENSMUSG00000035356	3439.06	0.442318	0.0956338	4.62512	3.74373e-06	4.72495e-05	ENSMUSG00000035356	80859	Nfkbiz	protein_coding	16	55631738	55659262	4932.82	4628.38	4058.57	4329.78	3446.57	3570.68	3491.53	3422.37	2380.64	2788.32	3173.94	3118.85
1278	ENSMUSG00000002455	3967.31	-0.281446	0.0608714	-4.62362	3.77094e-06	4.75558e-05	ENSMUSG00000002455	68879	Prpf6	protein_coding	2	181233661	181297453	3156.03	3329.71	3317.14	3205.32	3729.28	3665.35	4365.49	4403.84	3945.15	3643.64	4402.79	4043.92
1279	ENSMUSG00000019951	3789.61	-0.655432	0.141879	-4.61965	3.84383e-06	4.84371e-05	ENSMUSG00000019951	75089	Uhrf1bp1l	protein_coding	10	89580853	89655733	3131.61	3200.41	3004.32	2820.75	3266.74	3492.71	5771.56	5786.68	3267.57	3144.85	6019.02	5807.68
1280	ENSMUSG00000006342	11.0828	2.93807	0.636235	4.6179	3.87634e-06	4.88085e-05	ENSMUSG00000006342	71733	Susd2	protein_coding	10	75472540	75479842	15.6287	14.1569	9.14093	17.3557	5.33408	7.79624	1.07498	1.0213	1.01132	3.60132	0	1.94139
1281	ENSMUSG00000038816	4655.31	-0.405877	0.0879506	-4.61483	3.93411e-06	4.94974e-05	ENSMUSG00000038816	54366	Ctnnal1	protein_coding	4	56810935	56865188	5804.12	6392.33	6599.75	5511.79	7712.31	7006.59	8211.76	7819.06	8424.28	8813.34	9415.32	9025.54
1282	ENSMUSG00000024604	1830.01	-0.232481	0.0503966	-4.61304	3.96817e-06	4.98869e-05	ENSMUSG00000024604	66810	Rbm22	protein_coding	18	60693808	60705882	1756.28	1666.74	1650.45	1759.32	1791.49	1774.2	2057.51	2002.77	1935.66	1855.58	2139.37	2231.63
1283	ENSMUSG00000025314	2358.76	0.71513	0.155085	4.6112	4.00346e-06	5.02913e-05	ENSMUSG00000025314	19271	Ptprj	protein_coding	2	90260098	90410939	2237.84	1968.76	2552.35	2496.47	2466.63	2747.62	1019.08	1099.94	2124.78	1850.18	1402.06	1316.27
1284	ENSMUSG00000074604	4463.94	0.376396	0.0816652	4.60901	4.04596e-06	5.07856e-05	ENSMUSG00000074604	211666	Mgst2	protein_coding	3	51567781	51590098	4882.03	5073.85	5144.31	5161.94	4387.66	4059.61	3192.68	3198.71	3874.36	4372.91	3468.86	4005.1
1285	ENSMUSG00000022354	3669.37	0.219894	0.0477291	4.60712	4.08294e-06	5.12099e-05	ENSMUSG00000022354	66218	Ndufb9	protein_coding	15	58805605	58811337	3433.44	3710.06	3679.73	3862.09	3747.57	3461.53	3208.81	3095.56	3038	3190.77	2889.55	3376.08
1286	ENSMUSG00000109841	70.7383	1.27632	0.277163	4.60495	4.12574e-06	5.17065e-05	ENSMUSG00000109841	NA	E330011O21Rik	lncRNA	16	78047749	78099375	70.3293	49.0774	84.2997	84.0379	60.1989	46.7774	22.5745	13.2769	35.3961	45.0165	16.3847	29.1209
1287	ENSMUSG00000037989	39.3841	4.09737	0.890523	4.60109	4.20296e-06	5.26333e-05	ENSMUSG00000037989	75607	Wnk2	protein_coding	13	49189779	49301490	16.6055	13.2131	7.10961	18.2691	6.09609	8.90999	2.14996	2.0426	0	0	0	0
1288	ENSMUSG00000032239	2314.43	-0.296844	0.0645623	-4.5978	4.26979e-06	5.34171e-05	ENSMUSG00000032239	55934	Rp9	protein_coding	9	22322343	22381039	1979.97	2210.37	1921.63	1835.13	2170.21	2064.89	2750.87	2609.42	2327.04	2346.26	2470.57	2465.57
1289	ENSMUSG00000063445	576.544	0.597994	0.130064	4.59768	4.27217e-06	5.34171e-05	ENSMUSG00000063445	67824	Nmral1	protein_coding	16	4527923	4537220	727.713	789.014	792.214	791.966	874.788	795.216	351.518	384.008	582.519	583.414	653.045	597.949
1290	ENSMUSG00000026305	10278.9	-0.36399	0.0791806	-4.59696	4.28698e-06	5.35272e-05	ENSMUSG00000026305	16978	Lrrfip1	protein_coding	1	90926459	91056666	10163.6	9956.11	10446.1	10148.5	12171.6	11951.6	14168.2	14049	11930.5	11743	16046.4	15512.7
1291	ENSMUSG00000029096	116.367	-1.22839	0.26722	-4.59693	4.28762e-06	5.35272e-05	ENSMUSG00000029096	78558	Htra3	protein_coding	5	35809367	35837126	122.1	87.7731	147.271	123.317	101.347	85.7586	144.047	175.663	345.871	298.91	310.138	289.268
1292	ENSMUSG00000041438	1685.55	-0.459344	0.0999533	-4.59559	4.31533e-06	5.38315e-05	ENSMUSG00000041438	21771	Utp4	protein_coding	8	107620268	107649720	1450.54	1431.74	1266.53	1340.95	1434.1	1522.49	2223.05	2035.45	1511.92	1504.45	2168.63	2172.42
1293	ENSMUSG00000060568	35.3279	-1.57123	0.342297	-4.59023	4.42749e-06	5.51878e-05	ENSMUSG00000060568	226610	Fam78b	protein_coding	1	166828986	166918871	12.6984	16.0445	35.5481	43.8459	41.1486	23.3887	67.7236	110.3	66.747	71.1261	112.352	87.3627
1294	ENSMUSG00000113757	9.27249	-2.12352	0.462764	-4.58877	4.45858e-06	5.54895e-05	ENSMUSG00000113757	NA	Gm47507	lncRNA	13	5937108	5978044	5.86078	4.71898	5.0783	9.13456	4.57206	4.45499	20.4246	38.8093	11.1245	14.4053	35.11	28.1502
1295	ENSMUSG00000024735	11779.4	-0.240674	0.0524467	-4.58892	4.45536e-06	5.54895e-05	ENSMUSG00000024735	28000	Prpf19	protein_coding	19	10872595	10886923	8872.24	9286.01	10043.9	9880.85	8938.39	8685.01	10515.4	10557.2	11922.4	11127.2	10795.1	10900.9
1296	ENSMUSG00000021520	4291.21	0.351546	0.0766423	4.58684	4.50009e-06	5.59629e-05	ENSMUSG00000021520	67530	Uqcrb	protein_coding	13	67048681	67053442	4150.41	5082.34	4768.52	4230.21	4767.9	3737.74	3829.07	3474.46	2976.31	3760.68	3301.51	3614.88
1297	ENSMUSG00000027433	6492.37	-0.348896	0.0761064	-4.58432	4.55475e-06	5.65555e-05	ENSMUSG00000027433	24128	Xrn2	protein_coding	2	146854916	146919920	5807.05	5737.34	5663.32	5564.77	6173.05	6471.99	8663.25	8285.8	6515.92	6235.69	7859.95	7550.08
1298	ENSMUSG00000020974	574.128	0.77589	0.169245	4.58442	4.55246e-06	5.65555e-05	ENSMUSG00000020974	18974	Pole2	protein_coding	12	69248547	69274969	669.106	712.566	638.85	626.631	935.749	849.79	400.967	316.603	385.312	461.87	521.968	502.821
1299	ENSMUSG00000028793	1170.44	-0.705112	0.153947	-4.58024	4.64437e-06	5.75795e-05	ENSMUSG00000028793	75234	Rnf19b	protein_coding	4	128952064	128979679	1134.06	1344.91	1061.36	1023.98	1221.5	1177.23	2748.72	2701.34	1272.24	1296.48	1665.38	1669.6
1300	ENSMUSG00000022306	213.059	-1.35104	0.294963	-4.58037	4.6416e-06	5.75795e-05	ENSMUSG00000022306	22762	Zfpm2	protein_coding	15	40518431	40967988	168.986	238.78	203.132	197.306	189.741	226.091	755.709	748.612	336.769	311.514	502.073	467.876
1301	ENSMUSG00000057388	2125.28	0.405306	0.0885019	4.57963	4.65789e-06	5.77027e-05	ENSMUSG00000057388	67681	Mrpl18	protein_coding	17	13130236	13135232	1856.89	2084.85	2144.06	2139.31	2572.55	2156.22	1514.64	1525.82	1683.84	1801.56	1608.04	1648.24
1302	ENSMUSG00000029859	61.3068	2.05706	0.449418	4.57717	4.71303e-06	5.8341e-05	ENSMUSG00000029859	13835	Epha1	protein_coding	6	42335421	42350202	194.382	154.783	105.629	126.97	35.0525	57.9149	25.7995	32.6816	38.4301	32.4119	14.044	18.4432
1303	ENSMUSG00000030008	336.201	0.735432	0.160694	4.57661	4.72564e-06	5.84521e-05	ENSMUSG00000030008	73327	Pradc1	protein_coding	6	85423792	85428952	345.786	360.53	333.136	355.334	461.779	407.632	144.047	177.706	333.735	288.106	196.616	218.407
1304	ENSMUSG00000060317	14.2241	2.53145	0.554327	4.56671	4.95449e-06	6.12358e-05	ENSMUSG00000060317	209186	Acnat2	protein_coding	4	49379840	49408151	11.7216	8.49417	11.1723	3.65382	12.1922	17.82	0	0	2.02264	3.60132	3.511	1.94139
1305	ENSMUSG00000052525	12.9659	1.80787	0.395947	4.56595	4.97246e-06	6.14108e-05	ENSMUSG00000052525	70891	Spdya	protein_coding	17	71859056	71896528	11.7216	16.0445	18.2819	16.4422	19.8123	16.7062	0	4.08519	7.07923	8.10298	5.85166	2.91209
1306	ENSMUSG00000050856	2007.18	0.234685	0.0514078	4.56516	4.99124e-06	6.15956e-05	ENSMUSG00000050856	11958	Atp5k	protein_coding	5	108581110	108582314	2119.65	2029.16	1935.85	2075.37	2117.63	1894.49	1732.86	1705.57	1749.58	1699.82	1598.67	1859.86
1307	ENSMUSG00000070047	16029	-0.39514	0.0865601	-4.56492	4.99693e-06	6.16186e-05	ENSMUSG00000070047	14107	Fat1	protein_coding	8	45388484	45505294	14511.3	13442.5	12926.3	12309.7	12061.9	13359.4	15189.4	16723.8	18370.6	17100.9	18738.2	17254.1
1308	ENSMUSG00000038866	1345.13	-0.401284	0.087912	-4.56461	5.00423e-06	6.16615e-05	ENSMUSG00000038866	227449	Zcchc2	protein_coding	1	105918136	105961804	1313.79	1322.26	1201.52	1263.31	1202.45	1395.53	1757.59	1724.97	1467.42	1533.26	1808.16	1875.39
1309	ENSMUSG00000032312	3125.9	-0.31826	0.0697367	-4.56374	5.02507e-06	6.18709e-05	ENSMUSG00000032312	12988	Csk	protein_coding	9	57533929	57560914	2802.43	2494.45	2786.97	2723.92	2915.45	3151.91	3504.43	3456.07	3796.49	3461.77	3406.84	3412
1310	ENSMUSG00000028013	2681.7	-0.205742	0.0450943	-4.56249	5.05507e-06	6.21647e-05	ENSMUSG00000028013	74776	Ppa2	protein_coding	3	133015871	133083996	2517.2	2652.07	2437.58	2527.53	2644.18	2552.71	2835.79	2822.87	2884.28	3019.71	3008.92	3112.05
1311	ENSMUSG00000004263	4038.86	-0.284758	0.0624137	-4.56242	5.05664e-06	6.21647e-05	ENSMUSG00000004263	13498	Atn1	protein_coding	6	124719507	124733487	3860.3	3425.98	3786.38	3915.07	3714.8	4086.34	4553.61	4365.03	4929.17	4588.99	4688.35	4633.14
1312	ENSMUSG00000033732	4983.18	-0.405068	0.0887972	-4.56172	5.0736e-06	6.23256e-05	ENSMUSG00000033732	101943	Sf3b3	protein_coding	8	111536871	111573419	4635.88	4260.3	4077.87	4170.84	4426.52	4740.11	6985.21	6913.17	5073.78	4893.3	5626.96	5349.51
1313	ENSMUSG00000019303	214.213	0.80613	0.176756	4.56068	5.09877e-06	6.25872e-05	ENSMUSG00000019303	19183	Psmc3ip	protein_coding	11	100982649	100986262	206.104	271.813	265.087	244.806	346.715	305.167	125.772	136.854	135.517	144.953	176.72	218.407
1314	ENSMUSG00000030060	1148.9	-0.289299	0.0634612	-4.55867	5.1478e-06	6.31409e-05	ENSMUSG00000030060	232210	Hmces	protein_coding	6	87890917	87913611	1251.28	1286.39	1055.27	1120.81	1207.79	1124.89	1571.62	1562.59	1305.61	1282.07	1407.91	1487.11
1315	ENSMUSG00000027827	96.8817	-1.3825	0.303291	-4.55834	5.15587e-06	6.31918e-05	ENSMUSG00000027827	16497	Kcnab1	protein_coding	3	64856617	65285644	133.821	159.502	74.1431	76.7303	69.343	66.8249	412.792	392.179	183.049	207.076	163.847	154.341
1316	ENSMUSG00000074179	20.8265	3.60987	0.7926	4.55446	5.25193e-06	6.42714e-05	ENSMUSG00000074179	100042314	Gsta5	protein_coding	9	78197205	78212807	9.76796	10.3818	23.3602	21.9229	31.2424	27.8437	0	0	2.02264	1.80066	3.511	2.91209
1317	ENSMUSG00000090722	27.1321	1.59262	0.349672	4.55462	5.24805e-06	6.42714e-05	ENSMUSG00000090722	NA	Gm8378	lncRNA	12	91641586	91652887	12.6984	16.0445	23.3602	23.7498	32.0045	21.1612	6.44987	2.0426	6.06791	6.30231	14.044	8.73627
1318	ENSMUSG00000074221	1239.75	-0.416207	0.091389	-4.55424	5.25756e-06	6.42915e-05	ENSMUSG00000074221	243905	Zfp568	protein_coding	7	29683380	29727707	937.725	934.358	1006.52	1140.91	899.173	966.734	1207.2	1191.86	1373.37	1425.22	1288.54	1364.8
1319	ENSMUSG00000027792	1453.77	0.964597	0.211824	4.55376	5.26956e-06	6.43893e-05	ENSMUSG00000027792	12038	Bche	protein_coding	3	73543141	73615748	2288.63	2485.96	2854	2522.96	2944.41	2802.19	1284.6	1231.69	1299.54	1438.73	1654.85	1237.64
1320	ENSMUSG00000034342	2284.8	-0.333078	0.0731738	-4.55187	5.31705e-06	6.49203e-05	ENSMUSG00000034342	12402	Cbl	protein_coding	9	44054273	44145346	2269.1	2084.85	2074.99	2209.65	2049.05	2489.23	2960.49	3031.21	2528.3	2710	2723.36	2641.27
1321	ENSMUSG00000000184	21743.4	0.501068	0.110088	4.55154	5.32549e-06	6.49742e-05	ENSMUSG00000000184	12444	Ccnd2	protein_coding	6	127102125	127129156	30478	30229.8	22165.7	22565.1	27743.3	28361.6	17651.1	19142.2	17590.9	17376.4	22333.4	20051.7
1322	ENSMUSG00000051483	1531.78	0.710975	0.156308	4.54855	5.40155e-06	6.58524e-05	ENSMUSG00000051483	12408	Cbr1	protein_coding	16	93402741	93407393	1774.84	1555.38	1604.74	1492.59	2106.2	2135.06	1402.85	1204.11	1015.36	1065.09	954.991	875.569
1323	ENSMUSG00000109366	13.5268	-2.71306	0.596652	-4.54715	5.43777e-06	6.61937e-05	ENSMUSG00000109366	NA	Gm44698	lncRNA	7	19067003	19072345	4.88398	1.88759	3.04698	5.48073	5.33408	7.79624	66.6486	64.3418	10.1132	17.1063	15.2143	12.6191
1324	ENSMUSG00000108634	5.55444	4.48788	0.98696	4.54718	5.43707e-06	6.61937e-05	ENSMUSG00000108634	NA	Gm38534	lncRNA	11	88144194	88147818	19.5359	10.3818	2.03132	2.74037	6.8581	7.79624	0	1.0213	0	0	1.17033	0
1325	ENSMUSG00000062515	108.261	-2.44017	0.536693	-4.54668	5.44985e-06	6.62407e-05	ENSMUSG00000062515	11770	Fabp4	protein_coding	3	10269148	10273636	32.2343	32.0891	97.5033	84.9514	86.1072	55.6874	37.6242	72.5122	486.444	626.63	461.111	425.165
1326	ENSMUSG00000001741	13.6548	2.35076	0.517025	4.5467	5.44928e-06	6.62407e-05	ENSMUSG00000001741	16170	Il16	protein_coding	7	83292033	83394934	36.1415	42.4708	15.2349	11.8749	17.5262	17.82	11.8248	4.08519	4.04527	4.50165	2.34066	0.970697
1327	ENSMUSG00000054545	162.028	1.18296	0.260206	4.54624	5.46115e-06	6.6325e-05	ENSMUSG00000054545	94284	Ugt1a6a	protein_coding	1	88062531	88146719	143.589	124.581	170.631	172.643	177.549	191.565	21.4996	44.9371	85.9621	99.0364	99.4782	80.5679
1328	ENSMUSG00000022443	44009.3	-0.575587	0.126611	-4.5461	5.46502e-06	6.6325e-05	ENSMUSG00000022443	17886	Myh9	protein_coding	15	77644787	77726375	34446.7	35627.4	42143.8	39395.5	51227.7	51763.7	62004.7	62796.6	56467	51038.8	76902.5	70226.1
1329	ENSMUSG00000030970	3260.99	-0.223254	0.0491184	-4.54522	5.48778e-06	6.65512e-05	ENSMUSG00000030970	13017	Ctbp2	protein_coding	7	132589292	132726083	3164.82	3123.02	2926.11	2955.03	3130.34	2978.16	3795.75	3761.44	3418.26	3166.46	3693.57	3511.01
1330	ENSMUSG00000032290	3299.8	-0.353625	0.0778097	-4.54474	5.50027e-06	6.66526e-05	ENSMUSG00000032290	56294	Ptpn9	protein_coding	9	56902207	56970091	2661.77	2620.92	2812.36	2832.63	3063.28	3340.13	3632.35	3560.25	3766.15	3394.25	4000.2	3792.51
1331	ENSMUSG00000031015	2345.53	0.240936	0.0530274	4.5436	5.53011e-06	6.69638e-05	ENSMUSG00000031015	20947	Swap70	protein_coding	7	109820918	109882713	2767.26	2940.87	2447.74	2449.89	2720.38	2763.21	2328.4	2380.65	2290.64	2063.56	2400.35	2156.89
1332	ENSMUSG00000021795	695.042	3.36912	0.741631	4.54286	5.54963e-06	6.71497e-05	ENSMUSG00000021795	20390	Sftpd	protein_coding	14	40894171	40907106	326.25	277.476	336.183	345.286	72.391	100.237	41.9241	32.6816	34.3848	27.9103	1.17033	2.91209
1333	ENSMUSG00000054716	1524.53	-0.41321	0.0909903	-4.54125	5.59218e-06	6.75858e-05	ENSMUSG00000054716	244216	Zfp771	protein_coding	7	126843446	126853975	1322.58	1526.12	1435.13	1298.93	1197.12	1192.82	1948.93	1637.14	1852.74	1678.22	1623.25	1875.39
1334	ENSMUSG00000070056	899.217	-0.606636	0.133586	-4.54118	5.59406e-06	6.75858e-05	ENSMUSG00000070056	52065	Mfhas1	protein_coding	8	36054952	36146603	817.579	793.733	607.364	602.881	835.164	865.382	1422.2	1428.8	788.828	869.719	1266.3	1112.42
1335	ENSMUSG00000074909	1517.92	0.42771	0.0941959	4.54064	5.60829e-06	6.7707e-05	ENSMUSG00000074909	240614	Ranbp6	protein_coding	19	29785800	29790374	1216.11	1343.97	1376.22	1389.37	1448.58	1179.46	1025.53	984.532	938.503	1078.6	1057.98	830.917
1336	ENSMUSG00000025069	124.527	-0.770829	0.169775	-4.5403	5.61754e-06	6.77679e-05	ENSMUSG00000025069	68214	Gsto2	protein_coding	19	47853973	47874763	93.7725	101.93	84.2997	93.1725	86.1072	72.3936	197.796	179.749	129.449	137.751	115.863	147.546
1337	ENSMUSG00000031891	16.6204	2.26463	0.498856	4.53964	5.63491e-06	6.79266e-05	ENSMUSG00000031891	15484	Hsd11b2	protein_coding	8	106245387	106250620	11.7216	9.43796	17.2662	40.192	18.2883	10.0237	1.07498	2.0426	5.05659	5.40198	5.85166	2.91209
1338	ENSMUSG00000066392	6.38796	-3.29003	0.724763	-4.53946	5.63985e-06	6.79354e-05	ENSMUSG00000066392	18191	Nrxn3	protein_coding	12	88689646	90301709	0.976796	0	2.03132	3.65382	3.81005	0	11.8248	2.0426	38.4301	30.6112	11.7033	11.6484
1339	ENSMUSG00000034201	1644.96	-0.231716	0.0510476	-4.53922	5.64622e-06	6.79613e-05	ENSMUSG00000034201	78926	Gas2l1	protein_coding	11	5004132	5015327	1725.02	1594.07	1592.55	1539.17	1632.23	1501.33	2043.53	1951.7	1947.8	1740.34	1735.6	1839.47
1340	ENSMUSG00000033863	2934.43	-0.598388	0.131856	-4.53819	5.67382e-06	6.82425e-05	ENSMUSG00000033863	16601	Klf9	protein_coding	19	23118590	23145498	2658.84	2972.01	2128.82	1994.07	2350.04	2479.2	4338.61	4226.13	2908.55	2780.22	3984.98	3842.02
1341	ENSMUSG00000031026	11.5779	-2.66641	0.58757	-4.53803	5.67823e-06	6.82446e-05	ENSMUSG00000031026	330627	Trim66	protein_coding	7	109048213	109107341	5.86078	8.49417	6.09396	1.82691	6.09609	2.2275	39.7742	42.8945	5.05659	9.00331	44.4726	54.359
1342	ENSMUSG00000002107	1531.35	-0.500275	0.110278	-4.53649	5.7197e-06	6.86918e-05	ENSMUSG00000002107	14007	Celf2	protein_coding	2	6544505	7514374	1091.08	994.761	1355.91	1359.22	1051.57	1239.6	2027.41	1896.55	1559.45	1443.23	1574.1	1529.82
1343	ENSMUSG00000114053	35.6105	-1.16944	0.257823	-4.53582	5.73799e-06	6.88601e-05	ENSMUSG00000114053	NA	Gm35330	lncRNA	13	5589278	5774509	41.0254	48.1336	23.3602	17.3557	28.1944	32.2987	79.5484	82.7252	62.7017	55.8205	71.3903	75.7144
1344	ENSMUSG00000022772	2183.83	-0.351184	0.0774369	-4.53511	5.75747e-06	6.90425e-05	ENSMUSG00000022772	320213	Senp5	protein_coding	16	31778490	31822105	2102.07	2030.11	1837.33	1967.58	2039.14	2236.41	2966.94	2940.32	2120.73	2144.59	2640.27	2767.46
1345	ENSMUSG00000040729	60.466	-1.21573	0.268174	-4.53338	5.80481e-06	6.95584e-05	ENSMUSG00000040729	234915	Cep126	protein_coding	9	8076462	8134295	35.1647	36.8081	58.9082	67.5957	47.2447	37.8674	115.023	74.5548	91.0186	82.8304	152.143	144.634
1346	ENSMUSG00000036270	1983.16	-0.239086	0.052741	-4.53321	5.80932e-06	6.95608e-05	ENSMUSG00000036270	234699	Edc4	protein_coding	8	106607513	106621540	1828.56	1753.57	1636.23	1890.85	1681.76	1783.11	2062.88	2108.98	2101.52	1956.42	2085.53	2164.65
1347	ENSMUSG00000026456	1666.4	-0.889988	0.196342	-4.53285	5.81941e-06	6.95879e-05	ENSMUSG00000026456	72017	Cyb5r1	protein_coding	1	134333297	134339478	1549.2	1477.04	1294.97	1703.59	1476.78	1599.34	2506.85	2838.19	1381.46	1617.89	4022.43	4500.15
1348	ENSMUSG00000027315	202.638	1.34453	0.296621	4.53282	5.82022e-06	6.95879e-05	ENSMUSG00000027315	20732	Spint1	protein_coding	2	119067843	119080008	514.772	410.551	495.642	480.478	437.394	466.661	168.772	183.834	242.716	235.887	149.803	123.279
1349	ENSMUSG00000052713	932.864	-0.728045	0.160661	-4.53155	5.85518e-06	6.9954e-05	ENSMUSG00000052713	269023	Zfp608	protein_coding	18	55021120	55125627	736.504	705.96	934.406	1028.55	677.428	781.851	1057.78	1127.51	1740.48	1562.07	1317.79	1250.26
1350	ENSMUSG00000037552	1413.43	-0.395227	0.0872524	-4.5297	5.90687e-06	7.05192e-05	ENSMUSG00000037552	101497	Plekhg2	protein_coding	7	28059029	28072024	1395.84	1287.34	1267.54	1414.94	1201.69	1366.57	1841.44	1851.61	1637.32	1809.66	1649	1642.42
1351	ENSMUSG00000048546	1559.39	-0.348007	0.0768488	-4.52847	5.94132e-06	7.08781e-05	ENSMUSG00000048546	57259	Tob2	protein_coding	15	81732473	81742997	1342.12	1241.09	1450.36	1403.98	1466.87	1561.48	1640.42	1576.89	1968.03	1819.57	1928.71	1840.44
1352	ENSMUSG00000034158	4250.26	-0.28578	0.0631397	-4.52616	6.00658e-06	7.16036e-05	ENSMUSG00000034158	320184	Lrrc58	protein_coding	16	37688751	37709220	4072.26	3914.87	3853.41	3649.26	3872.54	4058.5	5517.86	5419.01	4541.83	4280.17	4519.82	4273.98
1353	ENSMUSG00000030539	4256.16	-0.381934	0.084396	-4.5255	6.0254e-06	7.17218e-05	ENSMUSG00000030539	20352	Sema4b	protein_coding	7	79836589	79876275	3932.58	3756.31	4242.41	4069.44	3787.19	3871.39	5602.78	5519.1	4511.49	4383.71	5570.78	5244.68
1354	ENSMUSG00000042246	134.249	2.03969	0.450699	4.52561	6.02204e-06	7.17218e-05	ENSMUSG00000042246	209760	Tmc7	protein_coding	7	118135064	118183959	210.988	200.085	85.3154	100.48	125.732	142.56	82.7733	82.7252	16.1811	12.6046	4.68133	11.6484
1355	ENSMUSG00000002997	1730.77	-0.452383	0.0999785	-4.5248	6.04519e-06	7.19043e-05	ENSMUSG00000002997	19088	Prkar2b	protein_coding	12	32008475	32111295	1175.09	1321.31	1563.1	1401.24	1923.32	1757.49	1967.21	2004.81	2030.73	2015.84	2362.9	2130.68
1356	ENSMUSG00000040220	891.355	-0.582723	0.128815	-4.52373	6.07587e-06	7.22159e-05	ENSMUSG00000040220	104346	Gas8	protein_coding	8	124245573	124263389	628.08	545.514	836.903	827.591	701.05	698.32	816.983	803.762	1126.61	1199.24	1249.91	1149.31
1357	ENSMUSG00000051359	332.272	1.58228	0.349786	4.52356	6.08072e-06	7.22203e-05	ENSMUSG00000051359	52589	Ncald	protein_coding	15	37366419	37792814	261.781	250.106	494.626	486.872	408.438	461.092	31.1744	45.9584	246.762	221.481	108.841	133.956
1358	ENSMUSG00000070327	3193.64	-0.477668	0.10574	-4.51737	6.26127e-06	7.43099e-05	ENSMUSG00000070327	672511	Rnf213	protein_coding	11	119283926	119378244	2517.2	2303.81	2290.31	2449.89	2320.32	2562.73	3006.71	3182.37	2989.46	2885.56	3890.18	4159.44
1359	ENSMUSG00000024843	6551.79	-0.748465	0.165708	-4.51678	6.27871e-06	7.4462e-05	ENSMUSG00000024843	12660	Chka	protein_coding	19	3901773	3944369	5468.11	5522.15	3713.25	4491.46	3204.26	3609.66	8084.91	7997.79	4787.58	5910.67	7851.76	9062.43
1360	ENSMUSG00000074797	2013.23	0.350987	0.0777206	4.51601	6.30158e-06	7.46783e-05	ENSMUSG00000074797	16434	Itpa	protein_coding	2	130509530	130523534	2294.49	2465.2	2273.05	2323.83	2108.48	1874.44	1886.59	1791.36	1715.2	1706.13	1572.93	1787.05
1361	ENSMUSG00000002083	1105.14	-1.10146	0.243961	-4.51489	6.3349e-06	7.5018e-05	ENSMUSG00000002083	170770	Bbc3	protein_coding	7	16042318	16052130	1002.19	1210.89	661.194	692.399	577.604	517.893	2281.1	2225.41	1231.79	1157.83	1520.26	1588.06
1362	ENSMUSG00000048416	109.64	0.712935	0.157977	4.51292	6.39416e-06	7.56643e-05	ENSMUSG00000048416	17349	Mlf1	protein_coding	3	67281430	67307336	147.496	136.85	135.083	97.7397	118.874	96.8961	87.0732	89.8743	77.8715	59.4218	66.7089	66.9781
1363	ENSMUSG00000032076	4918.94	-1.15638	0.256514	-4.50805	6.54264e-06	7.73645e-05	ENSMUSG00000032076	54725	Cadm1	protein_coding	9	47441471	47769413	1798.28	1697.89	4195.69	4073.1	2456.72	2671.88	4992.2	5306.67	7640.51	7072.1	6462.57	6180.43
1364	ENSMUSG00000004371	42.8616	1.74343	0.386932	4.50577	6.61341e-06	7.81439e-05	ENSMUSG00000004371	16156	Il11	protein_coding	7	4775372	4785858	154.334	245.387	40.6264	40.192	76.9631	90.2136	48.374	50.0436	13.1471	27.9103	26.9176	27.1795
1365	ENSMUSG00000019826	785.424	0.313651	0.0696284	4.50464	6.64858e-06	7.8502e-05	ENSMUSG00000019826	268294	Zbtb24	protein_coding	10	41326379	41341570	841.022	870.18	767.838	820.283	803.159	781.851	674.011	710.824	701.855	628.431	588.677	626.1
1366	ENSMUSG00000098132	43.2837	1.91649	0.425501	4.50408	6.66612e-06	7.86514e-05	ENSMUSG00000098132	78748	Rassf10	protein_coding	7	112553169	112556664	114.285	98.1548	149.302	118.749	86.1072	114.716	16.1247	19.4047	68.7696	47.7175	15.2143	12.6191
1367	ENSMUSG00000049940	3557.66	0.255367	0.0567484	4.49998	6.79587e-06	8.01237e-05	ENSMUSG00000049940	70804	Pgrmc2	protein_coding	3	41020761	41037481	3753.83	3936.57	3998.65	3681.23	4164.39	4170.99	3088.41	3057.77	3756.04	3476.18	3245.33	3233.39
1368	ENSMUSG00000033685	10078.5	1.13167	0.251632	4.49734	6.88095e-06	8.10674e-05	ENSMUSG00000033685	22228	Ucp2	protein_coding	7	100142544	100151227	12492.2	10317.6	14732.1	14823.6	18668.5	19753.4	3538.83	3818.64	11220.6	9733.47	6958.8	6162.96
1369	ENSMUSG00000027793	9.20261	1.87366	0.416772	4.49564	6.93602e-06	8.1597e-05	ENSMUSG00000027793	12427	Ccna1	protein_coding	3	54952890	54962922	16.6055	25.4825	23.3602	16.4422	25.9084	21.1612	4.29991	5.10649	4.04527	12.6046	5.85166	2.91209
1370	ENSMUSG00000034317	4247.58	0.594532	0.132242	4.49578	6.93152e-06	8.1597e-05	ENSMUSG00000034317	66949	Trim59	protein_coding	3	68942621	68952088	3999.98	4303.71	4710.63	4396.46	5848.43	5391.66	2428.38	2585.93	3030.92	3177.27	3908.91	3843.96
1371	ENSMUSG00000026202	4429.68	0.547382	0.121815	4.49355	7.00467e-06	8.23445e-05	ENSMUSG00000026202	22145	Tuba4a	protein_coding	1	75190872	75196509	5532.57	5543.86	5006.18	5001.17	6533.48	6108.91	4037.62	4051.49	3656.93	3436.56	3809.43	4086.63
1372	ENSMUSG00000059791	491.616	0.698644	0.155487	4.49328	7.01359e-06	8.23893e-05	ENSMUSG00000059791	106582	Nrm	protein_coding	17	36172210	36176294	738.458	651.219	545.409	548.987	704.098	720.595	313.894	373.795	461.161	393.444	470.474	396.044
1373	ENSMUSG00000036985	1618.21	-0.269058	0.0599118	-4.49091	7.09191e-06	8.32486e-05	ENSMUSG00000036985	208884	Zdhhc9	protein_coding	X	47260846	47297755	1196.58	1164.64	1349.81	1308.07	1308.37	1383.28	1413.6	1459.44	1642.38	1582.78	1668.89	1523.02
1374	ENSMUSG00000029123	1.98819	5.31185	1.18299	4.49019	7.11605e-06	8.34711e-05	ENSMUSG00000029123	64293	Stk32b	protein_coding	5	37604169	37874515	12.6984	9.43796	6.09396	3.65382	3.04804	10.0237	0	0	0	0	0	0
1375	ENSMUSG00000004151	353.358	-0.616038	0.137219	-4.48945	7.14061e-06	8.36984e-05	ENSMUSG00000004151	14009	Etv1	protein_coding	12	38829379	38920483	438.582	402.057	415.405	374.517	394.722	508.983	728.835	690.398	599.712	574.411	647.194	641.631
1376	ENSMUSG00000023944	113008	-0.49927	0.111279	-4.48666	7.23479e-06	8.47406e-05	ENSMUSG00000023944	15516	Hsp90ab1	protein_coding	17	45878701	45884197	96231	93607.6	85360.1	84962.3	107799	115754	145452	150231	124890	116929	151117	136463
1377	ENSMUSG00000097448	25.0391	2.6633	0.59371	4.48585	7.26244e-06	8.50027e-05	ENSMUSG00000097448	NA	Platr22	lncRNA	1	136623949	136653880	19.5359	18.8759	30.4698	32.8844	21.3363	27.8437	0	0	3.03395	12.6046	5.85166	1.94139
1378	ENSMUSG00000022014	66.2955	1.19469	0.266421	4.48423	7.31789e-06	8.55896e-05	ENSMUSG00000022014	108670	Epsti1	protein_coding	14	78141679	78240097	17.5823	24.5387	36.5637	27.4037	21.3363	14.4787	6.44987	12.2556	19.215	8.10298	8.19233	7.76558
1379	ENSMUSG00000034192	1289.51	0.414833	0.0925215	4.48364	7.33798e-06	8.57623e-05	ENSMUSG00000034192	67678	Lsm3	protein_coding	6	91492910	91499607	1515.99	1517.62	1586.46	1714.56	1510.31	1313.11	1061	963.085	1296.51	1373	988.931	1184.25
1380	ENSMUSG00000024383	4900.81	-0.58826	0.131209	-4.48337	7.34735e-06	8.58096e-05	ENSMUSG00000024383	26405	Map3k2	protein_coding	18	32296142	32369804	5480.8	5603.32	4318.58	4369.06	4307.65	4878.22	9209.34	9601.23	4941.3	5027.45	7300.53	7456.89
1381	ENSMUSG00000031511	1674.24	-0.197355	0.0440343	-4.48185	7.39975e-06	8.6359e-05	ENSMUSG00000031511	54126	Arhgef7	protein_coding	8	11777721	11885219	1446.64	1316.6	1484.89	1452.39	1482.11	1425.6	1675.89	1682.08	1634.29	1583.68	1650.17	1648.24
1382	ENSMUSG00000030527	932.693	-0.329275	0.0734959	-4.48018	7.45787e-06	8.69208e-05	ENSMUSG00000030527	70461	Crtc3	protein_coding	7	80236375	80338625	967.028	897.55	886.67	840.379	940.321	997.919	1149.15	1236.79	1077.05	1036.28	1228.85	1220.17
1383	ENSMUSG00000020271	4281.93	-0.369219	0.082412	-4.48016	7.45867e-06	8.69208e-05	ENSMUSG00000020271	103583	Fbxw11	protein_coding	11	32592724	32696816	3807.55	4114.01	3754.89	3693.1	4106.48	4226.67	6139.2	6039.96	4458.9	4054.19	4900.18	5026.27
1384	ENSMUSG00000024256	27.333	-1.54223	0.34436	-4.47856	7.51493e-06	8.75131e-05	ENSMUSG00000024256	11516	Adcyap1	protein_coding	17	93506445	93513965	26.3735	18.8759	31.4854	30.144	21.3363	21.1612	91.3731	101.109	77.8715	75.6278	53.8353	34.9451
1385	ENSMUSG00000052396	228.116	1.22807	0.274488	4.47402	7.67608e-06	8.93252e-05	ENSMUSG00000052396	233549	Mogat2	protein_coding	7	98868291	98887826	239.315	209.523	165.552	138.845	208.791	223.863	104.273	107.236	54.6112	71.1261	87.7749	81.5386
1386	ENSMUSG00000029480	874.376	-0.316577	0.0707658	-4.47359	7.69161e-06	8.94413e-05	ENSMUSG00000029480	208144	Dhx37	protein_coding	5	125490922	125511185	784.367	608.749	740.416	741.726	765.821	820.833	887.932	963.085	935.469	873.321	943.288	952.254
1387	ENSMUSG00000058655	72529.6	-0.365013	0.0816327	-4.4714	7.77084e-06	9.02975e-05	ENSMUSG00000058655	75705	Eif4b	protein_coding	15	101982208	102005608	61487.4	68587.6	54143.8	53019.7	66269.8	61513.4	80999.6	81149.3	75935.8	72932.2	81881.1	77215.1
1388	ENSMUSG00000071757	814.866	-0.37788	0.0845458	-4.46953	7.8391e-06	9.10251e-05	ENSMUSG00000071757	387609	Zhx2	protein_coding	15	57558061	57703228	689.618	653.107	685.57	696.053	570.746	678.273	821.283	929.382	918.277	788.69	876.579	826.063
1389	ENSMUSG00000051695	17765.9	-0.182301	0.0408406	-4.46373	8.05459e-06	9.34599e-05	ENSMUSG00000051695	23983	Pcbp1	protein_coding	6	86501474	86503303	16020.4	17159.2	16397.8	15390.8	17175	16109.3	18798.1	17977.9	19063.3	18030.9	18794.4	18828.6
1390	ENSMUSG00000022488	30.8095	-1.13912	0.255265	-4.46251	8.10042e-06	9.3924e-05	ENSMUSG00000022488	105855	Nckap1l	protein_coding	15	103362221	103407237	14.6519	19.8197	8.12527	10.048	18.2883	10.0237	42.9991	25.5325	21.2377	29.7109	32.7693	29.1209
1391	ENSMUSG00000029174	1777.4	-0.368008	0.0824886	-4.46132	8.14564e-06	9.43805e-05	ENSMUSG00000029174	57915	Tbc1d1	protein_coding	5	64313648	64508829	1556.04	1734.7	1456.46	1437.78	1738.91	1859.96	2278.95	2419.46	2074.21	1926.71	1975.52	1952.07
1392	ENSMUSG00000091055	139.408	-1.96702	0.44096	-4.46077	8.16657e-06	9.4555e-05	ENSMUSG00000091055	620235	Siglec15	protein_coding	18	78086829	78100610	79.1205	99.0986	105.629	92.259	158.498	116.944	878.257	847.678	116.302	123.345	294.924	288.297
1393	ENSMUSG00000026110	1243.45	0.890271	0.199639	4.45939	8.21925e-06	9.50966e-05	ENSMUSG00000026110	269181	Mgat4a	protein_coding	1	37478421	37580097	1829.54	1689.4	1284.81	1308.98	1414.29	1648.35	1255.57	1194.92	604.768	622.128	647.194	626.1
1394	ENSMUSG00000052688	114.624	-1.0677	0.239499	-4.45807	8.27025e-06	9.56181e-05	ENSMUSG00000052688	226421	Rab7b	protein_coding	1	131616433	131643177	58.6078	89.6607	107.66	110.528	182.883	141.446	312.819	340.092	193.162	142.252	249.281	213.553
1395	ENSMUSG00000020003	2605.81	0.297324	0.0667088	4.45704	8.30997e-06	9.60085e-05	ENSMUSG00000020003	18634	Pex7	protein_coding	10	19729646	19783435	2569.95	2983.34	2742.28	2687.39	2925.36	2579.44	2313.35	2151.88	2121.75	2312.95	2107.77	2410.24
1396	ENSMUSG00000038742	146.483	-1.51166	0.339196	-4.4566	8.32703e-06	9.61366e-05	ENSMUSG00000038742	70726	Angptl6	protein_coding	9	20785104	20791023	121.123	149.12	82.2684	94.9994	112.016	105.806	479.44	512.692	74.8376	81.0298	352.27	397.986
1397	ENSMUSG00000039018	1227.83	0.43196	0.0971061	4.44833	8.65414e-06	9.98416e-05	ENSMUSG00000039018	212508	Mtg1	protein_coding	7	139717477	139730699	1302.07	1875.32	1229.96	1204.85	1478.3	1210.64	1083.58	1098.92	900.073	987.663	991.271	1093.98
1398	ENSMUSG00000026603	2154.22	-0.268678	0.0604114	-4.44748	8.68838e-06	0.000100093	ENSMUSG00000026603	226830	Smyd2	protein_coding	1	189612689	189654560	2117.69	2081.07	1897.25	1950.23	1901.22	1903.4	2438.05	2232.56	2286.59	2223.82	2503.34	2594.67
1399	ENSMUSG00000026822	70.1852	3.4951	0.785848	4.44756	8.6853e-06	0.000100093	ENSMUSG00000026822	16819	Lcn2	protein_coding	2	32274645	32278264	173.87	167.052	69.0648	79.4706	38.8626	54.5737	0	13.2769	15.1698	19.8073	1.17033	1.94139
1400	ENSMUSG00000032126	1295.53	0.425741	0.0957737	4.44528	8.77763e-06	0.000101049	ENSMUSG00000032126	15288	Hmbs	protein_coding	9	44247636	44255525	1282.53	1298.66	1273.64	1298.02	1500.4	1497.99	947.056	1000.87	1096.27	1066.89	976.057	980.404
1401	ENSMUSG00000050896	6.47835	5.66688	1.27523	4.44381	8.8379e-06	0.000101671	ENSMUSG00000050896	269295	Rtn4rl2	protein_coding	2	84702268	84717054	64.4686	56.6278	9.14093	5.48073	9.14413	7.79624	0	1.0213	0	1.80066	0	0
1402	ENSMUSG00000078350	417.069	1.0297	0.231758	4.443	8.87116e-06	0.00010197	ENSMUSG00000078350	68859	Smim1	protein_coding	4	154104927	154110687	493.282	470.954	374.778	366.296	235.461	245.025	188.121	179.749	234.626	237.687	102.989	126.191
1403	ENSMUSG00000021708	973.109	0.668782	0.150529	4.44287	8.87657e-06	0.00010197	ENSMUSG00000021708	19418	Rasgrf2	protein_coding	13	92028519	92268164	793.159	784.295	875.498	730.764	872.502	922.184	312.819	410.562	624.995	568.109	639.001	575.623
1404	ENSMUSG00000039987	518.449	-0.52148	0.117405	-4.44173	8.92375e-06	0.000102439	ENSMUSG00000039987	68770	Phtf2	protein_coding	5	20963661	21087122	469.839	466.235	367.669	370.863	454.158	457.751	756.784	718.994	510.716	506.886	622.617	598.92
1405	ENSMUSG00000029581	4657.95	-0.366926	0.0826454	-4.43976	9.00588e-06	0.000103308	ENSMUSG00000029581	14086	Fscn1	protein_coding	5	142946098	142958940	4093.75	3936.57	3986.46	3778.97	4444.81	4412.67	6147.8	6162.52	5006.03	4597.99	5038.28	4842.81
1406	ENSMUSG00000112831	30.5914	-1.81167	0.408179	-4.43841	9.06258e-06	0.000103885	ENSMUSG00000112831	102639153	Gm35533	lncRNA	10	99965730	99979988	18.5591	11.3256	6.09396	9.13456	6.09609	4.45499	12.8997	16.3408	61.6904	46.8172	28.088	29.1209
1407	ENSMUSG00000097767	6.88205	4.054	0.913705	4.43688	9.1273e-06	0.000104478	ENSMUSG00000097767	330166	Miat	lncRNA	5	112361094	112377261	47.863	44.3584	7.10961	5.48073	11.4302	18.9337	4.29991	0	0	0.900331	0	2.91209
1408	ENSMUSG00000066438	20.7197	1.47333	0.332062	4.43692	9.12543e-06	0.000104478	ENSMUSG00000066438	217682	Plekhd1	protein_coding	12	80739365	80770988	75.2133	46.246	56.8769	42.019	15.2402	34.5262	22.5745	18.3834	18.2037	15.3056	12.8737	9.70697
1409	ENSMUSG00000020610	1739.74	-0.221894	0.0500267	-4.43552	9.18515e-06	0.000105065	ENSMUSG00000020610	13929	Amz2	protein_coding	11	109316772	109343639	1568.73	1618.61	1469.66	1526.38	1743.48	1717.4	1919.91	1992.55	1764.75	1820.47	1913.49	1842.38
1410	ENSMUSG00000114926	59.6915	1.05403	0.237663	4.43497	9.20837e-06	0.000105256	ENSMUSG00000114926	NA	Gm2379	lncRNA	13	97647712	97652238	62.515	66.0657	54.8456	45.6728	32.7665	40.0949	17.1996	15.3195	18.2037	43.2159	25.7473	24.2674
1411	ENSMUSG00000038780	3678.32	-0.338376	0.0763043	-4.43456	9.2262e-06	0.000105385	ENSMUSG00000038780	75788	Smurf1	protein_coding	5	144813305	144902657	3284.97	3275.92	3155.65	3182.48	3595.93	3525.01	4177.36	4417.12	3811.66	3728.27	4642.71	4538.98
1412	ENSMUSG00000020716	1813.93	-0.377513	0.0851807	-4.43191	9.34036e-06	0.000106538	ENSMUSG00000020716	18015	Nf1	protein_coding	11	79230519	79472438	1724.05	1461	1597.63	1688.98	1284.75	1725.2	1998.38	1964.98	2025.67	2023.04	2153.41	2146.21
1413	ENSMUSG00000024892	1668.76	0.477472	0.107734	4.43196	9.33791e-06	0.000106538	ENSMUSG00000024892	18563	Pcx	protein_coding	19	4560500	4671780	1074.48	1075.93	1033.94	955.475	1101.87	1205.08	662.186	600.524	847.485	713.062	1004.15	804.708
1414	ENSMUSG00000048612	28452.6	-0.536164	0.121018	-4.43045	9.40364e-06	0.000107184	ENSMUSG00000048612	226101	Myof	protein_coding	19	37887484	38032025	17837.3	18572	21070.9	19756.2	25705.7	26262.2	34075.7	34750.7	27090.2	26065.5	34378.5	31002.1
1415	ENSMUSG00000032300	2580.29	0.409476	0.0924479	4.42926	9.45578e-06	0.000107702	ENSMUSG00000032300	74211	1700017B05Rik	protein_coding	9	57160400	57169895	3390.46	3145.67	2448.75	2439.84	2565.69	2852.31	2472.45	2268.3	1958.92	1773.65	2145.22	2063.7
1416	ENSMUSG00000013076	4738.14	-0.247433	0.0558741	-4.4284	9.49343e-06	0.000108055	ENSMUSG00000013076	75723	Amotl1	protein_coding	9	14453262	14556352	4483.5	4484.92	4349.05	4200.98	4684.84	5049.73	5164.19	5746.85	5253.8	4975.23	5632.81	5578.6
1417	ENSMUSG00000050777	165.23	0.461781	0.104303	4.42729	9.54234e-06	0.000108535	ENSMUSG00000050777	170706	Tmem37	protein_coding	1	119995107	120001804	120.146	121.75	113.754	111.442	137.924	113.602	94.5981	82.7252	104.166	87.3321	72.5606	81.5386
1418	ENSMUSG00000063870	18927.8	-0.277143	0.0626286	-4.42518	9.63604e-06	0.000109523	ENSMUSG00000063870	107932	Chd4	protein_coding	6	125072944	125107554	17540.3	16692.9	18412.9	17701.9	18648.7	20653.3	22352	22350.1	23277.5	21481.9	22486.8	20922.4
1419	ENSMUSG00000044071	5.22767	2.18372	0.493698	4.4232	9.72505e-06	0.000110457	ENSMUSG00000044071	268354	Tafa2	protein_coding	10	123099901	123577109	9.76796	20.7635	18.2819	17.3557	14.4782	12.2512	5.37489	3.0639	0	2.70099	4.68133	4.85349
1420	ENSMUSG00000016495	1968.99	-0.458368	0.103652	-4.42218	9.77106e-06	0.000110902	ENSMUSG00000016495	67759	Plgrkt	protein_coding	19	29325999	29344790	1147.74	1363.79	1483.88	1191.15	1442.49	1118.2	1744.69	1584.03	1805.2	2179.7	1705.17	1626.89
1421	ENSMUSG00000022231	602.557	0.610873	0.138202	4.42014	9.86392e-06	0.000111877	ENSMUSG00000022231	20356	Sema5a	protein_coding	15	32244956	32696487	420.022	386.957	438.765	480.478	437.394	555.76	280.569	329.879	402.505	307.013	263.325	196.081
1422	ENSMUSG00000042050	688.258	-0.379764	0.0859211	-4.41991	9.874e-06	0.000111912	ENSMUSG00000042050	217935	Dync2i1	protein_coding	12	116169882	116226642	590.962	606.861	673.382	690.572	538.742	628.154	941.681	917.126	735.228	822.002	697.518	733.847
1423	ENSMUSG00000031385	17.2914	2.60535	0.589604	4.41882	9.92429e-06	0.000112403	ENSMUSG00000031385	140571	Plxnb3	protein_coding	X	72800696	72816120	18.5591	10.3818	12.1879	21.9229	12.1922	17.82	1.07498	2.0426	5.05659	3.60132	3.511	0
1424	ENSMUSG00000042659	1444.53	0.571691	0.129543	4.41314	1.01881e-05	0.00011531	ENSMUSG00000042659	66412	Arrdc4	protein_coding	7	68386743	68398989	1237.6	1038.18	982.142	1005.71	1221.5	1257.42	542.864	612.779	719.047	731.969	942.117	988.17
1425	ENSMUSG00000097643	86.6538	0.72787	0.164996	4.41143	1.02689e-05	0.000116143	ENSMUSG00000097643	NA	A130051J06Rik	lncRNA	15	95685737	95689523	97.6796	105.705	123.91	115.095	144.02	103.579	51.5989	65.3631	90.0073	62.1228	84.2639	65.0367
1426	ENSMUSG00000041624	222.608	-1.07724	0.244228	-4.41078	1.03001e-05	0.000116414	ENSMUSG00000041624	234889	Gucy1a2	protein_coding	9	3532778	3894736	167.032	157.614	221.414	285.912	156.974	171.517	261.22	178.727	572.406	598.72	383.869	452.345
1427	ENSMUSG00000053093	23.1282	2.91592	0.66114	4.41044	1.03162e-05	0.000116514	ENSMUSG00000053093	140781	Myh7	protein_coding	14	55208141	55232083	21.4895	22.6511	9.14093	2.74037	8.38212	13.365	4.29991	2.0426	2.02264	0.900331	1.17033	0
1428	ENSMUSG00000010435	42.6318	2.72046	0.616882	4.41002	1.03362e-05	0.000116658	ENSMUSG00000010435	78634	Spaca7	protein_coding	8	12623029	12650744	38.0951	57.5716	82.2684	77.6437	19.0503	31.185	5.37489	7.14909	9.10186	18.9069	3.511	1.94139
1429	ENSMUSG00000026585	1545.27	-0.301619	0.0684305	-4.40767	1.04487e-05	0.000117846	ENSMUSG00000026585	16579	Kifap3	protein_coding	1	163607152	163744678	1243.46	1322.26	1665.68	1506.29	1664.99	1628.3	1881.21	1755.61	1838.58	1836.67	1960.31	1860.83
1430	ENSMUSG00000021133	2852.9	0.371634	0.0843303	4.40689	1.04867e-05	0.000118191	ENSMUSG00000021133	217684	Susd6	protein_coding	12	80837284	80927609	3087.65	3073	2822.52	2762.29	2687.61	2903.54	2565.97	2649.25	2352.33	2234.62	1862	1733.66
1431	ENSMUSG00000001583	24.2533	1.73087	0.392928	4.40504	1.05763e-05	0.000119118	ENSMUSG00000001583	83813	Tnk1	protein_coding	11	69741831	69749556	110.378	62.2906	55.8613	59.3746	36.5765	44.5499	21.4996	20.426	26.2943	27.9103	4.68133	9.70697
1432	ENSMUSG00000014361	93.614	-0.807235	0.18327	-4.40462	1.05969e-05	0.000119194	ENSMUSG00000014361	17289	Mertk	protein_coding	2	128540876	128644814	49.8166	45.3022	101.566	84.0379	62.4849	79.0761	106.423	94.9808	154.732	163.86	101.819	113.572
1433	ENSMUSG00000033004	4015.98	-0.315664	0.0716668	-4.4046	1.05978e-05	0.000119194	ENSMUSG00000033004	105689	Mycbp2	protein_coding	14	103350847	103584250	3792.9	3839.36	3619.81	3601.76	3479.34	3954.92	4889	5021.73	4276.87	4171.23	4684.84	4694.29
1434	ENSMUSG00000043183	463.85	-0.473841	0.107586	-4.40429	1.0613e-05	0.000119282	ENSMUSG00000043183	319719	Simc1	protein_coding	13	54651592	54699103	411.231	471.898	346.34	328.844	389.388	365.309	661.111	685.291	436.89	460.969	481.007	489.231
1435	ENSMUSG00000029828	149.214	-0.538396	0.122298	-4.40234	1.07089e-05	0.000120276	ENSMUSG00000029828	70821	4921507P07Rik	protein_coding	6	50550282	50573612	105.494	118.918	99.5346	91.3456	96.0134	99.1236	130.072	134.811	136.528	137.751	197.786	151.429
1436	ENSMUSG00000013338	101.874	1.12802	0.256387	4.39968	1.0841e-05	0.000121674	ENSMUSG00000013338	74562	Fer1l4	protein_coding	2	155861059	155894867	66.4222	64.1782	88.3624	94.9994	70.867	91.3274	20.4246	9.19169	48.5433	60.3222	36.2803	41.74
1437	ENSMUSG00000026663	4080.12	-0.586358	0.133286	-4.39924	1.08631e-05	0.000121838	ENSMUSG00000026663	226641	Atf6	protein_coding	1	170532243	170695340	3665.92	4278.23	3673.64	3723.24	3824.53	4138.69	7266.85	7056.15	3683.22	3805.7	6517.58	6662.86
1438	ENSMUSG00000020882	145.137	0.675379	0.153579	4.39761	1.09449e-05	0.000122669	ENSMUSG00000020882	12295	Cacnb1	protein_coding	11	97892334	97913860	186.568	160.445	191.96	215.576	128.018	177.086	126.847	149.11	107.2	123.345	70.2199	84.4506
1439	ENSMUSG00000076432	9552.62	0.265548	0.0604064	4.39602	1.10254e-05	0.000123486	ENSMUSG00000076432	22630	Ywhaq	protein_coding	12	21440072	21467638	8961.13	9071.77	9201.87	9054.17	10628.5	10337.8	8540.7	8548.27	7910.53	7867.99	7779.2	6986.11
1440	ENSMUSG00000002900	7600.84	-0.674123	0.153354	-4.39585	1.10339e-05	0.000123496	ENSMUSG00000002900	16777	Lamb1	protein_coding	12	31315233	31379643	7557.47	7288	6510.38	6362.22	6994.5	7590.19	13555.5	13851.9	9008.82	8361.37	11663.5	11059.2
1441	ENSMUSG00000024486	4058.9	-1.18763	0.27026	-4.39441	1.11072e-05	0.000124229	ENSMUSG00000024486	15200	Hbegf	protein_coding	18	36637980	36648858	4074.22	5061.58	2699.62	2820.75	3475.53	3275.53	13617.8	15044.8	3699.4	3718.37	6275.32	6406.6
1442	ENSMUSG00000023971	1061.41	-0.176669	0.0402049	-4.39421	1.11174e-05	0.000124258	ENSMUSG00000023971	224823	Rrp36	protein_coding	17	46977250	46985278	959.214	1028.74	999.409	1002.97	981.47	1051.38	1035.2	1144.88	1193.36	1177.63	1089.58	1155.13
1443	ENSMUSG00000005102	1650.43	-0.236358	0.0538066	-4.39273	1.11936e-05	0.000125023	ENSMUSG00000005102	27103	Eif2ak4	protein_coding	2	118219099	118305715	1216.11	1232.6	1260.43	1224.94	1267.99	1327.59	1461.97	1496.2	1469.45	1479.24	1474.62	1486.14
1444	ENSMUSG00000032192	379.178	0.816097	0.185838	4.39145	1.12595e-05	0.000125671	ENSMUSG00000032192	14697	Gnb5	protein_coding	9	75213570	75253158	167.032	118.918	159.458	191.826	106.682	129.195	66.6486	55.1501	97.0866	123.345	52.6649	98.0404
1445	ENSMUSG00000015829	6.25823	-2.39555	0.545805	-4.38901	1.13867e-05	0.000126915	ENSMUSG00000015829	21960	Tnr	protein_coding	1	159351339	159759299	0.976796	2.83139	7.10961	2.74037	1.52402	2.2275	16.1247	10.213	12.1358	18.9069	23.4066	9.70697
1446	ENSMUSG00000025196	188.328	1.14426	0.260703	4.38914	1.13798e-05	0.000126915	ENSMUSG00000025196	93721	Cpn1	protein_coding	19	43944746	43974995	82.0509	54.7402	32.5011	32.8844	41.9106	57.9149	13.9747	15.3195	36.4075	42.3155	15.2143	11.6484
1447	ENSMUSG00000046668	463.91	-0.433454	0.098769	-4.38856	1.14101e-05	0.000127089	ENSMUSG00000046668	67393	Cxxc5	protein_coding	18	35962450	35994741	625.15	728.611	761.744	716.149	770.393	836.425	1016.93	1085.64	992.103	978.659	921.051	997.877
1448	ENSMUSG00000087365	80.2441	0.804927	0.183467	4.3873	1.14764e-05	0.000127739	ENSMUSG00000087365	NA	C430049B03Rik	lncRNA	X	52141992	52146093	138.705	134.019	214.304	241.152	145.544	165.949	81.6983	86.8104	117.313	108.94	100.649	99.0111
1449	ENSMUSG00000031669	164.711	0.76913	0.175355	4.38613	1.15383e-05	0.000128338	ENSMUSG00000031669	78833	Gins3	protein_coding	8	96360081	96371688	160.195	198.197	227.508	229.277	256.798	245.025	94.5981	91.9169	150.686	141.352	155.654	138.81
1450	ENSMUSG00000031513	1691.52	-0.628839	0.143518	-4.38159	1.17815e-05	0.000130953	ENSMUSG00000031513	68192	Leprotl1	protein_coding	8	34602726	34614187	1477.89	1627.1	1437.16	1487.11	1642.9	1647.23	2636.92	2768.74	1561.48	1468.44	2985.52	2992.66
1451	ENSMUSG00000018740	93.9795	1.34045	0.306005	4.3805	1.18408e-05	0.000131522	ENSMUSG00000018740	71998	Slc25a35	protein_coding	11	68858957	68865191	246.153	201.972	86.331	99.5667	112.016	133.65	73.0985	81.7039	55.6225	46.8172	51.4946	38.8279
1452	ENSMUSG00000036693	2329.21	-0.534918	0.122148	-4.37925	1.19088e-05	0.000132095	ENSMUSG00000036693	75416	Nop14	protein_coding	5	34795880	34817492	1974.11	2261.34	1756.07	1801.33	2078	1917.87	2948.66	3103.73	2050.95	2112.18	3408.01	3460.54
1453	ENSMUSG00000020427	4744.98	-1.41046	0.322078	-4.37926	1.19083e-05	0.000132095	ENSMUSG00000020427	16009	Igfbp3	protein_coding	11	7156086	7163923	3594.61	3492.05	1736.78	2006.86	1741.96	1720.74	11502.3	11016.7	3418.26	3553.61	4251.82	4251.65
1454	ENSMUSG00000043140	748.7	0.243292	0.0555699	4.37813	1.19703e-05	0.000132686	ENSMUSG00000043140	66690	Tmem186	protein_coding	16	8451093	8455576	710.131	736.161	710.961	732.591	701.05	771.828	555.764	632.184	656.346	634.733	581.655	618.334
1455	ENSMUSG00000028796	6818.78	-0.551302	0.12595	-4.37714	1.20248e-05	0.000133198	ENSMUSG00000028796	54383	Phc2	protein_coding	4	128548495	128646674	7864.19	8212.92	6245.29	6056.21	6506.81	6670.24	13416.8	12745.8	7645.57	7221.55	9597.89	10270
1456	ENSMUSG00000040136	183.928	1.22331	0.27961	4.37505	1.21406e-05	0.000134367	ENSMUSG00000040136	20927	Abcc8	protein_coding	7	45753947	45829457	160.195	102.874	140.161	160.768	98.2994	111.375	34.3993	49.0223	100.121	92.7341	30.4286	23.2967
1457	ENSMUSG00000045928	9.75283	-1.36392	0.311759	-4.37493	1.2147e-05	0.000134367	ENSMUSG00000045928	71208	4933440M02Rik	lncRNA	7	124883197	124948960	15.6287	8.49417	10.1566	6.39419	11.4302	13.365	25.7995	37.7881	21.2377	29.7109	26.9176	26.2088
1458	ENSMUSG00000040289	10.8484	2.87857	0.658158	4.37368	1.22169e-05	0.000135048	ENSMUSG00000040289	15213	Hey1	protein_coding	3	8728419	8732316	11.7216	10.3818	4.06264	10.048	19.0503	13.365	1.07498	3.0639	0	0	5.85166	0
1459	ENSMUSG00000050244	1587.95	-0.51773	0.118425	-4.37178	1.23239e-05	0.000136137	ENSMUSG00000050244	217995	Heatr1	protein_coding	13	12409908	12455170	1351.89	1398.71	1178.16	1189.32	1333.52	1339.84	2122.01	2035.45	1410.79	1198.34	2100.75	2290.85
1460	ENSMUSG00000033706	2303.51	-0.339801	0.0777417	-4.37089	1.23739e-05	0.000136596	ENSMUSG00000033706	232187	Smyd5	protein_coding	6	85408971	85423417	2358.96	2162.24	1787.56	1869.84	1889.79	1982.47	2628.32	2748.31	2284.57	2308.45	2598.14	2683.98
1461	ENSMUSG00000031790	1759.27	1.26931	0.290462	4.36997	1.24261e-05	0.000137079	ENSMUSG00000031790	17388	Mmp15	protein_coding	8	96078896	96101708	754.087	578.547	1390.44	1353.74	1016.52	1187.26	191.346	205.281	830.292	751.776	355.781	269.854
1462	ENSMUSG00000067212	2108.85	-0.50037	0.114535	-4.36871	1.24982e-05	0.00013778	ENSMUSG00000067212	15040	H2-T23	protein_coding	17	36340665	36343747	2483.02	2536.92	2678.29	2754.07	1748.05	1896.71	3328.13	3641.95	3791.43	3673.35	2588.77	2914.03
1463	ENSMUSG00000029406	550.186	-0.423126	0.0968617	-4.36836	1.25184e-05	0.000137908	ENSMUSG00000029406	19679	Pitpnm2	protein_coding	5	124256753	124387823	517.702	522.863	447.906	443.026	451.11	456.637	613.812	678.142	591.621	605.022	702.199	617.363
1464	ENSMUSG00000026313	1187.83	0.553255	0.126772	4.36419	1.27593e-05	0.000140466	ENSMUSG00000026313	208727	Hdac4	protein_coding	1	91856501	92123421	1545.29	1488.37	1727.64	1676.19	1814.35	1973.56	1035.2	1043.77	1127.62	1106.51	1377.48	1278.41
1465	ENSMUSG00000036046	5706.24	-0.262287	0.0601242	-4.36242	1.28635e-05	0.000141516	ENSMUSG00000036046	223739	5031439G07Rik	protein_coding	15	84828137	84872752	5718.17	6111.08	5267.21	5265.16	5827.1	5578.77	7292.65	7282.88	6986.19	6301.41	6439.17	6201.78
1466	ENSMUSG00000040680	6.67961	4.35119	0.998146	4.35927	1.30495e-05	0.000143464	ENSMUSG00000040680	73016	Kremen2	protein_coding	17	23960171	23964807	3.90719	8.49417	1.01566	4.56728	4.57206	0	0	0	0	0	0	0
1467	ENSMUSG00000030890	6018.06	-0.292884	0.0671963	-4.35862	1.30883e-05	0.000143792	ENSMUSG00000030890	16202	Ilk	protein_coding	7	105385799	105392132	4916.22	5128.59	5139.24	5080.64	5366.08	5358.24	6697.11	6607.8	6261.07	6084.43	6208.61	6106.66
1468	ENSMUSG00000024571	2883.93	-0.184883	0.0424297	-4.35738	1.31626e-05	0.000144511	ENSMUSG00000024571	27366	Naa12	protein_coding	18	80249980	80255956	2862.99	2690.76	2528.99	2587.82	2715.81	2644.04	3212.03	3195.64	3005.64	2881.96	2931.68	2999.45
1469	ENSMUSG00000021003	2080.24	0.482845	0.110888	4.35435	1.33461e-05	0.000146425	ENSMUSG00000021003	14420	Galc	protein_coding	12	98168553	98225718	2118.67	2139.59	2353.28	2346.67	2062.76	2152.88	1927.44	1915.96	1519	1464.84	1331.84	1267.73
1470	ENSMUSG00000059811	3590.14	0.339269	0.077933	4.35333	1.34083e-05	0.000147008	ENSMUSG00000059811	56298	Atl2	protein_coding	17	80155819	80203552	3452.98	4109.29	3715.28	3317.67	4116.38	3555.08	3198.06	2950.53	2679.99	2803.63	2996.05	2976.16
1471	ENSMUSG00000024140	1182.36	0.501963	0.115314	4.35299	1.34292e-05	0.000147137	ENSMUSG00000024140	13819	Epas1	protein_coding	17	87061128	87140838	828.323	839.035	616.505	681.438	703.336	837.539	588.013	615.843	519.818	478.076	550.056	430.99
1472	ENSMUSG00000032051	1627.16	0.33225	0.0763311	4.35275	1.3444e-05	0.000147199	ENSMUSG00000032051	14148	Fdx1	protein_coding	9	51854606	51874856	2090.34	2063.14	1817.01	1798.59	1959.13	1698.47	1546.89	1507.44	1533.16	1581.88	1392.7	1514.29
1473	ENSMUSG00000004677	3572.61	-0.301456	0.0692598	-4.35254	1.34567e-05	0.000147238	ENSMUSG00000004677	17925	Myo9b	protein_coding	8	71725358	71813357	3353.34	3116.42	3428.87	3572.52	3187.49	3396.93	4524.58	4566.23	4045.27	3895.73	3842.2	3841.05
1474	ENSMUSG00000054091	3232.27	0.405074	0.0930902	4.35141	1.35264e-05	0.0001479	ENSMUSG00000054091	67704	1810037I17Rik	protein_coding	3	122717852	122719833	4289.11	4714.26	3994.59	3676.66	4044.75	3315.63	3177.63	3092.49	2793.26	3206.08	2674.21	3207.18
1475	ENSMUSG00000035165	283.587	1.23474	0.283796	4.35081	1.35637e-05	0.000148107	ENSMUSG00000035165	57442	Kcne3	protein_coding	7	99825709	99834076	675.943	513.425	862.295	838.552	487.687	473.343	167.697	153.195	354.973	432.159	264.495	263.059
1476	ENSMUSG00000023882	607.961	0.473999	0.108943	4.35087	1.35596e-05	0.000148107	ENSMUSG00000023882	22712	Zfp54	protein_coding	17	21643489	21655902	548.96	659.714	642.912	673.217	649.995	599.197	382.692	323.752	452.059	554.604	518.457	485.349
1477	ENSMUSG00000023973	1438.12	0.244646	0.056232	4.35066	1.3573e-05	0.000148108	ENSMUSG00000023973	72029	Cnpy3	protein_coding	17	47046631	47063140	1616.6	1628.05	1733.73	1585.76	1590.32	1486.85	1308.25	1471.69	1469.45	1407.22	1262.79	1216.28
1478	ENSMUSG00000031365	1903.49	-0.386558	0.0888597	-4.3502	1.36012e-05	0.000148316	ENSMUSG00000031365	27081	Zfp275	protein_coding	X	72386227	72402686	1666.41	1662.03	1405.67	1375.66	1526.31	1660.6	2364.95	2431.71	1646.43	1641.3	2050.42	2020.02
1479	ENSMUSG00000027293	2385.8	-0.435326	0.100079	-4.34983	1.36245e-05	0.000148469	ENSMUSG00000027293	98878	Ehd4	protein_coding	2	119919656	119985087	2300.36	2489.73	2149.13	2058.02	2722.66	2475.86	3807.57	3901.36	2637.52	2516.42	3169.26	3168.36
1480	ENSMUSG00000034354	3126.69	-0.27989	0.0643489	-4.34957	1.36404e-05	0.000148542	ENSMUSG00000034354	74302	Mtmr3	protein_coding	11	4430868	4544863	2742.84	2599.22	2666.11	2754.07	2703.61	3029.4	3389.41	3483.65	3158.35	3180.87	3458.33	3354.73
1481	ENSMUSG00000101613	10.234	1.81829	0.418273	4.34713	1.37933e-05	0.000150105	ENSMUSG00000101613	105243253	Gm28516	lncRNA	8	92751070	92765066	45.9094	50.0212	23.3602	16.4422	25.1464	28.9575	8.59982	12.2556	6.06791	6.30231	5.85166	14.5605
1482	ENSMUSG00000028933	408.273	0.702619	0.161645	4.34668	1.38216e-05	0.000150312	ENSMUSG00000028933	57434	Xrcc2	protein_coding	5	25894810	25910823	463.978	464.348	502.751	465.862	637.803	630.382	275.194	303.326	305.418	325.92	379.188	356.246
1483	ENSMUSG00000047591	10.2846	-1.62109	0.372992	-4.34617	1.38535e-05	0.000150557	ENSMUSG00000047591	378435	Mafa	protein_coding	15	75617339	75620077	3.90719	5.66278	10.1566	10.048	8.38212	10.0237	46.2241	31.6603	15.1698	15.3056	25.7473	14.5605
1484	ENSMUSG00000027242	673.492	0.820636	0.18889	4.34453	1.39574e-05	0.000151585	ENSMUSG00000027242	241627	Wdr76	protein_coding	2	121337204	121375341	827.347	733.33	796.277	778.264	1041.67	1019.08	339.693	340.092	507.682	573.511	617.935	563.004
1485	ENSMUSG00000009772	589.965	0.752704	0.173274	4.34402	1.39898e-05	0.000151835	ENSMUSG00000009772	74137	Nuak2	protein_coding	1	132243864	132261226	531.377	497.381	564.707	542.593	554.744	638.178	322.493	312.517	381.267	347.528	311.308	299.945
1486	ENSMUSG00000034867	2081.44	-0.343297	0.0790594	-4.34226	1.41022e-05	0.000152951	ENSMUSG00000034867	245886	Ankrd27	protein_coding	7	35285669	35338651	1844.19	1680.9	1729.67	1673.45	1937.79	1957.97	2224.13	2298.94	2218.83	1983.43	2578.24	2431.6
1487	ENSMUSG00000023723	1441.2	-0.160304	0.036947	-4.33875	1.43296e-05	0.000155313	ENSMUSG00000023723	64656	Mrps23	protein_coding	11	88095214	88102333	1319.65	1308.1	1337.62	1278.84	1374.67	1310.88	1570.54	1532.97	1443.15	1397.31	1462.92	1463.81
1488	ENSMUSG00000048537	3484.82	-0.289762	0.066805	-4.33743	1.4416e-05	0.00015604	ENSMUSG00000048537	102693	Phldb1	protein_coding	9	44597601	44646495	2671.54	2632.25	2969.79	2967.82	3012.23	2989.3	3601.18	3767.57	3528.49	3297.01	3488.76	3397.44
1489	ENSMUSG00000034761	2544.97	-0.230006	0.0530269	-4.33754	1.44088e-05	0.00015604	ENSMUSG00000034761	399510	Map4k5	protein_coding	12	69850524	69939974	1864.7	2063.14	1953.11	1858.88	2134.39	2167.35	2543.4	2466.44	2324.01	2023.94	2448.33	2323.85
1490	ENSMUSG00000028668	2619.72	-0.23911	0.0551569	-4.33508	1.45705e-05	0.000157606	ENSMUSG00000028668	27224	Eloa	protein_coding	4	135730679	135749074	2578.74	2584.11	2559.46	2541.23	2766.86	2905.77	3132.49	3203.81	3127	2999	3257.03	3090.7
1491	ENSMUSG00000026870	206.858	0.658459	0.151916	4.33438	1.46173e-05	0.000158006	ENSMUSG00000026870	77996	Cutal	protein_coding	2	34764408	34782144	209.034	193.478	160.474	188.172	127.256	132.536	127.922	124.598	99.1092	118.844	87.7749	81.5386
1492	ENSMUSG00000042207	3265.61	-0.381686	0.0881285	-4.33102	1.48423e-05	0.000160331	ENSMUSG00000042207	75605	Kdm5b	protein_coding	1	134487909	134563023	3108.17	2669.06	3708.17	3487.57	2922.31	3317.86	3947.32	3996.34	5036.37	4576.38	3822.3	3647.88
1493	ENSMUSG00000002109	632.699	0.634723	0.146584	4.3301	1.4904e-05	0.000160889	ENSMUSG00000002109	107986	Ddb2	protein_coding	2	91041917	91067327	810.741	825.822	634.787	742.639	524.263	568.012	483.74	481.032	435.878	526.693	337.056	378.572
1494	ENSMUSG00000028431	1652.78	-0.230504	0.0532765	-4.32656	1.51456e-05	0.000163388	ENSMUSG00000028431	230233	Elp1	protein_coding	4	56749680	56802331	1618.55	1640.32	1563.1	1516.34	1650.52	1676.19	1953.23	2121.24	1729.35	1684.52	2031.7	1825.88
1495	ENSMUSG00000079186	2.37304	5.65993	1.30838	4.3259	1.51908e-05	0.000163766	ENSMUSG00000079186	14940	Gzmc	protein_coding	14	56468898	56472113	19.5359	11.3256	8.12527	5.48073	9.14413	3.34125	0	0	0	0	0	0
1496	ENSMUSG00000059108	12.5075	4.2179	0.975169	4.3253	1.52324e-05	0.000164105	ENSMUSG00000059108	213002	Ifitm6	protein_coding	7	140595612	140597837	15.6287	3.77519	4.06264	6.39419	1.52402	10.0237	0	0	2.02264	0	0	0
1497	ENSMUSG00000004056	4431.78	-0.240669	0.0556859	-4.3219	1.54691e-05	0.000166543	ENSMUSG00000004056	11652	Akt2	protein_coding	7	27290977	27340251	4494.24	4563.26	4128.65	4175.41	4633.03	4504	5359.84	5408.8	5019.17	4787.96	5317.99	5420.37
1498	ENSMUSG00000001604	218.076	-0.716289	0.165806	-4.32004	1.55998e-05	0.000167839	ENSMUSG00000001604	21401	Tcea3	protein_coding	4	135975040	136002209	191.452	218.017	200.085	203.701	150.116	135.877	263.37	236.941	386.324	358.332	298.435	262.088
1499	ENSMUSG00000026490	2474.35	-0.451423	0.104512	-4.31935	1.56489e-05	0.000168255	ENSMUSG00000026490	226751	Cdc42bpa	protein_coding	1	179788037	179993168	1983.87	1982.92	2214.14	2329.31	2244.88	2728.68	2710.02	2842.27	2850.91	2863.05	3622.18	3547.9
1500	ENSMUSG00000018199	3895.04	-0.46087	0.106712	-4.31881	1.56875e-05	0.000168557	ENSMUSG00000018199	20822	Ro60	protein_coding	1	143626528	143652806	4181.67	4300.88	3798.57	3597.19	3117.39	3507.19	6705.71	6156.39	4607.57	4709.63	4485.88	4306.01
1501	ENSMUSG00000044337	952.871	0.391573	0.090721	4.31624	1.58713e-05	0.000170339	ENSMUSG00000044337	12778	Ackr3	protein_coding	1	90131702	90144473	382.904	405.832	345.324	304.181	307.09	287.347	244.02	227.75	266.988	254.794	279.709	276.649
1502	ENSMUSG00000039318	2180.46	-0.350162	0.0811276	-4.31619	1.58745e-05	0.000170339	ENSMUSG00000039318	98732	Rab3gap2	protein_coding	1	184936314	185018956	1763.12	1810.2	1937.88	1959.36	2126.77	2200.77	2466	2590.01	2326.03	2340.86	2765.49	2552.93
1503	ENSMUSG00000028960	2964.95	-0.374464	0.0867838	-4.3149	1.59672e-05	0.00017122	ENSMUSG00000028960	63958	Ube4b	protein_coding	4	149412873	149511206	2804.38	2653.01	2688.45	2671.86	3021.37	3263.28	3652.77	3766.55	3630.63	3338.43	4135.95	3647.88
1504	ENSMUSG00000042256	48.8576	-3.30657	0.766807	-4.31213	1.61692e-05	0.00017327	ENSMUSG00000042256	627626	Ptchd4	protein_coding	17	42626838	42815968	0.976796	0.943796	24.3758	16.4422	12.1922	12.2512	8.59982	6.12779	185.071	198.073	143.951	122.308
1505	ENSMUSG00000037295	2421.96	-0.283555	0.0657774	-4.31083	1.62644e-05	0.000174175	ENSMUSG00000037295	100017	Ldlrap1	protein_coding	4	134468865	134495335	3173.61	3160.77	2438.6	2447.15	2651.8	2567.19	3472.18	3443.82	3256.44	3143.95	3259.38	3435.3
1506	ENSMUSG00000051278	273.548	0.846567	0.196437	4.30961	1.63546e-05	0.000175025	ENSMUSG00000051278	71643	Zgrf1	protein_coding	3	127347138	127411672	422.953	386.013	352.434	402.834	524.263	537.94	154.797	148.088	258.897	282.704	323.012	293.151
1507	ENSMUSG00000030870	2601.01	-0.196898	0.0456991	-4.30857	1.64312e-05	0.000175728	ENSMUSG00000030870	28018	Ubfd1	protein_coding	7	121666398	121681417	2527.95	2649.24	2333.98	2338.45	2349.28	2403.47	2773.44	2824.91	2733.59	2735.2	2764.32	2904.33
1508	ENSMUSG00000030739	2077.19	0.647907	0.150431	4.307	1.65483e-05	0.000176746	ENSMUSG00000030739	71960	Myh14	protein_coding	7	44255227	44320267	3561.4	3435.42	3724.42	3610.89	3307.13	3796.77	1883.36	2180.47	3027.89	2357.97	2355.88	1874.42
1509	ENSMUSG00000013663	7939.24	-0.360271	0.0836467	-4.30706	1.65441e-05	0.000176746	ENSMUSG00000013663	19211	Pten	protein_coding	19	32734897	32803560	5277.63	5763.76	5949.73	5447.85	6288.11	5912.89	6361.72	6397.41	7670.85	7842.78	8844.2	7352.06
1510	ENSMUSG00000037583	30.606	1.36371	0.316853	4.30393	1.67796e-05	0.000179059	ENSMUSG00000037583	23957	Nr0b2	protein_coding	4	133280687	133283847	57.631	55.684	35.5481	21.9229	41.9106	64.5974	21.4996	22.4686	16.1811	24.3089	14.044	8.73627
1511	ENSMUSG00000020475	1.85785	5.24273	1.21816	4.30383	1.67871e-05	0.000179059	ENSMUSG00000020475	56012	Pgam2	protein_coding	11	5751640	5753733	2.93039	1.88759	9.14093	10.9615	9.90614	7.79624	0	0	0	0	0	0
1512	ENSMUSG00000021636	370.029	0.687169	0.159694	4.30305	1.68463e-05	0.000179571	ENSMUSG00000021636	218518	Marveld2	protein_coding	13	100732465	100753479	382.904	309.565	348.371	378.171	241.557	267.3	166.622	201.196	247.773	270.099	163.847	145.605
1513	ENSMUSG00000054555	64.9298	-1.10019	0.255692	-4.30278	1.68667e-05	0.00017967	ENSMUSG00000054555	11489	Adam12	protein_coding	7	133484928	133833875	21.4895	18.8759	52.8143	37.4517	48.0067	64.5974	72.0235	99.066	68.7696	63.9235	129.907	87.3627
1514	ENSMUSG00000110276	294.308	-0.489899	0.113866	-4.3024	1.68955e-05	0.000179858	ENSMUSG00000110276	NA	Gm45330	lncRNA	17	49037427	49045774	105.494	83.0541	72.1118	68.5092	92.9653	94.6686	141.897	111.322	125.403	116.143	105.33	125.22
1515	ENSMUSG00000021051	3209.5	-0.268651	0.0624554	-4.30149	1.69654e-05	0.000180483	ENSMUSG00000021051	26932	Ppp2r5e	protein_coding	12	75497655	75643019	2393.15	2602.99	2581.81	2395.99	2830.11	2705.29	3124.96	3155.81	2916.64	2860.35	3381.09	3250.86
1516	ENSMUSG00000040524	2364.05	-0.303657	0.0706326	-4.2991	1.71492e-05	0.000182214	ENSMUSG00000040524	214812	Zfp609	protein_coding	9	65599673	65734846	2086.44	1848.9	1998.82	2047.05	1837.21	2107.21	2592.85	2670.7	2293.67	2301.25	2428.44	2429.65
1517	ENSMUSG00000049721	563.191	1.40096	0.325873	4.29908	1.71508e-05	0.000182214	ENSMUSG00000049721	53897	Gal3st1	protein_coding	11	3933636	3949326	570.449	435.09	786.12	797.447	866.406	863.155	80.6233	71.4909	494.535	456.468	270.347	261.118
1518	ENSMUSG00000030880	1855.04	-0.335019	0.0779775	-4.29635	1.73635e-05	0.000184353	ENSMUSG00000030880	26939	Polr3e	protein_coding	7	120516967	120546655	1922.34	1929.12	1748.97	1757.49	1581.93	1689.56	2531.57	2391.88	1885.1	1837.57	2237.68	2524.78
1519	ENSMUSG00000041324	1451.84	-1.62739	0.378803	-4.29613	1.73808e-05	0.000184415	ENSMUSG00000041324	16323	Inhba	protein_coding	13	16186436	16206206	1636.13	2082.96	905.968	893.36	1214.65	1265.22	8244.01	8403.25	1066.94	1213.65	2726.87	3056.73
1520	ENSMUSG00000085433	70.4502	-0.643873	0.149898	-4.29542	1.74366e-05	0.000184886	ENSMUSG00000085433	NA	Gm16001	lncRNA	5	124242612	124250327	47.863	52.8526	45.7047	50.2401	48.0067	52.3462	73.0985	70.4696	78.8828	70.2258	105.33	67.9488
1521	ENSMUSG00000005609	2941.76	-0.219255	0.0510522	-4.29473	1.74909e-05	0.000185231	ENSMUSG00000005609	22083	Ctr9	protein_coding	7	110628158	110655584	2414.64	2547.31	2599.07	2362.2	2911.64	2652.95	3235.68	3132.32	2875.18	2746.01	3155.22	2897.53
1522	ENSMUSG00000053289	3410.34	-0.340084	0.0791866	-4.29471	1.74922e-05	0.000185231	ENSMUSG00000053289	77591	Ddx10	protein_coding	9	53009935	53159353	2794.61	3061.68	2763.61	2575.03	3192.06	2645.15	3968.82	3556.16	3123.96	3297.91	3938.17	3682.82
1523	ENSMUSG00000015869	2096.41	-0.225581	0.0525298	-4.29434	1.75215e-05	0.000185419	ENSMUSG00000015869	67763	Prpsap1	protein_coding	11	116361671	116385461	2024.9	1853.62	1976.47	2065.32	1917.22	2089.39	2393.98	2494.01	2228.95	2199.51	2366.41	2261.72
1524	ENSMUSG00000074665	19.2427	-0.990546	0.230725	-4.29319	1.76127e-05	0.000186262	ENSMUSG00000074665	381399	Bpifb4	protein_coding	2	153780141	153806021	20.5127	15.1007	21.3288	31.0575	28.9564	28.9575	51.5989	43.9158	38.4301	50.4185	46.8133	59.2125
1525	ENSMUSG00000046637	20.382	2.46047	0.573261	4.29205	1.77032e-05	0.000187097	ENSMUSG00000046637	242800	Ttc34	protein_coding	4	154921916	154951584	7.81437	8.49417	9.14093	4.56728	11.4302	8.90999	0	1.0213	3.03395	0.900331	3.511	0.970697
1526	ENSMUSG00000052516	57.814	-2.69884	0.628876	-4.29153	1.7745e-05	0.000187415	ENSMUSG00000052516	268902	Robo2	protein_coding	16	73688727	74208713	3.90719	4.71898	40.6264	58.4612	12.1922	10.0237	20.4246	18.3834	325.644	285.405	105.33	88.3334
1527	ENSMUSG00000020948	1128.92	-0.39031	0.0909901	-4.28959	1.79005e-05	0.000188934	ENSMUSG00000020948	66689	Klhl28	protein_coding	12	64985607	65012308	1131.13	1088.2	947.61	919.85	927.367	916.615	1497.44	1653.48	1052.78	1128.11	1208.95	1233.76
1528	ENSMUSG00000042797	680.924	0.559666	0.130514	4.28817	1.8015e-05	0.000190018	ENSMUSG00000042797	66333	Aqp11	protein_coding	7	97373213	97387496	868.372	776.744	651.038	649.467	787.157	855.359	433.216	442.222	581.508	553.703	574.633	527.089
1529	ENSMUSG00000048376	8078.43	-0.812062	0.189384	-4.28792	1.80355e-05	0.00019011	ENSMUSG00000048376	14062	F2r	protein_coding	13	95738311	95754995	8696.42	9230.33	6322.48	6002.32	7907.39	7638.09	16968.5	16593	9543.81	9095.14	14660.8	13547
1530	ENSMUSG00000046711	14798.9	-0.978864	0.228643	-4.2812	1.85889e-05	0.000195815	ENSMUSG00000046711	15361	Hmga1	protein_coding	17	27775471	27782648	14026.8	17006.3	10076.4	9866.23	15259.3	13645.6	37940.3	38866.5	13996.6	13590.5	26580.6	26465.1
1531	ENSMUSG00000032392	324.616	-0.429591	0.100357	-4.28064	1.86357e-05	0.000196181	ENSMUSG00000032392	214424	Parp16	protein_coding	9	65102635	65146506	293.039	251.994	280.322	313.315	332.999	285.12	486.965	453.457	402.505	352.93	361.633	313.535
1532	ENSMUSG00000024261	13.5778	-1.50454	0.351538	-4.27988	1.86992e-05	0.00019672	ENSMUSG00000024261	20983	Syt4	protein_coding	18	31570861	31580459	10.7448	15.1007	13.2036	15.5287	13.7162	8.90999	17.1996	17.3621	50.5659	34.2126	50.3243	50.4762
1533	ENSMUSG00000004952	1970.5	-0.799846	0.187142	-4.274	1.92e-05	0.000201856	ENSMUSG00000004952	54153	Rasa4	protein_coding	5	136112770	136140714	1839.31	1675.24	1956.16	1933.79	1557.55	1771.97	2273.58	2443.97	3840.99	3681.45	3042.86	3402.29
1534	ENSMUSG00000022031	3712.77	-0.194575	0.045538	-4.27281	1.93028e-05	0.000202805	ENSMUSG00000022031	74195	Elp3	protein_coding	14	65767898	65830524	3254.69	3582.65	3141.43	3096.61	3482.39	3234.33	3828	3887.06	3563.89	3550	3948.7	3882.79
1535	ENSMUSG00000019082	528.713	-0.350328	0.0819938	-4.27261	1.93197e-05	0.000202851	ENSMUSG00000019082	68267	Slc25a22	protein_coding	7	141009657	141017805	562.635	473.786	537.284	554.468	445.776	482.253	591.238	594.396	678.595	713.062	628.468	685.312
1536	ENSMUSG00000070565	930.905	-0.667137	0.156225	-4.27037	1.95148e-05	0.000204765	ENSMUSG00000070565	226525	Rasal2	protein_coding	1	156962752	157240165	801.95	955.122	756.666	738.072	867.93	866.496	1802.74	1970.09	879.847	885.925	1205.44	1175.51
1537	ENSMUSG00000001098	14086	0.366479	0.0858255	4.27004	1.95435e-05	0.000204934	ENSMUSG00000001098	330171	Kctd10	protein_coding	5	114501628	114518569	13765	14189	16119.5	16021.1	16958.6	16466.8	10144.6	10468.3	13800.4	13358.2	12244	12523.9
1538	ENSMUSG00000032479	5734.35	-0.473413	0.110977	-4.26587	1.99126e-05	0.000208668	ENSMUSG00000032479	17758	Map4	protein_coding	9	109760528	109913023	5016.83	5239.01	5855.28	5666.16	6644.73	6846.21	8138.66	8335.84	7744.68	7005.47	9155.51	8587.76
1539	ENSMUSG00000030826	4925.72	0.513803	0.120485	4.26445	2.00396e-05	0.000209863	ENSMUSG00000030826	12036	Bcat2	protein_coding	7	45219577	45239135	5603.88	5115.38	6346.85	6749.52	6553.29	6682.49	3456.05	3552.08	5261.89	5065.26	4209.68	4403.08
1540	ENSMUSG00000028148	3.12071	3.89166	0.912738	4.26372	2.01051e-05	0.000210412	ENSMUSG00000028148	66198	Them5	protein_coding	3	94249406	94254659	22.4663	14.1569	5.0783	4.56728	7.62011	6.68249	1.07498	0	0	0.900331	1.17033	0.970697
1541	ENSMUSG00000073775	959.002	-0.345969	0.0811927	-4.26108	2.03437e-05	0.000212771	ENSMUSG00000073775	100087	Kti12	protein_coding	4	108704982	108706610	891.815	1079.7	872.451	766.389	899.935	795.216	1115.83	1119.34	1082.11	1022.78	1187.89	1219.2
1542	ENSMUSG00000004540	107.954	-1.0264	0.240918	-4.26036	2.04093e-05	0.000213319	ENSMUSG00000004540	26437	Psg17	protein_coding	7	18547862	18555532	146.519	101.93	80.2371	73.9899	67.819	61.2562	188.121	209.366	137.539	175.564	148.632	223.26
1543	ENSMUSG00000032177	673.625	-0.279447	0.0655975	-4.26002	2.04411e-05	0.000213512	ENSMUSG00000032177	18577	Pde4a	protein_coding	9	21077010	21124544	845.906	814.496	761.744	768.216	729.244	795.216	1048.1	922.233	1046.71	994.865	861.364	844.506
1544	ENSMUSG00000064302	1886.27	-0.335854	0.0788784	-4.25786	2.06389e-05	0.000215299	ENSMUSG00000064302	76707	Clasp1	protein_coding	1	118316788	118540408	1513.06	1372.28	1761.15	1664.32	1793.01	2014.77	2267.13	2373.5	2161.19	1960.02	2075	1932.66
1545	ENSMUSG00000034855	32.954	-2.94448	0.691529	-4.25793	2.06333e-05	0.000215299	ENSMUSG00000034855	15945	Cxcl10	protein_coding	5	92494497	92496748	26.3735	28.3139	1.01566	11.8749	7.62011	5.56874	146.197	145.024	20.2264	37.8139	133.418	139.78
1546	ENSMUSG00000021814	9188.79	-0.291801	0.0685496	-4.25679	2.07381e-05	0.000216194	ENSMUSG00000021814	11750	Anxa7	protein_coding	14	20505328	20530201	8306.68	8578.17	8100.9	7961.68	8814.94	8846.5	10147.8	10329.4	9767.31	9932.45	11122.8	10656.3
1547	ENSMUSG00000027465	3156.16	-0.154839	0.0363823	-4.25589	2.08223e-05	0.000216651	ENSMUSG00000027465	67231	Tbc1d20	protein_coding	2	152135748	152155916	2919.64	3013.54	3081.51	2865.51	3027.47	3071.72	3322.76	3264.07	3460.73	3229.49	3294.49	3442.09
1548	ENSMUSG00000035439	785.88	0.399702	0.0939155	4.25597	2.08142e-05	0.000216651	ENSMUSG00000035439	76478	Haus8	protein_coding	8	71701205	71725578	902.56	817.328	848.075	882.398	1123.97	1055.83	670.786	664.865	715.002	697.756	763.057	758.114
1549	ENSMUSG00000031298	633.556	0.62032	0.145746	4.25617	2.07963e-05	0.000216651	ENSMUSG00000031298	237175	Adgrg2	protein_coding	X	159173686	159281066	788.275	724.836	535.252	577.304	498.355	571.353	448.266	421.796	385.312	400.647	413.127	334.89
1550	ENSMUSG00000094441	1513.75	-0.256819	0.0603832	-4.25315	2.10783e-05	0.000219174	ENSMUSG00000094441	77652	Zfp955a	protein_coding	17	33458692	33474119	1192.67	1382.66	1259.42	1284.32	1395.24	1262.99	1654.39	1611.61	1385.51	1536.86	1576.44	1534.67
1551	ENSMUSG00000045665	1083.56	-0.230724	0.0542709	-4.25133	2.12501e-05	0.000220817	ENSMUSG00000045665	106073	Mfsd5	protein_coding	15	102187889	102190189	984.611	882.45	1067.46	963.696	978.422	975.644	1268.47	1130.58	1220.66	1090.3	1080.22	1076.5
1552	ENSMUSG00000034171	469.714	0.788219	0.185428	4.25081	2.13002e-05	0.000221195	ENSMUSG00000034171	14073	Faah	protein_coding	4	115824342	115875123	472.769	396.394	423.53	439.372	384.053	359.741	170.921	200.175	338.792	329.521	215.341	177.638
1553	ENSMUSG00000096910	1315.34	-0.345539	0.081309	-4.2497	2.14055e-05	0.000222146	ENSMUSG00000096910	100043468	Zfp955b	protein_coding	17	33508518	33526215	1213.18	1325.09	1164.96	1190.23	1371.62	1399.98	1746.84	1695.36	1360.22	1425.22	1773.05	1742.4
1554	ENSMUSG00000039701	1519.83	-0.239344	0.0563456	-4.24778	2.15901e-05	0.000223918	ENSMUSG00000039701	99526	Usp53	protein_coding	3	122725142	122778159	1086.2	1126.89	1099.96	1166.48	1011.95	1188.37	1170.65	1300.11	1324.83	1274.87	1483.98	1327.91
1555	ENSMUSG00000048960	33.3857	-3.31807	0.781261	-4.24707	2.16589e-05	0.000224487	ENSMUSG00000048960	109294	Prex2	protein_coding	1	11063689	11373905	0.976796	2.83139	0	0.913456	0.762011	0	7.52485	7.14909	20.2264	15.3056	3.511	1.94139
1556	ENSMUSG00000048696	4374.46	-0.510237	0.120228	-4.24392	2.19649e-05	0.000227512	ENSMUSG00000048696	237400	Mex3d	protein_coding	10	80216189	80223493	3815.37	3749.7	3607.62	3530.51	3352.09	3380.23	6697.11	6385.16	4543.85	4244.16	4199.15	4461.32
1557	ENSMUSG00000022978	980.645	0.581823	0.137136	4.24266	2.20891e-05	0.000228651	ENSMUSG00000022978	66578	Mis18a	protein_coding	16	90516200	90524292	1010.98	1210.89	1238.09	1117.16	1535.45	1295.29	663.261	661.802	852.541	908.434	922.222	941.576
1558	ENSMUSG00000002233	4523.6	-0.570311	0.134443	-4.24204	2.21501e-05	0.000229135	ENSMUSG00000002233	11853	Rhoc	protein_coding	3	104695691	104701775	4101.57	4888.87	5124	5108.96	5115.38	4512.91	8898.67	9440.88	5864.63	5768.42	6296.39	6573.56
1559	ENSMUSG00000027420	44.8554	0.979861	0.231039	4.2411	2.22426e-05	0.000229945	ENSMUSG00000027420	12075	Bfsp1	protein_coding	2	143668448	143705093	89.8653	68.8971	57.8926	86.7783	116.588	71.2799	25.7995	36.7668	45.5093	37.8139	45.643	58.2418
1560	ENSMUSG00000021572	313.277	0.648857	0.153024	4.24022	2.23296e-05	0.000230697	ENSMUSG00000021572	74470	Cep72	protein_coding	13	74184619	74210418	415.138	411.495	360.559	388.219	502.927	472.229	239.72	303.326	235.637	286.305	271.517	290.238
1561	ENSMUSG00000022114	3561.63	-0.472989	0.11156	-4.23976	2.23758e-05	0.000231025	ENSMUSG00000022114	24064	Spry2	protein_coding	14	106129381	106134253	3684.48	3751.59	3059.17	3148.68	2827.82	2855.65	4714.85	4804.19	4723.87	4576.38	4049.35	3956.56
1562	ENSMUSG00000050854	339.519	0.712864	0.16817	4.23895	2.24566e-05	0.000231711	ENSMUSG00000050854	230678	Tmem125	protein_coding	4	118398138	118401241	458.117	456.797	397.123	422.016	406.152	367.537	148.347	147.067	287.214	268.299	366.314	313.535
1563	ENSMUSG00000029189	1283.55	-0.585575	0.138157	-4.23848	2.25043e-05	0.000232054	ENSMUSG00000029189	231238	Sel1l3	protein_coding	5	53264425	53371269	851.766	796.564	709.946	729.851	848.88	905.477	953.505	1065.21	1297.52	1182.13	1464.09	1304.62
1564	ENSMUSG00000047604	1394.77	0.549093	0.129566	4.23793	2.25586e-05	0.000232466	ENSMUSG00000047604	212398	Frat2	protein_coding	19	41834411	41836571	1406.59	1501.58	1618.96	1488.02	1783.87	1534.75	836.333	746.569	1180.21	1195.64	1198.42	1222.11
1565	ENSMUSG00000112206	6.42346	-3.93824	0.929658	-4.23623	2.27307e-05	0.00023409	ENSMUSG00000112206	NA	Gm30228	lncRNA	10	27620880	27685620	0.976796	0	0	0.913456	0.762011	5.56874	50.524	35.7455	9.10186	4.50165	10.533	10.6777
1566	ENSMUSG00000048012	64.5257	1.13082	0.266963	4.23586	2.27678e-05	0.000234322	ENSMUSG00000048012	243963	Zfp473	protein_coding	7	44380904	44400474	89.8653	80.2227	61.9552	69.4226	84.5832	94.6686	23.6495	33.7029	30.3395	38.7142	36.2803	56.3004
1567	ENSMUSG00000051502	94.6859	0.803032	0.189736	4.23237	2.31238e-05	0.000237835	ENSMUSG00000051502	70240	Ufsp1	protein_coding	5	137292891	137293927	134.798	107.593	115.785	126.057	99.0614	91.3274	61.2737	78.64	75.8489	71.1261	36.2803	62.1246
1568	ENSMUSG00000021501	1377.96	-0.213559	0.0504743	-4.23105	2.32605e-05	0.000239088	ENSMUSG00000021501	12328	Caml	protein_coding	13	55770818	55780224	1196.58	1181.63	1289.89	1328.16	1200.93	1190.6	1375.97	1314.41	1568.55	1574.68	1358.76	1368.68
1569	ENSMUSG00000034429	414.148	0.426998	0.100925	4.23084	2.3282e-05	0.000239156	ENSMUSG00000034429	69020	Zfp707	protein_coding	15	75840972	75847717	443.466	412.439	467.203	469.516	399.294	403.177	259.07	294.134	398.459	363.734	298.435	313.535
1570	ENSMUSG00000020312	1917.96	0.645277	0.152546	4.23005	2.33639e-05	0.000239692	ENSMUSG00000020312	216148	Shc2	protein_coding	10	79453885	79473752	2369.71	2105.61	2702.67	2821.66	1985.8	2132.83	1221.17	1380.8	2035.78	1942.01	1214.8	1229.87
1571	ENSMUSG00000022332	1511.9	-0.757488	0.17907	-4.23012	2.33563e-05	0.000239692	ENSMUSG00000022332	13992	Khdrbs3	protein_coding	15	68800269	68973060	806.834	843.754	1425.99	1378.4	1505.73	1558.13	1658.69	1514.59	2325.02	2249.03	2552.49	2411.21
1572	ENSMUSG00000027006	22103.7	0.526529	0.124495	4.22933	2.3439e-05	0.00024031	ENSMUSG00000027006	66861	Dnajc10	protein_coding	2	80145810	80184387	16566.5	17013.8	15925.5	14815.3	19771.9	17808.8	10598.2	10489.8	12559.6	12454.3	13457.6	11184.4
1573	ENSMUSG00000034663	1503.44	0.513066	0.12139	4.22659	2.37257e-05	0.000243009	ENSMUSG00000034663	140780	Bmp2k	protein_coding	5	97145548	97239726	1233.69	1245.81	1460.52	1473.4	1597.94	1738.56	889.007	873.21	1103.35	1036.28	1148.1	1081.36
1574	ENSMUSG00000074867	368.639	0.421511	0.0997322	4.22643	2.37423e-05	0.000243009	ENSMUSG00000074867	630579	Zfp808	protein_coding	13	62277700	62383958	337.972	394.507	467.203	470.43	383.291	347.489	262.295	256.346	303.395	361.933	297.264	309.652
1575	ENSMUSG00000025001	2441.29	0.907035	0.214613	4.22639	2.37475e-05	0.000243009	ENSMUSG00000025001	15201	Hells	protein_coding	19	38919359	38959495	2597.3	2889.9	2973.85	2505.61	4072.95	3552.86	1349.1	1306.24	1387.53	1442.33	2187.35	2243.28
1576	ENSMUSG00000038598	3.16794	3.25585	0.770466	4.22582	2.38073e-05	0.000243466	ENSMUSG00000038598	100155	Shoc1	protein_coding	4	59043753	59138983	9.76796	9.43796	8.12527	9.13456	4.57206	7.79624	1.07498	1.0213	0	1.80066	1.17033	0
1577	ENSMUSG00000008604	3599.85	-0.278897	0.066014	-4.22481	2.39145e-05	0.000244407	ENSMUSG00000008604	94232	Ubqln4	protein_coding	3	88461065	88477032	3070.07	2937.09	2984.01	3032.67	3207.3	3378	3553.88	3559.23	3883.46	3686.85	3938.17	3955.59
1578	ENSMUSG00000035530	16754.4	-0.475256	0.112544	-4.22283	2.41252e-05	0.000246404	ENSMUSG00000035530	20918	Eif1	protein_coding	11	100210711	100212922	15664.9	15483	14252.7	13818.8	16268.9	15862	22054.2	21693.4	16305.5	16403.1	25172.7	25366.3
1579	ENSMUSG00000074217	35.5312	-2.01951	0.478263	-4.22258	2.41521e-05	0.000246523	ENSMUSG00000074217	70134	Misp3	protein_coding	8	84736851	84738800	37.1183	60.403	21.3288	21.0095	7.62011	7.79624	142.972	147.067	97.0866	108.04	69.0496	65.0367
1580	ENSMUSG00000089872	1058.48	-0.355177	0.0841291	-4.22181	2.42352e-05	0.000247214	ENSMUSG00000089872	320119	Rps6kc1	protein_coding	1	190432399	190643967	896.699	854.136	1081.68	1101.63	959.372	1075.88	1050.25	1137.73	1453.26	1363.1	1330.67	1296.85
1581	ENSMUSG00000107709	195.554	0.687556	0.162926	4.22004	2.44258e-05	0.000249001	ENSMUSG00000107709	319812	9430018G01Rik	lncRNA	6	43444913	43451252	198.29	231.23	142.192	154.374	163.07	147.015	111.798	129.705	74.8376	95.435	125.226	107.747
1582	ENSMUSG00000087141	255.252	-0.873222	0.206949	-4.2195	2.44844e-05	0.00024944	ENSMUSG00000087141	433022	Plcxd2	protein_coding	16	45779626	45830581	232.478	280.308	142.192	177.21	194.313	180.427	513.839	474.904	226.535	216.98	387.38	393.132
1583	ENSMUSG00000115219	483.296	-0.451906	0.107115	-4.2189	2.45499e-05	0.00024995	ENSMUSG00000115219	110599566	Eef1akmt4	protein_coding	16	20430343	20437761	445.419	465.292	360.559	360.815	370.337	341.921	668.636	595.417	430.822	474.474	518.457	521.264
1584	ENSMUSG00000061410	3350.88	-0.346888	0.0823027	-4.21478	2.50024e-05	0.000254396	ENSMUSG00000061410	142682	Zcchc14	protein_coding	8	122325442	122379640	2916.71	2592.61	3176.98	3130.41	3125.77	3442.6	3622.68	3337.6	4063.48	3884.93	4290.44	4181.76
1585	ENSMUSG00000047040	670.224	1.02633	0.243644	4.21243	2.52638e-05	0.000256893	ENSMUSG00000047040	217138	Prr15l	protein_coding	11	96818930	96828656	1201.46	904.157	966.908	1036.77	730.006	817.491	264.445	260.431	766.579	676.148	414.298	394.103
1586	ENSMUSG00000047139	34757.1	0.57861	0.137377	4.21185	2.53289e-05	0.000257394	ENSMUSG00000047139	12484	Cd24a	protein_coding	10	43454280	43460261	30522	38304.9	47934	36815	40978.7	32442.4	24428.9	21325.7	29612.4	31209.1	23032.1	22390.1
1587	ENSMUSG00000061132	69.6765	1.61852	0.384533	4.20906	2.56435e-05	0.000260426	ENSMUSG00000061132	17060	Blnk	protein_coding	19	40917371	40982978	131.868	104.761	209.226	210.095	227.841	271.755	50.524	49.0223	107.2	63.9235	55.0056	50.4762
1588	ENSMUSG00000043415	561.034	-0.468403	0.111316	-4.20789	2.57772e-05	0.000261619	ENSMUSG00000043415	71198	Otud1	protein_coding	2	19662563	19665394	518.679	536.076	537.284	518.843	539.504	544.623	832.033	785.379	733.206	651.839	716.243	702.785
1589	ENSMUSG00000029505	3224.62	-0.263744	0.0627569	-4.20262	2.6384e-05	0.000267609	ENSMUSG00000029505	75560	Ep400	protein_coding	5	110812239	110918583	2892.29	2684.16	2886.5	2892.91	3007.66	3241.01	3510.88	3645.01	3348.47	3513.99	3587.07	3528.48
1590	ENSMUSG00000045092	150.571	2.60286	0.619524	4.20138	2.65288e-05	0.000268908	ENSMUSG00000045092	13609	S1pr1	protein_coding	3	115504082	115508721	761.901	941.909	192.975	180.864	200.409	212.726	146.197	177.706	11.1245	16.206	26.9176	32.033
1591	ENSMUSG00000071359	866.401	-0.561995	0.133773	-4.20111	2.6561e-05	0.000269066	ENSMUSG00000071359	237336	Tbpl1	protein_coding	10	22579778	22607837	836.138	766.363	699.789	738.072	718.576	815.264	1365.22	1389.99	747.364	739.171	1237.04	1275.5
1592	ENSMUSG00000036390	2638.96	-2.18837	0.521008	-4.20027	2.66592e-05	0.000269891	ENSMUSG00000036390	13197	Gadd45a	protein_coding	6	67012080	67014441	1929.17	2717.19	894.796	980.138	1104.92	1063.63	14208	14248.1	962.775	1146.12	4256.5	4786.51
1593	ENSMUSG00000039457	5260.52	0.576167	0.1373	4.19642	2.71164e-05	0.000274347	ENSMUSG00000039457	19041	Ppl	protein_coding	16	4904155	4950285	5114.51	4769.95	4666.95	4696.08	6047.32	6030.95	2702.49	2761.59	3907.73	3790.39	4168.72	3680.88
1594	ENSMUSG00000006019	1185.72	-0.336383	0.0801706	-4.19584	2.7186e-05	0.000274879	ENSMUSG00000006019	71723	Dhx34	protein_coding	7	15931072	15955962	1103.78	1070.27	1080.66	1127.2	1308.37	1172.78	1518.94	1780.12	1285.39	1180.33	1499.2	1408.48
1595	ENSMUSG00000000811	1053.1	-0.467178	0.111356	-4.19537	2.72427e-05	0.000275279	ENSMUSG00000000811	232223	Txnrd3	protein_coding	6	89620970	89652511	908.421	1030.63	814.559	790.139	817.638	732.846	1257.72	1403.26	1186.28	1052.49	1104.79	1039.62
1596	ENSMUSG00000062127	2891.97	-0.998162	0.23807	-4.19273	2.75622e-05	0.000278333	ENSMUSG00000062127	80281	Cttnbp2nl	protein_coding	3	104909231	104960462	2325.75	2388.75	1865.77	1782.15	2092.48	2089.39	7235.68	7171.56	2249.17	2194.11	3155.22	3051.87
1597	ENSMUSG00000037108	137.674	0.659303	0.157283	4.19182	2.76722e-05	0.000279269	ENSMUSG00000037108	381678	Zcwpw1	protein_coding	5	137786060	137820883	168.986	134.019	111.723	122.403	136.4	103.579	82.7733	74.5548	101.132	103.538	64.3683	65.0367
1598	ENSMUSG00000028699	27.7596	1.73385	0.413744	4.19064	2.78164e-05	0.000280522	ENSMUSG00000028699	66805	Tspan1	protein_coding	4	116019066	116024798	37.1183	21.7073	55.8613	54.8073	49.5307	52.3462	6.44987	15.3195	20.2264	22.5083	4.68133	11.6484
1599	ENSMUSG00000018849	9939.38	0.438598	0.104664	4.19052	2.78312e-05	0.000280522	ENSMUSG00000018849	211652	Wwc1	protein_coding	11	35729227	35871354	8576.27	8581.94	8099.88	8031.1	8984.87	9729.71	5832.83	6148.22	6632.23	5992.6	6993.91	6771.58
1600	ENSMUSG00000028556	6174.85	-0.3242	0.0773768	-4.18989	2.79088e-05	0.000281129	ENSMUSG00000028556	67299	Dock7	protein_coding	4	98824908	99009152	5640.02	5145.58	6449.44	6456.3	6637.88	7097.92	7226	7260.41	8058.18	8118.28	8407.67	7785.96
1601	ENSMUSG00000039801	1173.67	-0.51435	0.122799	-4.18855	2.80741e-05	0.000282617	ENSMUSG00000039801	73692	Cplane1	protein_coding	15	8198590	8300642	907.444	700.297	1095.9	1096.15	1009.66	1142.71	1145.93	1205.13	1598.89	1543.17	1609.21	1397.8
1602	ENSMUSG00000025716	1.55528	4.87264	1.16403	4.18603	2.83881e-05	0.0002856	ENSMUSG00000025716	667663	Myo3a	protein_coding	2	22232314	22508264	8.79117	2.83139	3.04698	8.2211	4.57206	5.56874	0	0	0	0	0	0
1603	ENSMUSG00000022708	2780.71	-0.561016	0.13405	-4.18513	2.85008e-05	0.000286555	ENSMUSG00000022708	56490	Zbtb20	protein_coding	16	42696244	43462965	2108.9	1882.87	2212.11	2364.94	1435.63	1838.8	2461.7	2468.48	3419.27	3727.37	2552.49	2838.32
1604	ENSMUSG00000078429	9660.47	-0.414649	0.0990869	-4.18471	2.85536e-05	0.000286907	ENSMUSG00000078429	52468	Ctdsp2	protein_coding	10	126814586	126835844	7360.16	6756.64	9233.36	9019.46	8776.84	9671.79	8987.89	9307.09	13590.1	12239.1	12135.2	11477.5
1605	ENSMUSG00000020492	1323.6	0.634785	0.151733	4.18358	2.86959e-05	0.000287991	ENSMUSG00000020492	66140	Ska2	protein_coding	11	87000060	87015461	1331.37	1374.17	1540.76	1516.34	1985.8	1708.49	780.434	792.528	935.469	1032.68	1260.45	1290.06
1606	ENSMUSG00000031010	7379.75	-0.268981	0.0642947	-4.18357	2.86972e-05	0.000287991	ENSMUSG00000031010	22284	Usp9x	protein_coding	X	12937737	13039567	6325.73	6735.87	6367.17	6073.57	6711.03	7230.45	8439.65	8223.5	7176.31	7290.88	8324.57	8074.26
1607	ENSMUSG00000035681	7.08135	-1.37256	0.32813	-4.18299	2.87703e-05	0.000288365	ENSMUSG00000035681	268345	Kcnc2	protein_coding	10	112107026	112302929	8.79117	9.43796	6.09396	6.39419	6.8581	7.79624	18.2746	22.4686	22.249	17.1063	18.7253	18.4432
1608	ENSMUSG00000020451	6184.24	0.444807	0.106337	4.18301	2.87681e-05	0.000288365	ENSMUSG00000020451	16886	Limk2	protein_coding	11	3294256	3359189	6832.69	5978.01	6755.15	7187.98	5634.31	6515.43	3730.17	3895.23	5830.25	5797.23	4508.12	4816.6
1609	ENSMUSG00000027346	675.301	0.767831	0.183573	4.1827	2.88065e-05	0.000288549	ENSMUSG00000027346	74182	Gpcpd1	protein_coding	2	132371002	132429649	558.728	620.074	992.299	854.994	950.227	767.373	360.118	352.348	496.557	612.225	491.54	472.729
1610	ENSMUSG00000021811	1204.28	0.605412	0.144756	4.1823	2.88571e-05	0.000288876	ENSMUSG00000021811	108671	Dnajc9	protein_coding	14	20434706	20438978	1327.47	1343.97	1538.72	1541	1820.44	1764.18	771.834	747.591	1156.95	1165.03	1130.54	1163.87
1611	ENSMUSG00000047648	1721.84	-0.299619	0.0716431	-4.18211	2.88815e-05	0.000288941	ENSMUSG00000047648	71865	Fbxo30	protein_coding	10	11157074	11173796	1679.11	1715.82	1603.73	1603.11	1644.42	1739.67	2278.95	2322.43	1899.26	1826.77	1967.33	1996.72
1612	ENSMUSG00000050410	556.599	0.889718	0.212753	4.18193	2.89046e-05	0.000288992	ENSMUSG00000050410	106795	Tcf19	protein_coding	17	35823631	35827721	624.173	564.39	698.774	784.658	995.948	887.657	231.12	238.984	480.376	570.81	497.391	439.726
1613	ENSMUSG00000043873	5.12843	-3.64707	0.872159	-4.18166	2.89388e-05	0.000289155	ENSMUSG00000043873	229687	Chil5	protein_coding	3	105924235	105940130	2.93039	0	0	1.82691	0	0	6.44987	3.0639	18.2037	13.505	8.19233	9.70697
1614	ENSMUSG00000031754	5525.91	-0.221132	0.0528865	-4.18126	2.89901e-05	0.000289414	ENSMUSG00000031754	68219	Nudt21	protein_coding	8	94742124	94763659	4973.85	5497.61	5145.33	4965.54	5436.95	4811.39	5865.08	5775.44	5823.17	5808.93	6207.44	6464.84
1615	ENSMUSG00000025068	20178.8	0.347659	0.0831486	4.18118	2.90006e-05	0.000289414	ENSMUSG00000025068	14873	Gsto1	protein_coding	19	47843409	47853229	16043.9	17103.5	14890.6	15104.9	17974.3	17018.1	12218.2	11762.3	13319.1	13197	13709.3	12916.1
1616	ENSMUSG00000022641	2995.76	-0.407287	0.0974462	-4.17961	2.92005e-05	0.000291228	ENSMUSG00000022641	70508	Bbx	protein_coding	16	50012207	50252753	2908.9	3089.99	2629.54	2571.38	2850.68	2808.87	4690.13	4740.87	3220.04	3113.34	3315.55	3280.96
1617	ENSMUSG00000062373	3047.39	-0.502416	0.120211	-4.17945	2.92215e-05	0.000291257	ENSMUSG00000062373	74868	Tmem65	protein_coding	15	58654118	58695487	2522.09	3177.76	3399.41	3085.65	3975.41	3445.94	5421.11	5186.15	3897.62	3774.19	4887.31	4611.78
1618	ENSMUSG00000021385	911.531	0.251048	0.0600882	4.17799	2.94093e-05	0.000292948	ENSMUSG00000021385	75678	Ippk	protein_coding	13	49574725	49618049	695.479	682.365	679.476	609.275	763.535	632.609	561.138	523.926	585.553	537.497	626.128	588.242
1619	ENSMUSG00000037974	560.214	2.08946	0.500376	4.17577	2.96982e-05	0.000295643	ENSMUSG00000037974	17833	Muc5ac	protein_coding	7	141342709	141372968	2296.45	1428.91	1218.79	1229.51	913.651	1029.1	87.0732	141.961	501.614	547.401	420.149	208.7
1620	ENSMUSG00000024639	5591.76	-0.559216	0.13393	-4.17542	2.97437e-05	0.000295914	ENSMUSG00000024639	14682	Gnaq	protein_coding	19	16110195	16364827	4581.17	4433.96	5259.08	5114.44	5526.86	6071.04	5950	5741.74	7906.49	7446.63	9546.4	9066.31
1621	ENSMUSG00000029730	5768.93	0.492153	0.117898	4.17439	2.98784e-05	0.00029707	ENSMUSG00000029730	17220	Mcm7	protein_coding	5	138162845	138170684	6421.46	6278.13	5815.66	5761.16	7835.76	7008.82	4461.16	4120.94	4318.33	4017.28	5506.41	5392.22
1622	ENSMUSG00000054823	3351.74	-0.294677	0.07062	-4.1727	3.01005e-05	0.000298978	ENSMUSG00000054823	234135	Nsd3	protein_coding	8	26091617	26209694	3230.27	3070.17	3264.33	3389.83	3242.36	3707.67	4457.93	4586.65	3721.65	3772.39	3915.93	3958.5
1623	ENSMUSG00000036790	50.3799	-1.75537	0.420685	-4.17265	3.01074e-05	0.000298978	ENSMUSG00000036790	245450	Slitrk2	protein_coding	X	65692924	65704999	56.6542	51.9088	24.3758	31.0575	41.9106	44.5499	139.747	133.79	55.6225	43.2159	251.621	222.29
1624	ENSMUSG00000026933	1362.17	-0.270598	0.0648827	-4.17058	3.03829e-05	0.000301527	ENSMUSG00000026933	227634	Camsap1	protein_coding	2	25816850	25873294	1208.3	1197.68	1205.59	1305.33	1238.27	1401.1	1536.14	1614.67	1446.19	1427.92	1495.68	1591.94
1625	ENSMUSG00000044702	250.58	0.692678	0.166105	4.17012	3.04439e-05	0.000301947	ENSMUSG00000044702	233826	Palb2	protein_coding	7	121706485	121732208	294.992	283.139	306.729	298.7	366.527	322.987	127.922	164.429	192.15	188.169	242.259	244.616
1626	ENSMUSG00000031274	2076.98	-0.680786	0.163323	-4.16834	3.0682e-05	0.000304122	ENSMUSG00000031274	12830	Col4a5	protein_coding	X	140258381	140472230	1822.7	2041.43	2412.19	2283.64	1859.31	1973.56	3112.06	3385.61	3619.51	3739.97	3106.06	2901.41
1627	ENSMUSG00000051029	9.88993	3.61645	0.867741	4.16766	3.07745e-05	0.000304728	ENSMUSG00000051029	282663	Serpinb1b	protein_coding	13	33262558	33278363	6.83757	15.1007	12.1879	19.1826	5.33408	3.34125	0	2.0426	2.02264	0.900331	0	0
1628	ENSMUSG00000021686	5685.62	-0.32628	0.0782895	-4.16761	3.0781e-05	0.000304728	ENSMUSG00000021686	11774	Ap3b1	protein_coding	13	94495468	94702825	4421.96	4987.02	4896.49	4500.6	5723.46	5315.92	6384.29	6502.61	6095.22	5409.19	7002.1	6032.88
1629	ENSMUSG00000028776	10171.9	-0.575403	0.138078	-4.16722	3.08334e-05	0.00030506	ENSMUSG00000028776	94242	Tinagl1	protein_coding	4	130058247	130068915	11839.7	13823.8	9605.09	9645.18	11058.3	10968.2	21224.4	21886.4	11646.3	11607.1	15921.2	17463.8
1630	ENSMUSG00000068154	112.972	-1.7814	0.427542	-4.1666	3.09183e-05	0.000305712	ENSMUSG00000068154	53626	Insm1	protein_coding	2	146063841	146066940	140.659	179.321	79.2214	63.9419	62.4849	67.9386	579.413	650.567	162.822	162.96	286.731	198.022
1631	ENSMUSG00000063904	5203.88	-0.187883	0.0451084	-4.16516	3.11139e-05	0.000307457	ENSMUSG00000063904	75221	Dpp3	protein_coding	19	4957257	4978315	4295.95	4111.18	4367.33	4621.17	4175.82	4008.38	4932	5258.67	4802.75	4760.95	4554.93	4829.22
1632	ENSMUSG00000054568	26.3231	-1.87939	0.451287	-4.16452	3.12004e-05	0.000308004	ENSMUSG00000054568	13531	Usp17la	protein_coding	7	104506216	104511874	10.7448	14.1569	23.3602	21.0095	30.4804	32.2987	105.348	106.215	21.2377	25.2093	121.715	106.777
1633	ENSMUSG00000036867	1005.85	0.472576	0.113478	4.16447	3.12075e-05	0.000308004	ENSMUSG00000036867	17130	Smad6	protein_coding	9	63860358	63929341	1036.38	1029.68	1209.65	1243.21	1345.71	1261.88	639.612	653.631	1150.88	1002.97	856.683	830.917
1634	ENSMUSG00000015962	29.8918	1.43043	0.343545	4.16373	3.13093e-05	0.00030882	ENSMUSG00000015962	69428	1700016C15Rik	protein_coding	1	177557380	177580890	35.1647	33.0329	26.4071	26.4902	33.5285	45.6637	12.8997	5.10649	18.2037	10.804	10.533	16.5019
1635	ENSMUSG00000027994	427.67	1.3411	0.322129	4.16323	3.13773e-05	0.000309301	ENSMUSG00000027994	66815	Mcub	protein_coding	3	129708609	129763855	417.092	466.235	461.109	426.584	632.469	619.244	220.37	212.43	170.913	139.551	232.896	217.436
[truncated: 14,482 more rows]
