# Supplementary material for: Mutant GNAS drives a pyloric metaplasia with tumor suppressive glycans in intraductal papillary mucinous neoplasia
Source: Cell Rep. Author manuscript; Available in PMC 2026 Jan 31. (PMC12860476; doi:10.1016/j.celrep.2025.116684)
Supplement: 6 [file NIHMS2132770-supplement-6.xlsx]

## Sheet: panin_ipmn_legit
Table S4. Bulk RNA-seq Data from Laser Capture Microdissected Epithelia. Related to Figure 2.
row	baseMean	log2FoldChange	lfcSE	stat	pvalue	padj
RN7SL1	653.461	1.70675	0.211275	8.07834	6.56555e-16	2.00304e-12
PPM1N	90.1435	3.29752	0.432918	7.61696	2.59723e-14	6.79176e-11
AC010970.2	208201	1.37438	0.185048	7.42717	1.10942e-13	2.53849e-10
CELA3A	41.9357	8.77949	1.20153	7.30694	2.73297e-13	5.55855e-10
FLRT2	172.276	2.39444	0.338354	7.07675	1.47578e-12	2.70142e-09
RSL24D1	282.518	1.1243	0.168026	6.69124	2.21294e-11	2.25044e-08
RPS29	425.573	1.01235	0.151509	6.6818	2.36032e-11	2.27398e-08
RP11-93O17.2	18.3964	3.74247	0.560859	6.67275	2.51053e-11	2.29777e-08
SFRP4	104.516	2.74775	0.414018	6.63678	3.2061e-11	2.79465e-08
CPA1	75.6567	8.21308	1.23904	6.62859	3.38911e-11	2.81989e-08
PNLIP	99.1861	7.41791	1.14825	6.46018	1.04581e-10	7.36293e-08
RPL39	627.83	1.05455	0.167172	6.30818	2.8234e-10	1.72274e-07
LUM	559.16	1.70081	0.27078	6.28115	3.36081e-10	1.9845e-07
CTRB1	83.7582	8.19525	1.31882	6.21406	5.16326e-10	2.95355e-07
RPL36A	385.155	1.11585	0.181021	6.16422	7.08318e-10	3.92902e-07
C7	225.119	2.41104	0.397895	6.05948	1.36561e-09	7.04473e-07
MIR663AHG	185.211	1.16886	0.193806	6.03105	1.62896e-09	8.05894e-07
DCN	398.087	1.64699	0.27404	6.01005	1.8547e-09	8.70521e-07
EPHA3	91.9071	2.08587	0.348139	5.99147	2.07954e-09	9.51649e-07
ASPN	56.0518	1.83023	0.310941	5.88612	3.95363e-09	1.68305e-06
CTRB2	54.9696	7.9012	1.36804	5.77557	7.6692e-09	3.05184e-06
RPS6KA6	470.294	1.72262	0.299731	5.74722	9.07208e-09	3.53329e-06
RN7SL2	716.746	1.16185	0.20455	5.68004	1.34664e-08	5.03067e-06
MSRB3	31.8869	2.11719	0.38088	5.55869	2.71803e-08	9.56798e-06
ZNF676	11.397	4.64585	0.837447	5.54763	2.89564e-08	1.00009e-05
VCAM1	86.6355	2.89705	0.53113	5.4545	4.91109e-08	1.60531e-05
SERPINF1	53.3842	1.69514	0.32355	5.23917	1.61301e-07	4.27915e-05
SCARNA2	14.0449	3.55376	0.679537	5.22967	1.69813e-07	4.337e-05
IGFBP7	531.329	1.34979	0.259981	5.19188	2.08186e-07	5.01427e-05
PTGDS	18.1739	2.07543	0.401935	5.1636	2.4225e-07	5.68699e-05
CCDC80	200.154	1.44558	0.280251	5.15816	2.4939e-07	5.77859e-05
PCSK5	8895.9	1.50366	0.291938	5.15063	2.59614e-07	5.94029e-05
AC104820.2	9.2948	2.76247	0.540521	5.11075	3.20876e-07	7.17555e-05
TATDN1	67.7864	1.31893	0.258602	5.10024	3.39225e-07	7.48134e-05
SERPINA6	29.7794	6.60265	1.29664	5.09214	3.54039e-07	7.7151e-05
MIR100HG	49.5423	1.65346	0.325695	5.07671	3.84025e-07	8.07998e-05
CEL	17.8856	8.00809	1.60032	5.00404	5.61398e-07	0.000112927
RP1-17K7.2	876.271	1.92155	0.387752	4.95562	7.21015e-07	0.000138928
CD248	22.9362	2.43613	0.494596	4.9255	8.41454e-07	0.000155584
SPARC	483.056	1.34729	0.275571	4.88908	1.01307e-06	0.000178749
C1QTNF5	18.1898	2.12359	0.434396	4.8886	1.01557e-06	0.000178749
A2M	725.036	1.37104	0.28087	4.88141	1.05332e-06	0.000183629
DKK3	112.441	1.47577	0.302525	4.87817	1.07074e-06	0.000184167
INS	84.0845	5.35638	1.10068	4.86643	1.13634e-06	0.000189097
CYP1B1	36.4006	2.70181	0.557641	4.84507	1.2657e-06	0.000206863
EBF1	22.1982	2.15048	0.444741	4.83535	1.32914e-06	0.000213854
RP11-113I24.1	37.4528	1.15654	0.24381	4.74361	2.09943e-06	0.000313941
SPARCL1	326.791	1.39232	0.293574	4.74264	2.10952e-06	0.000313941
IRAK1BP1	157.585	1.26058	0.266663	4.72722	2.2761e-06	0.0003255
GUCY1A2	64.6334	2.16465	0.458171	4.72453	2.30643e-06	0.00032728
PIK3C2G	585.86	2.91315	0.617881	4.71474	2.42016e-06	0.000337362
RPL9P9	1746.38	1.06982	0.227368	4.70526	2.53545e-06	0.000343956
CNTN1	26.4778	2.30903	0.496949	4.64641	3.37755e-06	0.000415366
COL3A1	302.425	1.33095	0.28646	4.6462	3.38102e-06	0.000415366
LAMA2	80.2557	1.83352	0.396589	4.62322	3.77837e-06	0.000443594
PLA2G1B	40.8094	4.37032	0.9459	4.62028	3.83229e-06	0.000443594
TREML2	9.97235	3.22645	0.698359	4.62005	3.83642e-06	0.000443594
SHISA2	87.5108	1.87402	0.408026	4.59289	4.37144e-06	0.000487922
ATP8B5P	10.6965	3.4452	0.754557	4.56585	4.97471e-06	0.000532526
ZNF181	53.6557	1.16147	0.255888	4.53897	5.65288e-06	0.000590753
RP11-140I24.2	10.4687	2.51472	0.554152	4.53796	5.68001e-06	0.000590753
SLC2A2	40.6807	4.09981	0.903846	4.53597	5.73401e-06	0.000593
COL14A1	81.6708	1.66842	0.368707	4.52507	6.0375e-06	0.000620878
PREX2	64.7906	1.68426	0.374482	4.49758	6.87299e-06	0.000691264
FLNA	139.17	1.64125	0.365493	4.49052	7.10503e-06	0.000710697
LOX	36.2724	1.752	0.390911	4.48185	7.40002e-06	0.000724371
ECM2	25.515	1.83064	0.408904	4.47695	7.57186e-06	0.00073725
AL162151.3	24.235	1.48445	0.33332	4.45354	8.4465e-06	0.000800388
MGP	147.524	1.46617	0.329364	4.45152	8.52639e-06	0.000800388
OGN	31.6	1.75187	0.395534	4.42912	9.46168e-06	0.000862499
PRRX1	27.1995	2.01758	0.455818	4.42628	9.58726e-06	0.000864506
ISLR	23.9834	1.56092	0.353206	4.4193	9.9021e-06	0.000879893
CPB1	109.531	3.68509	0.837674	4.3992	1.08653e-05	0.000911089
CD44	4080.64	1.3476	0.306576	4.39565	1.10439e-05	0.000918905
MOXD1	42.3434	2.0454	0.466001	4.38927	1.1373e-05	0.000935173
COL1A2	283.612	1.24326	0.284158	4.37525	1.21296e-05	0.000986808
MRPL40	92.8814	1.18488	0.27322	4.33673	1.44615e-05	0.00112646
ZNF257	33.889	1.76171	0.407336	4.32497	1.52555e-05	0.00116842
AC093724.2	10.0136	3.8107	0.881565	4.32265	1.54167e-05	0.00117097
SLC5A1	485.847	1.20784	0.279812	4.31661	1.5844e-05	0.00119845
ERP27	23.9197	2.83119	0.65642	4.31307	1.61001e-05	0.00120784
C19orf33	165.751	1.13289	0.26289	4.30934	1.6374e-05	0.00121333
GPNMB	60.7083	1.87748	0.435766	4.30847	1.64384e-05	0.00121333
SRPX	12.0101	2.17881	0.507634	4.29208	1.77003e-05	0.00128573
DDR2	93.9483	1.32928	0.311234	4.27099	1.94604e-05	0.00138071
COL4A1	143.868	1.42971	0.33595	4.25571	2.0839e-05	0.00142335
SUCNR1	46.9939	2.09798	0.494651	4.24133	2.22204e-05	0.0014899
PLAT	405.586	1.75465	0.414661	4.23154	2.32101e-05	0.00155059
RP11-588K22.2	16.0164	2.39896	0.570231	4.20699	2.58796e-05	0.00163013
EDA2R	25.7113	2.31223	0.551414	4.19328	2.74949e-05	0.00170032
FN1	708.396	1.38104	0.329864	4.18669	2.83051e-05	0.00172654
ANXA4	5037.61	1.10097	0.263293	4.18154	2.89541e-05	0.00175239
BORCS7	57.1071	1.02585	0.24569	4.17538	2.97491e-05	0.0017738
ADH1B	82.732	1.46156	0.350936	4.16477	3.11673e-05	0.00182274
MAP1B	263.922	1.22566	0.295509	4.14763	3.35933e-05	0.00191566
SSPN	104.971	1.12999	0.274188	4.1212	3.76896e-05	0.00206021
FBLN1	139.902	1.03669	0.252224	4.11019	3.95338e-05	0.00212843
CYBA	49.2641	1.30022	0.316715	4.10535	4.03711e-05	0.0021608
BGN	703	1.13863	0.277965	4.09632	4.19772e-05	0.00222722
RPPH1	368.798	1.26813	0.309681	4.09495	4.22259e-05	0.00223395
GRIN2A	12.0583	3.12393	0.763842	4.08976	4.31824e-05	0.00227142
SLC9A9	13.5238	2.15629	0.527679	4.08636	4.38188e-05	0.00229172
CTHRC1	24.1134	2.04004	0.501572	4.06729	4.75639e-05	0.00244044
SLC38A11	75.264	2.67983	0.66306	4.04161	5.30851e-05	0.00266225
LDLRAD3	20.519	2.15416	0.533855	4.03511	5.45767e-05	0.00270007
CELA2A	25.8592	3.47532	0.862174	4.03088	5.55683e-05	0.00274172
HLA-DRB5	53.3589	2.00419	0.497307	4.03008	5.57571e-05	0.00274364
CADM1	227.199	1.26531	0.31493	4.01776	5.87539e-05	0.00286798
REG3A	199.681	3.84883	0.958571	4.01517	5.94028e-05	0.00289194
PPP1R3C	20.3591	2.69463	0.671792	4.01111	6.04332e-05	0.00292727
PLCG2	76.5135	1.54015	0.384393	4.0067	6.15732e-05	0.00295826
CPED1	90.9493	1.32692	0.331685	4.00053	6.32002e-05	0.00302058
BMP4	94.6064	1.64837	0.41273	3.99381	6.50199e-05	0.0030914
CUZD1	17.0348	3.09919	0.778044	3.98332	6.79598e-05	0.00321448
ITGBL1	209.742	1.48774	0.374061	3.97726	6.97149e-05	0.00327213
PCDHA10	46.6787	1.85188	0.465713	3.97644	6.99539e-05	0.00327495
ZNF14	62.0621	1.18746	0.29904	3.97092	7.15965e-05	0.00332633
TPD52L1	99.8281	1.45222	0.367021	3.95678	7.59666e-05	0.00350269
RPS2P5	54.6236	1.10369	0.279515	3.94857	7.86178e-05	0.00360677
CYYR1	8.81946	2.25162	0.571377	3.94069	8.12475e-05	0.00369959
CALCRL	50.5089	1.61158	0.409349	3.93694	8.25289e-05	0.0037301
BOK	32.7971	1.58672	0.404574	3.92195	8.78364e-05	0.00386992
C1S	159.222	1.11777	0.285104	3.92057	8.83414e-05	0.00387516
ZNF610	27.954	2.01429	0.514965	3.9115	9.17256e-05	0.00399771
COL10A1	41.1823	1.46301	0.374405	3.90756	9.32347e-05	0.00404422
CRISP3	164.225	4.16144	1.07238	3.88057	0.00010421	0.00434924
GLI3	14.549	2.11637	0.547423	3.86606	0.000110609	0.00450199
RP11-73G16.1	15.7708	1.56264	0.404553	3.86263	0.000112173	0.00454275
SLC15A2	26.6779	1.8606	0.481783	3.8619	0.00011251	0.00454636
C12orf57	58.4123	1.01595	0.26315	3.86073	0.00011305	0.00455811
RGS13	66.2089	1.52497	0.395139	3.85932	0.000113702	0.0045743
FANCM	57.137	1.15449	0.299414	3.85582	0.000115343	0.00463014
CFH	378.981	1.40526	0.364849	3.85161	0.000117343	0.00466035
FAM198B	71.6754	1.39038	0.361785	3.84311	0.000121483	0.0047574
HSD11B1	14.6876	3.0277	0.790503	3.83009	0.000128097	0.00491673
HSD3B7	108.929	1.20818	0.31564	3.82772	0.000129337	0.00494263
C1R	141.992	1.09524	0.286382	3.82441	0.000131087	0.00498865
SV2B	14.2641	2.37425	0.621291	3.82148	0.000132656	0.00502746
PDGFRB	73.2803	1.26285	0.331418	3.81044	0.000138718	0.00524635
TWF2	45.1418	1.21839	0.320627	3.80002	0.000144682	0.00539391
CA13	180.198	1.06101	0.280442	3.78336	0.000154724	0.00565516
COL6A2	36.8803	1.58219	0.418409	3.78144	0.000155923	0.00568561
GPR85	52.8028	1.14393	0.302844	3.77731	0.00015853	0.00575773
DMKN	73.468	1.39877	0.370832	3.77198	0.000161957	0.00582838
ZNF667-AS1	30.4847	2.21869	0.588305	3.77132	0.000162386	0.00582838
THY1	34.134	1.47363	0.391201	3.76694	0.00016526	0.00590837
ABHD17A	25.9338	1.23116	0.328824	3.74414	0.000181016	0.00633555
MRC2	20.3603	2.08805	0.560154	3.72764	0.000193282	0.00660079
LAMTOR1	83.8501	1.09113	0.293113	3.72256	0.000197213	0.0067225
C9orf16	39.5899	1.21654	0.327016	3.72012	0.000199131	0.00676433
CES1	28.7472	3.60391	0.968779	3.72006	0.000199179	0.00676433
FSTL1	170.581	1.06466	0.286359	3.71794	0.000200858	0.006775
EDNRA	20.5275	1.56603	0.421657	3.714	0.000204011	0.0068149
SLAMF7	39.935	1.623	0.437064	3.71342	0.000204474	0.0068149
ST20-MTHFS	28.8312	1.6635	0.449166	3.70353	0.000212624	0.00698758
NTM	22.2837	2.2795	0.615954	3.70076	0.000214952	0.00703881
SCN7A	39.3047	1.51895	0.411486	3.69138	0.000223042	0.00720944
SCARNA10	7.2688	1.82165	0.493881	3.68844	0.000225631	0.00724899
HECTD2	68.7423	1.21713	0.330302	3.6849	0.000228794	0.00726231
PIK3CG	78.5995	1.61959	0.439989	3.68097	0.000232348	0.00730624
SALRNA1	34.0106	1.31728	0.357941	3.68015	0.000233097	0.00730624
MME	293.512	3.03609	0.825111	3.67961	0.000233589	0.00730915
RGL1	34.8021	1.70507	0.463693	3.67716	0.000235844	0.00736291
SLC4A4	2894.49	1.19495	0.325041	3.6763	0.000236638	0.00736677
SMG8	70.743	1.12434	0.306245	3.67138	0.000241247	0.00747214
GJA1	39.3017	1.56574	0.426905	3.66764	0.000244799	0.00755657
SPOCK1	23.215	2.22964	0.609056	3.66081	0.000251416	0.00770326
MARC2	83.5993	1.0541	0.28797	3.66047	0.000251755	0.00770326
SLC3A1	565.939	2.15507	0.589689	3.65459	0.000257593	0.00778991
CEACAM7	130.766	3.28848	0.901165	3.64915	0.000263112	0.0078826
LRMP	121.224	1.38075	0.379441	3.63891	0.000273796	0.00805776
RP11-463D19.2	4.03342	4.83857	1.34601	3.59476	0.000324696	0.00909152
LRRC32	49.4757	1.39986	0.389428	3.59466	0.000324821	0.00909152
C11orf74	53.1528	1.27189	0.354004	3.59287	0.000327058	0.00913522
TIMP3	316.723	1.19134	0.331747	3.5911	0.000329282	0.00914645
NECAB1	22.5703	1.75154	0.4881	3.58849	0.000332594	0.00919658
LTBP2	268.006	1.17998	0.329948	3.57626	0.000348549	0.00955118
BAAT	18.8371	4.30334	1.20405	3.57404	0.00035151	0.00960357
CELA3B	19.153	2.51543	0.70596	3.56313	0.00036646	0.00986478
PCAT5	11.6389	1.39193	0.390884	3.56099	0.000369459	0.00988736
VAV3	14.1315	2.21887	0.625989	3.54458	0.000393244	0.0103256
BICC1	196.212	1.42776	0.402961	3.54318	0.000395339	0.0103338
GRK3	98.8492	1.23778	0.350203	3.53448	0.000408585	0.0105804
CPS1	38.7229	2.12656	0.602653	3.52867	0.000417646	0.0107374
LY6D	13.1107	4.59807	1.30396	3.52623	0.000421527	0.0107717
PKD2	79.1612	1.22964	0.349643	3.51685	0.000436697	0.0110107
ADRA2A	371.808	1.44631	0.411695	3.51306	0.000442982	0.0111232
HSPB6	21.2581	1.72712	0.492786	3.50481	0.000456937	0.0113527
ZNRF3	57.743	1.34167	0.383024	3.50283	0.000460342	0.0114027
EDIL3	63.5198	1.50582	0.430627	3.4968	0.000470873	0.0116007
COL4A2	106.034	1.09737	0.315058	3.48307	0.000495704	0.0120824
AC068282.3	27.7711	1.68979	0.485281	3.48209	0.000497513	0.0121103
GABRA4	31.7192	1.71289	0.492088	3.48085	0.000499818	0.012136
WT1-AS	6.87808	1.19761	0.344216	3.47925	0.000502826	0.012191
FAM173A	9.14951	1.91737	0.551693	3.47542	0.000510047	0.0123334
CMYA5	23.5046	2.23828	0.644236	3.47431	0.000512162	0.0123493
ANK2	19.1992	1.80176	0.518639	3.47402	0.000512727	0.0123493
C14orf105	200.733	1.50179	0.432401	3.47313	0.000514429	0.012374
ERICH5	112.201	1.09881	0.317355	3.46242	0.000535348	0.0127056
CD81	214.13	1.02789	0.298423	3.44442	0.000572291	0.0132933
SLC7A2	132.137	1.52381	0.442507	3.44358	0.000574065	0.0132933
WDR72	587.556	2.31446	0.676489	3.42128	0.000623266	0.0140503
ZNF595	209.129	1.0252	0.299796	3.41965	0.000627023	0.0140658
TGFB2	71.6364	1.83437	0.536872	3.41678	0.000633658	0.0141258
YEATS4	38.5761	1.20841	0.353965	3.41393	0.000640336	0.0142209
C3	818.498	1.60554	0.473204	3.39291	0.000691555	0.0148928
AC114755.7	6.90795	4.11388	1.2153	3.38507	0.000711604	0.0151928
ZEB2	126.738	1.06906	0.31644	3.3784	0.000729093	0.015429
TGFB3	56.6908	1.90487	0.565307	3.36962	0.000752727	0.0157548
PRELP	88.9869	1.02629	0.304963	3.3653	0.000764597	0.0158934
OLFML1	27.6629	1.40253	0.416776	3.36518	0.000764933	0.0158934
ZNF567	54.5068	1.22201	0.363272	3.36391	0.000768477	0.0159288
ZNF443	45.6401	1.66068	0.493716	3.36363	0.000769247	0.0159288
GC	313.177	2.50329	0.745144	3.35948	0.000780899	0.0161154
SLC39A5	20.3606	1.7965	0.535189	3.35675	0.000788633	0.0162384
FBN1	93.8463	1.09812	0.327184	3.35628	0.000789981	0.0162404
AGT	13.2582	2.52261	0.752839	3.3508	0.000805799	0.0164256
FHL1	27.3028	1.62721	0.485924	3.34869	0.000811942	0.0165324
NECTIN3	374.115	1.00241	0.299513	3.34679	0.00081754	0.016591
RPL41P2	9.61829	1.05617	0.315684	3.34567	0.000820841	0.0166193
BST2	25.2813	1.87655	0.561927	3.33949	0.000839315	0.0168093
NEUROD1	25.0366	1.16545	0.349569	3.33397	0.00085615	0.0170346
CDK14	126.402	1.19988	0.360033	3.33269	0.000860109	0.0170948
HLF	35.5289	1.33129	0.399933	3.3288	0.000872225	0.0172435
ZEB1	305.275	1.05454	0.316984	3.32678	0.000878545	0.0173482
C17orf89	39.0393	1.08357	0.326684	3.31689	0.000910266	0.0177638
GUCY1A3	47.9211	1.71654	0.517636	3.31612	0.000912781	0.0177939
CAV1	49.957	1.24225	0.375229	3.31064	0.000930831	0.0180305
ZNF423	10.0681	2.16162	0.653045	3.31006	0.000932758	0.0180488
AQP1	71.9973	2.1398	0.646968	3.30742	0.000941588	0.0181978
ZNF670	30.196	1.26207	0.382232	3.30186	0.000960464	0.0184484
ZBTB47	13.2998	1.76886	0.535859	3.30098	0.000963462	0.0184865
HAND2	11.9551	1.97457	0.59917	3.2955	0.00098247	0.0187726
SEC14L6	42.1381	1.54981	0.470604	3.29323	0.000990425	0.0188851
SAMD5	59.4409	1.57148	0.47798	3.28776	0.00100988	0.0191167
CPVL	16.1008	2.06347	0.628598	3.28266	0.00102832	0.0193855
ANXA9	21.0899	2.12256	0.647927	3.27592	0.00105318	0.0196919
TIGD2	49.7124	1.36754	0.417832	3.27293	0.00106439	0.0198407
B3GALT2	156.608	1.52247	0.466491	3.26366	0.00109981	0.0202944
NPM1P40	236.958	1.35498	0.415259	3.26297	0.00110253	0.0203192
SVEP1	44.2095	1.28359	0.39368	3.26049	0.00111221	0.0203405
RP11-218M22.1	55.1944	1.33307	0.408863	3.26044	0.0011124	0.0203405
BMX	65.1486	1.77364	0.544064	3.25998	0.00111421	0.0203405
KITLG	145.38	1.00744	0.309039	3.25989	0.00111454	0.0203405
IQUB	10.2675	2.37175	0.728046	3.25769	0.00112322	0.0204583
FGFR1	37.1897	1.45615	0.447911	3.25099	0.00115006	0.0207611
THBS2	37.1965	1.19514	0.367719	3.25015	0.00115342	0.0208014
PON3	11.9167	1.8393	0.566042	3.24941	0.00115644	0.0208353
RP11-543P15.1	23.5847	2.81475	0.867507	3.24464	0.00117601	0.0211064
SLC5A6	82.6045	1.42028	0.438404	3.23965	0.00119678	0.021269
HLA-DRA	590.327	1.07971	0.333641	3.23613	0.00121162	0.0214287
PIK3AP1	163.004	1.12953	0.349429	3.2325	0.00122712	0.0216192
BLVRB	122.09	1.01433	0.314506	3.22516	0.00125902	0.0219907
ADGRD1	34.9676	1.21919	0.378529	3.22086	0.00127805	0.0222359
COL5A2	48.0175	1.30384	0.405127	3.21836	0.00128925	0.0223695
CYBRD1	504.257	1.12653	0.350155	3.21723	0.00129434	0.0224153
FAM49A	17.9111	2.13682	0.664305	3.21663	0.00129704	0.0224196
NMT2	92.2282	1.074	0.334193	3.2137	0.00131034	0.0225307
TBX2	9.55479	2.03402	0.63362	3.21016	0.00132661	0.0227161
WNK3	12.7296	2.28244	0.711512	3.20787	0.00133723	0.0228339
SCRN1	235.733	1.01473	0.31637	3.20741	0.00133938	0.0228493
ZNF454	9.22233	2.60629	0.814689	3.19912	0.00137849	0.0233641
TCN2	46.8228	1.15167	0.36034	3.19608	0.0013931	0.023497
CLCN7	21.2746	1.26572	0.396092	3.19553	0.00139574	0.0235041
ANGPT1	15.3565	1.47442	0.461521	3.1947	0.00139977	0.0235068
FXYD2	93.7764	3.77446	1.18314	3.19019	0.00142177	0.0237242
DEPDC7	11.0663	2.84469	0.893123	3.1851	0.00144704	0.0240156
C2orf88	61.8677	1.34935	0.424107	3.18163	0.00146446	0.0242378
GABRP	693.433	1.50992	0.474627	3.18128	0.00146626	0.0242456
SALL2	12.1591	2.81443	0.885514	3.17831	0.00148139	0.0244075
EPB41L3	26.9352	1.54821	0.487384	3.17657	0.00149029	0.0244935
RCAN2	43.8963	1.85247	0.58385	3.17285	0.00150948	0.0247368
MAPK10	28.6895	1.36893	0.431703	3.17101	0.00151911	0.0248287
ZNF204P	98.543	1.08737	0.343139	3.1689	0.00153019	0.0249616
COL8A1	37.9419	1.13098	0.356926	3.16867	0.00153138	0.0249616
FRAS1	282.395	1.61635	0.510735	3.16476	0.00155213	0.0252548
CLIC2	10.8506	1.46402	0.464607	3.1511	0.00162658	0.0258796
HHEX	35.789	2.73578	0.869852	3.1451	0.00166028	0.0262447
AVIL	77.4143	1.23017	0.392294	3.13583	0.00171369	0.0268717
DCDC2	238.389	1.03604	0.33067	3.13317	0.00172932	0.0270557
SNAI2	43.0844	1.57791	0.503753	3.13232	0.00173431	0.0270875
FAS	96.7117	1.12543	0.360095	3.12537	0.00177583	0.027596
TNC	31.0585	1.81361	0.582067	3.11581	0.00183439	0.0281013
PCOLCE	21.9101	1.24604	0.399911	3.1158	0.00183444	0.0281013
LSM6	56.1106	1.24276	0.399375	3.11176	0.00185976	0.0284165
LINC00472	40.4459	1.38083	0.444156	3.10887	0.00187802	0.0285164
KLK10	152.367	2.17252	0.69986	3.10423	0.00190778	0.0287849
APCDD1	74.5671	1.52881	0.492889	3.10173	0.00192395	0.0288909
NTRK2	46.0492	1.85354	0.5979	3.10009	0.00193462	0.0289816
ZNF415	46.5637	1.90377	0.61434	3.09888	0.00194252	0.0290267
ID4	4.48249	2.53182	0.817244	3.09799	0.00194837	0.0290431
TMEM55A	33.099	1.06596	0.344198	3.09694	0.00195526	0.0290531
KIAA1462	40.1439	1.46286	0.473538	3.08922	0.00200682	0.0295059
RP11-611O2.3	28.619	1.14276	0.369988	3.08863	0.00201079	0.0295405
RP11-266A24.1	6.82125	2.07958	0.67392	3.0858	0.00203007	0.0296572
SEMA6D	27.4222	1.72094	0.559618	3.0752	0.0021036	0.0305647
CECR1	103.281	1.44694	0.470705	3.07399	0.00211214	0.03059
DNM3OS	7.94917	1.46494	0.478298	3.06282	0.00219264	0.031403
SLC16A1	93.8367	1.09058	0.356193	3.06178	0.00220024	0.0314406
FUT9	380.955	1.8863	0.616479	3.05979	0.0022149	0.0316007
RPSAP48	124.319	1.24151	0.406168	3.05664	0.00223831	0.0318327
NID2	20.3972	1.58581	0.51909	3.05498	0.00225077	0.031963
THBS4	9.01583	2.31251	0.758901	3.04718	0.00231002	0.0326021
SCG5	16.7255	2.14091	0.702894	3.04585	0.0023202	0.0326702
ANKRD36BP1	59.9261	2.44226	0.802005	3.04519	0.00232534	0.0326845
RP11-102N12.3	32.4336	1.58566	0.521767	3.03903	0.00237345	0.0331134
MYO15B	20.0299	1.39663	0.460274	3.03434	0.00241061	0.0334152
DOK6	18.015	1.73023	0.570234	3.03424	0.00241145	0.0334152
OMD	8.65459	1.5741	0.519088	3.03243	0.00242591	0.0335142
P2RY1	20.3194	1.57001	0.518209	3.02969	0.00244807	0.0337694
NR6A1	21.9573	1.73845	0.57407	3.02829	0.00245942	0.0338141
INTS5	35.4733	1.28952	0.42605	3.02669	0.00247246	0.0339268
SYNGR1	33.6966	1.68382	0.556521	3.02561	0.00248134	0.0339977
ALDOB	273.59	1.48087	0.490043	3.02192	0.0025118	0.0343161
MTHFS	64.526	1.05418	0.349248	3.01842	0.00254096	0.034499
RCBTB2	40.9117	1.10957	0.367653	3.01798	0.00254464	0.0345034
AC009506.1	19.5532	1.55863	0.517083	3.01427	0.00257595	0.0347388
HLA-DMA	174.376	1.01099	0.335849	3.01024	0.00261038	0.0350767
PRKAR2B	13.8864	1.8295	0.609254	3.00284	0.0026747	0.0355045
LY75-CD302	45.9761	2.99161	0.998159	2.99713	0.00272534	0.0358754
ZBTB49	22.2517	1.54816	0.516602	2.99682	0.00272814	0.0358754
GAS6	45.8815	1.35444	0.452054	2.9962	0.00273368	0.0358966
PTPN22	53.2665	1.1614	0.388804	2.9871	0.00281634	0.0366144
C4B	60.9785	1.66755	0.559074	2.98269	0.00285725	0.0370131
PLK2	118.508	1.22067	0.410055	2.97684	0.00291239	0.0373902
MTHFD2P1	10.1856	1.07551	0.361749	2.97308	0.00294832	0.037726
RMDN2	44.6091	1.01031	0.339868	2.97265	0.00295238	0.0377398
PIGR	7520.3	1.00828	0.339564	2.96934	0.00298436	0.0380688
SLC7A7	60.752	1.16294	0.392629	2.96194	0.0030571	0.0387001
ADAMTS9	75.9127	1.13319	0.3828	2.96026	0.00307375	0.0388839
FGF2	26.8649	1.78992	0.605852	2.95439	0.0031329	0.0393865
ENSAP2	6.36842	3.53054	1.1951	2.95417	0.0031351	0.0393865
RAMP2	9.39092	2.39969	0.812362	2.95397	0.00313715	0.0393865
TCAF1P1	14.3234	2.4408	0.828092	2.9475	0.00320352	0.0399458
SLC46A3	81.4969	1.15996	0.393865	2.94506	0.00322894	0.0401807
GCNT3	1341.39	1.07398	0.364706	2.94478	0.00323187	0.0401898
PTGS1	39.0162	1.53503	0.521782	2.94189	0.00326213	0.040374
PEG3	14.0149	1.75543	0.597274	2.93907	0.00329204	0.0406343
BORA	30.8454	1.15348	0.392749	2.93694	0.00331469	0.0408039
SYNJ2BP-COX16	41.6487	1.02824	0.350596	2.93284	0.0033588	0.0411256
NRCAM	22.4746	1.72229	0.588195	2.92809	0.00341051	0.0415579
ZNF844	127.137	1.00263	0.342985	2.92323	0.00346416	0.0420246
SETD9	36.9805	1.07832	0.368985	2.92239	0.00347362	0.042109
LIPE-AS1	11.4767	1.06305	0.363942	2.92092	0.00349	0.0421959
GNG2	18.8829	1.64982	0.56506	2.91972	0.00350344	0.0422805
RP11-1143G9.5	61.3686	1.27424	0.437573	2.91205	0.0035906	0.0429581
GMNN	33.6471	1.23223	0.423453	2.90996	0.0036147	0.0431382
CCDC167	18.4316	2.24463	0.772014	2.9075	0.00364332	0.0433809
AKT3	60.2698	1.11995	0.385269	2.90692	0.00365009	0.0433929
ZCCHC24	55.9268	1.11609	0.384091	2.90581	0.00366308	0.0434842
NR5A2	276.788	1.42043	0.489	2.90476	0.00367529	0.0435445
SPP1	270.001	2.38178	0.820881	2.9015	0.00371381	0.0437742
PCDH7	153.248	1.25123	0.432061	2.89595	0.00378017	0.0442553
SLCO2B1	22.1846	1.35195	0.467337	2.89288	0.00381728	0.0445134
CCND2	282.53	1.01641	0.351732	2.88972	0.00385581	0.0447251
COL15A1	96.0929	1.06146	0.367507	2.88827	0.00387361	0.0448491
FHL5	19.1354	1.67141	0.579144	2.886	0.00390166	0.0450869
ZNF304	32.3288	1.47188	0.510146	2.88522	0.00391139	0.0450869
MMP16	11.6384	1.43008	0.497282	2.87579	0.00403017	0.0459643
NPR3	22.1339	1.46804	0.511003	2.87286	0.00406771	0.0460807
PKHD1	150.18	1.62269	0.564972	2.87216	0.00407671	0.0461498
GAS2L3	163.425	1.22181	0.426164	2.86699	0.00414391	0.0466831
ZNF727	50.1917	1.94992	0.681828	2.85984	0.0042385	0.0473084
TRPC1	16.0726	1.43671	0.503167	2.85533	0.00429919	0.0476372
KIAA2022	20.097	1.85794	0.651233	2.85295	0.0043315	0.0478215
GCG	141.194	3.06058	1.07699	2.84178	0.00448629	0.0491157
TMEM25	28.9678	1.16338	0.409593	2.84033	0.00450663	0.0491914
IGFBP3	106.622	1.41075	0.498238	2.83147	0.00463345	0.0500976
TBX3	15.866	1.66266	0.588446	2.82552	0.00472042	0.0507086
TMEM37	109.738	1.20175	0.42624	2.81943	0.00481091	0.0512083
NR2F1	12.3396	1.58437	0.562115	2.81858	0.0048237	0.0512083
HMCN1	28.706	1.54115	0.546798	2.81849	0.00482496	0.0512083
GUCY1B3	20.8707	1.86585	0.662829	2.81498	0.00487808	0.0515252
PGR	11.9221	1.39965	0.497402	2.81392	0.00489417	0.0516357
VNN2	41.3224	2.391	0.850078	2.81269	0.00491296	0.051804
AC020951.1	6.28134	2.01895	0.718111	2.81148	0.00493147	0.0519095
TRAPPC6A	28.1656	1.04884	0.373152	2.81077	0.00494236	0.0519554
SLC15A1	134.83	1.736	0.619693	2.80139	0.00508824	0.0529206
RP5-1172N10.4	13.9607	1.61321	0.576064	2.80039	0.00510404	0.0530247
COMMD9	79.6603	1.00064	0.35917	2.78597	0.00533685	0.0545151
ENPP5	91.4567	1.09168	0.391884	2.78571	0.00534103	0.0545274
SLC2A12	96.238	1.00825	0.362727	2.77963	0.0054421	0.0551676
SLC19A3	102.333	1.47178	0.529776	2.77812	0.00546745	0.0553549
ACE2	424.174	1.75362	0.631537	2.77674	0.00549062	0.0554668
NDN	13.8195	1.72513	0.621876	2.77408	0.00553581	0.0557603
SULF1	146.888	1.05576	0.380599	2.77395	0.00553796	0.0557603
PSTPIP2	65.761	1.10723	0.39942	2.77211	0.00556948	0.0560161
AC009299.3	23.2846	1.96959	0.710598	2.77174	0.00557583	0.0560184
CTB-43P18.1	22.7323	1.16862	0.422118	2.76847	0.0056321	0.056398
FAT4	57.1723	1.09006	0.394689	2.76183	0.00574787	0.0574316
HIF3A	40.0695	1.07998	0.391215	2.76057	0.00577	0.0575899
RP11-140L24.4	6.39963	4.22278	1.53375	2.75323	0.005901	0.0584315
PYGO1	25.4438	1.20126	0.436859	2.74976	0.00596393	0.0588299
SNORD3A	11.4723	1.05665	0.384851	2.7456	0.00604012	0.0591325
PTGIS	246.635	1.6128	0.588127	2.74227	0.00610164	0.0594415
PDE3A	62.5697	1.25111	0.456338	2.74164	0.00611341	0.0594928
MYL9	37.6317	1.08652	0.396501	2.74027	0.00613886	0.059622
SLF1	31.5494	1.02944	0.377458	2.72729	0.0063856	0.0611981
RP5-1187M17.10	50.6946	1.00881	0.37039	2.72364	0.00645677	0.0616897
AIP	48.0138	1.19341	0.438668	2.72053	0.00651772	0.0619454
LGALS1	33.404	1.23043	0.452587	2.71865	0.00655491	0.0621053
RP11-144G6.12	41.6635	1.30274	0.479248	2.71831	0.00656168	0.0621053
FAM171B	26.1968	1.16792	0.429874	2.71689	0.00658978	0.0622104
BEAN1	12.0019	1.47487	0.543762	2.71235	0.00668077	0.0629071
WDR87	10.2238	2.18498	0.80564	2.71211	0.00668561	0.0629077
DIO2	27.4836	1.32944	0.490755	2.70896	0.00674945	0.0633583
FZD7	19.9206	1.55048	0.573264	2.70466	0.00683748	0.0637634
RYR2	23.317	2.15249	0.795851	2.70464	0.00683789	0.0637634
HGF	14.4221	1.38931	0.513971	2.7031	0.00686964	0.0639943
PIH1D2	26.5795	1.52323	0.563624	2.70256	0.00688074	0.0640651
ADH6	59.2152	1.43411	0.531552	2.69797	0.00697628	0.064757
REEP1	52.5722	1.59599	0.59166	2.69748	0.0069866	0.064808
GSTA2	21.3829	2.41917	0.900996	2.68499	0.0072531	0.0664797
EIF2S2P4	27.5639	1.46607	0.546537	2.68247	0.00730813	0.0667831
HNRNPA3P6	19.3783	3.61536	1.35921	2.6599	0.0078163	0.0699645
RP4-565E6.1	15.309	1.12449	0.422929	2.65883	0.00784127	0.0700852
PLCZ1	13.3044	2.1303	0.801904	2.65655	0.00789451	0.0704578
PTPRZ1	106.471	1.23605	0.466148	2.65163	0.00801044	0.0711111
CBX6	48.8576	1.12571	0.424781	2.65009	0.00804692	0.0712967
PTK7	42.9347	1.02887	0.38852	2.64818	0.00809274	0.071564
LRRC19	109.19	1.1621	0.439189	2.64602	0.0081444	0.0718474
POLR1E	50.0637	1.07552	0.406815	2.64376	0.00819903	0.0721901
PKNOX2	9.07823	1.00742	0.381225	2.64258	0.0082277	0.0722869
IER5L	10.7447	1.3993	0.529709	2.64164	0.00825045	0.0722951
AC000111.6	13.0158	1.5063	0.570413	2.64071	0.0082732	0.0723527
TBC1D9	79.6986	1.19767	0.45356	2.64059	0.00827621	0.0723527
SYT11	17.7157	1.04537	0.396299	2.63783	0.00834378	0.0726608
RP11-330H6.5	11.6125	2.0506	0.778069	2.63551	0.0084012	0.0729872
SLC30A8	25.3038	1.85711	0.705899	2.63084	0.00851735	0.0735772
TGM2	717.687	1.22039	0.464139	2.62937	0.00855435	0.0737229
ADH1C	911.296	1.18562	0.451791	2.62428	0.00868335	0.0744561
ATHL1	12.0747	1.7974	0.685285	2.62285	0.00871977	0.0745989
NEXN-AS1	9.92978	1.1442	0.437513	2.61523	0.00891665	0.0754596
PCDH17	10.6404	1.26823	0.486352	2.60764	0.009117	0.0766238
ANPEP	1213.37	2.00286	0.768379	2.6066	0.0091445	0.0766508
ADAMTS2	14.7722	1.56217	0.599806	2.60446	0.00920196	0.0767895
CTSK	18.8449	1.05701	0.406174	2.60235	0.00925865	0.0771184
ZFHX4	23.2068	1.11306	0.427721	2.6023	0.00926011	0.0771184
PARS2	26.0416	1.65774	0.638047	2.59815	0.00937285	0.0777391
CACTIN	32.3789	1.16424	0.44825	2.5973	0.00939592	0.0778951
RARRES2	35.5716	1.03424	0.398247	2.59698	0.00940474	0.0779329
SCPEP1	68.339	1.05051	0.405555	2.59031	0.00958898	0.0788173
RMST	43.5993	1.08207	0.418265	2.58704	0.0096804	0.0793652
CLDN10	817.409	1.33453	0.518478	2.57393	0.010055	0.0810463
GLIPR2	12.5159	1.02556	0.400376	2.56149	0.0104224	0.0832018
MIR17HG	11.7382	1.14849	0.448587	2.56024	0.0104599	0.0833122
HSD17B8	21.4247	1.45028	0.570185	2.54352	0.0109742	0.0855916
SGCD	19.1551	1.44428	0.56911	2.53778	0.0111557	0.0863085
WNT7B	21.4061	2.38736	0.942775	2.53227	0.0113326	0.0869994
CORO2B	9.65002	2.32019	0.918535	2.52597	0.011538	0.0877913
HAND2-AS1	17.2942	1.13805	0.451385	2.52125	0.0116939	0.0885777
GRB14	14.3704	2.11609	0.84018	2.51862	0.0117817	0.0888688
ITGB2	23.657	1.04093	0.415954	2.50251	0.0123316	0.0912407
UGT2A3	525.418	1.02185	0.408809	2.49958	0.0124339	0.0918123
ZNF503	113.523	1.19386	0.47899	2.49246	0.0126863	0.0930755
ANGPTL2	52.4294	1.12093	0.44978	2.49218	0.0126963	0.0930992
CFTR	2166.67	1.11172	0.446796	2.4882	0.0128391	0.0937454
C6	308.495	1.80905	0.727543	2.48652	0.0128999	0.0940392
ELMO3	30.462	1.08135	0.435314	2.48406	0.0129892	0.0945023
CNTN4	25.4801	1.42928	0.57584	2.48209	0.0130616	0.094695
SIM1	25.432	2.25713	0.909533	2.48163	0.0130781	0.0947724
CCDC3	34.6229	1.27726	0.515035	2.47994	0.0131405	0.0949683
PLTP	56.7577	1.0546	0.425687	2.47741	0.013234	0.0954107
CYP2C8	17.9628	1.93766	0.782463	2.47636	0.0132729	0.0956162
SLC14A1	36.8106	1.26104	0.509508	2.47502	0.013323	0.0957883
MRVI1	36.2807	1.07549	0.435377	2.47026	0.0135015	0.096692
MXRA8	14.4117	1.08804	0.441099	2.46666	0.0136381	0.0973425
TMEM119	23.1002	1.02265	0.4146	2.4666	0.0136402	0.0973425
CFTRP1	21.0352	1.13394	0.460263	2.46368	0.013752	0.0978206
TTYH3	185.76	-1.02496	0.418007	-2.45201	0.014206	0.099747
RIMS3	5.21047	-2.09869	0.855781	-2.45236	0.0141921	0.0996883
TGFBI	74.5274	-1.47524	0.60146	-2.45277	0.0141762	0.0996883
RP11-511H9.3	2.51047	-1.85764	0.757211	-2.45327	0.0141566	0.0995912
LINC00950	6.45385	-1.19151	0.485581	-2.45378	0.0141362	0.099486
RP11-677O4.6	1.96488	-2.01484	0.820807	-2.45471	0.0141	0.0993075
AC078883.3	10.7126	-1.58179	0.64435	-2.45487	0.0140937	0.0993075
DISP2	21.1978	-1.05858	0.431208	-2.45493	0.0140913	0.0993075
LINC00114	4.8026	-1.012	0.411682	-2.4582	0.0139635	0.0987264
SPDYE10P	19.3463	-1.14319	0.464087	-2.46331	0.013766	0.0978206
RP11-216B9.8	6.13045	-1.04186	0.422926	-2.46345	0.0137606	0.0978206
ACP7	4.19302	-1.06213	0.430708	-2.466	0.013663	0.0974296
MT1A	5.04424	-1.91763	0.776991	-2.46802	0.0135864	0.097072
CCDC150P1	9.54096	-1.65447	0.669929	-2.46962	0.0135255	0.0967503
IGKV3-20	74.9134	-1.7504	0.708706	-2.46986	0.0135166	0.0967372
RP11-567M16.6	4.27696	-1.9759	0.798272	-2.47521	0.0133156	0.095773
FERMT3	25.5389	-1.11772	0.451482	-2.47568	0.0132983	0.0957458
PLSCR2	3.69761	-1.98707	0.801896	-2.47796	0.0132134	0.0953376
SPDYE21P	10.518	-1.5504	0.625616	-2.4782	0.0132045	0.0953112
AREG	101.313	-1.05974	0.427329	-2.47991	0.0131415	0.0949683
RP11-583F2.1	13.409	-1.1063	0.445924	-2.48091	0.0131049	0.0948536
FRY-AS1	4.63803	-1.61811	0.651563	-2.48342	0.0130126	0.0945165
RP3-461P17.10	2.98551	-1.95341	0.786548	-2.48352	0.0130089	0.0945165
RP11-50I19.2	4.37179	-1.28709	0.517891	-2.48525	0.0129461	0.0943011
OLAH	2.53868	-1.5554	0.625418	-2.48698	0.0128833	0.0939557
ASH1L-AS1	2.10545	-2.02888	0.815178	-2.48887	0.0128149	0.0936434
KB-1742H10.3	6.49987	-1.14101	0.458388	-2.48917	0.0128042	0.0936022
PYCRL	8.89673	-1.28476	0.516063	-2.48954	0.0127908	0.0935423
PGBD5	8.2652	-1.21552	0.488068	-2.49048	0.0127572	0.0933337
MSS51	4.27823	-1.56165	0.626901	-2.49106	0.0127361	0.093269
DNMBP-AS1	16.4703	-1.17801	0.472703	-2.49208	0.0126997	0.0930992
RP11-400N13.2	8.40919	-1.42636	0.572213	-2.49271	0.0126773	0.0930755
PLB1	14.7118	-1.18458	0.474314	-2.49745	0.0125088	0.0922168
RP11-475D10.4	2.91312	-1.2817	0.513036	-2.49827	0.01248	0.0920415
EVI5L	7.47348	-1.38656	0.554925	-2.49864	0.0124669	0.0919819
LINC01006	27.1239	-1.08588	0.434074	-2.50161	0.0123631	0.0914366
CHADL	5.27949	-1.2037	0.480366	-2.50579	0.0122178	0.0905974
RP11-680G24.1	7.16782	-1.55163	0.619131	-2.50615	0.0122054	0.090563
C21orf2	13.088	-1.28886	0.513873	-2.50814	0.012137	0.0903118
AC073130.3	12.9884	-1.62075	0.646164	-2.50826	0.0121327	0.0903118
FANCA	11.0102	-1.45302	0.578733	-2.51069	0.0120495	0.0899906
SPDYE18	4.34123	-2.44592	0.973641	-2.51214	0.0120002	0.0896589
TRIM3	7.7103	-1.81056	0.720642	-2.51242	0.0119906	0.0896232
HJURP	18.4957	-1.61166	0.641441	-2.51256	0.0119857	0.0896232
RP11-30K9.4	5.02023	-1.25837	0.500758	-2.51294	0.0119731	0.0896022
CDH5	6.3703	-1.35371	0.538344	-2.51457	0.0119177	0.089334
PCDHB16	33.4624	-1.13707	0.451759	-2.51697	0.0118368	0.0891293
FCGR2B	4.74533	-1.71093	0.679193	-2.51906	0.0117668	0.0888301
RP11-731F5.2	7.12353	-1.71443	0.68047	-2.51948	0.0117529	0.0887892
CTC-343N3.1	4.10895	-1.32	0.523857	-2.51978	0.0117427	0.0887493
RP11-497H16.7	16.067	-1.15816	0.459439	-2.52082	0.0117081	0.0886335
NICN1	14.8641	-1.03361	0.409343	-2.52503	0.0115687	0.0879058
WASH1	7.54167	-1.38932	0.550055	-2.52578	0.011544	0.0877914
AC004019.13	6.09743	-1.0287	0.407238	-2.52603	0.011536	0.0877913
ADAM8	29.0841	-1.04015	0.411574	-2.52726	0.0114958	0.0876613
LINC00649	105.265	-1.17553	0.465093	-2.52751	0.0114874	0.0876519
RP11-44F14.8	9.23178	-1.72933	0.683944	-2.52847	0.0114561	0.0875222
RP11-85K15.3	16.9367	-1.18243	0.467604	-2.52871	0.0114483	0.0874995
RP4-724E16.2	9.02194	-1.31894	0.521294	-2.53013	0.0114019	0.0873142
RP13-128O4.3	5.43755	-1.96045	0.774405	-2.53156	0.0113556	0.0870815
RP11-848P1.2	4.73501	-1.18949	0.469774	-2.53204	0.0113401	0.0869994
ARVCF	4.33698	-1.82671	0.721213	-2.53283	0.0113145	0.0869486
USP18	11.4247	-1.25734	0.495738	-2.5363	0.0112032	0.0864197
RP11-391L3.4	12.5255	-1.31347	0.517756	-2.53685	0.0111854	0.0864197
RP11-517I3.2	6.67297	-1.48429	0.584783	-2.5382	0.0111425	0.0862425
RP11-507K2.6	25.8679	-1.00674	0.396615	-2.53832	0.0111385	0.0862425
RP11-365O16.3	4.13112	-1.29721	0.510992	-2.53861	0.0111293	0.0862139
RP11-333J10.3	3.05786	-1.44015	0.567142	-2.53931	0.0111073	0.0861886
RP11-7K24.3	14.309	-1.28764	0.506843	-2.54051	0.0110691	0.0859664
RAB43	29.7114	-1.43552	0.564855	-2.5414	0.0110409	0.0859233
AC006129.2	3.46561	-1.68988	0.664383	-2.54353	0.0109738	0.0855916
METTL21EP	5.24857	-1.43269	0.562888	-2.54525	0.01092	0.0853705
KCNN2	4.53474	-1.72281	0.676598	-2.54629	0.0108876	0.0851696
RP4-778K6.3	4.61268	-1.91835	0.753161	-2.54706	0.0108634	0.085126
GPR153	10.1226	-1.72988	0.679127	-2.54721	0.0108588	0.085126
ACTG1P9	3.93543	-1.24756	0.489652	-2.54786	0.0108387	0.0850055
LINC00239	3.98273	-2.01355	0.789986	-2.54884	0.0108081	0.0848017
LA16c-358B7.3	4.52025	-1.26107	0.494369	-2.55086	0.0107457	0.0844207
KCNMB3	18.2911	-1.31274	0.51457	-2.55113	0.0107373	0.0843906
RP11-166P13.4	19.4106	-1.14901	0.450319	-2.55154	0.0107247	0.0843643
RAVER1	15.7886	-1.12146	0.43938	-2.55237	0.0106993	0.084237
RP11-267L5.1	10.5815	-1.38906	0.54402	-2.55333	0.0106698	0.0840406
LARGE-AS1	9.4678	-1.36198	0.53328	-2.55396	0.0106505	0.0839986
AL133243.4	18.3839	-1.26747	0.496153	-2.55459	0.0106314	0.0839915
SLC39A8	123.973	-1.05756	0.413971	-2.55468	0.0106285	0.0839915
LNX1-AS2	6.41251	-1.11786	0.437461	-2.55533	0.0106087	0.0839207
DSC3	18.1779	-2.13425	0.834685	-2.55695	0.0105595	0.0836396
RP11-320G24.1	5.13831	-1.178	0.460635	-2.55735	0.0105473	0.0835791
MSMB	257.928	-1.81318	0.708644	-2.55866	0.0105076	0.0834451
ZFHX2	29.6952	-1.55312	0.606767	-2.55967	0.0104772	0.0833122
FLJ37035	3.73284	-1.64048	0.640891	-2.55969	0.0104767	0.0833122
RP11-156K23.3	5.25832	-1.66056	0.64866	-2.55998	0.0104677	0.0833122
LINC00921	5.88037	-1.96497	0.76669	-2.56293	0.0103792	0.0829293
PCSK1	17.668	-1.24121	0.484228	-2.56327	0.0103693	0.0829223
RP11-394B2.5	1.59705	-3.4472	1.34458	-2.56377	0.0103543	0.0828391
CTD-2574D22.3	9.93861	-1.1296	0.440353	-2.56521	0.0103113	0.0825895
RP11-139H15.5	7.68766	-2.25105	0.877204	-2.56617	0.010283	0.0824485
MEGF11	7.46148	-1.54362	0.601274	-2.56724	0.0102511	0.082265
STAU2-AS1	4.06723	-1.56373	0.608992	-2.56774	0.0102365	0.0822198
RP11-2E11.6	3.24615	-1.45185	0.56486	-2.57029	0.0101614	0.0816881
CHI3L2	4.45879	-1.3247	0.514741	-2.57353	0.0100667	0.0811052
CTD-2006C1.12	5.72771	-1.64281	0.637819	-2.57567	0.0100047	0.0807479
ZNF598	7.5535	-1.38147	0.536316	-2.57586	0.0099992	0.080739
RP11-320M2.1	4.21348	-1.66654	0.646125	-2.57928	0.0099007	0.0802623
RP11-20B24.6	7.82748	-1.59188	0.617116	-2.57955	0.00989287	0.0802623
CA9	188.766	-1.19151	0.461761	-2.58036	0.0098697	0.0801885
ZBTB20-AS1	7.45223	-1.47688	0.57224	-2.58088	0.00985487	0.0801692
RP11-25K19.1	4.5308	-2.431	0.941711	-2.58147	0.0098381	0.0801096
RP3-453C12.14	10.0414	-1.77892	0.688624	-2.5833	0.00978594	0.0798269
CFAP65	3.01578	-1.80634	0.699112	-2.58376	0.00977296	0.0797566
NRXN3	7.725	-1.3089	0.506338	-2.58503	0.00973698	0.0794984
AC004893.11	22.128	-1.22565	0.47406	-2.58543	0.00972569	0.0794605
RP11-73M18.6	2.99543	-2.85319	1.10336	-2.58591	0.00971234	0.0794035
KLHL32	4.45224	-2.01613	0.779641	-2.58597	0.00971053	0.0794035
CTD-2008P7.1	5.79194	-1.0056	0.388759	-2.58669	0.00969032	0.0793652
RP11-634B22.4	5.5356	-1.30968	0.50583	-2.58917	0.00962075	0.0789919
TTC39A-AS1	5.9448	-1.67201	0.645053	-2.59205	0.00954056	0.0785605
SULT1C2P1	20.6214	-1.20098	0.463297	-2.59224	0.00953519	0.0785516
SGSM1	35.8412	-1.14158	0.439931	-2.5949	0.00946194	0.0781592
AC007064.24	2.6944	-2.08421	0.803161	-2.59501	0.00945878	0.0781592
LINC00431	8.00832	-1.46596	0.564913	-2.59502	0.00945857	0.0781592
STAG3	15.7076	-1.16701	0.44957	-2.59584	0.00943587	0.0780495
RP4-564F22.5	6.05321	-1.19191	0.458751	-2.59817	0.00937213	0.0777391
MAP4K2	18.3897	-1.09318	0.420669	-2.59867	0.00935869	0.0776919
ADAMTS15	2.27843	-2.87254	1.105	-2.59957	0.00933401	0.0775596
CCNB3P1	3.51965	-1.04076	0.400266	-2.60018	0.00931737	0.0775248
MIB2	7.68493	-1.37473	0.528133	-2.603	0.00924129	0.0770318
HPSE	21.5427	-1.00861	0.38726	-2.60448	0.00920147	0.0767895
RP11-13N13.5	3.24267	-1.44266	0.553899	-2.60455	0.00919937	0.0767895
FAM167A-AS1	5.30459	-1.08925	0.418171	-2.60479	0.00919302	0.0767895
POU2F2	6.24771	-1.57082	0.60264	-2.60657	0.00914533	0.0766508
IGHA1	839.117	-1.53444	0.588574	-2.60704	0.00913287	0.0766508
CTD-2012J19.3	4.53307	-1.97968	0.759348	-2.60708	0.00913171	0.0766508
CTD-2587H19.3	4.03122	-1.50111	0.575755	-2.6072	0.00912849	0.0766508
RP11-83A24.1	10.4502	-1.51559	0.579503	-2.61533	0.00891417	0.0754596
FN3K	33.3993	-1.08185	0.413652	-2.61537	0.00891306	0.0754596
RP11-59H7.4	3.75298	-1.55247	0.593357	-2.61641	0.0088859	0.0753388
RP11-286E11.1	27.5292	-1.66118	0.634179	-2.61942	0.008808	0.0747822
ZNF259P1	2.53184	-2.98606	1.13996	-2.61944	0.00880746	0.0747822
RP11-304F15.3	5.30195	-2.23501	0.85321	-2.61953	0.00880513	0.0747822
RP11-294O2.1	2.32981	-1.56724	0.598285	-2.61955	0.00880447	0.0747822
CTC-429P9.1	5.24909	-1.49755	0.571603	-2.61992	0.00879506	0.0747822
RP4-631H13.6	3.66308	-2.28085	0.870551	-2.62001	0.00879269	0.0747822
CTC-575D19.1	4.06075	-2.32865	0.888761	-2.62011	0.00879025	0.0747822
RP11-344B2.2	2.09751	-2.80067	1.06845	-2.62124	0.00876108	0.0747822
DUSP8	51.6668	-1.07869	0.411431	-2.62179	0.00874683	0.0747482
CD101	4.2824	-1.78262	0.678925	-2.62565	0.00864837	0.0742187
NUTM2HP	5.39285	-1.58944	0.60533	-2.62574	0.00864613	0.0742187
AC137932.4	10.376	-1.13151	0.430881	-2.62605	0.00863822	0.0742011
PIK3CD-AS2	4.59004	-1.18756	0.452187	-2.62625	0.00863314	0.0741923
LILRB3	5.27233	-1.54294	0.587024	-2.62842	0.00857832	0.0738599
AC002429.5	7.87378	-1.20749	0.459332	-2.6288	0.00856866	0.0738114
RASL11B	22.4165	-1.67493	0.636414	-2.63183	0.00849268	0.0733987
JPH1	47.6293	-1.14965	0.436759	-2.63223	0.00848252	0.0733802
MEI1	7.88525	-1.44465	0.54875	-2.63261	0.00847308	0.0733679
RP5-1087E8.3	20.7143	-1.72025	0.653306	-2.63314	0.00845987	0.0733228
RP11-494O16.4	3.02829	-1.38228	0.524708	-2.63439	0.00842898	0.0731661
C19orf68	25.6702	-1.03051	0.390979	-2.63572	0.00839592	0.072976
RN7SL128P	3.06126	-1.90049	0.720797	-2.63666	0.00837275	0.0728438
RP1-221C16.8	5.18227	-1.90948	0.723676	-2.63859	0.00832519	0.0725806
CEACAM22P	2.6401	-1.41157	0.534915	-2.63886	0.00831842	0.072578
ILF3-AS1	34.466	-1.04274	0.39508	-2.63931	0.00830757	0.0725179
C6orf3	11.1128	-1.63549	0.61933	-2.64074	0.00827254	0.0723527
CD5	87.0437	-2.04235	0.773077	-2.64185	0.00824556	0.0722869
GTSE1	17.8001	-1.20232	0.455106	-2.64185	0.00824543	0.0722869
VEGFC	3.01821	-2.86722	1.08526	-2.64197	0.00824261	0.0722869
LRRC2	14.4837	-1.11596	0.422381	-2.64206	0.00824035	0.0722869
BACH2	15.2812	-1.4315	0.541771	-2.64226	0.00823548	0.0722869
RP11-427L15.2	4.95553	-2.10415	0.796178	-2.64281	0.00822212	0.0722869
RP11-272L14.2	3.09207	-2.13344	0.806947	-2.64384	0.00819705	0.0721901
PDIA3P1	23.6762	-1.03855	0.392744	-2.64435	0.00818484	0.0721346
NR4A1	148.081	-1.66104	0.627374	-2.64761	0.00810627	0.07158
RAPGEF4	5.39964	-1.75174	0.661533	-2.648	0.00809689	0.0715662
CTD-3247F14.2	3.86526	-5.28954	1.99614	-2.64988	0.00805212	0.0713082
RP4-728D4.3	2.22976	-2.43735	0.919047	-2.65204	0.00800074	0.0710595
KIZ-AS1	8.18954	-1.34568	0.507182	-2.65324	0.00797234	0.0709104
RP11-557C18.3	2.17868	-2.412	0.908638	-2.65452	0.00794208	0.07071
SMCR5	4.39489	-1.89573	0.713894	-2.65548	0.00791947	0.070543
CDC6	17.9293	-1.35443	0.509322	-2.65927	0.00783092	0.0700269
EPHA2	184.872	-1.13275	0.425257	-2.66368	0.00772904	0.0694551
ENKD1	8.69336	-1.40573	0.527682	-2.66397	0.00772246	0.0694301
ARGFXP2	3.76397	-1.37882	0.517518	-2.6643	0.00771485	0.0693958
RP11-342L8.2	3.74693	-2.44479	0.917062	-2.66589	0.00767845	0.0691363
AP000253.1	9.66924	-1.17731	0.441599	-2.66601	0.00767574	0.0691363
CH507-42P11.8	212.122	-1.24098	0.465103	-2.66819	0.00762615	0.0688346
RP11-157I4.4	2.5386	-2.04781	0.766338	-2.6722	0.00753547	0.0681808
CTB-92J24.3	3.97036	-1.51294	0.5656	-2.67493	0.00747448	0.0677664
SPDYE6	17.2637	-2.21882	0.829226	-2.67578	0.00745558	0.067662
RP11-419C5.2	10.9676	-1.68114	0.628275	-2.6758	0.00745507	0.067662
RP11-426C22.5	2.37363	-2.15681	0.805991	-2.67598	0.00745115	0.067662
MAGEB10	5.04184	-1.17234	0.437928	-2.67703	0.00742785	0.0675444
RP11-138H8.8	5.18572	-2.17922	0.813493	-2.67884	0.00738779	0.0672469
RP11-329N15.3	13.8715	-1.17286	0.4378	-2.67898	0.00738461	0.0672469
RP11-65D17.1	6.22716	-1.16838	0.436007	-2.67974	0.00736798	0.0671333
CTA-305I2.1	2.95622	-2.49052	0.928495	-2.68232	0.0073113	0.0667831
GOLGA6L9	29.1974	-1.10855	0.412931	-2.68458	0.00726207	0.0664994
RP11-424M24.3	3.83384	-2.21822	0.826103	-2.68517	0.00724939	0.0664797
ASF1B	8.66756	-1.88135	0.700628	-2.68524	0.00724781	0.0664797
PARM1	290.192	-1.04407	0.38838	-2.68828	0.00718218	0.0660652
ARRDC2	31.2189	-1.04287	0.387829	-2.68899	0.00716676	0.0659897
RP11-730K11.1	3.4773	-1.70549	0.63416	-2.68936	0.00715881	0.0659497
PRR5	8.41854	-1.20956	0.449632	-2.69012	0.00714274	0.0658347
FAM222A	7.84966	-2.0774	0.770671	-2.69557	0.00702689	0.064996
RP11-539G18.3	6.89061	-1.10054	0.40824	-2.69582	0.00702155	0.0649904
AC073343.13	3.37211	-1.42434	0.527921	-2.69801	0.00697557	0.064757
RP11-44D5.1	5.30504	-1.80923	0.670246	-2.69935	0.00694748	0.0645551
RP1-145M24.1	11.028	-2.23863	0.828458	-2.70216	0.00688902	0.064077
SAPCD1-AS1	3.5508	-1.99228	0.736615	-2.70464	0.00683779	0.0637634
AP000350.5	9.97013	-2.03101	0.750905	-2.70475	0.0068355	0.0637634
REEP4	25.423	-1.02639	0.379347	-2.70567	0.00681676	0.0637287
RP11-319G6.1	11.481	-1.37382	0.507601	-2.7065	0.00679969	0.0636514
EAF2	4.51902	-1.7262	0.637566	-2.70748	0.0067796	0.0635436
COL9A3	3.15611	-3.35066	1.23699	-2.70872	0.00675435	0.0633718
ETNPPL	7.30429	-2.48649	0.915063	-2.71729	0.00658198	0.0622009
NUF2	8.74747	-2.14321	0.788597	-2.71775	0.0065728	0.0621462
LINC01586	3.42502	-1.64279	0.60444	-2.71787	0.00657031	0.0621462
RP11-544A12.4	9.56412	-1.22873	0.452004	-2.7184	0.00655987	0.0621053
CTD-2319I12.2	3.99445	-1.28069	0.470954	-2.71935	0.00654096	0.0620579
OTUD7A	5.47413	-1.62078	0.595875	-2.71999	0.0065283	0.0620138
THEMIS2	12.1329	-1.76145	0.647309	-2.72118	0.0065049	0.0618879
AC093162.5	3.50912	-2.36532	0.869211	-2.72122	0.00650406	0.0618879
LINC01207	145.231	-1.06673	0.391994	-2.7213	0.00650256	0.0618879
RN7SL19P	5.42409	-2.23278	0.820356	-2.72172	0.00649425	0.0618879
LA16c-306E5.2	3.56365	-2.30161	0.845062	-2.7236	0.00645755	0.0616897
NPL	23.6587	-1.11771	0.410342	-2.72384	0.00645277	0.0616897
AC079466.1	5.16673	-1.28347	0.470859	-2.72579	0.0064147	0.0614127
RP11-50D16.4	4.99753	-1.4292	0.524106	-2.72693	0.00639273	0.0612344
RP11-90L1.8	21.4378	-1.2105	0.443841	-2.72733	0.00638498	0.0611981
NPIPA8	4.83463	-2.3524	0.861741	-2.72982	0.00633681	0.0609167
RP11-416N2.4	6.28272	-1.54731	0.566268	-2.73248	0.00628599	0.0605703
RP11-506N2.1	14.5702	-1.15056	0.42086	-2.73383	0.00626026	0.0603762
AC012485.2	5.06255	-1.9264	0.704396	-2.73483	0.00624132	0.0602845
RP11-492I21.1	8.24535	-1.73951	0.635801	-2.73594	0.0062203	0.0601493
AC092431.3	5.03427	-1.36741	0.499745	-2.73621	0.00621522	0.0601319
RP11-33B1.3	4.89639	-1.44813	0.528491	-2.74013	0.00614155	0.059622
ST8SIA5	5.32835	-1.15723	0.422203	-2.74095	0.00612627	0.0595547
GUCY2C	35.4078	-1.10878	0.40427	-2.74266	0.00609433	0.0594018
ZNF99	4.33359	-1.27674	0.465206	-2.74445	0.00606121	0.059142
IRF4	4.00107	-2.04773	0.74606	-2.74473	0.00605612	0.059142
FOXP1-AS1	6.21805	-1.44034	0.524603	-2.74557	0.00604051	0.0591325
LINC01482	6.50444	-1.30453	0.474967	-2.74657	0.00602214	0.0591325
NOTCH4	16.5471	-1.47839	0.538166	-2.74709	0.00601264	0.0591092
ZNF653	4.53594	-2.17578	0.791923	-2.74746	0.00600581	0.0590738
BICDL1	25.4097	-1.03651	0.37705	-2.749	0.0059778	0.0588299
RP11-419I17.2	8.40528	-1.74055	0.633089	-2.74929	0.00597242	0.0588299
WASH3P	13.3165	-1.25894	0.457888	-2.74945	0.00596952	0.0588299
SLFNL1-AS1	9.30939	-1.26257	0.458962	-2.75093	0.00594269	0.0587054
RTEL1	6.10915	-1.46569	0.532452	-2.75271	0.00591039	0.0584498
P2RY6	5.77759	-1.23881	0.449472	-2.75614	0.00584876	0.0580947
RP11-122M14.1	12.5357	-1.06859	0.387672	-2.75643	0.0058437	0.0580947
FER1L5	3.51161	-1.37396	0.498445	-2.75649	0.0058426	0.0580947
RPS3P2	3.80428	-1.94173	0.704173	-2.75746	0.00582528	0.0579836
RP11-1250I15.3	4.26362	-1.47914	0.536067	-2.75925	0.00579346	0.0577611
AMZ1	9.35116	-1.60396	0.578973	-2.77035	0.0055996	0.0561647
KIF9-AS1	3.47058	-1.73333	0.625332	-2.77186	0.0055737	0.0560184
CEACAM5	4459.64	-2.01727	0.727168	-2.77415	0.0055346	0.0557603
FADS6	6.9159	-1.35081	0.48646	-2.77681	0.00548945	0.0554668
BMS1P8	13.3004	-1.40151	0.504585	-2.77756	0.00547695	0.0553899
RP11-271K21.12	3.4288	-1.29666	0.466773	-2.77792	0.0054708	0.0553582
GLIPR1L2	10.0535	-1.01625	0.365612	-2.77958	0.00544293	0.0551676
AC017101.10	7.17962	-1.828	0.657499	-2.78024	0.00543195	0.055148
GCSAM	34.2585	-1.13575	0.408124	-2.78284	0.00538846	0.0548586
RP11-468E2.4	7.56238	-2.01256	0.723	-2.78363	0.00537544	0.0547725
RP11-159D12.10	3.47001	-1.47665	0.530132	-2.78544	0.00534553	0.0545428
CCDC9	11.1424	-1.25128	0.448904	-2.78742	0.00531295	0.0543316
SLFN13	95.4647	-1.08614	0.389325	-2.78981	0.00527382	0.0539918
TNIP3	6.99505	-1.46021	0.523138	-2.79125	0.00525052	0.0538435
RP11-133N21.10	2.61956	-3.0724	1.10071	-2.7913	0.00524971	0.0538435
RP1-122P22.4	27.8398	-1.39647	0.500246	-2.79156	0.00524539	0.0538435
PCDHB9	9.3713	-1.62499	0.582082	-2.79168	0.00524354	0.0538435
FABP2	6.94173	-1.47156	0.526945	-2.79262	0.00522824	0.0538435
SPDYE15P	3.09266	-1.84561	0.660785	-2.79306	0.00522118	0.053814
ITIH4	10.3155	-2.55467	0.914432	-2.79372	0.00521055	0.053765
IER5	23.8202	-1.25468	0.448546	-2.79722	0.00515442	0.0533663
PSMD10P1	5.2986	-2.11021	0.753879	-2.79913	0.00512406	0.0531383
OR7E22P	2.53506	-3.21945	1.14879	-2.80247	0.0050713	0.0528044
RP11-621L6.2	3.54362	-1.40102	0.499525	-2.8047	0.00503635	0.0524704
CCNF	15.5131	-1.62878	0.58072	-2.80475	0.00503557	0.0524704
ZC3H12A	63.7489	-1.28522	0.457927	-2.80659	0.00500685	0.0523417
CHAC1	18.7446	-2.15764	0.768673	-2.80697	0.00500094	0.0523098
EIF2B5-AS1	3.02813	-1.74705	0.622319	-2.80733	0.00499548	0.0522983
RP4-695O20.1	4.24615	-1.26496	0.45006	-2.81064	0.00494435	0.0519554
RP13-516M14.1	5.4301	-2.03261	0.721945	-2.81547	0.00487065	0.0514764
RP11-468E2.10	3.50461	-2.16925	0.77044	-2.81559	0.00486874	0.0514764
SNORA40	3.62563	-1.85981	0.660538	-2.8156	0.00486858	0.0514764
RP11-4K16.2	13.039	-1.49241	0.529655	-2.8177	0.00483688	0.0512675
AC016549.1	10.7475	-1.96426	0.696975	-2.81826	0.00482849	0.0512083
MIR24-2	27.8431	-1.04163	0.36957	-2.8185	0.00482483	0.0512083
SLC27A3	41.5755	-1.18594	0.420296	-2.82169	0.00477718	0.051019
KIF15	34.9197	-1.86452	0.660707	-2.822	0.00477249	0.051019
RP11-318G21.4	5.08329	-1.3185	0.467016	-2.82325	0.00475391	0.0509189
AC073043.1	5.00516	-1.44212	0.510773	-2.8234	0.00475165	0.0509189
TBL3	22.2992	-1.02504	0.362864	-2.82485	0.00473028	0.0507548
GTF2IP20	20.3181	-1.14463	0.405089	-2.82563	0.0047188	0.0507086
GNA14	14.0296	-1.54935	0.548194	-2.82629	0.00470909	0.050676
ORM2	42.1897	-2.0115	0.710754	-2.83009	0.00465346	0.0502546
RNU6-1176P	1.94877	-2.68336	0.947535	-2.83193	0.00462676	0.0500549
RP11-92K15.1	3.191	-1.84764	0.652211	-2.83289	0.00461292	0.0499642
RNF139-AS1	11.6596	-1.32372	0.467126	-2.83375	0.00460048	0.049859
PDPK2P	19.9086	-1.37104	0.483776	-2.83405	0.00459623	0.049859
TECRL	4.75165	-1.19451	0.42108	-2.83677	0.00455729	0.0495127
UBE2C	22.691	-2.05554	0.724519	-2.83711	0.00455239	0.0495127
RP11-196H14.4	2.92948	-2.23174	0.786072	-2.83911	0.00452395	0.0493133
HS3ST3A1	11.1937	-2.43248	0.856707	-2.83933	0.00452081	0.0493133
GPAA1P2	3.0872	-1.70201	0.598708	-2.84281	0.00447181	0.0489865
LINC00269	3.92057	-1.43409	0.504432	-2.84297	0.00446952	0.0489865
RP11-110G21.1	13.0891	-1.61651	0.567971	-2.84612	0.00442551	0.0485403
ESPL1	10.241	-1.79823	0.631502	-2.84755	0.00440573	0.0484075
ZFP41	9.56745	-1.60522	0.563468	-2.84883	0.00438805	0.0482712
CTC-251D13.1	7.61532	-1.20986	0.424502	-2.85006	0.00437107	0.0481133
CATIP	8.08115	-1.20301	0.421521	-2.85397	0.00431763	0.0477388
LRRC4	25.9763	-1.79224	0.627872	-2.85447	0.0043109	0.0477092
AP000892.6	21.8914	-1.82962	0.640712	-2.8556	0.00429552	0.0476372
RP11-288L9.4	4.75425	-1.60322	0.561022	-2.85767	0.0042676	0.047402
TRBC2	43.042	-1.54352	0.539989	-2.85843	0.00425747	0.0473659
NEAT1_3	12.507	-1.25715	0.439796	-2.85848	0.00425678	0.0473659
SHC4	15.8365	-1.12051	0.391988	-2.85853	0.00425609	0.0473659
RP11-52J3.3	6.83462	-1.66498	0.582422	-2.85872	0.00425357	0.0473659
LINC00261	836.055	-1.06877	0.373555	-2.86109	0.00422189	0.0471566
CTC-281F24.3	13.5826	-1.23995	0.433327	-2.86147	0.00421677	0.0471521
NUTM2E	4.61503	-2.17705	0.760295	-2.86343	0.0041908	0.0469634
NOTO	2.79898	-1.89995	0.663213	-2.86476	0.00417326	0.046866
RP11-314N13.10	20.6859	-1.53444	0.535285	-2.86658	0.00414932	0.0466831
NUDT1	12.3131	-1.36028	0.474519	-2.86664	0.00414856	0.0466831
PPP1R15A	76.741	-1.08633	0.378578	-2.86951	0.00411109	0.0464241
EEF1DP3	32.1303	-1.26264	0.439911	-2.87022	0.00410186	0.0463553
PSAT1	11.4005	-1.8608	0.647984	-2.87168	0.00408296	0.046192
SLX4	31.72	-1.04017	0.362047	-2.87303	0.00406553	0.0460807
CD99P1	29.8319	-1.0735	0.373524	-2.87399	0.00405327	0.0460268
RP11-119F7.5	2.64322	-1.93707	0.673962	-2.87416	0.0040511	0.0460268
LINC00051	3.08553	-1.70624	0.593583	-2.87447	0.004047	0.0460127
TRIM11	25.383	-1.07981	0.375612	-2.8748	0.00404287	0.0459943
SNHG23	7.0268	-1.71196	0.595212	-2.87623	0.00402461	0.0459579
RN7SL45P	3.11924	-1.86201	0.647154	-2.87723	0.00401189	0.0458699
SBF1	57.436	-1.00092	0.347766	-2.87815	0.00400012	0.0458049
SNX29P2	7.83787	-1.20124	0.417158	-2.87957	0.0039822	0.0456445
UQCC3	10.1924	-1.30236	0.45197	-2.88152	0.00395761	0.0454601
FAR2	78.2226	-1.10511	0.383479	-2.88181	0.00395396	0.0454601
TNFRSF11B	88.387	-1.4234	0.4937	-2.88312	0.00393759	0.0453318
ROR2	13.6819	-2.16233	0.749301	-2.8858	0.00390425	0.0450869
LINC00337	2.97222	-1.50172	0.52029	-2.88631	0.00389787	0.045073
MIR222HG	17.1415	-1.95055	0.674905	-2.89011	0.00385101	0.0447111
RP1-239B22.5	10.2695	-1.58022	0.546759	-2.89017	0.00385037	0.0447111
CTB-133P21.1	5.3458	-1.24694	0.431339	-2.89087	0.00384183	0.0446789
RP11-357N13.6	14.5896	-1.78888	0.618511	-2.89223	0.0038252	0.0445422
TRPA1	25.5779	-2.0008	0.69169	-2.89263	0.0038203	0.0445134
RP11-6O2.2	2.85486	-1.94961	0.673362	-2.89533	0.00378757	0.0442729
BBOX1-AS1	4.04329	-1.86321	0.642731	-2.8989	0.00374474	0.0439493
RP11-166D18.1	4.18542	-1.65741	0.570884	-2.90324	0.00369322	0.0436439
RP11-81A22.4	8.13267	-1.13804	0.391942	-2.9036	0.00368901	0.0436224
RP11-270M14.4	5.14922	-2.24876	0.77404	-2.90522	0.00366992	0.0435372
RECQL5	23.9561	-1.19943	0.412619	-2.90687	0.00365064	0.0433929
RPS6KL1	16.1262	-1.14146	0.392104	-2.91112	0.00360138	0.043059
RP11-439E19.9	2.73633	-1.68326	0.577993	-2.91226	0.00358825	0.0429581
RNA5SP151	6.90386	-2.20056	0.754671	-2.91592	0.00354644	0.0426248
RP11-206L10.8	3.6085	-2.07902	0.712898	-2.91629	0.00354218	0.042616
PRR4	139.637	-1.24138	0.4256	-2.91677	0.00353672	0.0425918
RP11-405M12.2	3.47124	-1.41325	0.483718	-2.92164	0.00348189	0.0421505
GSDMA	4.91457	-1.61997	0.554174	-2.92322	0.00346436	0.0420246
CACNG8	11.4016	-1.16651	0.398687	-2.92589	0.00343475	0.0417485
AC018890.6	4.27943	-2.26406	0.77361	-2.92661	0.00342678	0.0417069
SOCS3	167.338	-1.68976	0.576859	-2.92924	0.00339797	0.0414665
MT-TD	32.2512	-1.63095	0.55676	-2.92937	0.00339655	0.0414665
TPX2	69.612	-1.4875	0.506981	-2.93404	0.00334583	0.0410217
RP5-1033H22.2	57.5048	-1.06476	0.362785	-2.93495	0.00333598	0.0409284
RN7SL48P	11.4063	-1.11701	0.380503	-2.93561	0.00332892	0.0408966
RP11-90D4.3	31.8852	-1.09657	0.37333	-2.93727	0.00331113	0.0407875
RP11-757F18.5	24.588	-1.20577	0.410243	-2.93917	0.00329098	0.0406343
SMIM10L2A	4.48924	-2.44566	0.830249	-2.9457	0.00322229	0.0401252
NSG1	25.9383	-1.24175	0.420798	-2.95093	0.00316815	0.0396397
RP11-449P15.2	15.5079	-1.32387	0.448471	-2.95197	0.00315755	0.0395612
CPE	66.1911	-1.39727	0.47307	-2.95362	0.0031407	0.0394041
RPL23AP18	2.72306	-2.37446	0.803685	-2.95447	0.0031321	0.0393865
FSTL4	3.66138	-2.7821	0.940963	-2.95665	0.00310999	0.0392203
RAB15	73.3527	-1.20992	0.408851	-2.95932	0.00308322	0.0389436
RP11-333A23.4	8.87227	-1.27799	0.43128	-2.96325	0.00304409	0.038562
AC007405.4	8.5121	-1.11323	0.375548	-2.96427	0.003034	0.0385141
RP11-20I23.13	18.8555	-1.34589	0.453444	-2.96816	0.00299593	0.0381546
FSIP1	2.37458	-2.93009	0.985508	-2.97317	0.00294739	0.037726
MCF2L	59.0021	-1.16606	0.392091	-2.97395	0.00293993	0.0376858
GDPD5	3.19236	-1.83941	0.61803	-2.97625	0.00291793	0.0374301
RP11-384K6.6	62.1416	-1.16087	0.389872	-2.97755	0.00290562	0.0373506
ACPP	53.3912	-1.63732	0.549882	-2.97758	0.00290531	0.0373506
RP11-1100L3.8	35.5847	-2.0247	0.67988	-2.97802	0.00290117	0.0373506
RASA3	78.3711	-1.32555	0.444486	-2.98221	0.00286179	0.0370212
LINC01544	4.37375	-1.46748	0.491881	-2.9834	0.00285069	0.0369561
RP11-256I9.2	19.8514	-1.00737	0.337472	-2.98505	0.00283536	0.0367834
RP11-127I20.8	2.61704	-2.71154	0.908181	-2.98569	0.00282941	0.0367583
FTLP14	6.15332	-2.05898	0.689238	-2.98734	0.00281421	0.0366144
PDZRN3	12.4037	-2.08919	0.699299	-2.98756	0.00281218	0.0366144
MUC21	2.9376	-1.94502	0.650814	-2.98859	0.00280263	0.0365464
RP11-855A2.1	7.59911	-1.19062	0.397707	-2.99372	0.00275602	0.0360608
AC114812.9	2.77936	-1.91501	0.639615	-2.994	0.00275345	0.0360528
CTD-2385L22.2	3.65501	-1.56995	0.524242	-2.99471	0.00274703	0.0359946
AC009166.7	3.78214	-1.41889	0.473457	-2.99688	0.00272757	0.0358754
OLFML2A	5.32695	-1.49283	0.498108	-2.997	0.00272652	0.0358754
RP11-62I21.1	6.57739	-2.38257	0.794975	-2.99704	0.00272619	0.0358754
CSTF3-AS1	3.15728	-1.53908	0.513015	-3.00007	0.00269915	0.0356736
EMX2OS	3.53906	-1.27956	0.426411	-3.00077	0.00269295	0.0356689
LINC01001	45.8421	-1.51851	0.505692	-3.00284	0.00267472	0.0355045
PLEKHG3	67.4808	-1.04458	0.347794	-3.00343	0.00266952	0.0354869
AF131216.6	13.2614	-1.16445	0.387677	-3.00365	0.00266759	0.0354869
PAQR9-AS1	7.44852	-1.3308	0.443049	-3.00373	0.00266695	0.0354869
RP11-209D14.4	6.94661	-1.65084	0.549179	-3.006	0.00264705	0.0352908
IL21R	6.86337	-1.35217	0.449731	-3.00663	0.00264165	0.0352444
HIST1H2AG	18.992	-1.72818	0.574662	-3.00729	0.00263588	0.0351932
MSH5-SAPCD1	7.2473	-1.69065	0.561986	-3.00836	0.00262664	0.035121
NCAPG2	31.6309	-1.178	0.391465	-3.00922	0.00261919	0.0350767
RP11-731K22.1	3.10394	-1.6521	0.548963	-3.00949	0.00261689	0.0350767
SAP30L-AS1	13.8011	-1.32268	0.439479	-3.00966	0.00261538	0.0350767
RPL7P32	10.1148	-1.82108	0.604183	-3.01412	0.00257728	0.0347388
HIST1H2AE	3.93567	-3.08126	1.02224	-3.01424	0.00257627	0.0347388
C18orf15	3.87802	-1.47147	0.487856	-3.01619	0.00255973	0.0346567
E2F2	6.22483	-1.87937	0.622571	-3.01873	0.00253839	0.0344953
SLC2A3P4	1.48406	-3.32001	1.09899	-3.02097	0.00251969	0.0343414
RP11-466F5.8	19.3687	-1.05916	0.350548	-3.02143	0.00251582	0.0343161
FBXL13	31.2303	-1.17363	0.388411	-3.02163	0.00251416	0.0343161
AC159540.1	213.919	-1.19172	0.394377	-3.02179	0.00251287	0.0343161
CCNO	8.0197	-1.54865	0.512058	-3.02437	0.00249155	0.0341121
RBPMS2	15.0283	-3.15263	1.04111	-3.02815	0.00246055	0.0338141
POU5F1	9.72048	-1.728	0.570483	-3.02901	0.00245357	0.0338141
AC113617.1	4.71459	-1.91648	0.631848	-3.03314	0.00242025	0.0334613
GPR132	5.83435	-1.91381	0.630069	-3.03747	0.00238576	0.0331849
APOB	8.66293	-2.93277	0.965476	-3.03764	0.00238437	0.0331849
RP11-299H22.6	8.04988	-2.1112	0.694275	-3.04088	0.0023589	0.0329867
LY9	9.80967	-1.34449	0.440763	-3.05037	0.00228559	0.0323261
SPPL2B	32.6273	-1.14012	0.373607	-3.05167	0.00227574	0.0322176
RP5-898I4.1	5.84354	-1.3576	0.44386	-3.05862	0.00222362	0.0316758
ANGPT4	3.47757	-1.47973	0.48323	-3.06217	0.00219739	0.0314244
L3MBTL1	13.3117	-1.43833	0.469415	-3.0641	0.00218326	0.0312957
AC018462.2	7.17151	-2.13102	0.695043	-3.06603	0.00216922	0.0311187
RP11-466A19.5	4.50851	-2.58286	0.842264	-3.06656	0.00216535	0.0310877
LINC01424	2.8367	-1.77304	0.577852	-3.06832	0.00215263	0.0309292
RP11-53B2.1	6.95275	-3.7098	1.20902	-3.06845	0.00215176	0.0309292
CTB-181H17.1	7.52343	-2.08631	0.67992	-3.06846	0.00215163	0.0309292
ZNF133	15.3118	-1.19461	0.389113	-3.07007	0.00214006	0.0308213
RP3-467K16.4	11.7793	-1.127	0.366999	-3.07086	0.00213443	0.0307644
CTD-2012K14.5	14.6013	-1.0374	0.337636	-3.07253	0.00212255	0.0306656
RP11-989E6.10	48.9123	-1.49328	0.485864	-3.07345	0.00211596	0.0306186
RP5-999L4.2	7.30724	-1.48327	0.482525	-3.07397	0.0021123	0.03059
RP11-231E6.1	11.3084	-1.27172	0.413278	-3.07715	0.00208994	0.0304104
TPM3P1	9.49119	-2.47368	0.80285	-3.08113	0.00206218	0.0300544
GSN-AS1	25.8218	-1.37242	0.445229	-3.0825	0.00205269	0.0299399
DLGAP1-AS1	18.0731	-1.28579	0.416517	-3.08701	0.00202181	0.0296548
RP13-143G15.4	9.17177	-1.35022	0.437268	-3.08784	0.00201615	0.0295955
BDH1	72.3611	-1.06315	0.344096	-3.08969	0.00200365	0.029483
MKI67	528.231	-1.76626	0.571547	-3.09031	0.0019995	0.0294812
IGF2	29.8975	-2.01865	0.653156	-3.09061	0.00199743	0.0294812
KIF18B	9.45689	-2.12448	0.686766	-3.09346	0.00197839	0.0292904
NT5DC2	11.1542	-2.01158	0.64948	-3.09722	0.00195348	0.0290531
MOCOS	37.2131	-1.05197	0.338957	-3.10354	0.00191218	0.0287849
ATCAY	3.76375	-1.39508	0.449503	-3.10361	0.00191174	0.0287849
NARFL	10.1919	-1.24577	0.40119	-3.10518	0.00190161	0.0287677
CENPL	17.3931	-1.02642	0.330253	-3.10797	0.00188375	0.0285211
RP11-545A16.3	2.41923	-4.47851	1.44083	-3.10829	0.00188172	0.0285164
BCO1	8.41417	-2.39702	0.770971	-3.10909	0.00187666	0.0285164
SLC25A14	13.1773	-1.49316	0.480053	-3.11041	0.00186826	0.0284751
XRCC3	8.55504	-1.81469	0.583155	-3.11186	0.00185914	0.0284165
MT-TK	22.1101	-1.5775	0.506332	-3.11554	0.00183606	0.0281013
MIR3180-1	2.20034	-3.24877	1.04162	-3.11896	0.0018149	0.0279409
SLC13A4	11.5725	-1.48752	0.476796	-3.11982	0.00180963	0.027888
LINC01149	3.11316	-1.70154	0.544992	-3.12213	0.00179546	0.0277349
ZNF169	13.8758	-1.34445	0.430448	-3.12337	0.00178794	0.0276851
RP11-381O7.3	20.4292	-1.67641	0.5361	-3.12704	0.00176573	0.0275079
THOP1	18.2713	-1.38064	0.440431	-3.13475	0.00172	0.026933
RP5-1180D12.1	98.8874	-1.57724	0.502998	-3.13567	0.00171462	0.0268717
AC009133.17	26.0524	-1.17189	0.373415	-3.1383	0.00169929	0.0267
TFPT	22.6393	-1.59353	0.50759	-3.1394	0.00169293	0.0266229
RP11-416N4.4	2.7681	-3.9216	1.24769	-3.14309	0.00167172	0.0263347
RP11-428J1.4	6.17751	-2.19857	0.699172	-3.14454	0.00166351	0.0262505
UBXN10	93.7107	-1.3222	0.420292	-3.14592	0.00165567	0.0262091
LEKR1	3.86763	-1.89855	0.603258	-3.14716	0.00164863	0.0261509
CTB-193M12.5	6.94106	-2.39733	0.760821	-3.15097	0.00162728	0.0258796
AC004448.5	4.05007	-1.6014	0.508179	-3.15126	0.00162566	0.0258796
NPIPB11	10.5823	-1.79856	0.570732	-3.15132	0.00162537	0.0258796
CCDC162P	21.0701	-1.64948	0.523315	-3.15198	0.00162167	0.0258796
LINC00964	7.0731	-1.37059	0.434573	-3.15388	0.00161116	0.0258025
RP11-75I2.3	3.24148	-3.19844	1.01386	-3.15473	0.00160646	0.0257499
SLC12A8	44.2291	-1.23163	0.390308	-3.15554	0.00160201	0.0257009
RP4-535B20.4	3.77422	-2.85711	0.905195	-3.15635	0.0015976	0.0256752
RP11-709A23.1	3.84389	-2.50926	0.794846	-3.15691	0.00159448	0.0256477
RP11-749H20.3	15.2583	-1.1715	0.371017	-3.15754	0.00159106	0.0256151
TBC1D2	25.5838	-1.57532	0.49889	-3.15765	0.00159046	0.0256151
TPPP	34.2996	-1.77383	0.56157	-3.15869	0.00158479	0.0255681
AGAP3	44.5262	-1.45305	0.459893	-3.15953	0.00158023	0.0255305
RP1-274L7.4	9.46474	-1.26161	0.399271	-3.15979	0.00157884	0.0255305
RP11-276H1.3	4.58314	-1.48389	0.469605	-3.15986	0.00157843	0.0255305
HEXDC-IT1	10.1135	-1.16922	0.369703	-3.16258	0.00156377	0.0253317
EGOT	2.70158	-3.36186	1.06296	-3.16273	0.00156296	0.0253317
AC108676.1	7.73907	-1.56444	0.494647	-3.16274	0.00156295	0.0253317
LINC00641	57.3295	-1.22054	0.385872	-3.16308	0.00156112	0.0253317
RP11-19P22.8	6.00245	-2.16057	0.68141	-3.17074	0.00152051	0.0248287
RP11-153I24.5	4.31467	-1.46456	0.460884	-3.17773	0.00148435	0.0244344
BHMT	5.52279	-2.42858	0.76396	-3.17893	0.00147821	0.0243771
RP11-1072C15.6	3.55461	-1.31397	0.413232	-3.17974	0.00147409	0.0243311
U73166.2	3.20087	-1.58889	0.498936	-3.18455	0.00144978	0.0240382
DUSP10	105.739	-1.02172	0.320629	-3.18662	0.00143948	0.0239453
RN7SKP16	6.40116	-2.48159	0.778723	-3.18674	0.00143887	0.0239453
NEIL3	6.08205	-2.60193	0.815593	-3.19023	0.00142158	0.0237242
ICAM2	38.2611	-1.78431	0.559303	-3.19024	0.00142156	0.0237242
RP1-20B11.2	2.93186	-2.73188	0.855261	-3.1942	0.00140217	0.0235068
CTD-2313J23.1	15.0381	-1.04092	0.325802	-3.19494	0.00139861	0.0235068
PLAUR	251.061	-1.06614	0.333679	-3.1951	0.00139781	0.0235068
IGLC1	90.425	-2.11725	0.662493	-3.19588	0.00139403	0.023497
RP11-486B10.4	1.74881	-3.50128	1.09512	-3.19716	0.00138786	0.0234572
LRRIQ4	6.61479	-2.65599	0.830661	-3.19744	0.00138654	0.0234572
RP11-458F8.4	13.7078	-2.07832	0.649741	-3.1987	0.00138051	0.0233767
CCDC96	3.18575	-3.27128	1.02197	-3.20097	0.00136968	0.0232363
RP11-274B21.2	39.1541	-1.45034	0.452826	-3.20285	0.00136073	0.0231274
RP3-522J7.7	5.95625	-1.2966	0.404069	-3.20887	0.00133258	0.0227972
RN7SKP23	18.6402	-1.2921	0.402345	-3.21143	0.00132074	0.0226369
RP11-509E10.3	6.01978	-1.65362	0.514409	-3.2146	0.00130627	0.0225307
LINC01550	28.8075	-1.62989	0.506975	-3.21492	0.00130479	0.0225307
AC009502.4	8.52624	-1.21975	0.3789	-3.21919	0.00128552	0.0223258
PIGBOS1	33.199	-1.25956	0.390494	-3.22556	0.00125728	0.0219815
RP11-43D4.3	16.1834	-1.08243	0.335567	-3.22566	0.00125683	0.0219815
RPL34-AS1	7.70188	-1.56266	0.484347	-3.22632	0.00125394	0.0219815
ZNF335	27.6219	-1.17502	0.363153	-3.2356	0.00121386	0.0214475
SYCP2L	8.0596	-3.40477	1.05202	-3.23639	0.00121051	0.0214287
RND1	29.6677	-1.63341	0.503787	-3.24227	0.00118581	0.0211356
RN7SL285P	2.54765	-1.96059	0.604398	-3.24388	0.00117913	0.0211064
C8orf4	267.282	-1.03944	0.320377	-3.24442	0.0011769	0.0211064
MLANA	7.4497	-1.71867	0.529178	-3.24782	0.00116295	0.0209113
RP11-849F2.7	4.16126	-2.89359	0.890849	-3.24813	0.00116167	0.0209088
RP3-467K16.7	1.73995	-3.17615	0.976966	-3.25104	0.00114984	0.0207611
DLGAP1	19.8726	-2.25622	0.69394	-3.25132	0.00114872	0.0207611
CICP27	4.09421	-1.76847	0.543282	-3.25516	0.00113328	0.0205442
LINC01541	7.26945	-1.33437	0.409643	-3.25739	0.00112443	0.0204593
RP11-355O1.11	2.05992	-2.45221	0.752547	-3.25855	0.00111984	0.020417
FABP6	2.70013	-3.79291	1.16345	-3.26004	0.00111397	0.0203405
RP11-196G11.5	13.0474	-1.10744	0.339639	-3.26063	0.00111165	0.0203405
ARHGAP26-AS1	3.55598	-3.22574	0.988658	-3.26275	0.00110338	0.0203192
RP11-120D5.1	4.2499	-1.51289	0.462901	-3.26828	0.00108203	0.0200675
RP11-649A18.3	3.11842	-1.60589	0.490905	-3.27128	0.00107061	0.0199161
POU6F2	9.40959	-3.02059	0.923052	-3.27239	0.00106642	0.0198585
CYP4F8	8.12222	-1.25051	0.381986	-3.27371	0.00106145	0.0198062
CLEC12A	6.56275	-1.97583	0.603327	-3.27489	0.00105703	0.0197439
PRELID3A	3.634	-1.53385	0.467936	-3.27791	0.0010458	0.019574
LAT	10.1582	-1.23544	0.376791	-3.27884	0.00104235	0.0195294
SERHL2	3.82996	-2.51361	0.766591	-3.27894	0.00104198	0.0195294
REG4	1408.55	-2.37374	0.723729	-3.27987	0.00103856	0.0195115
ZNF321P	20.2692	-1.16154	0.354079	-3.28047	0.00103634	0.0194965
LINC00365	51.3562	-1.93028	0.587951	-3.28306	0.00102687	0.019385
CSMD2	12.5977	-1.82022	0.553982	-3.2857	0.0010173	0.0192372
ATPAF2	30.7532	-1.05294	0.320246	-3.2879	0.00100939	0.0191167
RP11-318C2.1	3.08911	-3.06745	0.932736	-3.28866	0.00100666	0.0191055
SLCO4A1	21.1149	-1.74742	0.530937	-3.29121	0.000997574	0.0189622
CHST6	13.4763	-1.5724	0.477342	-3.29408	0.000987436	0.0188478
CTB-50L17.8	4.27073	-1.67416	0.506691	-3.30411	0.000952786	0.0183587
RP11-449L23.2	5.7153	-1.40884	0.425998	-3.30716	0.00094248	0.0181978
CRIPAK	49.9133	-1.10037	0.332367	-3.31071	0.000930582	0.0180305
SHE	6.72785	-1.40369	0.423736	-3.31267	0.000924111	0.0179574
CTD-2568A17.1	2.41606	-2.18491	0.659376	-3.31359	0.000921049	0.017936
SH3PXD2A-AS1	16.4609	-1.66688	0.502233	-3.31894	0.000903583	0.017671
RP11-77K12.9	3.29842	-2.34311	0.705417	-3.3216	0.000895037	0.0175226
SYTL3	6.00806	-1.81758	0.547147	-3.32191	0.00089402	0.0175215
FABP5P7	36.3921	-1.12784	0.339374	-3.3233	0.000889589	0.0174533
FAM46B	3.15164	-3.84289	1.15616	-3.32384	0.000887862	0.0174381
CTA-351J1.1	3.44014	-3.63788	1.09439	-3.3241	0.000887033	0.0174381
RP4-605O3.4	6.58638	-1.38895	0.417664	-3.32552	0.000882537	0.0173895
CELSR3	8.9902	-2.35303	0.706876	-3.32877	0.0008723	0.0172435
RP3-449O17.1	9.42288	-1.63319	0.490562	-3.32922	0.000870889	0.0172435
RP1-111D6.3	1.99855	-2.16789	0.650837	-3.33093	0.000865559	0.0171732
RABEP2	12.5479	-1.35642	0.406552	-3.3364	0.000848701	0.0169302
FSCN1	19.0909	-2.36779	0.709429	-3.33761	0.000845029	0.0168867
BRCC3P1	3.15809	-3.22788	0.965618	-3.34281	0.000829353	0.0166644
TP53INP2	205.676	-1.03769	0.310335	-3.34378	0.000826464	0.0166464
RP11-531A24.5	25.7608	-1.26724	0.378592	-3.34725	0.000816188	0.0165819
ERVH-1	34.7873	-1.45605	0.434933	-3.34777	0.000814656	0.0165692
FANCG	8.37173	-2.41811	0.721364	-3.35214	0.000801897	0.0163825
C2CD4A	18.1985	-2.00993	0.599185	-3.35444	0.00079526	0.0162939
RAMP2-AS1	6.4396	-1.31129	0.390856	-3.35491	0.000793896	0.0162918
CTC-254B4.1	34.3277	-1.56927	0.466413	-3.36455	0.000766689	0.0159118
RP11-567L7.3	3.20483	-2.77606	0.824399	-3.36738	0.00075887	0.0158213
RP11-268P4.5	2.66403	-2.30126	0.6832	-3.36836	0.000756177	0.0157831
RP11-192P3.4	2.88106	-1.90992	0.566881	-3.36917	0.000753957	0.0157548
NUPR1	74.1851	-1.04514	0.310188	-3.36936	0.00075342	0.0157548
MTND2P28	2878.9	-1.0787	0.320142	-3.36944	0.000753211	0.0157548
RP11-16C1.2	5.27484	-1.93741	0.571727	-3.3887	0.000702238	0.0150521
RP11-38O23.4	7.20555	-1.17268	0.346044	-3.38881	0.000701954	0.0150521
RP4-569M23.5	3.34104	-2.49108	0.733829	-3.39464	0.000687193	0.0148338
RP11-326I11.3	13.5011	-2.09861	0.617755	-3.39716	0.000680899	0.0147383
RP11-15J10.8	8.24596	-2.94613	0.86697	-3.39819	0.000678327	0.0147118
RP5-1139I1.1	7.70905	-1.22211	0.359429	-3.40013	0.000673528	0.0146424
RP11-401L13.7	4.25114	-2.81813	0.828332	-3.40217	0.000668528	0.014551
ABHD12B	7.22265	-1.39522	0.409894	-3.40385	0.00066444	0.0144792
ARHGEF4	6.06387	-1.85589	0.545111	-3.40461	0.000662593	0.0144562
FES	4.42576	-2.54739	0.748153	-3.4049	0.000661879	0.0144562
RP11-29G8.3	34.1605	-1.69263	0.496618	-3.40833	0.000653627	0.0143118
PRKG2	14.9894	-2.23316	0.655202	-3.40835	0.000653559	0.0143118
LINC00871	3.57327	-1.95706	0.574069	-3.4091	0.00065178	0.0143118
AC092171.4	11.7951	-1.71633	0.503316	-3.41004	0.000649539	0.0143118
RP11-802E16.3	7.58511	-1.2906	0.378245	-3.41206	0.000644744	0.0142497
SSTR1	142.413	-1.53345	0.44925	-3.41334	0.00064171	0.0142209
GABRE	44.7369	-2.18601	0.640404	-3.41349	0.00064137	0.0142209
PCLO	496.723	-1.11624	0.326935	-3.41426	0.000639544	0.0142209
FFAR4	5.89791	-1.89689	0.554985	-3.41791	0.000631043	0.0141063
LYG2	3.27865	-2.95581	0.864337	-3.41974	0.000626816	0.0140658
AVPI1	55.5872	-1.50658	0.440523	-3.41998	0.000626263	0.0140658
RP11-48B3.3	16.7786	-1.44249	0.421756	-3.4202	0.00062575	0.0140658
RP11-134G8.5	13.5908	-1.26559	0.369619	-3.42404	0.00061697	0.0139256
CCDC38	3.5069	-1.58714	0.463525	-3.42407	0.000616915	0.0139256
MT-TG	7.65153	-1.87941	0.548387	-3.42716	0.000609935	0.013835
C3orf52	160.224	-1.05623	0.307851	-3.43098	0.000601414	0.0136926
RP11-380M21.3	3.51724	-2.22896	0.648577	-3.4367	0.00058885	0.0134905
RN7SL644P	2.2031	-2.23838	0.651294	-3.43682	0.000588584	0.0134905
PRR11	43.5177	-1.18055	0.342912	-3.44272	0.000575885	0.0132933
MIAT	3.94264	-2.50228	0.726798	-3.44288	0.000575547	0.0132933
WSCD1	3.87945	-2.79674	0.812128	-3.44372	0.000573764	0.0132933
ITGA9-AS1	23.6378	-1.11764	0.324361	-3.44567	0.000569642	0.0132832
ABC12-49244600F4.4	4.19937	-1.67976	0.487484	-3.44578	0.000569414	0.0132832
AC009784.3	3.73236	-2.48574	0.720622	-3.44944	0.00056176	0.0131343
BORCS5	32.97	-1.11203	0.321894	-3.45464	0.00055102	0.0129812
CTA-315H11.2	5.96515	-1.8279	0.528675	-3.45751	0.0005452	0.0128773
B3GNT6	268.549	-2.52683	0.729843	-3.46216	0.00053585	0.0127056
ELMOD3	27.5071	-1.23341	0.355925	-3.46538	0.000529492	0.0125875
STXBP5-AS1	10.3168	-1.82586	0.526476	-3.46808	0.000524199	0.0125104
AC093642.3	24.6585	-1.0173	0.293256	-3.469	0.000522399	0.0125
RP11-622C24.2	5.43876	-2.70733	0.780272	-3.46973	0.000520986	0.0124825
SOGA1	285.587	-1.20013	0.344404	-3.48464	0.000492795	0.0120358
RP11-6N17.2	6.90503	-1.16835	0.334994	-3.48766	0.000487274	0.0119405
RP11-386M24.3	5.29477	-3.54509	1.01461	-3.49403	0.000475794	0.0116905
RP11-1102P22.2	9.26805	-2.12637	0.608374	-3.49516	0.00047377	0.0116564
RP3-467K16.2	6.48049	-1.99619	0.570766	-3.49739	0.000469841	0.0115909
CTD-2262B20.1	3.81027	-3.27023	0.933997	-3.50133	0.000462948	0.0114363
VN1R108P	1.65894	-3.24297	0.925715	-3.5032	0.000459698	0.0114021
RP11-44F21.5	3.03317	-4.21336	1.20136	-3.50716	0.000452918	0.0112798
RP11-75C10.6	3.21111	-2.48213	0.707644	-3.5076	0.000452165	0.0112764
RP11-1102P22.3	4.73844	-2.46873	0.703711	-3.50816	0.00045122	0.0112682
RP11-545A16.1	4.51586	-2.43634	0.694397	-3.50857	0.000450516	0.011266
TMEM61	3.55726	-4.18205	1.19072	-3.51222	0.000444381	0.011143
RPS2P44	8.17201	-2.44689	0.695574	-3.51781	0.000435129	0.0109863
RP5-984P4.6	5.29933	-2.46203	0.699415	-3.52013	0.000431336	0.0109055
RP5-1057J7.7	13.8859	-1.05882	0.300611	-3.52223	0.00042793	0.0108443
LGSN	4.02795	-1.69555	0.48113	-3.52409	0.000424945	0.0108036
MICAL3	53.56	-1.13932	0.323207	-3.52504	0.000423418	0.0107798
RP11-454F8.4	4.29651	-1.83511	0.520509	-3.52561	0.000422512	0.0107717
AMPD3	30.8511	-1.51702	0.429854	-3.52915	0.000416896	0.0107332
LINC01347	8.70942	-1.59391	0.451515	-3.53014	0.000415333	0.0107231
RP11-737O24.1	3.75997	-2.77389	0.785343	-3.53208	0.000412311	0.0106601
RP4-635A23.6	7.8834	-1.63141	0.461577	-3.53443	0.000408651	0.0105804
ILF2P1	3.25669	-3.51552	0.994273	-3.53577	0.000406585	0.0105706
TACR2	5.94593	-1.65513	0.467687	-3.53896	0.000401711	0.0104599
SNAP25	27.0597	-4.61112	1.30148	-3.54298	0.000395639	0.0103338
DDIT3	17.6986	-2.02273	0.570706	-3.54425	0.000393731	0.0103256
GFOD1	42.0617	-1.36335	0.384648	-3.54443	0.00039347	0.0103256
RP11-681B3.4	5.03795	-1.75702	0.495265	-3.54763	0.000388709	0.0102379
AC003003.5	13.902	-1.44979	0.408066	-3.55282	0.000381119	0.0100815
ANKFN1	11.6994	-2.63244	0.739543	-3.55954	0.000371501	0.00990334
REXO1	15.6815	-1.4338	0.402716	-3.56033	0.000370391	0.00989782
MTND4LP30	5.7979	-2.044	0.573944	-3.56132	0.000369	0.00988736
RP11-254B13.4	4.62543	-2.03698	0.571771	-3.56258	0.000367227	0.00986614
RP11-188C12.2	16.1671	-2.28975	0.642307	-3.56488	0.000364025	0.00982815
INAFM1	13.4842	-1.59955	0.448436	-3.56694	0.000361168	0.00977986
AC069277.2	4.39046	-1.9378	0.542519	-3.57187	0.000354448	0.00964067
MICALL2	22.125	-1.40108	0.392083	-3.57343	0.000352341	0.00961193
RP11-2I17.1	3.48203	-1.87042	0.521823	-3.58439	0.000337861	0.00930006
SGO1-AS1	20.2887	-1.08824	0.303235	-3.58876	0.000332253	0.00919658
RP11-178L8.3	4.87705	-1.7103	0.476211	-3.59148	0.000328803	0.00914645
CABP4	13.9262	-1.25114	0.348324	-3.59188	0.000328298	0.00914645
AC012358.7	4.18217	-1.70918	0.475114	-3.5974	0.000321412	0.00906542
SYNJ2-IT1	1.61217	-2.77495	0.771337	-3.59758	0.000321188	0.00906542
RP11-300D11.3	1.91403	-4.13847	1.15012	-3.5983	0.0003203	0.00906198
RP11-545E17.3	2.26639	-3.07023	0.853056	-3.59909	0.000319332	0.00904856
PSG4	13.9752	-2.87194	0.795736	-3.60916	0.00030719	0.00875874
RP11-300M24.1	12.6531	-1.18564	0.328382	-3.61056	0.000305534	0.00873876
RP11-20I23.5	6.70922	-1.98509	0.549672	-3.6114	0.000304544	0.00872405
RP11-196G18.24	6.41018	-2.17922	0.602994	-3.614	0.000301508	0.00865115
CTD-3126B10.5	3.18173	-4.75744	1.31631	-3.61422	0.000301249	0.00865115
PSENEN	22.0137	-1.82046	0.503342	-3.61675	0.000298321	0.00861318
GLTSCR1	32.2072	-1.39026	0.383778	-3.62256	0.000291705	0.00844883
CTD-2058B24.2	27.0149	-1.26937	0.35035	-3.62315	0.000291032	0.00844269
IGSF8	54.5874	-1.01759	0.280706	-3.62512	0.00028883	0.00839213
RP11-382A20.1	2.2458	-2.93158	0.808532	-3.62581	0.000288059	0.00838301
SNX11	27.1551	-1.59187	0.438565	-3.62972	0.000283734	0.00827029
RP11-57A1.1	2.21517	-3.06279	0.843027	-3.63308	0.000280054	0.00818913
C16orf54	19.2671	-1.40265	0.386024	-3.63358	0.000279516	0.00818647
HHLA1	148.965	-1.15323	0.317156	-3.63615	0.000276745	0.00811829
HIST1H2BG	4.72113	-3.16301	0.86922	-3.6389	0.000273801	0.00805776
MFSD2A	60.2642	-2.83448	0.778767	-3.6397	0.000272952	0.00805776
DLL1	6.02968	-3.03469	0.833029	-3.64295	0.000269527	0.00799626
ELMO1	54.8733	-1.76965	0.485533	-3.64477	0.000267631	0.00795291
RP11-248B24.1	12.5968	-2.16013	0.592452	-3.64609	0.000266259	0.007925
FFAR2	9.71681	-1.73558	0.476009	-3.64611	0.000266245	0.007925
CLIP1-AS1	1.70223	-3.38097	0.926837	-3.64786	0.000264438	0.00789648
DIAPH3	17.3064	-1.95749	0.536602	-3.64794	0.000264349	0.00789648
RN7SL317P	6.44491	-1.39782	0.383015	-3.64951	0.000262737	0.0078826
LINC01344	2.21999	-2.43751	0.667027	-3.65429	0.000257891	0.00778991
RAPGEF3	17.7446	-1.75037	0.478954	-3.65457	0.000257611	0.00778991
SCN8A	142.871	-1.65333	0.451711	-3.66014	0.000252076	0.00770326
ETS2	509.319	-1.06162	0.289654	-3.66513	0.000247208	0.0076181
RP11-96C23.9	3.56921	-2.82351	0.769417	-3.66967	0.000242863	0.00750946
SLC52A1	3.34476	-1.88377	0.51233	-3.67687	0.000236112	0.00736291
C3orf70	92.7269	-1.76471	0.479518	-3.68018	0.000233068	0.00730624
RP11-95I16.6	7.69125	-2.6194	0.711044	-3.68388	0.000229712	0.00726231
GMDS-AS1	100.653	-1.05761	0.287073	-3.68411	0.000229501	0.00726231
RAD9B	4.51721	-1.97176	0.534747	-3.68727	0.000226669	0.0072538
GRIN2D	14.3994	-3.06279	0.8304	-3.68833	0.000225727	0.00724899
ZG16	5.8633	-2.25652	0.61142	-3.69062	0.000223707	0.00720944
RP1-80N2.3	5.41487	-2.27618	0.616337	-3.69308	0.00022155	0.00719056
ENPP1	132.497	-1.12013	0.303102	-3.69555	0.000219411	0.00713379
LINC00854	8.56506	-2.04801	0.553702	-3.69876	0.000216656	0.00708196
KDM6B	218.19	-1.1992	0.323916	-3.7022	0.000213738	0.00701162
KCNE1	9.94032	-1.3006	0.351115	-3.70418	0.000212072	0.00698196
SPOCK2	28.7708	-2.28079	0.614791	-3.70986	0.000207375	0.00686438
TMPRSS4-AS1	6.12523	-2.12304	0.572247	-3.71	0.000207257	0.00686438
RP4-534N18.2	2.27541	-2.64123	0.711628	-3.71154	0.000206004	0.00684373
RBP4	140.122	-3.03062	0.816113	-3.71348	0.000204431	0.0068149
LIPC-AS1	3.17866	-2.12138	0.571261	-3.7135	0.000204413	0.0068149
FAM177B	265.39	-2.31701	0.621547	-3.72781	0.000193153	0.00660079
GIPR	14.7821	-1.52575	0.409091	-3.72961	0.000191775	0.00658621
STXBP1	169.742	-1.36631	0.366278	-3.73024	0.0001913	0.00658223
RNF125	160.804	-1.05094	0.281597	-3.73206	0.000189918	0.00655935
ESRG	296.335	-1.07736	0.288315	-3.73673	0.000186425	0.00646309
ANGPTL7	3.75648	-2.65677	0.710872	-3.73734	0.00018598	0.00645989
AC138517.6	11.1933	-2.04816	0.547651	-3.73991	0.000184088	0.00640635
RP11-166B2.3	3.94878	-1.77237	0.473442	-3.74359	0.000181409	0.0063372
RP4-539M6.20	7.59143	-2.3591	0.629357	-3.74843	0.000177944	0.00624974
RP11-35J1.2	15.7928	-1.77876	0.474193	-3.75113	0.000176037	0.00619684
KCNIP4-IT1	6.05485	-1.61887	0.430786	-3.75795	0.000171311	0.00605376
HSD17B7	49.5729	-1.20796	0.320972	-3.76345	0.000167584	0.00595654
APBA1	12.3055	-2.51466	0.667774	-3.76573	0.000166061	0.00591389
LINC00678	2.13371	-2.48035	0.657684	-3.77135	0.000162368	0.00582838
ORAOV1	32.9771	-1.40299	0.371974	-3.77174	0.000162115	0.00582838
CH17-76K2.6	24.4295	-1.59866	0.423381	-3.77593	0.000159411	0.00577824
SPDYE2	34.1286	-1.8026	0.476849	-3.78023	0.000156682	0.00570191
SCNN1G	10.3675	-2.17016	0.573574	-3.78357	0.000154593	0.00565516
AC074117.10	42.6349	-1.45446	0.384391	-3.78381	0.000154446	0.00565516
SLC8A1-AS1	21.3608	-1.39895	0.36915	-3.78966	0.000150854	0.00555608
CTC-458G6.4	2.69866	-3.5906	0.945809	-3.79633	0.000146852	0.00542139
DLGAP1-AS5	8.30004	-2.5482	0.669473	-3.80628	0.000141074	0.0053026
WEE1	325.081	-1.22329	0.321232	-3.80812	0.000140029	0.00527412
RP11-379B18.5	66.1216	-1.00683	0.264273	-3.80981	0.000139075	0.00524901
AC004158.3	4.57152	-2.04401	0.534325	-3.8254	0.000130558	0.0049789
STARD9	21.6512	-1.31335	0.34279	-3.83136	0.000127435	0.00491673
MC5R	3.70063	-3.68537	0.959998	-3.83894	0.000123567	0.00479216
RP11-77H9.2	19.1799	-1.84751	0.481042	-3.84063	0.000122717	0.00476931
RASAL1	25.6586	-1.29234	0.336482	-3.84074	0.000122662	0.00476931
RP11-347P5.1	18.2598	-1.79286	0.466661	-3.84189	0.00012209	0.00476514
AKNAD1	2.20774	-3.27349	0.851315	-3.84522	0.000120446	0.00474143
CTA-363E6.3	9.58775	-1.61964	0.421073	-3.84647	0.000119833	0.00473767
KCNK3	6.46057	-1.78376	0.463128	-3.85156	0.000117368	0.00466035
FAM189A1	4.98084	-3.00774	0.780879	-3.85174	0.000117283	0.00466035
OSBPL6	14.3454	-2.14387	0.554163	-3.86867	0.00010943	0.00448125
PRICKLE2-AS1	3.23562	-2.51508	0.649656	-3.8714	0.000108212	0.00444129
RP11-141B14.2	11.5611	-2.1553	0.556504	-3.87292	0.000107538	0.00443351
CLCA2	3.75369	-5.12639	1.32156	-3.87904	0.00010487	0.00435116
CTD-2017D11.1	18.3393	-1.35286	0.34875	-3.87917	0.000104812	0.00435116
MAMDC4	7.00725	-3.38611	0.872461	-3.8811	0.000103985	0.00434924
RP11-890B15.3	30.1863	-1.41319	0.364091	-3.88142	0.000103848	0.00434924
QSOX2	18.3921	-1.4905	0.383973	-3.88177	0.000103697	0.00434924
RP3-510L9.1	14.2747	-2.10293	0.540635	-3.88974	0.000100352	0.0042522
GALNTL6	21.978	-3.1466	0.808629	-3.89128	9.97149e-05	0.00423499
RNF32	33.5427	-1.51657	0.389499	-3.89366	9.87435e-05	0.00420349
RP11-546D6.3	2.26007	-3.99535	1.02441	-3.90014	9.61376e-05	0.00410209
PTGES3L	3.59027	-1.94447	0.498317	-3.90207	9.53725e-05	0.00408529
KIAA1257	17.2179	-1.35535	0.346591	-3.91051	9.21013e-05	0.00400455
RN7SL465P	5.85102	-1.83313	0.468566	-3.91222	9.14514e-05	0.00399527
CYP1B1-AS1	199.093	-1.05057	0.267992	-3.92016	8.84903e-05	0.00387516
MIDN	345.036	-1.04777	0.266728	-3.92824	8.55693e-05	0.00381106
MT-TV	311.118	-1.59828	0.406854	-3.92839	8.55149e-05	0.00381106
EGR1	1978.35	-1.5997	0.407038	-3.9301	8.49122e-05	0.00380029
AC007099.1	10.6859	-1.69328	0.430733	-3.93115	8.45399e-05	0.0037929
RP11-419I17.1	84.1314	-1.21181	0.307686	-3.93846	8.20048e-05	0.00371559
LRRC37A6P	4.52076	-2.61188	0.66236	-3.94329	8.03724e-05	0.00366887
FOXD4L5	3.41165	-3.21128	0.813746	-3.9463	7.93693e-05	0.00363214
NR1D1	261.095	-1.65343	0.416637	-3.96851	7.23229e-05	0.00335157
RP11-881L2.1	4.15446	-1.72792	0.434607	-3.97582	7.01363e-05	0.00327511
HBEGF	235.216	-1.65132	0.414953	-3.97954	6.90498e-05	0.00325762
C4BPB	34.5361	-1.4234	0.35538	-4.0053	6.19389e-05	0.00296804
CDCA3	8.1886	-2.14927	0.536368	-4.00708	6.14748e-05	0.00295826
RP11-571M6.7	157.957	-1.04209	0.259814	-4.01092	6.04827e-05	0.00292727
SPAG5	14.2115	-3.08635	0.767606	-4.02075	5.80141e-05	0.00283943
AC015971.2	43.9808	-1.32511	0.329525	-4.02128	5.78826e-05	0.00283943
ABCG1	48.3262	-1.57082	0.388726	-4.04096	5.32339e-05	0.00266242
CTD-2501M5.1	29.8647	-1.61085	0.398386	-4.04343	5.2676e-05	0.00264899
CDC25B	41.1676	-2.15006	0.531418	-4.04589	5.21238e-05	0.00262845
PLA2G4F	12.546	-2.49857	0.616656	-4.05181	5.08239e-05	0.00256998
RP11-792A8.3	3.23855	-3.76852	0.92969	-4.05352	5.04527e-05	0.00256538
CCDC28B	6.47486	-1.90486	0.469854	-4.05416	5.03157e-05	0.00256538
SLC4A8	49.2178	-1.55131	0.379704	-4.08557	4.39696e-05	0.00229306
ODC1	513.167	-1.5267	0.373507	-4.08747	4.36111e-05	0.0022874
PKD1L2	24.2482	-1.49792	0.365471	-4.09861	4.15639e-05	0.00221171
GNE	231.35	-1.32114	0.322305	-4.09905	4.14858e-05	0.00221171
MIR548I1	3.15618	-2.60536	0.63376	-4.11096	3.94012e-05	0.00212755
OPRD1	10.8749	-1.59205	0.387209	-4.11161	3.92911e-05	0.00212755
GATA3	31.7352	-4.12312	1.00123	-4.11806	3.82073e-05	0.00207533
MT-TL1	281.989	-1.11244	0.270131	-4.11815	3.8192e-05	0.00207533
RP4-591N18.2	13.473	-1.50989	0.366379	-4.12112	3.7704e-05	0.00206021
NPIPB5	339.307	-1.18425	0.287001	-4.12627	3.68686e-05	0.00203891
MCM7	41.2082	-1.6002	0.387691	-4.1275	3.66727e-05	0.00203422
GSE1	229.854	-1.1042	0.266947	-4.13639	3.52808e-05	0.00196296
PDE4B	28.6748	-2.33791	0.564929	-4.13841	3.49717e-05	0.00195767
MTCYBP18	4.25972	-2.35476	0.568956	-4.13873	3.49231e-05	0.00195767
C11orf24	472.363	-1.36242	0.329027	-4.14076	3.46154e-05	0.00195566
MIR205HG	3.9646	-2.07232	0.500384	-4.14146	3.4511e-05	0.00195566
CTB-133G6.1	3.68226	-4.50588	1.08275	-4.16153	3.16122e-05	0.00183153
GALNT6	780.554	-1.19342	0.286466	-4.16599	3.09998e-05	0.00181876
CTB-102L5.7	9.26689	-3.49889	0.838826	-4.17118	3.03031e-05	0.0017836
KCNA7	8.98178	-2.01368	0.48206	-4.17724	2.9507e-05	0.0017709
RP11-551L14.4	10.5616	-1.43033	0.342355	-4.17792	2.94193e-05	0.0017709
CD55	2617.47	-1.39436	0.333489	-4.18112	2.90071e-05	0.00175239
HIST1H3E	11.9019	-2.35662	0.562478	-4.18971	2.79315e-05	0.00171573
HMGB1P7	1.92737	-3.54509	0.845632	-4.19223	2.76223e-05	0.00170244
CTB-12O2.1	6.13171	-2.15392	0.512516	-4.20263	2.63831e-05	0.00164324
KIAA1324	2246.17	-1.42492	0.338839	-4.20529	2.6075e-05	0.0016346
PBOV1	9.92008	-2.23707	0.531593	-4.20824	2.57373e-05	0.00163013
HNRNPA1P16	2.4904	-4.13874	0.982908	-4.21071	2.54566e-05	0.00162364
RP11-574K11.32	2.72291	-4.14139	0.983388	-4.21135	2.53845e-05	0.00162364
ARHGEF39	19.0877	-2.16915	0.515066	-4.21141	2.53784e-05	0.00162364
PLCXD1	41.892	-1.49769	0.355559	-4.21222	2.52873e-05	0.00162364
CTD-2542L18.1	4.34244	-2.4748	0.586915	-4.21663	2.47981e-05	0.00160968
PSAPL1	4.93546	-3.7529	0.888358	-4.22454	2.3943e-05	0.00157088
ODF3L1	3.51443	-4.77951	1.13104	-4.22576	2.38135e-05	0.00157088
FAM167A	139.581	-2.72414	0.644018	-4.22992	2.33779e-05	0.00155612
RP11-505K9.5	3.20757	-3.91543	0.922443	-4.24463	2.18952e-05	0.0014735
AC005301.9	313.81	-1.27502	0.30023	-4.2468	2.16841e-05	0.00146468
CTD-2184D3.5	5.49597	-2.95953	0.696051	-4.25188	2.11982e-05	0.00143716
ACSM2A	21.5411	-1.15229	0.270918	-4.25329	2.10657e-05	0.00143348
MZB1	6.49924	-2.29727	0.539637	-4.25706	2.07129e-05	0.00142003
SNCA	7.23273	-3.65817	0.859008	-4.2586	2.05715e-05	0.00141565
RP11-255C15.3	3.69689	-2.37154	0.556137	-4.26431	2.00524e-05	0.00139037
ZNF674-AS1	8.03138	-2.05495	0.481895	-4.26431	2.00521e-05	0.00139037
DPCR1	20201.4	-2.36807	0.554875	-4.26776	1.9745e-05	0.00138681
LINC00342	98.6047	-1.7133	0.401344	-4.2689	1.9644e-05	0.00138681
FKRP	16.3267	-1.52221	0.355698	-4.27951	1.87305e-05	0.00134456
CNGB1	5.32271	-1.87695	0.436635	-4.29867	1.71828e-05	0.00125311
RP5-903G2.2	2.59178	-3.22635	0.749564	-4.30431	1.67509e-05	0.0012265
CTD-2117L12.1	18.4366	-1.41645	0.328637	-4.31009	1.63189e-05	0.00121333
WIPI1	117.668	-1.11021	0.25752	-4.31116	1.62399e-05	0.00121333
AP000688.29	37.1915	-1.05384	0.243732	-4.32376	1.53392e-05	0.00116994
RP6-91H8.5	23.5698	-1.36712	0.315751	-4.32974	1.49287e-05	0.0011494
AC009120.5	3.1437	-3.56359	0.822239	-4.33401	1.46416e-05	0.00113566
AC007036.4	2.0884	-3.57421	0.82182	-4.34914	1.36671e-05	0.00108302
CSRNP1	66.5778	-1.98232	0.455785	-4.34925	1.36604e-05	0.00108302
CTC-487M23.6	7.22797	-2.35834	0.539907	-4.36805	1.2536e-05	0.00101536
LINC01125	15.7672	-1.44454	0.329866	-4.37918	1.19125e-05	0.000973476
RP11-477J21.6	3.60944	-3.69672	0.842289	-4.3889	1.13927e-05	0.000935173
MTND5P12	2.45383	-3.45414	0.7853	-4.3985	1.09002e-05	0.000911089
NPIPB3	154.098	-1.40872	0.320052	-4.40152	1.07494e-05	0.000911089
RP11-365P13.5	21.3668	-1.17299	0.266232	-4.40587	1.05358e-05	0.000901207
DTX2P1-UPK3BP1-PMS2P11	80.3632	-1.28225	0.290461	-4.41453	1.0123e-05	0.000880951
RP11-1102P22.1	2.68915	-3.39344	0.768533	-4.41548	1.00788e-05	0.000880951
MTRNR2L8	1445.8	-1.98083	0.447357	-4.42785	9.51788e-06	0.000862499
MBD6	167.696	-1.06666	0.240865	-4.42848	9.49013e-06	0.000862499
AC005481.5	3.28548	-3.91533	0.877846	-4.46016	8.19003e-06	0.000780825
RP11-815J21.3	8.39314	-2.6305	0.588013	-4.47354	7.69338e-06	0.000741197
RP11-503N18.5	8.87498	-1.76309	0.393309	-4.4827	7.3704e-06	0.000724371
PRUNE2	173.752	-2.51096	0.560026	-4.48365	7.33782e-06	0.000724371
RASD1	63.9839	-3.36918	0.745416	-4.51986	6.18805e-06	0.00062929
SLC26A11	4.90113	-2.22553	0.492223	-4.52138	6.14387e-06	0.000628288
TSIX	437.777	-1.02342	0.224402	-4.56066	5.09936e-06	0.000539559
RP4-756H11.3	5.19484	-2.15771	0.472161	-4.56987	4.88025e-06	0.000525488
CREB3L1	2566.75	-1.05673	0.231153	-4.57158	4.84071e-06	0.000524315
CASC9	12.9776	-2.61815	0.571827	-4.57857	4.68154e-06	0.000510093
RP3-467D16.3	155.241	-1.2815	0.279781	-4.58039	4.6412e-06	0.000508726
CMIP	441.169	-1.47403	0.321044	-4.59135	4.4039e-06	0.000488566
CTD-2547H18.1	13.4158	-2.33672	0.50676	-4.61111	4.00531e-06	0.000454722
OR7E47P	6.00141	-3.73303	0.808428	-4.61763	3.88138e-06	0.000444055
DNAJC19P8	4.57396	-4.69205	1.01363	-4.62898	3.6748e-06	0.000439655
F3	638.529	-1.59852	0.345025	-4.63306	3.60295e-06	0.000433895
RP11-463O12.5	202.823	-1.29359	0.278366	-4.64711	3.36625e-06	0.000415366
RP11-53B2.2	13.1608	-3.05522	0.65331	-4.67651	2.91792e-06	0.000370921
ADIPOR2	222.741	-1.01428	0.216834	-4.67769	2.90123e-06	0.000370921
WNT9A	4.26919	-3.94362	0.842995	-4.67811	2.89535e-06	0.000370921
JHDM1D-AS1	52.4234	-1.25394	0.267612	-4.68567	2.79043e-06	0.000364848
RP11-486O12.2	33.3767	-1.06045	0.226075	-4.6907	2.72278e-06	0.000358565
C12orf40	2.25834	-3.85094	0.819231	-4.70067	2.59306e-06	0.000343956
TOX	116.636	-2.80556	0.59666	-4.70211	2.57483e-06	0.000343956
TRAM2	186.075	-1.57746	0.334655	-4.71369	2.43276e-06	0.000337362
IER3	452.652	-1.3338	0.282823	-4.71602	2.40509e-06	0.000337362
PTGES	17.1393	-2.97726	0.629534	-4.72931	2.25287e-06	0.000324715
PCA3	7.31331	-3.41683	0.719406	-4.74952	2.03902e-06	0.000308466
CTH	24.8505	-1.82874	0.384721	-4.75341	2.00009e-06	0.000305098
LPL	32.6788	-4.29913	0.903161	-4.76009	1.93504e-06	0.000297654
NEURL1	11.5837	-3.26822	0.684172	-4.7769	1.7802e-06	0.000276157
XXbac-BPG252P9.10	224.125	-1.92751	0.399157	-4.82896	1.37245e-06	0.000218459
LVCAT1	8.11532	-3.50512	0.724956	-4.83494	1.33184e-06	0.000213854
WFDC1	24.5458	-1.48301	0.304564	-4.86928	1.12003e-06	0.000188094
RP11-234B24.2	18.1303	-5.07699	1.04232	-4.87085	1.11118e-06	0.000188094
RP11-206L10.2	30.9707	-1.86162	0.381706	-4.87711	1.07653e-06	0.000184167
FOSB	273.938	-2.92469	0.598168	-4.88942	1.01131e-06	0.000178749
RP11-551G24.2	3.89641	-4.09712	0.833992	-4.91265	8.98518e-07	0.000164474
C2	57.7456	-2.67306	0.542165	-4.93034	8.2085e-07	0.000154904
LRRK1	1197.09	-1.1407	0.22977	-4.96451	6.88753e-07	0.000134124
CTD-2270P14.2	8.2345	-3.88727	0.764106	-5.08734	3.63121e-07	7.81993e-05
LAMB3	683.836	-1.35788	0.26125	-5.19762	2.01858e-07	4.92667e-05
ATF3	115.034	-2.60715	0.500079	-5.21348	1.8533e-07	4.5844e-05
MUC12	48.4801	-3.21304	0.614487	-5.22883	1.70589e-07	4.337e-05
RP11-147L13.12	6.87256	-2.8618	0.544928	-5.2517	1.50705e-07	4.11741e-05
RP11-318K15.2	4.53177	-5.27778	0.996421	-5.29674	1.17889e-07	3.31995e-05
TMEM234	13.9214	-2.41984	0.455303	-5.3148	1.06776e-07	3.05396e-05
MT-TR	29.9409	-2.46351	0.455525	-5.40807	6.37082e-08	1.94363e-05
MUC13	1451.45	-2.77422	0.502119	-5.52503	3.29424e-08	1.11668e-05
EGR3	122.298	-2.73758	0.487869	-5.61132	2.00794e-08	7.35106e-06
MUC5AC	162005	-3.51129	0.598884	-5.86306	4.54424e-09	1.89051e-06
ADM2	56.5108	-2.64142	0.446044	-5.92187	3.18301e-09	1.38726e-06
NEDD9	653.044	-1.51005	0.254298	-5.9381	2.88339e-09	1.28733e-06
RAB3C	37.3013	-3.86545	0.64315	-6.01019	1.85304e-09	8.70521e-07
SPINK4	382.342	-7.69151	1.17304	-6.55689	5.49412e-11	4.19041e-08
TNFRSF13C	39539.6	-1.46547	0.175207	-8.36421	6.05166e-17	2.21551e-13
CLCA1	652.874	-12.1909	1.43767	-8.47965	2.25869e-17	1.03363e-13
MTCO3P12	216.164	-1.90158	0.215717	-8.81515	1.19527e-18	7.29313e-15
BTBD9	4148.09	-1.67207	0.163812	-10.2073	1.83958e-24	1.68367e-20
MUC2	1439.64	-13.5901	1.31492	-10.3353	4.87845e-25	8.93e-21
