# Supplementary material for: Mutant GNAS drives a pyloric metaplasia with tumor suppressive glycans in intraductal papillary mucinous neoplasia
Source: Cell Rep. Author manuscript; Available in PMC 2026 Jan 31. (PMC12860476; doi:10.1016/j.celrep.2025.116684)
Supplement: 7 [file NIHMS2132770-supplement-7.xlsx]

## Sheet: 02_regulons_Spdef_all
Table S5. Spdef Regulon Analysis. Related to Figure 3.
TF	MotifID	TargetGene	IM	isTF
Spdef	cisbp__M5378	Cog3	4.34341	yes
Spdef	cisbp__M5378	Appl2	5.34002	yes
Spdef	cisbp__M5378	Hccs	4.05896	yes
Spdef	cisbp__M5378	Dnajb9	17.443	yes
Spdef	cisbp__M5378	Gcnt3	49.8607	yes
Spdef	cisbp__M5378	AU040320	7.54614	yes
Spdef	cisbp__M5378	Pex12	3.04041	yes
Spdef	cisbp__M5378	Ippk	7.37726	yes
Spdef	cisbp__M5378	Slc35a2	4.35818	yes
Spdef	cisbp__M5378	Rasef	3.67009	yes
Spdef	cisbp__M5378	Adam28	9.90045	yes
Spdef	cisbp__M5378	Mpzl3	3.76171	yes
Spdef	cisbp__M5378	Pmm2	15.7834	yes
Spdef	cisbp__M5378	Dennd2d	3.31705	yes
Spdef	cisbp__M5378	Erp44	4.02073	yes
Spdef	cisbp__M5378	Slc22a18	6.43657	yes
Spdef	cisbp__M5378	Slc9a2	15.5197	yes
Spdef	cisbp__M5378	Hnmt	4.67957	yes
Spdef	cisbp__M5378	Galnt7	15.1657	yes
Spdef	cisbp__M5378	Tm9sf3	13.1106	yes
Spdef	cisbp__M5378	Vps37c	10.3179	yes
Spdef	cisbp__M5378	Bcl11b	6.0816	yes
Spdef	cisbp__M5378	Prkcsh	3.22532	yes
Spdef	cisbp__M5378	Yipf3	6.74638	yes
Spdef	cisbp__M5378	C1galt1	10.854	yes
Spdef	cisbp__M5378	Mrpl16	10.3409	yes
Spdef	cisbp__M5378	Hspa13	8.56206	yes
Spdef	cisbp__M5378	Foxa3	55.1749	yes
Spdef	cisbp__M5378	Yipf4	7.06595	yes
Spdef	cisbp__M5378	Dclre1c	3.16932	yes
Spdef	cisbp__M5378	Enc1	12.8173	yes
Spdef	cisbp__M5378	Fbxo36	3.29029	yes
Spdef	cisbp__M5378	Sec16b	10.4764	yes
Spdef	cisbp__M5378	Mageh1	7.00874	yes
Spdef	cisbp__M5378	Slc25a40	5.5723	yes
Spdef	cisbp__M5378	Slc10a7	3.19846	yes
Spdef	cisbp__M5378	B3gat3	4.95841	yes
Spdef	cisbp__M5378	Stx19	4.1173	yes
Spdef	cisbp__M5378	Trp53inp2	4.67944	yes
Spdef	cisbp__M5378	Tm9sf2	5.09067	yes
Spdef	cisbp__M5378	Pdxdc1	9.76054	yes
Spdef	cisbp__M5378	Habp2	25.3558	yes
Spdef	cisbp__M5378	Bcl2l2	3.3458	yes
Spdef	cisbp__M5378	Bfar	3.07146	yes
Spdef	cisbp__M5378	Yipf2	7.04756	yes
Spdef	cisbp__M5378	Sema3b	3.88668	yes
Spdef	cisbp__M5378	Tmem9b	8.16478	yes
Spdef	cisbp__M5378	Srxn1	7.0884	yes
Spdef	cisbp__M5378	Bet1l	3.67622	yes
Spdef	cisbp__M5378	Samd12	4.06408	yes
Spdef	cisbp__M5378	Tmem213	7.60051	yes
Spdef	cisbp__M5378	Tspan1	57.5886	yes
Spdef	cisbp__M5378	Ddost	10.7969	yes
Spdef	cisbp__M5378	Mgst2	24.8242	yes
Spdef	cisbp__M5378	Pcx	3.46869	yes
Spdef	cisbp__M5378	Fut8	10.4855	yes
Spdef	cisbp__M5378	Nbeal1	5.58464	yes
Spdef	cisbp__M5378	Spdef	1	yes
Spdef	cisbp__M5378	Acss1	13.054	yes
Spdef	cisbp__M5378	Sel1l3	7.61085	yes
Spdef	cisbp__M5378	Csgalnact1	10.0551	yes
Spdef	cisbp__M5378	Acss2	11.7164	yes
Spdef	cisbp__M5378	Clcn3	6.28041	yes
Spdef	cisbp__M5378	Tmem165	5.41044	yes
Spdef	cisbp__M5378	Qsox1	9.00232	yes
Spdef	cisbp__M5378	Hmgxb3	6.68911	yes
Spdef	cisbp__M5378	Hexa	5.38725	yes
Spdef	cisbp__M5378	Dysf	3.383	yes
Spdef	cisbp__M5378	Rcbtb1	10.8211	yes
Spdef	cisbp__M5378	Ffar2	3.0502	yes
Spdef	cisbp__M5378	Slc35a1	8.48887	yes
Spdef	cisbp__M5378	C1galt1c1	12.4892	yes
Spdef	cisbp__M5378	Sec16a	3.28594	yes
Spdef	cisbp__M5378	Creb3l1	46.1668	yes
Spdef	cisbp__M5378	Slc9a4	9.87644	yes
Spdef	cisbp__M5378	Cpne2	9.57991	yes
Spdef	cisbp__M5378	9130230L23Rik	5.99061	yes
Spdef	cisbp__M5378	Papss2	18.3156	yes
Spdef	cisbp__M5378	Ern2	35.6614	yes
Spdef	cisbp__M5378	Fndc3b	5.76121	yes
Spdef	cisbp__M5378	Klhl8	17.7921	yes
Spdef	cisbp__M5378	Galnt12	23.7868	yes
Spdef	cisbp__M5378	Pccb	3.59453	yes
Spdef	cisbp__M5378	Sec11a	8.16291	yes
Spdef	cisbp__M5378	Kcne3	17.3004	yes
Spdef	cisbp__M5378	Vsig2	3.6586	yes
Spdef	cisbp__M5378	Spats2l	7.73897	yes
Spdef	cisbp__M5378	Prom1	19.5578	yes
Spdef	cisbp__M5378	Cdo1	20.3134	yes
Spdef	cisbp__M5378	Trim24	27.3985	yes
Spdef	cisbp__M5378	Dnajc10	23.5977	yes
Spdef	cisbp__M5378	Slc44a4	10.268	yes
Spdef	cisbp__M5378	Mlph	6.76692	yes
Spdef	cisbp__M5378	Slc12a2	15.7514	yes
Spdef	cisbp__M5378	Vgll4	11.7856	yes
Spdef	cisbp__M5378	Wipi1	6.55522	yes
Spdef	cisbp__M5378	Fgl1	6.26688	yes
Spdef	cisbp__M5378	A4gnt	33.3112	yes
Spdef	cisbp__M5378	Gcc2	17.4931	yes
Spdef	cisbp__M5378	Pcsk7	9.03437	yes
Spdef	cisbp__M5378	5033406O09Rik	17.1807	yes
Spdef	cisbp__M5378	Pigr	6.31525	yes
Spdef	cisbp__M5378	Sidt1	11.0917	yes
Spdef	cisbp__M5378	Osbpl7	6.13512	yes
Spdef	cisbp__M5378	Fam20b	12.4955	yes
Spdef	cisbp__M5378	Kcnk6	6.31115	yes
Spdef	cisbp__M5378	Tom1l1	4.17855	yes
Spdef	cisbp__M5378	Gstm5	6.10052	yes
Spdef	cisbp__M5378	Tmprss4	3.06885	yes
Spdef	cisbp__M5378	Id2	8.50387	yes
Spdef	cisbp__M5378	Cobll1	3.12071	yes
Spdef	cisbp__M5378	Galnt3	13.2994	yes
Spdef	cisbp__M5378	Snx16	3.07666	yes
Spdef	cisbp__M5378	Sil1	4.53119	yes
Spdef	cisbp__M5378	Vsig1	7.0286	yes
Spdef	cisbp__M5378	Ephb3	20.6102	yes
Spdef	cisbp__M5378	Fkbp2	9.44799	yes
Spdef	cisbp__M5378	Soat1	14.2904	yes
Spdef	cisbp__M5378	1700066B19Rik	24.2455	yes
Spdef	cisbp__M5378	Ahcyl2	3.88578	yes
Spdef	cisbp__M5378	Tmem63a	6.45206	yes
Spdef	cisbp__M5378	Tgoln1	11.3627	yes
Spdef	cisbp__M5378	Gale	31.9192	yes
Spdef	cisbp__M5378	Cd82	14.3062	yes
Spdef	cisbp__M5378	Tcea3	4.53486	yes
Spdef	cisbp__M5378	Hgfac	23.065	yes
Spdef	cisbp__M5378	Kcnj13	6.1691	yes
Spdef	homer__ACATCCTGGT_SPDEF	Ern2	35.6614	yes
Spdef	homer__ACATCCTGGT_SPDEF	Creb3l4	61.874	yes
Spdef	homer__ACATCCTGGT_SPDEF	Sel1l3	7.61085	yes
Spdef	homer__ACATCCTGGT_SPDEF	Appl2	5.34002	yes
Spdef	homer__ACATCCTGGT_SPDEF	Gcc2	17.4931	yes
Spdef	homer__ACATCCTGGT_SPDEF	Bcl2l2	3.3458	yes
Spdef	homer__ACATCCTGGT_SPDEF	Gcnt3	49.8607	yes
Spdef	homer__ACATCCTGGT_SPDEF	Osbpl7	6.13512	yes
Spdef	homer__ACATCCTGGT_SPDEF	Cog3	4.34341	yes
Spdef	homer__ACATCCTGGT_SPDEF	Galnt7	15.1657	yes
Spdef	homer__ACATCCTGGT_SPDEF	Foxa3	55.1749	yes
Spdef	homer__ACATCCTGGT_SPDEF	Spdef	1	yes
Spdef	homer__ACATCCTGGT_SPDEF	Cldn2	3.59644	yes
Spdef	homer__ACATCCTGGT_SPDEF	Trp53inp2	4.67944	yes
Spdef	homer__ACATCCTGGT_SPDEF	Tmem213	7.60051	yes
Spdef	homer__ACATCCTGGT_SPDEF	Hccs	4.05896	yes
Spdef	homer__ACATCCTGGT_SPDEF	Vsig1	7.0286	yes
Spdef	homer__ACATCCTGGT_SPDEF	Tmprss3	4.07611	yes
Spdef	homer__ACATCCTGGT_SPDEF	Vps37c	10.3179	yes
Spdef	homer__ACATCCTGGT_SPDEF	Rasef	3.67009	yes
Spdef	homer__ACATCCTGGT_SPDEF	Lhx5	8.88052	yes
Spdef	homer__ACATCCTGGT_SPDEF	Slc44a4	10.268	yes
Spdef	homer__ACATCCTGGT_SPDEF	Cited4	13.1297	yes
Spdef	homer__ACATCCTGGT_SPDEF	Usp54	14.4671	yes
Spdef	homer__ACATCCTGGT_SPDEF	Creb3l1	46.1668	yes
Spdef	homer__ACATCCTGGT_SPDEF	Ppp1r3b	5.01585	yes
Spdef	homer__ACATCCTGGT_SPDEF	Sema3b	3.88668	yes
Spdef	homer__ACATCCTGGT_SPDEF	Tmprss4	3.06885	yes
Spdef	homer__ACATCCTGGT_SPDEF	Dennd2d	3.31705	yes
Spdef	homer__ACATCCTGGT_SPDEF	Mon1a	7.9715	yes
Spdef	homer__ACATCCTGGT_SPDEF	Prkcsh	3.22532	yes
Spdef	homer__ACATCCTGGT_SPDEF	Galnt12	23.7868	yes
Spdef	homer__ACATCCTGGT_SPDEF	Yipf3	6.74638	yes
Spdef	homer__ACATCCTGGT_SPDEF	Ffar2	3.0502	yes
Spdef	homer__ACATCCTGGT_SPDEF	Fut8	10.4855	yes
Spdef	homer__ACATCCTGGT_SPDEF	Agr2	72.8345	yes
Spdef	homer__ACATCCTGGT_SPDEF	Tm9sf2	5.09067	yes
Spdef	homer__ACATCCTGGT_SPDEF	Tmem9b	8.16478	yes
Spdef	homer__ACATCCTGGT_SPDEF	Pmm2	15.7834	yes
Spdef	homer__ACATCCTGGT_SPDEF	Gkn3	69.3546	yes
Spdef	homer__ACATCCTGGT_SPDEF	Stx19	4.1173	yes
Spdef	homer__ACATCCTGGT_SPDEF	Enc1	12.8173	yes
Spdef	homer__ACATCCTGGT_SPDEF	Clcn3	6.28041	yes
Spdef	homer__ACATCCTGGT_SPDEF	Sec16a	3.28594	yes
Spdef	homer__ACATCCTGGT_SPDEF	Hnmt	4.67957	yes
Spdef	homer__ACATCCTGGT_SPDEF	Sash1	3.9012	yes
Spdef	homer__ACATCCTGGT_SPDEF	Fbxo36	3.29029	yes
Spdef	homer__ACATCCTGGT_SPDEF	Srxn1	7.0884	yes
Spdef	homer__ACATCCTGGT_SPDEF	Farsb	8.8005	yes
Spdef	homer__ACATCCTGGT_SPDEF	Tmem51	4.10721	yes
Spdef	homer__ACATCCTGGT_SPDEF	Sec16b	10.4764	yes
Spdef	homer__ACATCCTGGT_SPDEF	Tcea3	4.53486	yes
Spdef	homer__ACATCCTGGT_SPDEF	Car2	15.51	yes
Spdef	homer__ACATCCTGGT_SPDEF	Mgst2	24.8242	yes
Spdef	homer__ACATCCTGGT_SPDEF	Cmtm8	6.2145	yes
Spdef	homer__ACATCCTGGT_SPDEF	Pacsin3	7.96022	yes
Spdef	homer__ACATCCTGGT_SPDEF	Mpzl3	3.76171	yes
Spdef	homer__ACATCCTGGT_SPDEF	Slc39a11	9.8962	yes
Spdef	homer__ACATCCTGGT_SPDEF	Slc25a29	6.52307	yes
Spdef	homer__ACATCCTGGT_SPDEF	Erp44	4.02073	yes
Spdef	homer__ACATCCTGGT_SPDEF	Rabac1	18.2421	yes
Spdef	homer__ACATCCTGGT_SPDEF	Wipi1	6.55522	yes
Spdef	homer__ACATCCTGGT_SPDEF	Fam57a	4.76886	yes
Spdef	homer__ACATCCTGGT_SPDEF	1700066B19Rik	24.2455	yes
Spdef	homer__ACATCCTGGT_SPDEF	Rell1	5.57192	yes
Spdef	homer__ACATCCTGGT_SPDEF	Soat1	14.2904	yes
Spdef	homer__ACATCCTGGT_SPDEF	Yipf1	14.2369	yes
Spdef	homer__ACATCCTGGT_SPDEF	Sil1	4.53119	yes
Spdef	homer__ACATCCTGGT_SPDEF	Ckap4	4.61101	yes
Spdef	homer__ACATCCTGGT_SPDEF	Cpne2	9.57991	yes
Spdef	homer__ACATCCTGGT_SPDEF	Tom1l1	4.17855	yes
Spdef	homer__ACATCCTGGT_SPDEF	Slc1a5	5.60145	yes
Spdef	homer__ACATCCTGGT_SPDEF	Slc12a8	20.5819	yes
Spdef	homer__ACATCCTGGT_SPDEF	Slc25a40	5.5723	yes
Spdef	homer__ACATCCTGGT_SPDEF	Yipf4	7.06595	yes
Spdef	homer__ACATCCTGGT_SPDEF	Slc35a1	8.48887	yes
Spdef	homer__ACATCCTGGT_SPDEF	Snx16	3.07666	yes
Spdef	homer__ACATCCTGGT_SPDEF	Dnajc10	23.5977	yes
Spdef	homer__ACATCCTGGT_SPDEF	Neat1	6.39107	yes
Spdef	homer__ACATCCTGGT_SPDEF	Slc9a2	15.5197	yes
Spdef	homer__ACATCCTGGT_SPDEF	Hspa13	8.56206	yes
Spdef	homer__ACATCCTGGT_SPDEF	Pglyrp1	45.2259	yes
Spdef	homer__ACATCCTGGT_SPDEF	Wwp1	3.75964	yes
Spdef	homer__ACATCCTGGT_SPDEF	Sord	9.66347	yes
Spdef	homer__ACATCCTGGT_SPDEF	Slc9a3r2	6.08405	yes
Spdef	homer__ACATCCTGGT_SPDEF	AU040320	7.54614	yes
Spdef	homer__ACATCCTGGT_SPDEF	Sgsm3	8.50101	yes
Spdef	homer__ACATCCTGGT_SPDEF	Pcx	3.46869	yes
Spdef	homer__ACATCCTGGT_SPDEF	Heatr5a	3.63775	yes
Spdef	homer__ACATCCTGGT_SPDEF	Hexa	5.38725	yes
Spdef	homer__ACATCCTGGT_SPDEF	Ephb3	20.6102	yes
Spdef	homer__ACATCCTGGT_SPDEF	Galnt6	9.00787	yes
Spdef	homer__ACATCCTGGT_SPDEF	Gnat2	3.10505	yes
Spdef	homer__ACATCCTGGT_SPDEF	Etv4	12.9843	yes
Spdef	homer__ACATCCTGGT_SPDEF	Dusp6	3.50435	yes
Spdef	homer__ACATCCTGGT_SPDEF	Cdo1	20.3134	yes
Spdef	homer__ACATCCTGGT_SPDEF	Ttc39a	8.15756	yes
Spdef	homer__ACATCCTGGT_SPDEF	Pex12	3.04041	yes
Spdef	homer__ACATCCTGGT_SPDEF	Ahcyl2	3.88578	yes
Spdef	homer__ACATCCTGGT_SPDEF	Pik3r1	18.7235	yes
Spdef	homer__ACATCCTGGT_SPDEF	Cant1	14.4456	yes
Spdef	homer__ACATCCTGGT_SPDEF	C1galt1	10.854	yes
Spdef	homer__ACATCCTGGT_SPDEF	Slc35c1	3.27836	yes
Spdef	homer__ACATCCTGGT_SPDEF	Khk	3.22042	yes
Spdef	homer__ACATCCTGGT_SPDEF	Lgr5	4.77454	yes
Spdef	homer__ACATCCTGGT_SPDEF	Id4	17.3152	yes
Spdef	homer__ACATCCTGGT_SPDEF	Tm9sf3	13.1106	yes
Spdef	homer__ACATCCTGGT_SPDEF	Gramd4	5.57311	yes
Spdef	homer__ACATCCTGGT_SPDEF	Ergic1	12.7142	yes
Spdef	homer__ACATCCTGGT_SPDEF	Rnf152	3.49231	yes
Spdef	homer__ACATCCTGGT_SPDEF	Etv5	26.6745	yes
Spdef	homer__ACATCCTGGT_SPDEF	Scml4	6.49419	yes
Spdef	homer__ACATCCTGGT_SPDEF	Papss2	18.3156	yes
Spdef	homer__ACATCCTGGT_SPDEF	A4gnt	33.3112	yes
Spdef	homer__ACATCCTGGT_SPDEF	Fxyd3	29.2366	yes
Spdef	homer__ACATCCTGGT_SPDEF	Cpn1	30.3768	yes
Spdef	homer__ACATCCTGGT_SPDEF	Galnt3	13.2994	yes
Spdef	homer__ACATCCTGGT_SPDEF	Slc50a1	14.1776	yes
Spdef	homer__ACATCCTGGT_SPDEF	Dnajb9	17.443	yes
Spdef	homer__ACATCCTGGT_SPDEF	Id3	6.1395	yes
Spdef	homer__ACATCCTGGT_SPDEF	Csgalnact1	10.0551	yes
Spdef	homer__ACATCCTGGT_SPDEF	Mansc1	18.0442	yes
Spdef	homer__ACATCCTGGT_SPDEF	Lipt2	10.7125	yes
Spdef	homer__ACATCCTGGT_SPDEF	Stard10	16.7758	yes
Spdef	homer__ACATCCTGGT_SPDEF	Acp5	3.89095	yes
Spdef	homer__ACATCCTGGT_SPDEF	Fgl1	6.26688	yes
Spdef	homer__ACATCCTGGT_SPDEF	Casp6	6.37629	yes
Spdef	homer__ACATCCTGGT_SPDEF	Muc6	50.7165	yes
Spdef	homer__ACATCCTGGT_SPDEF	Galnt5	13.326	yes
Spdef	homer__ACATCCTGGT_SPDEF	Vgll4	11.7856	yes
Spdef	homer__ACATCCTGGT_SPDEF	Azin1	7.38299	yes
Spdef	homer__ACATCCTGGT_SPDEF	Prom1	19.5578	yes
Spdef	homer__ACATCCTGGT_SPDEF	Kcne3	17.3004	yes
Spdef	homer__ACATCCTGGT_SPDEF	Gale	31.9192	yes
Spdef	homer__ACATCCTGGT_SPDEF	Rapgef3	8.68779	yes
Spdef	homer__ACATCCTGGT_SPDEF	Slc10a7	3.19846	yes
Spdef	homer__ACATCCTGGT_SPDEF	Bcl11b	6.0816	yes
Spdef	homer__ACATCCTGGT_SPDEF	Habp2	25.3558	yes
Spdef	homer__ACATCCTGGT_SPDEF	Chrm1	13.6455	yes
Spdef	homer__ACATCCTGGT_SPDEF	Pllp	7.03575	yes
Spdef	homer__ACATCCTGGT_SPDEF	Notum	6.47318	yes
Spdef	homer__ACATCCTGGT_SPDEF	Fuca2	8.85137	yes
Spdef	homer__ACATCCTGGT_SPDEF	Aldob	11.7942	yes
Spdef	homer__ACATCCTGGT_SPDEF	Atp7b	4.46427	yes
Spdef	homer__ACATCCTGGT_SPDEF	Smoc2	3.63152	yes
Spdef	homer__ACATCCTGGT_SPDEF	Naga	9.76505	yes
Spdef	homer__ACATCCTGGT_SPDEF	Myo10	6.18247	yes
Spdef	homer__ACATCCTGGT_SPDEF	C1galt1c1	12.4892	yes
Spdef	homer__ACATCCTGGT_SPDEF	Gata5	10.4275	yes
Spdef	homer__ACATCCTGGT_SPDEF	Liph	29.8567	yes
Spdef	homer__ACATCCTGGT_SPDEF	Pcsk7	9.03437	yes
Spdef	homer__ACATCCTGGT_SPDEF	Sec62	11.1796	yes
Spdef	homer__ACATCCTGGT_SPDEF	C2cd4b	27.6405	yes
Spdef	homer__ACATCCTGGT_SPDEF	Hgfac	23.065	yes
Spdef	taipale__ELF5_DBD_ACCCGGAAGTN	Cog3	4.34341	yes
Spdef	taipale__ELF5_DBD_ACCCGGAAGTN	Appl2	5.34002	yes
Spdef	taipale__ELF5_DBD_ACCCGGAAGTN	Hccs	4.05896	yes
Spdef	taipale__ELF5_DBD_ACCCGGAAGTN	Dnajb9	17.443	yes
Spdef	taipale__ELF5_DBD_ACCCGGAAGTN	Gcnt3	49.8607	yes
Spdef	taipale__ELF5_DBD_ACCCGGAAGTN	Ippk	7.37726	yes
Spdef	taipale__ELF5_DBD_ACCCGGAAGTN	Pex12	3.04041	yes
Spdef	taipale__ELF5_DBD_ACCCGGAAGTN	Slc35a2	4.35818	yes
Spdef	taipale__ELF5_DBD_ACCCGGAAGTN	Rasef	3.67009	yes
Spdef	taipale__ELF5_DBD_ACCCGGAAGTN	Adam28	9.90045	yes
Spdef	taipale__ELF5_DBD_ACCCGGAAGTN	AU040320	7.54614	yes
Spdef	taipale__ELF5_DBD_ACCCGGAAGTN	Mpzl3	3.76171	yes
Spdef	taipale__ELF5_DBD_ACCCGGAAGTN	Pmm2	15.7834	yes
Spdef	taipale__ELF5_DBD_ACCCGGAAGTN	Dennd2d	3.31705	yes
Spdef	taipale__ELF5_DBD_ACCCGGAAGTN	Erp44	4.02073	yes
Spdef	taipale__ELF5_DBD_ACCCGGAAGTN	Galnt7	15.1657	yes
Spdef	taipale__ELF5_DBD_ACCCGGAAGTN	Hnmt	4.67957	yes
Spdef	taipale__ELF5_DBD_ACCCGGAAGTN	Slc9a2	15.5197	yes
Spdef	taipale__ELF5_DBD_ACCCGGAAGTN	Prkcsh	3.22532	yes
Spdef	taipale__ELF5_DBD_ACCCGGAAGTN	Bcl11b	6.0816	yes
Spdef	taipale__ELF5_DBD_ACCCGGAAGTN	Yipf3	6.74638	yes
Spdef	taipale__ELF5_DBD_ACCCGGAAGTN	Slc22a18	6.43657	yes
Spdef	taipale__ELF5_DBD_ACCCGGAAGTN	Vps37c	10.3179	yes
Spdef	taipale__ELF5_DBD_ACCCGGAAGTN	Foxa3	55.1749	yes
Spdef	taipale__ELF5_DBD_ACCCGGAAGTN	Mrpl16	10.3409	yes
Spdef	taipale__ELF5_DBD_ACCCGGAAGTN	Tm9sf3	13.1106	yes
Spdef	taipale__ELF5_DBD_ACCCGGAAGTN	Yipf4	7.06595	yes
Spdef	taipale__ELF5_DBD_ACCCGGAAGTN	Sec16b	10.4764	yes
Spdef	taipale__ELF5_DBD_ACCCGGAAGTN	Dclre1c	3.16932	yes
Spdef	taipale__ELF5_DBD_ACCCGGAAGTN	C1galt1	10.854	yes
Spdef	taipale__ELF5_DBD_ACCCGGAAGTN	Mageh1	7.00874	yes
Spdef	taipale__ELF5_DBD_ACCCGGAAGTN	Hspa13	8.56206	yes
Spdef	taipale__ELF5_DBD_ACCCGGAAGTN	Slc10a7	3.19846	yes
Spdef	taipale__ELF5_DBD_ACCCGGAAGTN	Slc25a40	5.5723	yes
Spdef	taipale__ELF5_DBD_ACCCGGAAGTN	Trp53inp2	4.67944	yes
Spdef	taipale__ELF5_DBD_ACCCGGAAGTN	Enc1	12.8173	yes
Spdef	taipale__ELF5_DBD_ACCCGGAAGTN	B3gat3	4.95841	yes
Spdef	taipale__ELF5_DBD_ACCCGGAAGTN	Stx19	4.1173	yes
Spdef	taipale__ELF5_DBD_ACCCGGAAGTN	Pdxdc1	9.76054	yes
Spdef	taipale__ELF5_DBD_ACCCGGAAGTN	Sema3b	3.88668	yes
Spdef	taipale__ELF5_DBD_ACCCGGAAGTN	Bcl2l2	3.3458	yes
Spdef	taipale__ELF5_DBD_ACCCGGAAGTN	Tm9sf2	5.09067	yes
Spdef	taipale__ELF5_DBD_ACCCGGAAGTN	Fbxo36	3.29029	yes
Spdef	taipale__ELF5_DBD_ACCCGGAAGTN	Tmem9b	8.16478	yes
Spdef	taipale__ELF5_DBD_ACCCGGAAGTN	Habp2	25.3558	yes
Spdef	taipale__ELF5_DBD_ACCCGGAAGTN	Bet1l	3.67622	yes
Spdef	taipale__ELF5_DBD_ACCCGGAAGTN	Bfar	3.07146	yes
Spdef	taipale__ELF5_DBD_ACCCGGAAGTN	Tspan1	57.5886	yes
Spdef	taipale__ELF5_DBD_ACCCGGAAGTN	Tmem213	7.60051	yes
Spdef	taipale__ELF5_DBD_ACCCGGAAGTN	Yipf2	7.04756	yes
Spdef	taipale__ELF5_DBD_ACCCGGAAGTN	Pcx	3.46869	yes
Spdef	taipale__ELF5_DBD_ACCCGGAAGTN	Samd12	4.06408	yes
Spdef	taipale__ELF5_DBD_ACCCGGAAGTN	Srxn1	7.0884	yes
Spdef	taipale__ELF5_DBD_ACCCGGAAGTN	Fut8	10.4855	yes
Spdef	taipale__ELF5_DBD_ACCCGGAAGTN	Ddost	10.7969	yes
Spdef	taipale__ELF5_DBD_ACCCGGAAGTN	Spdef	1	yes
Spdef	taipale__ELF5_DBD_ACCCGGAAGTN	Mgst2	24.8242	yes
Spdef	taipale__ELF5_DBD_ACCCGGAAGTN	Acss2	11.7164	yes
Spdef	taipale__ELF5_DBD_ACCCGGAAGTN	Nbeal1	5.58464	yes
Spdef	taipale__ELF5_DBD_ACCCGGAAGTN	Sel1l3	7.61085	yes
Spdef	taipale__ELF5_DBD_ACCCGGAAGTN	Acss1	13.054	yes
Spdef	taipale__ELF5_DBD_ACCCGGAAGTN	Hexa	5.38725	yes
Spdef	taipale__ELF5_DBD_ACCCGGAAGTN	Rcbtb1	10.8211	yes
Spdef	taipale__ELF5_DBD_ACCCGGAAGTN	Qsox1	9.00232	yes
Spdef	taipale__ELF5_DBD_ACCCGGAAGTN	Tmem165	5.41044	yes
Spdef	taipale__ELF5_DBD_ACCCGGAAGTN	Hmgxb3	6.68911	yes
Spdef	taipale__ELF5_DBD_ACCCGGAAGTN	Dysf	3.383	yes
Spdef	taipale__ELF5_DBD_ACCCGGAAGTN	Csgalnact1	10.0551	yes
Spdef	taipale__ELF5_DBD_ACCCGGAAGTN	Cpne2	9.57991	yes
Spdef	taipale__ELF5_DBD_ACCCGGAAGTN	Fndc3b	5.76121	yes
Spdef	taipale__ELF5_DBD_ACCCGGAAGTN	9130230L23Rik	5.99061	yes
Spdef	taipale__ELF5_DBD_ACCCGGAAGTN	Papss2	18.3156	yes
Spdef	taipale__ELF5_DBD_ACCCGGAAGTN	Slc35a1	8.48887	yes
Spdef	taipale__ELF5_DBD_ACCCGGAAGTN	Klhl8	17.7921	yes
Spdef	taipale__ELF5_DBD_ACCCGGAAGTN	Sec11a	8.16291	yes
Spdef	taipale__ELF5_DBD_ACCCGGAAGTN	Sec16a	3.28594	yes
Spdef	taipale__ELF5_DBD_ACCCGGAAGTN	Pccb	3.59453	yes
Spdef	taipale__ELF5_DBD_ACCCGGAAGTN	Ern2	35.6614	yes
Spdef	taipale__ELF5_DBD_ACCCGGAAGTN	Trim24	27.3985	yes
Spdef	taipale__ELF5_DBD_ACCCGGAAGTN	C1galt1c1	12.4892	yes
Spdef	taipale__ELF5_DBD_ACCCGGAAGTN	Galnt12	23.7868	yes
Spdef	taipale__ELF5_DBD_ACCCGGAAGTN	Spats2l	7.73897	yes
Spdef	taipale__ELF5_DBD_ACCCGGAAGTN	Ffar2	3.0502	yes
Spdef	taipale__ELF5_DBD_ACCCGGAAGTN	Clcn3	6.28041	yes
Spdef	taipale__ELF5_DBD_ACCCGGAAGTN	Slc44a4	10.268	yes
Spdef	taipale__ELF5_DBD_ACCCGGAAGTN	Mlph	6.76692	yes
Spdef	taipale__ELF5_DBD_ACCCGGAAGTN	Slc12a2	15.7514	yes
Spdef	taipale__ELF5_DBD_ACCCGGAAGTN	Kcne3	17.3004	yes
Spdef	taipale__ELF5_DBD_ACCCGGAAGTN	5033406O09Rik	17.1807	yes
Spdef	taipale__ELF5_DBD_ACCCGGAAGTN	Gcc2	17.4931	yes
Spdef	taipale__ELF5_DBD_ACCCGGAAGTN	Prom1	19.5578	yes
Spdef	taipale__ELF5_DBD_ACCCGGAAGTN	Creb3l1	46.1668	yes
Spdef	taipale__ELF5_DBD_ACCCGGAAGTN	Pcsk7	9.03437	yes
Spdef	taipale__ELF5_DBD_ACCCGGAAGTN	Tmprss4	3.06885	yes
Spdef	taipale__ELF5_DBD_ACCCGGAAGTN	Gstm5	6.10052	yes
Spdef	taipale__ELF5_DBD_ACCCGGAAGTN	Osbpl7	6.13512	yes
Spdef	taipale__ELF5_DBD_ACCCGGAAGTN	Dnajc10	23.5977	yes
Spdef	taipale__ELF5_DBD_ACCCGGAAGTN	Wipi1	6.55522	yes
Spdef	taipale__ELF5_DBD_ACCCGGAAGTN	Vgll4	11.7856	yes
Spdef	taipale__ELF5_DBD_ACCCGGAAGTN	Tom1l1	4.17855	yes
Spdef	taipale__ELF5_DBD_ACCCGGAAGTN	Fgl1	6.26688	yes
Spdef	taipale__ELF5_DBD_ACCCGGAAGTN	Vsig1	7.0286	yes
Spdef	taipale__ELF5_DBD_ACCCGGAAGTN	Id2	8.50387	yes
Spdef	taipale__ELF5_DBD_ACCCGGAAGTN	1700066B19Rik	24.2455	yes
Spdef	taipale__ELF5_DBD_ACCCGGAAGTN	Soat1	14.2904	yes
Spdef	taipale__ELF5_DBD_ACCCGGAAGTN	Cdo1	20.3134	yes
Spdef	taipale__ELF5_DBD_ACCCGGAAGTN	Pigr	6.31525	yes
Spdef	taipale__ELF5_DBD_ACCCGGAAGTN	Ephb3	20.6102	yes
Spdef	taipale__ELF5_DBD_ACCCGGAAGTN	A4gnt	33.3112	yes
Spdef	taipale__ELF5_DBD_ACCCGGAAGTN	Hgfac	23.065	yes
Spdef	taipale__ELF5_DBD_ACCCGGAAGTN	Ahcyl2	3.88578	yes
Spdef	taipale__ELF5_DBD_ACCCGGAAGTN	Cd82	14.3062	yes
Spdef	taipale__ELF5_DBD_ACCCGGAAGTN	Fam20b	12.4955	yes
Spdef	taipale__ELF5_DBD_ACCCGGAAGTN	Sil1	4.53119	yes
Spdef	taipale__ELF5_DBD_ACCCGGAAGTN	Fkbp2	9.44799	yes
Spdef	taipale__ELF5_DBD_ACCCGGAAGTN	Gale	31.9192	yes
Spdef	taipale__ELF5_DBD_ACCCGGAAGTN	Snx16	3.07666	yes
Spdef	taipale__ELF5_DBD_ACCCGGAAGTN	Sidt1	11.0917	yes
Spdef	taipale__ELF5_DBD_ACCCGGAAGTN	Tmem63a	6.45206	yes
Spdef	taipale__ELF5_DBD_ACCCGGAAGTN	Kcnj13	6.1691	yes
Spdef	taipale__ELF5_DBD_ACCCGGAAGTN	Ppic	21.6844	yes
Spdef	taipale__ELF5_DBD_ACCCGGAAGTN	Kcnk6	6.31115	yes
Spdef	taipale__ELF5_DBD_ACCCGGAAGTN	Galnt3	13.2994	yes
Spdef	taipale__ELF5_DBD_ACCCGGAAGTN	Heatr5a	3.63775	yes
Spdef	taipale__ELF5_DBD_ACCCGGAAGTN	Vsig2	3.6586	yes
Spdef	taipale__ELF5_DBD_ACCCGGAAGTN	Bcas1	13.3542	yes
Spdef	taipale__ELF5_DBD_ACCCGGAAGTN	Tcea3	4.53486	yes
Spdef	taipale__ELF5_DBD_ACCCGGAAGTN	St8sia6	4.84709	yes
Spdef	taipale__ELF5_DBD_ACCCGGAAGTN	Slc9a4	9.87644	yes
Spdef	taipale__ELF5_DBD_ACCCGGAAGTN	Cobll1	3.12071	yes
Spdef	taipale__ELF5_DBD_ACCCGGAAGTN	Srgap3	3.66868	yes
Spdef	taipale__ELF5_DBD_ACCCGGAAGTN	Degs2	6.80867	yes
Spdef	taipale__ELF5_DBD_ACCCGGAAGTN	Fermt1	5.16212	yes
Spdef	taipale__ELF5_DBD_ACCCGGAAGTN	Car12	25.1361	yes
Spdef	taipale__ELF5_DBD_ACCCGGAAGTN	Id4	17.3152	yes
Spdef	taipale__ELF5_DBD_ACCCGGAAGTN	Fxyd3	29.2366	yes
Spdef	taipale__ELF5_DBD_ACCCGGAAGTN	Cant1	14.4456	yes
Spdef	taipale__ELF5_DBD_ACCCGGAAGTN	Gfpt1	43.1632	yes
Spdef	taipale__ELF5_DBD_ACCCGGAAGTN	Dusp6	3.50435	yes
Spdef	taipale__ELF5_DBD_ACCCGGAAGTN	Ttr	15.844	yes
Spdef	taipale__ELF5_DBD_ACCCGGAAGTN	Aspscr1	4.47064	yes
Spdef	taipale__ELF5_DBD_ACCCGGAAGTN	Trappc6a	3.53243	yes
Spdef	taipale__ELF5_DBD_ACCCGGAAGTN	Btbd3	3.66756	yes
Spdef	taipale__ELF5_DBD_ACCCGGAAGTN	Tgoln1	11.3627	yes
Spdef	taipale__ELF5_DBD_ACCCGGAAGTN	Rnf152	3.49231	yes
Spdef	taipale__ELF5_DBD_ACCCGGAAGTN	Myo10	6.18247	yes
Spdef	taipale__ELF5_DBD_ACCCGGAAGTN	Ier2	4.28734	yes
Spdef	taipale__ELF5_DBD_ACCCGGAAGTN	Slc35c1	3.27836	yes
Spdef	taipale__ELF5_DBD_ACCCGGAAGTN	Slc39a11	9.8962	yes
Spdef	taipale__ELF5_DBD_ACCCGGAAGTN	Rabac1	18.2421	yes
Spdef	taipale__ELF5_DBD_ACCCGGAAGTN	Fuca2	8.85137	yes
Spdef	taipale__ELF5_DBD_ACCCGGAAGTN	Arf4	6.24525	yes
Spdef	taipale__ELF5_DBD_ACCCGGAAGTN	Hk2	24.1394	yes
Spdef	taipale__ELF5_DBD_ACCCGGAAGTN	Ficd	4.15807	yes
Spdef	taipale__ELF5_DBD_ACCCGGAAGTN	Wwp1	3.75964	yes
Spdef	taipale__ELF5_DBD_ACCCGGAAGTN	Txndc11	3.40635	yes
Spdef	taipale__ELF5_DBD_ACCCGGAAGTN	0610040J01Rik	4.46372	yes
Spdef	taipale__ELF5_DBD_ACCCGGAAGTN	Sash1	3.9012	yes
Spdef	taipale__ELF5_DBD_ACCCGGAAGTN	Galnt6	9.00787	yes
Spdef	taipale__ELF5_DBD_ACCCGGAAGTN	Gnat2	3.10505	yes
Spdef	taipale__ELF5_DBD_ACCCGGAAGTN	Etv5	26.6745	yes
Spdef	hocomoco__SPDEF_HUMAN.H11MO.0.D	Creb3l1	46.1668	yes
Spdef	hocomoco__SPDEF_HUMAN.H11MO.0.D	Spdef	1	yes
Spdef	hocomoco__SPDEF_HUMAN.H11MO.0.D	Ern2	35.6614	yes
Spdef	hocomoco__SPDEF_HUMAN.H11MO.0.D	Gcnt3	49.8607	yes
Spdef	hocomoco__SPDEF_HUMAN.H11MO.0.D	1700066B19Rik	24.2455	yes
Spdef	hocomoco__SPDEF_HUMAN.H11MO.0.D	Habp2	25.3558	yes
Spdef	hocomoco__SPDEF_HUMAN.H11MO.0.D	Tspan1	57.5886	yes
Spdef	hocomoco__SPDEF_HUMAN.H11MO.0.D	Gale	31.9192	yes
Spdef	hocomoco__SPDEF_HUMAN.H11MO.0.D	Mgst2	24.8242	yes
Spdef	hocomoco__SPDEF_HUMAN.H11MO.0.D	Trim24	27.3985	yes
Spdef	hocomoco__SPDEF_HUMAN.H11MO.0.D	Galnt12	23.7868	yes
Spdef	hocomoco__SPDEF_HUMAN.H11MO.0.D	Foxa3	55.1749	yes
Spdef	hocomoco__SPDEF_HUMAN.H11MO.0.D	Dnajc10	23.5977	yes
Spdef	hocomoco__SPDEF_HUMAN.H11MO.0.D	Etv5	26.6745	yes
Spdef	hocomoco__SPDEF_HUMAN.H11MO.0.D	Agr2	72.8345	yes
Spdef	hocomoco__SPDEF_HUMAN.H11MO.0.D	Fxyd3	29.2366	yes
Spdef	taipale_cyt_meth__SPDEF_NAMCAGGATGTN_eDBD_meth	Ern2	35.6614	yes
Spdef	taipale_cyt_meth__SPDEF_NAMCAGGATGTN_eDBD_meth	Mgst2	24.8242	yes
Spdef	taipale_cyt_meth__SPDEF_NAMCAGGATGTN_eDBD_meth	1700066B19Rik	24.2455	yes
Spdef	taipale_cyt_meth__SPDEF_NAMCAGGATGTN_eDBD_meth	Habp2	25.3558	yes
Spdef	taipale_cyt_meth__SPDEF_NAMCAGGATGTN_eDBD_meth	Spdef	1	yes
Spdef	taipale_cyt_meth__SPDEF_NAMCAGGATGTN_eDBD_meth	A4gnt	33.3112	yes
Spdef	taipale_cyt_meth__SPDEF_NAMCAGGATGTN_eDBD_meth	Creb3l1	46.1668	yes
Spdef	taipale_cyt_meth__SPDEF_NAMCAGGATGTN_eDBD_meth	Agr2	72.8345	yes
Spdef	taipale_cyt_meth__SPDEF_NAMCAGGATGTN_eDBD_meth	Muc6	50.7165	yes
Spdef	homer__ACATCCTGGT_SPDEF	Ern2	35.6614	yes
Spdef	homer__ACATCCTGGT_SPDEF	Creb3l4	61.874	yes
Spdef	homer__ACATCCTGGT_SPDEF	Gcnt3	49.8607	yes
Spdef	homer__ACATCCTGGT_SPDEF	Foxa3	55.1749	yes
Spdef	homer__ACATCCTGGT_SPDEF	Spdef	1	yes
Spdef	homer__ACATCCTGGT_SPDEF	Creb3l1	46.1668	yes
Spdef	homer__ACATCCTGGT_SPDEF	Galnt12	23.7868	yes
Spdef	homer__ACATCCTGGT_SPDEF	Agr2	72.8345	yes
Spdef	homer__ACATCCTGGT_SPDEF	Gkn3	69.3546	yes
Spdef	homer__ACATCCTGGT_SPDEF	Mgst2	24.8242	yes
Spdef	homer__ACATCCTGGT_SPDEF	1700066B19Rik	24.2455	yes
Spdef	homer__ACATCCTGGT_SPDEF	Dnajc10	23.5977	yes
Spdef	homer__ACATCCTGGT_SPDEF	Pglyrp1	45.2259	yes
Spdef	homer__ACATCCTGGT_SPDEF	Etv5	26.6745	yes
Spdef	homer__ACATCCTGGT_SPDEF	A4gnt	33.3112	yes
Spdef	homer__ACATCCTGGT_SPDEF	Fxyd3	29.2366	yes
Spdef	homer__ACATCCTGGT_SPDEF	Cpn1	30.3768	yes
Spdef	homer__ACATCCTGGT_SPDEF	Muc6	50.7165	yes
Spdef	homer__ACATCCTGGT_SPDEF	Gale	31.9192	yes
Spdef	homer__ACATCCTGGT_SPDEF	Habp2	25.3558	yes
Spdef	homer__ACATCCTGGT_SPDEF	Liph	29.8567	yes
Spdef	homer__ACATCCTGGT_SPDEF	C2cd4b	27.6405	yes
Spdef	homer__ACATCCTGGT_SPDEF	Hgfac	23.065	yes
Spdef	homer__ACATCCTGGT_SPDEF	Ppic	21.6844	yes
Spdef	homer__ACATCCTGGT_SPDEF	Bace2	33.3568	yes
