# Supplementary material for: Mutant GNAS drives a pyloric metaplasia with tumor suppressive glycans in intraductal papillary mucinous neoplasia
Source: Cell Rep. Author manuscript; Available in PMC 2026 Jan 31. (PMC12860476; doi:10.1016/j.celrep.2025.116684)
Supplement: 8 [file NIHMS2132770-supplement-8.xlsx]

## Sheet: 02_regulons_Creb3l1_all
Table S6. Creb3l1 Regulon Analysis. Related to Figure 3.
TF	MotifID	TargetGene	IM	isTF
Creb3l1	transfac_pro__M00369	Dolk	2.07039	yes
Creb3l1	transfac_pro__M00369	Zzz3	0.872461	yes
Creb3l1	transfac_pro__M00369	Ctsa	4.06373	yes
Creb3l1	transfac_pro__M00369	Slc35a5	0.959267	yes
Creb3l1	transfac_pro__M00369	Zbtb7b	1.42834	yes
Creb3l1	transfac_pro__M00369	Rcbtb1	24.0009	yes
Creb3l1	transfac_pro__M00369	Gnas	1.45974	yes
Creb3l1	transfac_pro__M00369	Cad	4.11643	yes
Creb3l1	transfac_pro__M00369	Scyl1	7.59936	yes
Creb3l1	transfac_pro__M00369	Hnrnph2	1.65294	yes
Creb3l1	transfac_pro__M00369	Osbpl2	4.3345	yes
Creb3l1	transfac_pro__M00369	Slc35b2	1.36867	yes
Creb3l1	transfac_pro__M00369	Nr1d2	5.25958	yes
Creb3l1	transfac_pro__M00369	Gnptg	4.01042	yes
Creb3l1	transfac_pro__M00369	Dhdds	3.14407	yes
Creb3l1	transfac_pro__M00369	Lamp1	9.97104	yes
Creb3l1	transfac_pro__M00369	2023-03-08	2.72523	yes
Creb3l1	transfac_pro__M00369	Esrp1	2.02663	yes
Creb3l1	transfac_pro__M00369	Tnpo2	3.24386	yes
Creb3l1	transfac_pro__M00369	Gabarap	1.45613	yes
Creb3l1	transfac_pro__M00369	Nr1d1	15.3682	yes
Creb3l1	transfac_pro__M00369	Eif4g1	2.56884	yes
Creb3l1	transfac_pro__M00369	Atp2b1	7.75607	yes
Creb3l1	transfac_pro__M00369	Dpagt1	5.54741	yes
Creb3l1	transfac_pro__M00369	Bhlhe40	1.00207	yes
Creb3l1	transfac_pro__M00369	Armcx3	6.02537	yes
Creb3l1	transfac_pro__M00369	Rasd2	1.29592	yes
Creb3l1	transfac_pro__M00369	Sec24a	12.3846	yes
Creb3l1	transfac_pro__M00369	Rnf144b	5.70919	yes
Creb3l1	transfac_pro__M00369	Uso1	18.4085	yes
Creb3l1	transfac_pro__M00369	Tom1	2.24603	yes
Creb3l1	transfac_pro__M00369	Fnip1	7.94971	yes
Creb3l1	transfac_pro__M00369	Camk2d	4.95837	yes
Creb3l1	transfac_pro__M00369	Mfsd1	1.08868	yes
Creb3l1	transfac_pro__M00369	Rab2a	4.25677	yes
Creb3l1	transfac_pro__M00369	Xpot	2.65736	yes
Creb3l1	transfac_pro__M00369	Arfip2	32.7436	yes
Creb3l1	transfac_pro__M00369	Serf2	2.46554	yes
Creb3l1	transfac_pro__M00369	Scfd1	5.16708	yes
Creb3l1	transfac_pro__M00369	Stx5a	23.9286	yes
Creb3l1	transfac_pro__M00369	Ssr4	23.5941	yes
Creb3l1	transfac_pro__M00369	Golga3	1.33109	yes
Creb3l1	transfac_pro__M00369	G6pc3	3.51298	yes
Creb3l1	transfac_pro__M00369	Foxn2	2.70438	yes
Creb3l1	transfac_pro__M00369	Trp53inp2	73.4457	yes
Creb3l1	transfac_pro__M00369	Sybu	1.20793	yes
Creb3l1	transfac_pro__M00369	Tulp4	3.48268	yes
Creb3l1	transfac_pro__M00369	Tbc1d15	1.37133	yes
Creb3l1	transfac_pro__M00369	Zmynd12	0.918989	yes
Creb3l1	transfac_pro__M00369	Tug1	4.06363	yes
Creb3l1	transfac_pro__M00369	Gtf2a1	1.78858	yes
Creb3l1	transfac_pro__M00369	Dyrk2	2.00396	yes
Creb3l1	transfac_pro__M00369	Atp6v1h	1.1173	yes
Creb3l1	transfac_pro__M00369	Pld3	41.993	yes
Creb3l1	transfac_pro__M00369	Ssr1	13.4441	yes
Creb3l1	transfac_pro__M00369	Rrbp1	17.3819	yes
Creb3l1	transfac_pro__M00369	Ppp1r3b	3.75419	yes
Creb3l1	transfac_pro__M00369	Iqgap2	21.5963	yes
Creb3l1	transfac_pro__M00369	Tmc6	3.86516	yes
Creb3l1	transfac_pro__M00369	Cthrc1	46.1807	yes
Creb3l1	transfac_pro__M00369	Tceal8	5.97903	yes
Creb3l1	transfac_pro__M00369	Arfgef2	5.36866	yes
Creb3l1	transfac_pro__M00369	Cxxc4	18.0461	yes
Creb3l1	transfac_pro__M00369	Agtrap	3.64626	yes
Creb3l1	transfac_pro__M00369	Zfp503	14.3781	yes
Creb3l1	transfac_pro__M00369	Bcl11b	4.76942	yes
Creb3l1	transfac_pro__M00369	Cd164	2.76697	yes
Creb3l1	transfac_pro__M00369	Mfsd5	2.54759	yes
Creb3l1	transfac_pro__M00369	Tm9sf4	10.5128	yes
Creb3l1	transfac_pro__M00369	Galnt7	87.4974	yes
Creb3l1	transfac_pro__M00369	Mtdh	1.8887	yes
Creb3l1	transfac_pro__M00369	Pepd	2.32317	yes
Creb3l1	transfac_pro__M00369	Tmem167b	21.8764	yes
Creb3l1	transfac_pro__M00369	Ube4b	2.47546	yes
Creb3l1	transfac_pro__M00369	Nr0b2	0.928355	yes
Creb3l1	transfac_pro__M00369	Dennd2d	11.8186	yes
Creb3l1	transfac_pro__M00369	Rab31	1.21431	yes
Creb3l1	transfac_pro__M00369	Ccdc125	2.29551	yes
Creb3l1	transfac_pro__M00369	6430548M08Rik	16.1518	yes
Creb3l1	transfac_pro__M00369	Lhx5	21.8241	yes
Creb3l1	transfac_pro__M00369	Arsg	2.89804	yes
Creb3l1	transfac_pro__M00369	Dpy19l3	0.88686	yes
Creb3l1	transfac_pro__M00369	Herpud1	18.5546	yes
Creb3l1	transfac_pro__M00369	Ssr3	16.4419	yes
Creb3l1	transfac_pro__M00369	Rnase4	40.6108	yes
Creb3l1	transfac_pro__M00369	Sox6	3.83232	yes
Creb3l1	transfac_pro__M00369	Ang	3.32257	yes
Creb3l1	transfac_pro__M00369	Polg	1.02605	yes
Creb3l1	transfac_pro__M00369	Dym	8.12281	yes
Creb3l1	transfac_pro__M00369	Tfg	0.905007	yes
Creb3l1	transfac_pro__M00369	Sdf4	52.4899	yes
Creb3l1	transfac_pro__M00369	Igf1r	18.7358	yes
Creb3l1	transfac_pro__M00369	Gmppa	14.8256	yes
Creb3l1	transfac_pro__M00369	Tmem39a	12.9412	yes
Creb3l1	transfac_pro__M00369	Coro7	1.0642	yes
Creb3l1	transfac_pro__M00369	Bag3	2.51753	yes
Creb3l1	transfac_pro__M00369	Nbas	20.6948	yes
Creb3l1	transfac_pro__M00369	Dbp	1.16977	yes
Creb3l1	transfac_pro__M00369	Sumf1	8.80142	yes
Creb3l1	transfac_pro__M00369	Ccnd2	9.01176	yes
Creb3l1	transfac_pro__M00369	Plag1	1.84593	yes
Creb3l1	transfac_pro__M00369	Galnt3	52.2859	yes
Creb3l1	transfac_pro__M00369	Kcnj15	2.505	yes
Creb3l1	transfac_pro__M00369	Osbp	5.12388	yes
Creb3l1	transfac_pro__M00369	Brdt	6.18025	yes
Creb3l1	transfac_pro__M00369	Chrm1	42.3185	yes
Creb3l1	transfac_pro__M00369	Klf9	2.75238	yes
Creb3l1	transfac_pro__M00369	Galnt6	33.3311	yes
Creb3l1	transfac_pro__M00369	Ythdf1	1.35512	yes
Creb3l1	transfac_pro__M00369	Map1lc3a	3.01325	yes
Creb3l1	transfac_pro__M00369	Erlec1	47.9667	yes
Creb3l1	transfac_pro__M00369	Gata5	18.1122	yes
Creb3l1	transfac_pro__M00369	Osbpl6	8.82986	yes
Creb3l1	transfac_pro__M00369	Krtcap2	2.16433	yes
Creb3l1	transfac_pro__M00369	B3gnt3	4.24388	yes
Creb3l1	transfac_pro__M00369	Slc26a2	1.62149	yes
Creb3l1	transfac_pro__M00369	Tnfrsf19	1.59836	yes
Creb3l1	transfac_pro__M00369	Dusp23	24.1762	yes
Creb3l1	transfac_pro__M00369	Slc31a1	4.8404	yes
Creb3l1	transfac_pro__M00369	Trim39	8.21847	yes
Creb3l1	transfac_pro__M00369	Slc35b4	1.18103	yes
Creb3l1	transfac_pro__M00369	Laptm4a	1.62683	yes
Creb3l1	transfac_pro__M00369	Acy1	8.58961	yes
Creb3l1	transfac_pro__M00369	Gpc3	1.28437	yes
Creb3l1	transfac_pro__M00369	Sec16a	15.5737	yes
Creb3l1	transfac_pro__M00369	Golt1b	3.30805	yes
Creb3l1	transfac_pro__M00369	Fhl1	7.49911	yes
Creb3l1	transfac_pro__M00369	Lrig3	4.72093	yes
Creb3l1	transfac_pro__M00369	Slc35e1	7.19808	yes
Creb3l1	transfac_pro__M00369	Pbx1	21.772	yes
Creb3l1	transfac_pro__M00369	Fam149b	1.12236	yes
Creb3l1	transfac_pro__M00369	Slc25a32	37.1317	yes
Creb3l1	transfac_pro__M00369	Zbtb8a	1.93118	yes
Creb3l1	transfac_pro__M00369	Rab3d	32.5426	yes
Creb3l1	transfac_pro__M00369	Plin3	10.2224	yes
Creb3l1	transfac_pro__M00369	Srp72	1.46408	yes
Creb3l1	transfac_pro__M00369	Btd	4.45303	yes
Creb3l1	transfac_pro__M00369	Tbc1d23	3.9359	yes
Creb3l1	transfac_pro__M00369	5330417C22Rik	87.1325	yes
Creb3l1	transfac_pro__M00369	Slc25a15	3.89945	yes
Creb3l1	transfac_pro__M00369	Vps16	1.52119	yes
Creb3l1	transfac_pro__M00369	Usp9x	1.54138	yes
Creb3l1	transfac_pro__M00369	Phc3	2.46629	yes
Creb3l1	transfac_pro__M00369	Tnfrsf21	8.71919	yes
Creb3l1	transfac_pro__M00369	Clcn7	2.56437	yes
Creb3l1	transfac_pro__M00369	Cyb561	1.30296	yes
Creb3l1	transfac_pro__M00369	Golga5	18.5866	yes
Creb3l1	transfac_pro__M00369	Pdp2	2.209	yes
Creb3l1	transfac_pro__M00369	Unc50	14.6011	yes
Creb3l1	transfac_pro__M00369	Kitl	13.2837	yes
Creb3l1	transfac_pro__M00369	Sec63	12.4407	yes
Creb3l1	transfac_pro__M00369	Trim3	1.15007	yes
Creb3l1	transfac_pro__M00369	Stt3a	26.1039	yes
Creb3l1	transfac_pro__M00369	Plekha7	1.27369	yes
Creb3l1	transfac_pro__M00369	Slc27a1	10.6486	yes
Creb3l1	transfac_pro__M00369	Cltc	2.1846	yes
Creb3l1	transfac_pro__M00369	Six5	3.88688	yes
Creb3l1	transfac_pro__M00369	Dcaf11	0.900371	yes
Creb3l1	transfac_pro__M00369	Creb3l1	1	yes
Creb3l1	transfac_pro__M00369	Ablim1	10.2487	yes
Creb3l1	transfac_pro__M00369	Gin1	2.1331	yes
Creb3l1	transfac_pro__M00369	Sema4g	1.0198	yes
Creb3l1	transfac_pro__M00369	Slc30a5	19.1203	yes
Creb3l1	transfac_pro__M00369	Akap11	28.1367	yes
Creb3l1	transfac_pro__M00369	Hook1	3.92825	yes
Creb3l1	transfac_pro__M00369	Fasn	8.4557	yes
Creb3l1	transfac_pro__M00369	Zfhx3	1.0921	yes
Creb3l1	transfac_pro__M00369	Foxp1	7.87513	yes
Creb3l1	transfac_pro__M00369	Sfxn2	1.09129	yes
Creb3l1	transfac_pro__M00369	Mapre2	5.3299	yes
Creb3l1	transfac_pro__M00369	Sec24d	29.5113	yes
Creb3l1	transfac_pro__M00369	Clcn3	15.368	yes
Creb3l1	transfac_pro__M00369	Pde4dip	1.87974	yes
Creb3l1	transfac_pro__M00369	Slc12a8	46.4792	yes
Creb3l1	transfac_pro__M00369	Eml1	2.28331	yes
Creb3l1	transfac_pro__M00369	Aqp5	73.6176	yes
Creb3l1	transfac_pro__M00369	Cftr	0.892554	yes
Creb3l1	transfac_pro__M00369	Pbld2	16.1525	yes
Creb3l1	transfac_pro__M00369	Sel1l3	39.6317	yes
Creb3l1	transfac_pro__M00369	Trim16	4.12645	yes
Creb3l1	transfac_pro__M00369	Sertad2	3.20797	yes
Creb3l1	transfac_pro__M00369	Mospd3	1.28904	yes
Creb3l1	transfac_pro__M00369	BC052040	3.26209	yes
Creb3l1	transfac_pro__M00369	Mafk	1.31782	yes
Creb3l1	transfac_pro__M00369	Pdk2	5.20424	yes
Creb3l1	transfac_pro__M00369	Nr4a2	27.8972	yes
Creb3l1	transfac_pro__M00369	Vps8	11.663	yes
Creb3l1	transfac_pro__M00369	Gbf1	3.14419	yes
Creb3l1	transfac_pro__M00369	Atp13a3	4.92732	yes
Creb3l1	transfac_pro__M00369	Itpr2	3.07936	yes
Creb3l1	transfac_pro__M00369	Myo10	20.3662	yes
Creb3l1	transfac_pro__M00369	Slc16a13	2.35637	yes
Creb3l1	transfac_pro__M00369	Tada1	4.13405	yes
Creb3l1	transfac_pro__M00369	Mtx3	8.9281	yes
Creb3l1	transfac_pro__M00369	Pik3r1	104.883	yes
Creb3l1	transfac_pro__M00369	Fbxl3	0.959343	yes
Creb3l1	transfac_pro__M00369	Rnf152	25.4879	yes
Creb3l1	transfac_pro__M00369	Eif2ak3	2.39652	yes
Creb3l1	transfac_pro__M00369	Cln6	4.86374	yes
Creb3l1	transfac_pro__M00369	Fahd2a	0.907801	yes
Creb3l1	transfac_pro__M00369	Hyou1	6.91859	yes
Creb3l1	transfac_pro__M00369	Spdef	62.7893	yes
Creb3l1	transfac_pro__M00369	Scml4	13.6086	yes
Creb3l1	transfac_pro__M00369	Mpzl2	15.9068	yes
Creb3l1	transfac_pro__M00369	Pabpc1	1.66444	yes
Creb3l1	transfac_pro__M00369	Mlec	13.7757	yes
Creb3l1	transfac_pro__M00369	Cblb	1.07409	yes
Creb3l1	transfac_pro__M00369	Hgfac	62.5196	yes
Creb3l1	transfac_pro__M00369	Ica1	3.40814	yes
Creb3l1	transfac_pro__M00369	Tnks1bp1	1.6705	yes
Creb3l1	transfac_pro__M00369	Ung	10.8369	yes
Creb3l1	transfac_pro__M00369	Man1a	18.4345	yes
Creb3l1	transfac_pro__M00369	Itga6	0.966586	yes
Creb3l1	transfac_pro__M00369	Foxj3	0.936391	yes
Creb3l1	transfac_pro__M00369	Mlph	5.03873	yes
Creb3l1	transfac_pro__M00369	Tpd52	16.7398	yes
Creb3l1	transfac_pro__M00369	Tmem30a	8.22612	yes
Creb3l1	transfac_pro__M00369	Gnpnat1	3.01254	yes
Creb3l1	transfac_pro__M00369	Pi4ka	1.21637	yes
Creb3l1	transfac_pro__M00369	Asph	38.7901	yes
Creb3l1	transfac_pro__M00369	Traf3ip2	2.83589	yes
Creb3l1	transfac_pro__M00369	Foxp2	0.87997	yes
Creb3l1	transfac_pro__M00369	Ephb2	1.95694	yes
Creb3l1	transfac_pro__M00369	Anxa2	1.00258	yes
Creb3l1	transfac_pro__M00369	Pdhx	0.976509	yes
Creb3l1	transfac_pro__M00369	Kdelr3	3.85657	yes
Creb3l1	transfac_pro__M00369	Tm9sf3	64.1012	yes
Creb3l1	transfac_pro__M00369	Herc1	1.00341	yes
Creb3l1	transfac_pro__M00369	Pdia4	59.5686	yes
Creb3l1	transfac_pro__M00369	Adamts10	1.20209	yes
Creb3l1	transfac_pro__M00369	0610040J01Rik	3.06301	yes
Creb3l1	transfac_pro__M00369	Fzd9	7.15705	yes
Creb3l1	transfac_pro__M00369	Sdr42e1	3.34519	yes
Creb3l1	transfac_pro__M00369	Slc1a2	21.8506	yes
Creb3l1	transfac_pro__M00369	Thnsl2	1.81608	yes
Creb3l1	transfac_pro__M00369	Meis1	3.83398	yes
Creb3l1	transfac_pro__M00369	Nod2	1.10247	yes
Creb3l1	transfac_pro__M00369	Car8	1.08291	yes
Creb3l1	transfac_pro__M00369	Shroom1	8.99962	yes
Creb3l1	transfac_pro__M00369	Slc25a44	2.51025	yes
Creb3l1	transfac_pro__M00369	Trim2	23.8531	yes
Creb3l1	transfac_pro__M00369	Arcn1	15.8865	yes
Creb3l1	transfac_pro__M00369	Synrg	0.915123	yes
Creb3l1	transfac_pro__M00369	Manf	7.32627	yes
Creb3l1	transfac_pro__M00369	Habp2	84.0583	yes
Creb3l1	transfac_pro__M00369	Aars	1.47193	yes
Creb3l1	transfac_pro__M00369	Fam129b	5.72294	yes
Creb3l1	transfac_pro__M00369	Vldlr	6.83912	yes
Creb3l1	transfac_pro__M00369	Khk	8.33788	yes
Creb3l1	transfac_pro__M00369	Chpf2	13.9618	yes
Creb3l1	transfac_pro__M00369	Tram2	1.92153	yes
Creb3l1	transfac_pro__M00369	Gpcpd1	3.12749	yes
Creb3l1	transfac_pro__M00369	Entpd6	4.89267	yes
Creb3l1	transfac_pro__M00369	Ahcyl2	1.35543	yes
Creb3l1	transfac_pro__M00369	Clint1	1.68969	yes
Creb3l1	transfac_pro__M00369	Prdx4	5.73141	yes
Creb3l1	transfac_pro__M00369	Acot11	17.9812	yes
Creb3l1	transfac_pro__M00369	Ormdl3	2.09321	yes
Creb3l1	transfac_pro__M00369	Proc	2.04198	yes
Creb3l1	transfac_pro__M00369	Bace2	75.0816	yes
Creb3l1	transfac_pro__M00369	Txndc12	5.57198	yes
Creb3l1	transfac_pro__M00369	Rab27a	4.08027	yes
Creb3l1	transfac_pro__M00369	Srpr	12.7834	yes
Creb3l1	transfac_pro__M00369	Ttc30b	1.783	yes
Creb3l1	transfac_pro__M00369	Soat1	92.6522	yes
Creb3l1	transfac_pro__M00369	Gaa	35.1949	yes
Creb3l1	transfac_pro__M00369	Pdpk1	0.886589	yes
Creb3l1	transfac_pro__M00369	Hexa	47.7545	yes
Creb3l1	transfac_pro__M00369	Pigb	3.01732	yes
Creb3l1	transfac_pro__M00369	Lgr5	26.0934	yes
Creb3l1	transfac_pro__M00369	Mon1a	16.6774	yes
Creb3l1	transfac_pro__M00369	Tab3	6.08282	yes
Creb3l1	transfac_pro__M00369	Xk	7.92724	yes
Creb3l1	transfac_pro__M00369	Cnot6	1.56837	yes
Creb3l1	transfac_pro__M00369	Clybl	3.38113	yes
Creb3l1	transfac_pro__M00369	Pirt	1.85436	yes
Creb3l1	transfac_pro__M00369	Cnpy2	9.17396	yes
Creb3l1	transfac_pro__M00369	Rab43	2.21684	yes
Creb3l1	transfac_pro__M00369	Aldh6a1	34.9764	yes
Creb3l1	transfac_pro__M00369	Slc1a5	9.92654	yes
Creb3l1	transfac_pro__M00369	Dock9	6.99434	yes
Creb3l1	transfac_pro__M00369	Trappc9	1.36629	yes
Creb3l1	transfac_pro__M00369	Galnt11	1.65733	yes
Creb3l1	transfac_pro__M00369	Slc41a2	31.929	yes
Creb3l1	transfac_pro__M00369	Nostrin	4.37122	yes
Creb3l1	transfac_pro__M00369	Tmem56	17.9366	yes
Creb3l1	transfac_pro__M00369	Nod1	1.28473	yes
Creb3l1	transfac_pro__M00369	Rps6ka1	1.86214	yes
Creb3l1	transfac_pro__M00369	Spryd3	0.973549	yes
Creb3l1	transfac_pro__M00369	Cd63	28.2206	yes
Creb3l1	transfac_pro__M00369	Itch	1.60184	yes
Creb3l1	transfac_pro__M00369	Azin1	30.7668	yes
Creb3l1	transfac_pro__M00369	Fastk	2.98865	yes
Creb3l1	transfac_pro__M00369	Edem3	1.90994	yes
Creb3l1	transfac_pro__M00369	Ing2	4.54404	yes
Creb3l1	transfac_pro__M00369	Enpp4	2.40317	yes
Creb3l1	transfac_pro__M00369	Ghr	64.8097	yes
Creb3l1	transfac_pro__M00369	Tspan13	79.1234	yes
Creb3l1	transfac_pro__M00369	Nkd1	2.30246	yes
Creb3l1	transfac_pro__M00369	Tubb5	1.60245	yes
Creb3l1	transfac_pro__M00369	Cdk7	1.54047	yes
Creb3l1	transfac_pro__M00369	Bach1	20.3658	yes
Creb3l1	transfac_pro__M00369	Lrrc3	1.14149	yes
Creb3l1	transfac_pro__M00369	Vamp2	3.53704	yes
Creb3l1	transfac_pro__M00369	Scfd2	2.87977	yes
Creb3l1	transfac_pro__M00369	Spg20	1.63052	yes
Creb3l1	transfac_pro__M00369	Hk2	24.6075	yes
Creb3l1	transfac_pro__M00369	Pla2g12a	14.8716	yes
Creb3l1	transfac_pro__M00369	Zfp770	0.953851	yes
Creb3l1	transfac_pro__M00369	Pcx	17.6337	yes
Creb3l1	transfac_pro__M00369	Zfp398	2.09666	yes
Creb3l1	transfac_pro__M00369	Oxr1	15.4658	yes
Creb3l1	transfac_pro__M00369	Adam17	1.2983	yes
Creb3l1	transfac_pro__M00369	Crim1	2.33106	yes
Creb3l1	transfac_pro__M00369	Sgk3	1.31105	yes
Creb3l1	transfac_pro__M00369	Enpp5	49.0408	yes
Creb3l1	transfac_pro__M00369	C1galt1	31.6043	yes
Creb3l1	transfac_pro__M00369	Dcaf13	1.82275	yes
Creb3l1	transfac_pro__M00369	Prickle1	7.39146	yes
Creb3l1	transfac_pro__M00369	Tex264	4.64174	yes
Creb3l1	transfac_pro__M00369	Slc39a13	4.433	yes
Creb3l1	transfac_pro__M00369	Rab35	1.21853	yes
Creb3l1	transfac_pro__M00369	Chid1	24.1566	yes
Creb3l1	transfac_pro__M00369	Med13l	10.0501	yes
Creb3l1	transfac_pro__M00369	Atp8a2	25.1571	yes
Creb3l1	transfac_pro__M00369	Sh3gl1	0.888588	yes
Creb3l1	transfac_pro__M00369	Wipi1	51.2562	yes
Creb3l1	transfac_pro__M00369	1700066B19Rik	34.2166	yes
Creb3l1	transfac_pro__M00369	Sema3b	13.0423	yes
Creb3l1	transfac_pro__M00369	Actn2	16.234	yes
Creb3l1	transfac_pro__M00369	Vps37c	27.6023	yes
Creb3l1	transfac_pro__M00369	Bcas1	18.7398	yes
Creb3l1	transfac_pro__M00369	Hmbox1	1.01123	yes
Creb3l1	transfac_pro__M00369	Srgap3	9.7323	yes
Creb3l1	transfac_pro__M00369	Fkbp14	0.897981	yes
Creb3l1	transfac_pro__M00369	Gmppb	4.54645	yes
Creb3l1	transfac_pro__M00369	Rab33b	5.11265	yes
Creb3l1	transfac_pro__M00369	Atf2	0.945385	yes
Creb3l1	transfac_pro__M00369	Slc10a7	18.1101	yes
Creb3l1	transfac_pro__M00369	Hpcal1	6.51936	yes
Creb3l1	transfac_pro__M00369	App	23.0035	yes
Creb3l1	transfac_pro__M00369	Rrnad1	2.68367	yes
Creb3l1	transfac_pro__M00369	Uba5	1.06167	yes
Creb3l1	transfac_pro__M00369	Ctse	18.8653	yes
Creb3l1	transfac_pro__M00369	Igfbp4	2.47387	yes
Creb3l1	transfac_pro__M00369	Sgms1	6.34486	yes
Creb3l1	transfac_pro__M00369	Lig3	6.51458	yes
Creb3l1	transfac_pro__M00369	Ctsz	2.14813	yes
Creb3l1	transfac_pro__M00369	Id2	6.20137	yes
Creb3l1	transfac_pro__M00369	Pdcd4	20.2125	yes
Creb3l1	transfac_pro__M00369	Rpn1	24.1797	yes
Creb3l1	transfac_pro__M00369	Rsph3b	1.1029	yes
Creb3l1	transfac_pro__M00369	Lmtk3	2.55572	yes
Creb3l1	transfac_pro__M00369	Slc38a10	10.5448	yes
Creb3l1	transfac_pro__M00369	Nr4a1	1.13372	yes
Creb3l1	transfac_pro__M00369	Golga1	5.20465	yes
Creb3l1	transfac_pro__M00369	Creb3	15.9714	yes
Creb3l1	transfac_pro__M00369	Rexo2	2.44121	yes
Creb3l1	transfac_pro__M00369	Nf1	0.884963	yes
Creb3l1	transfac_pro__M00369	Pdha1	7.38165	yes
Creb3l1	transfac_pro__M00369	Qrich1	2.17273	yes
Creb3l1	transfac_pro__M00369	Sec11c	6.91038	yes
Creb3l1	transfac_pro__M00369	Hdlbp	31.2291	yes
Creb3l1	transfac_pro__M00369	2510039O18Rik	1.17501	yes
Creb3l1	transfac_pro__M00369	Cadm1	1.98449	yes
Creb3l1	transfac_pro__M00369	Slc16a7	55.7861	yes
Creb3l1	transfac_pro__M00369	Sec24c	12.321	yes
Creb3l1	transfac_pro__M00369	Scpep1	1.97673	yes
Creb3l1	transfac_pro__M00369	Mecom	49.4121	yes
Creb3l1	transfac_pro__M00369	Plod1	8.01322	yes
Creb3l1	transfac_pro__M00369	Yes1	13.113	yes
Creb3l1	transfac_pro__M00369	Mgst2	3.47562	yes
Creb3l1	transfac_pro__M00369	Sord	21.1685	yes
Creb3l1	transfac_pro__M00369	Hccs	15.7652	yes
Creb3l1	transfac_pro__M00369	Hps3	3.23722	yes
Creb3l1	transfac_pro__M00369	Cmtm8	9.71803	yes
Creb3l1	transfac_pro__M00369	Dicer1	1.03936	yes
Creb3l1	transfac_pro__M00369	Sec23ip	4.72642	yes
Creb3l1	transfac_pro__M00369	Fam53b	1.64529	yes
Creb3l1	transfac_pro__M00369	Limd1	1.15575	yes
Creb3l1	transfac_pro__M00369	Kdelr2	35.9854	yes
Creb3l1	transfac_pro__M00369	Trim24	67.0149	yes
Creb3l1	transfac_pro__M00369	Hes1	1.17543	yes
Creb3l1	transfac_pro__M00369	Plekhm1	0.95458	yes
Creb3l1	transfac_pro__M00369	Ap3d1	2.98765	yes
Creb3l1	transfac_pro__M00369	Reep3	3.16516	yes
Creb3l1	transfac_pro__M00369	Col18a1	16.8954	yes
Creb3l1	transfac_pro__M00369	Myrip	1.11678	yes
Creb3l1	transfac_pro__M00369	Asgr1	3.86886	yes
Creb3l1	transfac_pro__M00369	Aph1c	2.46088	yes
Creb3l1	transfac_pro__M00369	Alcam	1.64181	yes
Creb3l1	transfac_pro__M00369	Tsc2	2.63004	yes
Creb3l1	transfac_pro__M00369	Slc9a2	26.0631	yes
Creb3l1	transfac_pro__M00369	Usp49	5.8852	yes
Creb3l1	transfac_pro__M00369	Pla2g4a	1.39642	yes
Creb3l1	transfac_pro__M00369	Tmed5	1.98417	yes
Creb3l1	transfac_pro__M00369	Rapgef3	18.8297	yes
Creb3l1	transfac_pro__M00369	Pdgfd	1.10098	yes
Creb3l1	transfac_pro__M00369	Pkdcc	21.7629	yes
Creb3l1	transfac_pro__M00369	Tob1	2.25676	yes
Creb3l1	transfac_pro__M00369	Aldh9a1	5.95268	yes
Creb3l1	transfac_pro__M00369	Ebag9	1.68027	yes
Creb3l1	transfac_pro__M00369	Ap1g1	7.0009	yes
Creb3l1	transfac_pro__M00369	Foxn3	1.3379	yes
Creb3l1	transfac_pro__M00369	Plekhh1	2.04389	yes
Creb3l1	transfac_pro__M00369	Pigr	14.909	yes
Creb3l1	transfac_pro__M00369	Cldn3	2.3228	yes
Creb3l1	transfac_pro__M00369	Zfp9	19.1616	yes
Creb3l1	transfac_pro__M00369	Slc30a7	10.3539	yes
Creb3l1	transfac_pro__M00369	Vsig8	2.41248	yes
Creb3l1	transfac_pro__M00369	Iqsec1	2.2546	yes
Creb3l1	transfac_pro__M00369	Pja2	1.80429	yes
Creb3l1	transfac_pro__M00369	Hmga2	1.49286	yes
Creb3l1	transfac_pro__M00369	Zdhhc5	3.68379	yes
Creb3l1	transfac_pro__M00369	Rasef	17.2219	yes
Creb3l1	transfac_pro__M00369	Gnpda1	1.46726	yes
Creb3l1	transfac_pro__M00369	Abcg4	1.042	yes
Creb3l1	transfac_pro__M00369	Far1	19.0883	yes
Creb3l1	transfac_pro__M00369	Lta4h	4.15456	yes
Creb3l1	transfac_pro__M00369	Zfpm1	13.261	yes
Creb3l1	transfac_pro__M00369	Gcc1	10.0189	yes
Creb3l1	transfac_pro__M00369	Pacsin3	23.8143	yes
Creb3l1	transfac_pro__M00369	Slc26a9	6.28901	yes
Creb3l1	transfac_pro__M00369	Mlh1	4.8603	yes
Creb3l1	transfac_pro__M00369	Gne	51.943	yes
Creb3l1	transfac_pro__M00369	Crtap	1.84996	yes
Creb3l1	transfac_pro__M00369	Tmem184a	2.33242	yes
Creb3l1	transfac_pro__M00369	Adcy6	21.6298	yes
Creb3l1	transfac_pro__M00369	Cds1	3.76447	yes
Creb3l1	transfac_pro__M00369	Irf2bp2	22.8857	yes
Creb3l1	transfac_pro__M00369	Gpx8	4.57507	yes
Creb3l1	transfac_pro__M00369	Ppp1r3d	1.20369	yes
Creb3l1	transfac_pro__M00369	Mtus1	29.9055	yes
Creb3l1	transfac_pro__M00369	Arsa	6.00045	yes
Creb3l1	transfac_pro__M00369	Abtb2	3.77414	yes
Creb3l1	transfac_pro__M00369	Yipf6	11.7648	yes
Creb3l1	transfac_pro__M00369	Glp1r	13.7941	yes
Creb3l1	transfac_pro__M00369	Slc25a40	14.3098	yes
Creb3l1	transfac_pro__M00369	Neo1	2.01003	yes
Creb3l1	transfac_pro__M00369	Snx8	3.35618	yes
Creb3l1	transfac_pro__M00369	Tmem9b	15.594	yes
Creb3l1	transfac_pro__M00369	St7	1.98808	yes
Creb3l1	transfac_pro__M00369	Syvn1	2.88571	yes
Creb3l1	transfac_pro__M00369	Stk24	1.83892	yes
Creb3l1	transfac_pro__M00369	Ift46	3.53642	yes
Creb3l1	transfac_pro__M00369	Cyth3	5.82879	yes
Creb3l1	transfac_pro__M00369	Abca5	22.1558	yes
Creb3l1	transfac_pro__M00369	Nobox	1.27556	yes
Creb3l1	transfac_pro__M00369	Ube2e2	0.928826	yes
Creb3l1	transfac_pro__M00369	Lmo7	2.90744	yes
Creb3l1	transfac_pro__M00369	Fmnl2	14.4222	yes
Creb3l1	transfac_pro__M00369	Ass1	1.1595	yes
Creb3l1	transfac_pro__M00369	Foxo1	4.02779	yes
Creb3l1	transfac_pro__M00369	Synj2	1.08463	yes
Creb3l1	transfac_pro__M00369	Yipf4	12.5756	yes
Creb3l1	transfac_pro__M00369	Cln8	1.02972	yes
Creb3l1	transfac_pro__M00369	Frmd4b	4.86341	yes
Creb3l1	transfac_pro__M00369	Kcne3	15.9204	yes
Creb3l1	transfac_pro__M00369	Ankmy2	2.98243	yes
Creb3l1	transfac_pro__M00369	Anapc13	1.12754	yes
Creb3l1	transfac_pro__M00369	Stk17b	0.931367	yes
Creb3l1	transfac_pro__M00369	Arf4	20.6128	yes
Creb3l1	transfac_pro__M00369	Ergic2	1.49404	yes
Creb3l1	taipale_cyt_meth__CREB3_NGCCACGTCAYN_FL	Osbp	5.12388	yes
Creb3l1	taipale_cyt_meth__CREB3_NGCCACGTCAYN_FL	Tbc1d23	3.9359	yes
Creb3l1	taipale_cyt_meth__CREB3_NGCCACGTCAYN_FL	Ssr4	23.5941	yes
Creb3l1	taipale_cyt_meth__CREB3_NGCCACGTCAYN_FL	Lhx5	21.8241	yes
Creb3l1	taipale_cyt_meth__CREB3_NGCCACGTCAYN_FL	Stx5a	23.9286	yes
Creb3l1	taipale_cyt_meth__CREB3_NGCCACGTCAYN_FL	Dhdds	3.14407	yes
Creb3l1	taipale_cyt_meth__CREB3_NGCCACGTCAYN_FL	Scfd1	5.16708	yes
Creb3l1	taipale_cyt_meth__CREB3_NGCCACGTCAYN_FL	Kdelr3	3.85657	yes
Creb3l1	taipale_cyt_meth__CREB3_NGCCACGTCAYN_FL	Srpr	12.7834	yes
Creb3l1	taipale_cyt_meth__CREB3_NGCCACGTCAYN_FL	Tspan13	79.1234	yes
Creb3l1	taipale_cyt_meth__CREB3_NGCCACGTCAYN_FL	Kdelr2	35.9854	yes
Creb3l1	taipale_cyt_meth__CREB3_NGCCACGTCAYN_FL	Trim39	8.21847	yes
Creb3l1	taipale_cyt_meth__CREB3_NGCCACGTCAYN_FL	Tram1	11.28	yes
Creb3l1	taipale_cyt_meth__CREB3_NGCCACGTCAYN_FL	Golga1	5.20465	yes
Creb3l1	taipale_cyt_meth__CREB3_NGCCACGTCAYN_FL	Zfhx3	1.0921	yes
Creb3l1	taipale_cyt_meth__CREB3_NGCCACGTCAYN_FL	Arf4	20.6128	yes
Creb3l1	taipale_cyt_meth__CREB3_NGCCACGTCAYN_FL	Stt3a	26.1039	yes
Creb3l1	taipale_cyt_meth__CREB3_NGCCACGTCAYN_FL	Tm9sf3	64.1012	yes
Creb3l1	taipale_cyt_meth__CREB3_NGCCACGTCAYN_FL	Slc30a5	19.1203	yes
Creb3l1	taipale_cyt_meth__CREB3_NGCCACGTCAYN_FL	Tbc1d15	1.37133	yes
Creb3l1	taipale_cyt_meth__CREB3_NGCCACGTCAYN_FL	Cltc	2.1846	yes
Creb3l1	taipale_cyt_meth__CREB3_NGCCACGTCAYN_FL	Sec24a	12.3846	yes
Creb3l1	taipale_cyt_meth__CREB3_NGCCACGTCAYN_FL	Trp53inp2	73.4457	yes
Creb3l1	taipale_cyt_meth__CREB3_NGCCACGTCAYN_FL	Sec16b	32.9854	yes
Creb3l1	taipale_cyt_meth__CREB3_NGCCACGTCAYN_FL	Sec16a	15.5737	yes
Creb3l1	taipale_cyt_meth__CREB3_NGCCACGTCAYN_FL	Sec24d	29.5113	yes
Creb3l1	taipale_cyt_meth__CREB3_NGCCACGTCAYN_FL	Ythdf1	1.35512	yes
Creb3l1	taipale_cyt_meth__CREB3_NGCCACGTCAYN_FL	Qrich1	2.17273	yes
Creb3l1	taipale_cyt_meth__CREB3_NGCCACGTCAYN_FL	Sybu	1.20793	yes
Creb3l1	taipale_cyt_meth__CREB3_NGCCACGTCAYN_FL	Gbf1	3.14419	yes
Creb3l1	taipale_cyt_meth__CREB3_NGCCACGTCAYN_FL	Ssr1	13.4441	yes
Creb3l1	taipale_cyt_meth__CREB3_NGCCACGTCAYN_FL	Golga5	18.5866	yes
Creb3l1	taipale_cyt_meth__CREB3_NGCCACGTCAYN_FL	Bag3	2.51753	yes
Creb3l1	taipale_cyt_meth__CREB3_NGCCACGTCAYN_FL	Scyl1	7.59936	yes
Creb3l1	taipale_cyt_meth__CREB3_NGCCACGTCAYN_FL	Slc39a13	4.433	yes
Creb3l1	taipale_cyt_meth__CREB3_NGCCACGTCAYN_FL	Copb2	38.6603	yes
Creb3l1	taipale_cyt_meth__CREB3_NGCCACGTCAYN_FL	Golga3	1.33109	yes
Creb3l1	taipale_cyt_meth__CREB3_NGCCACGTCAYN_FL	Arfip2	32.7436	yes
Creb3l1	taipale_cyt_meth__CREB3_NGCCACGTCAYN_FL	Kdelr1	6.4631	yes
Creb3l1	taipale_cyt_meth__CREB3_NGCCACGTCAYN_FL	Tmem167b	21.8764	yes
Creb3l1	taipale_cyt_meth__CREB3_NGCCACGTCAYN_FL	Sox6	3.83232	yes
Creb3l1	taipale_cyt_meth__CREB3_NGCCACGTCAYN_FL	Slc35e1	7.19808	yes
Creb3l1	taipale_cyt_meth__CREB3_NGCCACGTCAYN_FL	Ssr3	16.4419	yes
Creb3l1	taipale_cyt_meth__CREB3_NGCCACGTCAYN_FL	Atp2b1	7.75607	yes
Creb3l1	taipale_cyt_meth__CREB3_NGCCACGTCAYN_FL	Copb1	16.2146	yes
Creb3l1	taipale_cyt_meth__CREB3_NGCCACGTCAYN_FL	Uap1	37.2093	yes
Creb3l1	taipale_cyt_meth__CREB3_NGCCACGTCAYN_FL	Dpagt1	5.54741	yes
Creb3l1	taipale_cyt_meth__CREB3_NGCCACGTCAYN_FL	Krtcap2	2.16433	yes
Creb3l1	taipale_cyt_meth__CREB3_NGCCACGTCAYN_FL	Gmppa	14.8256	yes
Creb3l1	taipale_cyt_meth__CREB3_NGCCACGTCAYN_FL	Hgfac	62.5196	yes
Creb3l1	taipale_cyt_meth__CREB3_NGCCACGTCAYN_FL	Sema3b	13.0423	yes
Creb3l1	taipale_cyt_meth__CREB3_NGCCACGTCAYN_FL	Rpl36al	1.62819	yes
Creb3l1	taipale_cyt_meth__CREB3_NGCCACGTCAYN_FL	Hyou1	6.91859	yes
Creb3l1	taipale_cyt_meth__CREB3_NGCCACGTCAYN_FL	Gabarap	1.45613	yes
Creb3l1	taipale_cyt_meth__CREB3_NGCCACGTCAYN_FL	Vasn	6.34203	yes
Creb3l1	taipale_cyt_meth__CREB3_NGCCACGTCAYN_FL	P4hb	21.3423	yes
Creb3l1	taipale_cyt_meth__CREB3_NGCCACGTCAYN_FL	A330023F24Rik	8.47341	yes
Creb3l1	taipale_cyt_meth__CREB3_NGCCACGTCAYN_FL	Map3k10	1.46462	yes
Creb3l1	taipale_cyt_meth__CREB3_NGCCACGTCAYN_FL	Ltn1	1.20984	yes
Creb3l1	taipale_cyt_meth__CREB3_NGCCACGTCAYN_FL	Lig3	6.51458	yes
Creb3l1	taipale_cyt_meth__CREB3_NGCCACGTCAYN_FL	Sec61b	8.4841	yes
Creb3l1	taipale_cyt_meth__CREB3_NGCCACGTCAYN_FL	Uso1	18.4085	yes
Creb3l1	taipale_cyt_meth__CREB3_NGCCACGTCAYN_FL	Zfp9	19.1616	yes
Creb3l1	taipale_cyt_meth__CREB3_NGCCACGTCAYN_FL	Kcnk6	19.0781	yes
Creb3l1	taipale_cyt_meth__CREB3_NGCCACGTCAYN_FL	6430548M08Rik	16.1518	yes
Creb3l1	taipale_cyt_meth__CREB3_NGCCACGTCAYN_FL	Fkbp14	0.897981	yes
Creb3l1	taipale_cyt_meth__CREB3_NGCCACGTCAYN_FL	Bach1	20.3658	yes
Creb3l1	taipale_cyt_meth__CREB3_NGCCACGTCAYN_FL	Mlec	13.7757	yes
Creb3l1	taipale_cyt_meth__CREB3_NGCCACGTCAYN_FL	Copa	19.5686	yes
Creb3l1	taipale_cyt_meth__CREB3_NGCCACGTCAYN_FL	Ncstn	9.6759	yes
Creb3l1	taipale_cyt_meth__CREB3_NGCCACGTCAYN_FL	Chpf2	13.9618	yes
Creb3l1	taipale_cyt_meth__CREB3_NGCCACGTCAYN_FL	Dnajc25	4.00836	yes
Creb3l1	taipale_cyt_meth__CREB3_NGCCACGTCAYN_FL	Rrbp1	17.3819	yes
Creb3l1	taipale_cyt_meth__CREB3_NGCCACGTCAYN_FL	Pkdcc	21.7629	yes
Creb3l1	taipale_cyt_meth__CREB3_NGCCACGTCAYN_FL	Tnfrsf19	1.59836	yes
Creb3l1	taipale_cyt_meth__CREB3_NGCCACGTCAYN_FL	Ufc1	18.724	yes
Creb3l1	taipale_cyt_meth__CREB3_NGCCACGTCAYN_FL	Gorasp2	4.41542	yes
Creb3l1	taipale_cyt_meth__CREB3_NGCCACGTCAYN_FL	Mia3	84.3348	yes
Creb3l1	taipale_cyt_meth__CREB3_NGCCACGTCAYN_FL	Gcc1	10.0189	yes
Creb3l1	taipale_cyt_meth__CREB3_NGCCACGTCAYN_FL	Vkorc1	3.27438	yes
Creb3l1	taipale_cyt_meth__CREB3_NGCCACGTCAYN_FL	Cldn3	2.3228	yes
Creb3l1	taipale_cyt_meth__CREB3_NGCCACGTCAYN_FL	Traf3ip2	2.83589	yes
Creb3l1	taipale_cyt_meth__CREB3_NGCCACGTCAYN_FL	Tmtc2	12.18	yes
Creb3l1	taipale_cyt_meth__CREB3_NGCCACGTCAYN_FL	Eml1	2.28331	yes
Creb3l1	taipale_cyt_meth__CREB3_NGCCACGTCAYN_FL	Bcl11b	4.76942	yes
Creb3l1	taipale_cyt_meth__CREB3_NGCCACGTCAYN_FL	Pten	1.76003	yes
Creb3l1	taipale_cyt_meth__CREB3_NGCCACGTCAYN_FL	Gpcpd1	3.12749	yes
Creb3l1	taipale_cyt_meth__CREB3_NGCCACGTCAYN_FL	Ndel1	2.08713	yes
Creb3l1	taipale_cyt_meth__CREB3_NGCCACGTCAYN_FL	Dolk	2.07039	yes
Creb3l1	taipale_cyt_meth__CREB3_NGCCACGTCAYN_FL	Gnas	1.45974	yes
Creb3l1	taipale_cyt_meth__CREB3_NGCCACGTCAYN_FL	Ptp4a2	1.14059	yes
Creb3l1	taipale_cyt_meth__CREB3_NGCCACGTCAYN_FL	Rnf144b	5.70919	yes
Creb3l1	taipale_cyt_meth__CREB3_NGCCACGTCAYN_FL	Sh3gl1	0.888588	yes
Creb3l1	taipale_cyt_meth__CREB3_NGCCACGTCAYN_FL	Bap1	1.4569	yes
Creb3l1	taipale_cyt_meth__CREB3_NGCCACGTCAYN_FL	Acss1	33.0065	yes
Creb3l1	taipale_cyt_meth__CREB3_NGCCACGTCAYN_FL	Ier3ip1	5.34038	yes
Creb3l1	taipale_cyt_meth__CREB3_NGCCACGTCAYN_FL	Serp1	4.08987	yes
Creb3l1	taipale_cyt_meth__CREB3_NGCCACGTCAYN_FL	Celsr2	2.64056	yes
Creb3l1	taipale_cyt_meth__CREB3_NGCCACGTCAYN_FL	Tmem165	17.9033	yes
Creb3l1	taipale_cyt_meth__CREB3_NGCCACGTCAYN_FL	Nod1	1.28473	yes
Creb3l1	taipale_cyt_meth__CREB3_NGCCACGTCAYN_FL	Sec63	12.4407	yes
Creb3l1	taipale_cyt_meth__CREB3_NGCCACGTCAYN_FL	Clcn3	15.368	yes
Creb3l1	taipale_cyt_meth__CREB3_NGCCACGTCAYN_FL	Armcx3	6.02537	yes
Creb3l1	taipale_cyt_meth__CREB3_NGCCACGTCAYN_FL	Yipf6	11.7648	yes
Creb3l1	taipale_cyt_meth__CREB3_NGCCACGTCAYN_FL	Alcam	1.64181	yes
Creb3l1	taipale_cyt_meth__CREB3_NGCCACGTCAYN_FL	Rassf10	14.3792	yes
Creb3l1	taipale_cyt_meth__CREB3_NGCCACGTCAYN_FL	Ube4b	2.47546	yes
Creb3l1	taipale_cyt_meth__CREB3_NGCCACGTCAYN_FL	Dnajc10	71.5993	yes
Creb3l1	taipale_cyt_meth__CREB3_NGCCACGTCAYN_FL	Nr4a2	27.8972	yes
Creb3l1	taipale_cyt_meth__CREB3_NGCCACGTCAYN_FL	Rab2a	4.25677	yes
Creb3l1	taipale_cyt_meth__CREB3_NGCCACGTCAYN_FL	Pde4dip	1.87974	yes
Creb3l1	taipale_cyt_meth__CREB3_NGCCACGTCAYN_FL	Slc27a1	10.6486	yes
Creb3l1	taipale_cyt_meth__CREB3_NGCCACGTCAYN_FL	Golt1b	3.30805	yes
Creb3l1	taipale_cyt_meth__CREB3_NGCCACGTCAYN_FL	Klf9	2.75238	yes
Creb3l1	taipale_cyt_meth__CREB3_NGCCACGTCAYN_FL	Entpd5	4.21962	yes
Creb3l1	taipale_cyt_meth__CREB3_NGCCACGTCAYN_FL	Itih2	39.7016	yes
Creb3l1	taipale_cyt_meth__CREB3_NGCCACGTCAYN_FL	Mon2	7.89272	yes
Creb3l1	taipale_cyt_meth__CREB3_NGCCACGTCAYN_FL	Arfgap3	7.75469	yes
Creb3l1	taipale_cyt_meth__CREB3_NGCCACGTCAYN_FL	Rpn1	24.1797	yes
Creb3l1	taipale_cyt_meth__CREB3_NGCCACGTCAYN_FL	Zfp687	4.86274	yes
Creb3l1	taipale_cyt_meth__CREB3_NGCCACGTCAYN_FL	Txndc11	22.1547	yes
Creb3l1	taipale_cyt_meth__CREB3_NGCCACGTCAYN_FL	Hmbox1	1.01123	yes
Creb3l1	taipale_cyt_meth__CREB3_NGCCACGTCAYN_FL	Syvn1	2.88571	yes
Creb3l1	taipale_cyt_meth__CREB3_NGCCACGTCAYN_FL	Txndc5	37.4459	yes
Creb3l1	taipale_cyt_meth__CREB3_NGCCACGTCAYN_FL	S100a10	1.36461	yes
Creb3l1	taipale_cyt_meth__CREB3_NGCCACGTCAYN_FL	Hook1	3.92825	yes
Creb3l1	taipale_cyt_meth__CREB3_NGCCACGTCAYN_FL	Angptl1	1.65768	yes
Creb3l1	taipale_cyt_meth__CREB3_NGCCACGTCAYN_FL	Fnip1	7.94971	yes
Creb3l1	taipale_cyt_meth__CREB3_NGCCACGTCAYN_FL	Gpt2	20.4999	yes
Creb3l1	taipale_cyt_meth__CREB3_NGCCACGTCAYN_FL	Zbtb8a	1.93118	yes
Creb3l1	taipale_cyt_meth__CREB3_NGCCACGTCAYN_FL	N4bp2	6.10502	yes
Creb3l1	taipale_cyt_meth__CREB3_NGCCACGTCAYN_FL	Chpf	14.0808	yes
Creb3l1	taipale_cyt_meth__CREB3_NGCCACGTCAYN_FL	Spg20	1.63052	yes
Creb3l1	taipale_cyt_meth__CREB3_NGCCACGTCAYN_FL	Erlec1	47.9667	yes
Creb3l1	taipale_cyt_meth__CREB3_NGCCACGTCAYN_FL	Pcmtd2	1.46574	yes
Creb3l1	taipale_cyt_meth__CREB3_NGCCACGTCAYN_FL	Arf1	1.01518	yes
Creb3l1	taipale_cyt_meth__CREB3_NGCCACGTCAYN_FL	Tns3	2.39787	yes
Creb3l1	taipale_cyt_meth__CREB3_NGCCACGTCAYN_FL	Cd164	2.76697	yes
Creb3l1	taipale_cyt_meth__CREB3_NGCCACGTCAYN_FL	Pld3	41.993	yes
Creb3l1	taipale_cyt_meth__CREB3_NGCCACGTCAYN_FL	Oxr1	15.4658	yes
Creb3l1	taipale_cyt_meth__CREB3_NGCCACGTCAYN_FL	Amotl1	8.80533	yes
Creb3l1	taipale_cyt_meth__CREB3_NGCCACGTCAYN_FL	Hccs	15.7652	yes
Creb3l1	taipale_cyt_meth__CREB3_NGCCACGTCAYN_FL	Coq7	5.31642	yes
Creb3l1	taipale_cyt_meth__CREB3_NGCCACGTCAYN_FL	Zfp661	2.87448	yes
Creb3l1	taipale_cyt_meth__CREB3_NGCCACGTCAYN_FL	Spop	10.33	yes
Creb3l1	taipale_cyt_meth__CREB3_NGCCACGTCAYN_FL	Fbxl3	0.959343	yes
Creb3l1	taipale_cyt_meth__CREB3_NGCCACGTCAYN_FL	Sec62	59.0364	yes
Creb3l1	taipale_cyt_meth__CREB3_NGCCACGTCAYN_FL	Sec61a1	18.8811	yes
Creb3l1	taipale_cyt_meth__CREB3_NGCCACGTCAYN_FL	Cblb	1.07409	yes
Creb3l1	taipale_cyt_meth__CREB3_NGCCACGTCAYN_FL	Lrrc59	1.2868	yes
Creb3l1	taipale_cyt_meth__CREB3_NGCCACGTCAYN_FL	Ccdc125	2.29551	yes
Creb3l1	taipale_cyt_meth__CREB3_NGCCACGTCAYN_FL	Tmem167	3.82819	yes
Creb3l1	taipale_cyt_meth__CREB3_NGCCACGTCAYN_FL	Ficd	7.97112	yes
Creb3l1	taipale_cyt_meth__CREB3_NGCCACGTCAYN_FL	Vps37c	27.6023	yes
Creb3l1	taipale_cyt_meth__CREB3_NGCCACGTCAYN_FL	Lmtk3	2.55572	yes
Creb3l1	taipale_cyt_meth__CREB3_NGCCACGTCAYN_FL	Ninj1	2.85722	yes
Creb3l1	taipale_cyt_meth__CREB3_NGCCACGTCAYN_FL	Eif4g1	2.56884	yes
Creb3l1	taipale_cyt_meth__CREB3_NGCCACGTCAYN_FL	Prickle1	7.39146	yes
Creb3l1	taipale_cyt_meth__CREB3_NGCCACGTCAYN_FL	Sdr42e1	3.34519	yes
Creb3l1	taipale_cyt_meth__CREB3_NGCCACGTCAYN_FL	Pik3r1	104.883	yes
Creb3l1	taipale_cyt_meth__CREB3_NGCCACGTCAYN_FL	Sil1	40.0912	yes
Creb3l1	taipale_cyt_meth__CREB3_NGCCACGTCAYN_FL	Rab27b	13.1156	yes
Creb3l1	taipale_cyt_meth__CREB3_NGCCACGTCAYN_FL	Galk2	10.3033	yes
Creb3l1	taipale_cyt_meth__CREB3_NGCCACGTCAYN_FL	Dhrs3	12.2812	yes
Creb3l1	taipale_cyt_meth__CREB3_NGCCACGTCAYN_FL	Arl1	7.32377	yes
Creb3l1	taipale_cyt_meth__CREB3_NGCCACGTCAYN_FL	Farsb	12.5429	yes
Creb3l1	taipale_cyt_meth__CREB3_NGCCACGTCAYN_FL	Papss2	29.7955	yes
Creb3l1	taipale_cyt_meth__CREB3_NGCCACGTCAYN_FL	Azi2	1.74906	yes
Creb3l1	taipale_cyt_meth__CREB3_NGCCACGTCAYN_FL	Tm9sf2	36.6531	yes
Creb3l1	taipale_cyt_meth__CREB3_NGCCACGTCAYN_FL	Nbas	20.6948	yes
Creb3l1	taipale_cyt_meth__CREB3_NGCCACGTCAYN_FL	Zfp750	11.395	yes
Creb3l1	taipale_cyt_meth__CREB3_NGCCACGTCAYN_FL	Sec23ip	4.72642	yes
Creb3l1	taipale_cyt_meth__CREB3_NGCCACGTCAYN_FL	Foxp2	0.87997	yes
Creb3l1	taipale_cyt_meth__CREB3_NGCCACGTCAYN_FL	Hspa13	34.5608	yes
Creb3l1	taipale_cyt_meth__CREB3_NGCCACGTCAYN_FL	Nfkbiz	1.75476	yes
Creb3l1	taipale_cyt_meth__CREB3_NGCCACGTCAYN_FL	Azin1	30.7668	yes
Creb3l1	taipale_cyt_meth__CREB3_NGCCACGTCAYN_FL	Vcp	2.50942	yes
Creb3l1	taipale_cyt_meth__CREB3_NGCCACGTCAYN_FL	Galnt6	33.3311	yes
Creb3l1	taipale_cyt_meth__CREB3_NGCCACGTCAYN_FL	Tab3	6.08282	yes
Creb3l1	taipale_cyt_meth__CREB3_NGCCACGTCAYN_FL	Eml2	1.39938	yes
Creb3l1	taipale_cyt_meth__CREB3_NGCCACGTCAYN_FL	Slc35a5	0.959267	yes
Creb3l1	taipale_cyt_meth__CREB3_NGCCACGTCAYN_FL	Pigb	3.01732	yes
Creb3l1	taipale_cyt_meth__CREB3_NGCCACGTCAYN_FL	Myo10	20.3662	yes
Creb3l1	taipale_cyt_meth__CREB3_NGCCACGTCAYN_FL	Ppp1r3b	3.75419	yes
Creb3l1	taipale_cyt_meth__CREB3_NGCCACGTCAYN_FL	Mecom	49.4121	yes
Creb3l1	taipale_cyt_meth__CREB3_NGCCACGTCAYN_FL	Lyst	5.53818	yes
Creb3l1	taipale_cyt_meth__CREB3_NGCCACGTCAYN_FL	Herpud1	18.5546	yes
Creb3l1	taipale_cyt_meth__CREB3_NGCCACGTCAYN_FL	Gin1	2.1331	yes
Creb3l1	taipale_cyt_meth__CREB3_NGCCACGTCAYN_FL	Fastk	2.98865	yes
Creb3l1	taipale_cyt_meth__CREB3_NGCCACGTCAYN_FL	Rsph3b	1.1029	yes
Creb3l1	taipale_cyt_meth__CREB3_NGCCACGTCAYN_FL	Slc26a2	1.62149	yes
Creb3l1	taipale_cyt_meth__CREB3_NGCCACGTCAYN_FL	Slc35b1	8.76413	yes
Creb3l1	taipale_cyt_meth__CREB3_NGCCACGTCAYN_FL	Tmem56	17.9366	yes
Creb3l1	taipale_cyt_meth__CREB3_NGCCACGTCAYN_FL	Sar1a	5.41073	yes
Creb3l1	taipale_cyt_meth__CREB3_NGCCACGTCAYN_FL	Insig1	23.5363	yes
Creb3l1	taipale_cyt_meth__CREB3_NGCCACGTCAYN_FL	Foxp1	7.87513	yes
Creb3l1	taipale_cyt_meth__CREB3_NGCCACGTCAYN_FL	Chchd7	2.65471	yes
Creb3l1	taipale_cyt_meth__CREB3_NGCCACGTCAYN_FL	Secisbp2l	18.004	yes
Creb3l1	taipale_cyt_meth__CREB3_NGCCACGTCAYN_FL	Sel1l3	39.6317	yes
Creb3l1	taipale_cyt_meth__CREB3_NGCCACGTCAYN_FL	Tead3	1.07918	yes
Creb3l1	taipale_cyt_meth__CREB3_NGCCACGTCAYN_FL	Hes1	1.17543	yes
Creb3l1	taipale_cyt_meth__CREB3_NGCCACGTCAYN_FL	Irf2bp2	22.8857	yes
Creb3l1	taipale_cyt_meth__CREB3_NGCCACGTCAYN_FL	Gfpt1	141.278	yes
Creb3l1	taipale_cyt_meth__CREB3_NGCCACGTCAYN_FL	Dnajc3	12.5992	yes
Creb3l1	taipale_cyt_meth__CREB3_NGCCACGTCAYN_FL	Scfd2	2.87977	yes
Creb3l1	taipale_cyt_meth__CREB3_NGCCACGTCAYN_FL	Slc35a1	21.1242	yes
Creb3l1	taipale_cyt_meth__CREB3_NGCCACGTCAYN_FL	Fahd2a	0.907801	yes
Creb3l1	taipale_cyt_meth__CREB3_NGCCACGTCAYN_FL	Rnaseh2b	2.28493	yes
Creb3l1	taipale_cyt_meth__CREB3_NGCCACGTCAYN_FL	Kcnj15	2.505	yes
Creb3l1	cisbp__M4897	Tram1	11.28	yes
Creb3l1	cisbp__M4897	Ctsa	4.06373	yes
Creb3l1	cisbp__M4897	Sec24a	12.3846	yes
Creb3l1	cisbp__M4897	Fkbp14	0.897981	yes
Creb3l1	cisbp__M4897	Slc35a5	0.959267	yes
Creb3l1	cisbp__M4897	Osbp	5.12388	yes
Creb3l1	cisbp__M4897	Tmem39a	12.9412	yes
Creb3l1	cisbp__M4897	Sec16b	32.9854	yes
Creb3l1	cisbp__M4897	Tspan13	79.1234	yes
Creb3l1	cisbp__M4897	Gmppb	4.54645	yes
Creb3l1	cisbp__M4897	Lamp1	9.97104	yes
Creb3l1	cisbp__M4897	Scfd1	5.16708	yes
Creb3l1	cisbp__M4897	Ssr4	23.5941	yes
Creb3l1	cisbp__M4897	Rcbtb1	24.0009	yes
Creb3l1	cisbp__M4897	Scyl1	7.59936	yes
Creb3l1	cisbp__M4897	Gnptg	4.01042	yes
Creb3l1	cisbp__M4897	Surf4	17.0073	yes
Creb3l1	cisbp__M4897	Dolk	2.07039	yes
Creb3l1	cisbp__M4897	Golga1	5.20465	yes
Creb3l1	cisbp__M4897	Arfip2	32.7436	yes
Creb3l1	cisbp__M4897	Tnpo2	3.24386	yes
Creb3l1	cisbp__M4897	Fnip1	7.94971	yes
Creb3l1	cisbp__M4897	Pkdcc	21.7629	yes
Creb3l1	cisbp__M4897	Ube4b	2.47546	yes
Creb3l1	cisbp__M4897	Atp2b1	7.75607	yes
Creb3l1	cisbp__M4897	Golt1b	3.30805	yes
Creb3l1	cisbp__M4897	Cthrc1	46.1807	yes
Creb3l1	cisbp__M4897	Slc35b2	1.36867	yes
Creb3l1	cisbp__M4897	Srpr	12.7834	yes
Creb3l1	cisbp__M4897	Tmem165	17.9033	yes
Creb3l1	cisbp__M4897	Sec24c	12.321	yes
Creb3l1	cisbp__M4897	2023-03-08	2.72523	yes
Creb3l1	cisbp__M4897	Sec16a	15.5737	yes
Creb3l1	cisbp__M4897	Sec24d	29.5113	yes
Creb3l1	cisbp__M4897	Zfp9	19.1616	yes
Creb3l1	cisbp__M4897	Usp9x	1.54138	yes
Creb3l1	cisbp__M4897	Stx5a	23.9286	yes
Creb3l1	cisbp__M4897	Hnrnph2	1.65294	yes
Creb3l1	cisbp__M4897	Tom1	2.24603	yes
Creb3l1	cisbp__M4897	Usp49	5.8852	yes
Creb3l1	cisbp__M4897	Mlh1	4.8603	yes
Creb3l1	cisbp__M4897	Tmem214	9.65236	yes
Creb3l1	cisbp__M4897	Zmynd12	0.918989	yes
Creb3l1	cisbp__M4897	Pdia5	40.4898	yes
Creb3l1	cisbp__M4897	Uso1	18.4085	yes
Creb3l1	cisbp__M4897	Kdelr3	3.85657	yes
Creb3l1	cisbp__M4897	Sar1a	5.41073	yes
Creb3l1	cisbp__M4897	Prrc1	40.8855	yes
Creb3l1	cisbp__M4897	Sec63	12.4407	yes
Creb3l1	cisbp__M4897	Nupl2	1.63947	yes
Creb3l1	cisbp__M4897	1700066B19Rik	34.2166	yes
Creb3l1	cisbp__M4897	Lhx5	21.8241	yes
Creb3l1	cisbp__M4897	Spop	10.33	yes
Creb3l1	cisbp__M4897	Erlec1	47.9667	yes
Creb3l1	cisbp__M4897	Gata6	2.1607	yes
Creb3l1	cisbp__M4897	Gtf2a1	1.78858	yes
Creb3l1	cisbp__M4897	Slc30a5	19.1203	yes
Creb3l1	cisbp__M4897	Ltn1	1.20984	yes
Creb3l1	cisbp__M4897	Hook1	3.92825	yes
Creb3l1	cisbp__M4897	Eif4g1	2.56884	yes
Creb3l1	cisbp__M4897	Rab2a	4.25677	yes
Creb3l1	cisbp__M4897	Dennd2d	11.8186	yes
Creb3l1	cisbp__M4897	Tmem167b	21.8764	yes
Creb3l1	cisbp__M4897	Chrm1	42.3185	yes
Creb3l1	cisbp__M4897	Brdt	6.18025	yes
Creb3l1	cisbp__M4897	Golga2	2.41294	yes
Creb3l1	cisbp__M4897	Trim39	8.21847	yes
Creb3l1	cisbp__M4897	Trp53inp2	73.4457	yes
Creb3l1	cisbp__M4897	6430548M08Rik	16.1518	yes
Creb3l1	cisbp__M4897	Arf4	20.6128	yes
Creb3l1	cisbp__M4897	Sh3gl1	0.888588	yes
Creb3l1	cisbp__M4897	Lrig3	4.72093	yes
Creb3l1	cisbp__M4897	Pld3	41.993	yes
Creb3l1	cisbp__M4897	Zzz3	0.872461	yes
Creb3l1	cisbp__M4897	Lgr5	26.0934	yes
Creb3l1	cisbp__M4897	Tmem151a	6.88968	yes
Creb3l1	cisbp__M4897	Cad	4.11643	yes
Creb3l1	cisbp__M4897	Rrbp1	17.3819	yes
Creb3l1	cisbp__M4897	Galnt3	52.2859	yes
Creb3l1	cisbp__M4897	Kcnk6	19.0781	yes
Creb3l1	cisbp__M4897	Tm9sf3	64.1012	yes
Creb3l1	cisbp__M4897	Ccdc125	2.29551	yes
Creb3l1	cisbp__M4897	Golga3	1.33109	yes
Creb3l1	cisbp__M4897	Map1lc3a	3.01325	yes
Creb3l1	cisbp__M4897	Slmap	7.16511	yes
Creb3l1	cisbp__M4897	Klf9	2.75238	yes
Creb3l1	cisbp__M4897	Slc30a7	10.3539	yes
Creb3l1	cisbp__M4897	Dnajc10	71.5993	yes
Creb3l1	cisbp__M4897	Zfhx3	1.0921	yes
Creb3l1	cisbp__M4897	Srp72	1.46408	yes
Creb3l1	cisbp__M4897	Tmem56	17.9366	yes
Creb3l1	cisbp__M4897	Mfsd1	1.08868	yes
Creb3l1	cisbp__M4897	Rnase4	40.6108	yes
Creb3l1	cisbp__M4897	Ang	3.32257	yes
Creb3l1	cisbp__M4897	Cdadc1	1.22992	yes
Creb3l1	cisbp__M4897	Azin1	30.7668	yes
Creb3l1	cisbp__M4897	Ssr3	16.4419	yes
Creb3l1	cisbp__M4897	Gabarap	1.45613	yes
Creb3l1	cisbp__M4897	Sec23ip	4.72642	yes
Creb3l1	cisbp__M4897	Kcnj15	2.505	yes
Creb3l1	cisbp__M4897	Dcaf11	0.900371	yes
Creb3l1	cisbp__M4897	Abca5	22.1558	yes
Creb3l1	cisbp__M4897	Foxn2	2.70438	yes
Creb3l1	cisbp__M4897	Slc27a1	10.6486	yes
Creb3l1	cisbp__M4897	Gfpt1	141.278	yes
Creb3l1	cisbp__M4897	Ppp1r3b	3.75419	yes
Creb3l1	cisbp__M4897	Tfg	0.905007	yes
Creb3l1	cisbp__M4897	Zfp503	14.3781	yes
Creb3l1	cisbp__M4897	Slc25a15	3.89945	yes
Creb3l1	cisbp__M4897	Gcc1	10.0189	yes
Creb3l1	cisbp__M4897	Gnas	1.45974	yes
Creb3l1	cisbp__M4897	Arfgef2	5.36866	yes
Creb3l1	cisbp__M4897	Ephb2	1.95694	yes
Creb3l1	cisbp__M4897	Tcn2	66.0487	yes
Creb3l1	cisbp__M4897	Tmed2	16.8752	yes
Creb3l1	cisbp__M4897	Enpp5	49.0408	yes
Creb3l1	cisbp__M4897	Qrich1	2.17273	yes
Creb3l1	cisbp__M4897	Mthfd2	0.941172	yes
Creb3l1	cisbp__M4897	Mlec	13.7757	yes
Creb3l1	cisbp__M4897	Bag3	2.51753	yes
Creb3l1	cisbp__M4897	Kdelr2	35.9854	yes
Creb3l1	cisbp__M4897	Laptm4a	1.62683	yes
Creb3l1	cisbp__M4897	Nbas	20.6948	yes
Creb3l1	cisbp__M4897	Nf1	0.884963	yes
Creb3l1	cisbp__M4897	Rnf144b	5.70919	yes
Creb3l1	cisbp__M4897	Ssr1	13.4441	yes
Creb3l1	cisbp__M4897	Dbp	1.16977	yes
Creb3l1	cisbp__M4897	Atp8a2	25.1571	yes
Creb3l1	cisbp__M4897	Cyth3	5.82879	yes
Creb3l1	cisbp__M4897	Galnt11	1.65733	yes
Creb3l1	cisbp__M4897	Stk24	1.83892	yes
Creb3l1	cisbp__M4897	Atp1a1	2.14693	yes
Creb3l1	cisbp__M4897	Arcn1	15.8865	yes
Creb3l1	cisbp__M4897	Fastk	2.98865	yes
Creb3l1	cisbp__M4897	Ugp2	1.71153	yes
Creb3l1	cisbp__M4897	Sox6	3.83232	yes
Creb3l1	cisbp__M4897	Camk2d	4.95837	yes
Creb3l1	cisbp__M4897	5330417C22Rik	87.1325	yes
Creb3l1	cisbp__M4897	Vps16	1.52119	yes
Creb3l1	cisbp__M4897	Gin1	2.1331	yes
Creb3l1	cisbp__M4897	Golga5	18.5866	yes
Creb3l1	cisbp__M4897	Snx16	7.5863	yes
Creb3l1	cisbp__M4897	Ccnd2	9.01176	yes
Creb3l1	cisbp__M4897	Tmc6	3.86516	yes
Creb3l1	cisbp__M4897	Kcne3	15.9204	yes
Creb3l1	cisbp__M4897	Mapre2	5.3299	yes
Creb3l1	cisbp__M4897	Sdf4	52.4899	yes
Creb3l1	cisbp__M4897	Elovl5	1.01241	yes
Creb3l1	cisbp__M4897	N4bp2	6.10502	yes
Creb3l1	cisbp__M4897	Rrnad1	2.68367	yes
Creb3l1	cisbp__M4897	Eif2ak3	2.39652	yes
Creb3l1	cisbp__M4897	Gata5	18.1122	yes
Creb3l1	cisbp__M4897	Tada1	4.13405	yes
Creb3l1	cisbp__M4897	Tram2	1.92153	yes
Creb3l1	cisbp__M4897	Aqp5	73.6176	yes
Creb3l1	cisbp__M4897	Vasn	6.34203	yes
Creb3l1	cisbp__M4897	Mogs	9.87588	yes
Creb3l1	cisbp__M4897	Arsa	6.00045	yes
Creb3l1	cisbp__M4897	Slc39a13	4.433	yes
Creb3l1	cisbp__M4897	Rab31	1.21431	yes
Creb3l1	cisbp__M4897	Tug1	4.06363	yes
Creb3l1	cisbp__M4897	Pias3	1.88854	yes
Creb3l1	cisbp__M4897	St14	1.4556	yes
Creb3l1	cisbp__M4897	Chpf	14.0808	yes
Creb3l1	cisbp__M4897	Fahd2a	0.907801	yes
Creb3l1	cisbp__M4897	Osbpl6	8.82986	yes
Creb3l1	cisbp__M4897	Tab3	6.08282	yes
Creb3l1	cisbp__M4897	Clint1	1.68969	yes
Creb3l1	cisbp__M4897	Ufsp2	6.76509	yes
Creb3l1	cisbp__M4897	Cd164	2.76697	yes
Creb3l1	cisbp__M4897	Prickle1	7.39146	yes
Creb3l1	cisbp__M4897	Ubqln1	2.44885	yes
Creb3l1	cisbp__M4897	Arf1	1.01518	yes
Creb3l1	cisbp__M4897	Copz1	10.1559	yes
Creb3l1	cisbp__M4897	Cyb5d2	2.77448	yes
Creb3l1	cisbp__M4897	Uap1	37.2093	yes
Creb3l1	cisbp__M4897	Creb3l2	5.70064	yes
Creb3l1	cisbp__M4897	Ppargc1a	16.3276	yes
Creb3l1	cisbp__M4897	Fam129b	5.72294	yes
Creb3l1	cisbp__M4897	Mospd3	1.28904	yes
Creb3l1	cisbp__M4897	Slc25a23	12.3138	yes
Creb3l1	cisbp__M4897	Cited2	2.52479	yes
Creb3l1	cisbp__M4897	Entpd5	4.21962	yes
Creb3l1	cisbp__M4897	Cope	8.53068	yes
Creb3l1	cisbp__M4897	Galnt6	33.3311	yes
Creb3l1	cisbp__M4897	Zfpl1	2.0689	yes
Creb3l1	cisbp__M4897	Vldlr	6.83912	yes
Creb3l1	cisbp__M4897	Osbpl2	4.3345	yes
Creb3l1	cisbp__M4897	Krtcap2	2.16433	yes
Creb3l1	cisbp__M4897	Dhdds	3.14407	yes
Creb3l1	cisbp__M4897	Agtrap	3.64626	yes
Creb3l1	cisbp__M4897	Golph3	18.9895	yes
Creb3l1	cisbp__M4897	Fhl1	7.49911	yes
Creb3l1	cisbp__M4897	Ganab	20.3155	yes
Creb3l1	cisbp__M4897	Nr4a2	27.8972	yes
Creb3l1	cisbp__M4897	Manf	7.32627	yes
Creb3l1	cisbp__M4897	Dpy19l3	0.88686	yes
Creb3l1	cisbp__M4897	Fam20b	41.9601	yes
Creb3l1	cisbp__M4897	Syde2	1.03339	yes
Creb3l1	cisbp__M4897	Lrrc59	1.2868	yes
Creb3l1	cisbp__M4897	Sertad2	3.20797	yes
Creb3l1	cisbp__M4897	Mfsd5	2.54759	yes
Creb3l1	cisbp__M4897	Aars	1.47193	yes
Creb3l1	cisbp__M4897	Adamts10	1.20209	yes
Creb3l1	cisbp__M4897	Pepd	2.32317	yes
Creb3l1	cisbp__M4897	Plekha7	1.27369	yes
Creb3l1	cisbp__M4897	Dym	8.12281	yes
Creb3l1	cisbp__M4897	Tbc1d15	1.37133	yes
Creb3l1	cisbp__M4897	Sec61b	8.4841	yes
Creb3l1	cisbp__M4897	Slc35b4	1.18103	yes
Creb3l1	cisbp__M4897	Slc38a10	10.5448	yes
Creb3l1	cisbp__M4897	Itch	1.60184	yes
Creb3l1	cisbp__M4897	Soat1	92.6522	yes
Creb3l1	cisbp__M4897	Zbtb7b	1.42834	yes
Creb3l1	cisbp__M4897	Txndc12	5.57198	yes
Creb3l1	cisbp__M4897	Ggt1	1.51699	yes
Creb3l1	cisbp__M4897	Enc1	22.5773	yes
Creb3l1	cisbp__M4897	Armcx3	6.02537	yes
Creb3l1	cisbp__M4897	Traf3ip2	2.83589	yes
Creb3l1	cisbp__M4897	Pigb	3.01732	yes
Creb3l1	cisbp__M4897	Rab27a	4.08027	yes
Creb3l1	cisbp__M4897	Plekhm1	0.95458	yes
Creb3l1	cisbp__M4897	Bcl11b	4.76942	yes
Creb3l1	cisbp__M4897	Rpn1	24.1797	yes
Creb3l1	cisbp__M4897	Sphk2	0.995656	yes
Creb3l1	cisbp__M4897	Scamp1	24.5221	yes
Creb3l1	cisbp__M4897	Pdhx	0.976509	yes
Creb3l1	cisbp__M4897	Tom1l1	4.7461	yes
Creb3l1	cisbp__M4897	Hyou1	6.91859	yes
Creb3l1	cisbp__M4897	Wipi1	51.2562	yes
Creb3l1	cisbp__M4897	Zbtb37	9.82026	yes
Creb3l1	cisbp__M4897	Syvn1	2.88571	yes
Creb3l1	cisbp__M4897	Sdr42e1	3.34519	yes
Creb3l1	cisbp__M4897	Tspan7	1.22151	yes
Creb3l1	cisbp__M4897	Myrip	1.11678	yes
Creb3l1	cisbp__M4897	Sumf1	8.80142	yes
Creb3l1	cisbp__M4897	Nr4a1	1.13372	yes
Creb3l1	cisbp__M4897	Anxa2	1.00258	yes
Creb3l1	cisbp__M4897	Cldn3	2.3228	yes
Creb3l1	cisbp__M4897	Pdpr	3.63805	yes
Creb3l1	cisbp__M4897	Sema4g	1.0198	yes
Creb3l1	cisbp__M4897	Cyb561	1.30296	yes
Creb3l1	cisbp__M4897	Anapc13	1.12754	yes
Creb3l1	cisbp__M4897	Stt3a	26.1039	yes
Creb3l1	cisbp__M4897	Id2	6.20137	yes
Creb3l1	cisbp__M4897	Hexdc	1.28816	yes
Creb3l1	cisbp__M4897	Pik3r1	104.883	yes
Creb3l1	cisbp__M4897	Synrg	0.915123	yes
Creb3l1	cisbp__M4897	Serf2	2.46554	yes
Creb3l1	cisbp__M4897	Zhx3	1.42432	yes
Creb3l1	cisbp__M4897	Vps37c	27.6023	yes
Creb3l1	cisbp__M4897	Lmtk3	2.55572	yes
Creb3l1	cisbp__M4897	Gmppa	14.8256	yes
Creb3l1	cisbp__M4897	Bcas1	18.7398	yes
Creb3l1	cisbp__M4897	Acy1	8.58961	yes
Creb3l1	cisbp__M4897	Uba1	1.0572	yes
Creb3l1	cisbp__M4897	Shroom1	8.99962	yes
Creb3l1	cisbp__M4897	Galnt5	34.7502	yes
Creb3l1	cisbp__M4897	Slc25a1	8.36801	yes
Creb3l1	cisbp__M4897	Crybg3	11.6299	yes
Creb3l1	cisbp__M4897	Khk	8.33788	yes
Creb3l1	cisbp__M4897	Slc26a2	1.62149	yes
Creb3l1	cisbp__M4897	Slc35a1	21.1242	yes
Creb3l1	cisbp__M4897	Zbtb8a	1.93118	yes
Creb3l1	cisbp__M4897	Tulp4	3.48268	yes
Creb3l1	cisbp__M4897	Bhlhe40	1.00207	yes
Creb3l1	cisbp__M4897	Txndc5	37.4459	yes
Creb3l1	cisbp__M4897	Zbtb7a	1.56264	yes
Creb3l1	cisbp__M4897	Tmtc2	12.18	yes
Creb3l1	cisbp__M4897	Rexo2	2.44121	yes
Creb3l1	cisbp__M4897	Phc3	2.46629	yes
Creb3l1	cisbp__M4897	Hpcal1	6.51936	yes
Creb3l1	cisbp__M4897	Rasef	17.2219	yes
Creb3l1	cisbp__M4897	Ficd	7.97112	yes
Creb3l1	cisbp__M4897	Nkd1	2.30246	yes
Creb3l1	cisbp__M4897	Irf6	5.47593	yes
Creb3l1	cisbp__M4897	Arfgap3	7.75469	yes
Creb3l1	cisbp__M4897	B3gat3	2.80394	yes
Creb3l1	cisbp__M4897	Pde4dip	1.87974	yes
Creb3l1	cisbp__M4897	Dennd3	3.51869	yes
Creb3l1	cisbp__M4897	G6pc3	3.51298	yes
Creb3l1	cisbp__M4897	Cadm1	1.98449	yes
Creb3l1	cisbp__M4897	Prdx4	5.73141	yes
Creb3l1	cisbp__M4897	Lpar1	19.7355	yes
Creb3l1	cisbp__M4897	Pcmtd2	1.46574	yes
Creb3l1	cisbp__M4897	Mia3	84.3348	yes
Creb3l1	cisbp__M4897	Zfp661	2.87448	yes
Creb3l1	cisbp__M4897	Tnfrsf19	1.59836	yes
Creb3l1	cisbp__M4897	Atf2	0.945385	yes
Creb3l1	cisbp__M4897	Ergic1	69.0117	yes
Creb3l1	cisbp__M4897	Usp53	12.1151	yes
Creb3l1	cisbp__M4897	Tmed3	109.608	yes
Creb3l1	cisbp__M4897	Vps8	11.663	yes
Creb3l1	cisbp__M4897	Galk2	10.3033	yes
Creb3l1	cisbp__M4897	Srp9	11.6228	yes
Creb3l1	cisbp__M4897	Pgm3	29.2986	yes
Creb3l1	cisbp__M4897	Tmed6	9.10988	yes
Creb3l1	cisbp__M4897	Ormdl3	2.09321	yes
Creb3l1	cisbp__M4897	Tnfrsf21	8.71919	yes
Creb3l1	cisbp__M4897	Stk17b	0.931367	yes
Creb3l1	cisbp__M4897	Vamp7	1.79103	yes
Creb3l1	cisbp__M4897	Alcam	1.64181	yes
Creb3l1	cisbp__M4897	BC052040	3.26209	yes
Creb3l1	cisbp__M4897	Tbc1d23	3.9359	yes
Creb3l1	cisbp__M4897	Igf1r	18.7358	yes
Creb3l1	cisbp__M4897	Trim24	67.0149	yes
Creb3l1	cisbp__M4897	B3gnt3	4.24388	yes
Creb3l1	cisbp__M4897	Shank2	2.47981	yes
Creb3l1	cisbp__M4897	Slc39a14	7.10252	yes
Creb3l1	cisbp__M4897	Neat1	9.0362	yes
Creb3l1	cisbp__M4897	Clcn3	15.368	yes
Creb3l1	cisbp__M4897	Dnajb12	1.77164	yes
Creb3l1	cisbp__M4897	Celsr2	2.64056	yes
Creb3l1	cisbp__M4897	Gpcpd1	3.12749	yes
Creb3l1	cisbp__M4897	Cxxc4	18.0461	yes
Creb3l1	cisbp__M4897	Herc1	1.00341	yes
Creb3l1	cisbp__M4897	Gaa	35.1949	yes
Creb3l1	cisbp__M4897	Irf2bp2	22.8857	yes
Creb3l1	cisbp__M4897	Sytl1	21.0138	yes
Creb3l1	cisbp__M4897	Pi4ka	1.21637	yes
Creb3l1	cisbp__M4897	Dusp23	24.1762	yes
Creb3l1	cisbp__M4897	Sec11c	6.91038	yes
Creb3l1	cisbp__M4897	Slc39a11	57.8569	yes
Creb3l1	cisbp__M4897	Chpf2	13.9618	yes
Creb3l1	cisbp__M4897	Sel1l3	39.6317	yes
Creb3l1	cisbp__M4897	Reep3	3.16516	yes
Creb3l1	cisbp__M4897	Slc17a9	23.2925	yes
Creb3l1	cisbp__M4897	Ppt1	24.0801	yes
Creb3l1	cisbp__M4897	Rpn2	54.7769	yes
Creb3l1	cisbp__M4897	Ap3m1	11.3194	yes
Creb3l1	cisbp__M4897	Ap1g1	7.0009	yes
Creb3l1	cisbp__M4897	Foxp1	7.87513	yes
Creb3l1	cisbp__M4897	0610040J01Rik	3.06301	yes
Creb3l1	cisbp__M4897	Gata4	1.22552	yes
Creb3l1	cisbp__M4897	Hps3	3.23722	yes
Creb3l1	cisbp__M4897	Fam114a1	47.2254	yes
Creb3l1	cisbp__M4897	Foxn3	1.3379	yes
Creb3l1	cisbp__M4897	Srgap3	9.7323	yes
Creb3l1	cisbp__M4897	Coq7	5.31642	yes
Creb3l1	cisbp__M4897	Iqgap2	21.5963	yes
Creb3l1	cisbp__M4897	Ppp1r13b	11.9541	yes
Creb3l1	cisbp__M4897	Tmf1	12.5796	yes
Creb3l1	cisbp__M4897	Lta4h	4.15456	yes
Creb3l1	cisbp__M4897	Ogdh	2.20536	yes
Creb3l1	cisbp__M4897	Spdef	62.7893	yes
Creb3l1	cisbp__M4897	Tceal8	5.97903	yes
Creb3l1	cisbp__M4897	Rassf10	14.3792	yes
Creb3l1	cisbp__M4897	C1galt1	31.6043	yes
Creb3l1	cisbp__M4897	Akap11	28.1367	yes
Creb3l1	cisbp__M4897	Sgsm3	29.5095	yes
Creb3l1	cisbp__M4897	Slc33a1	22.4732	yes
Creb3l1	cisbp__M4897	Myadm	2.50907	yes
Creb3l1	cisbp__M4897	Dctn5	1.59176	yes
Creb3l1	cisbp__M4897	Foxo1	4.02779	yes
Creb3l1	cisbp__M4897	Pdp2	2.209	yes
Creb3l1	cisbp__M4897	Dcun1d4	1.48609	yes
Creb3l1	cisbp__M4897	Ift46	3.53642	yes
Creb3l1	cisbp__M4897	S100a11	1.64194	yes
Creb3l1	cisbp__M4897	Maged1	42.3383	yes
Creb3l1	cisbp__M4897	Atp6v1h	1.1173	yes
Creb3l1	cisbp__M4897	Rnf24	16.3349	yes
Creb3l1	cisbp__M4897	Taf4b	1.25371	yes
Creb3l1	cisbp__M4897	Rhobtb1	4.35932	yes
Creb3l1	cisbp__M4897	Yes1	13.113	yes
Creb3l1	cisbp__M4897	Slc16a7	55.7861	yes
Creb3l1	cisbp__M4897	Fam184a	1.08386	yes
Creb3l1	cisbp__M4897	Lig3	6.51458	yes
Creb3l1	cisbp__M4897	Nr0b2	0.928355	yes
Creb3l1	cisbp__M4897	Slc1a2	21.8506	yes
Creb3l1	cisbp__M4897	Entpd6	4.89267	yes
Creb3l1	cisbp__M4897	C1qtnf6	3.10346	yes
Creb3l1	cisbp__M4897	Slc12a8	46.4792	yes
Creb3l1	cisbp__M4897	Rhbdd1	4.99754	yes
Creb3l1	cisbp__M4897	Esrp1	2.02663	yes
Creb3l1	cisbp__M4897	Lysmd3	8.22749	yes
Creb3l1	cisbp__M4897	Hmbox1	1.01123	yes
Creb3l1	cisbp__M4897	Mlxip	1.48744	yes
Creb3l1	cisbp__M4897	Aifm2	3.11523	yes
Creb3l1	cisbp__M4897	Thbs1	2.3264	yes
Creb3l1	cisbp__M4897	Ero1l	1.0355	yes
Creb3l1	cisbp__M4897	Plin3	10.2224	yes
Creb3l1	cisbp__M4897	Med13l	10.0501	yes
Creb3l1	cisbp__M4897	Cltc	2.1846	yes
Creb3l1	cisbp__M4897	Pgrmc1	0.873313	yes
Creb3l1	cisbp__M4897	Cmas	4.64935	yes
Creb3l1	cisbp__M4897	Vcp	2.50942	yes
Creb3l1	cisbp__M4897	Pcx	17.6337	yes
Creb3l1	cisbp__M4897	Gbf1	3.14419	yes
Creb3l1	cisbp__M4897	Tmem117	3.47714	yes
Creb3l1	cisbp__M4897	Dcaf13	1.82275	yes
Creb3l1	cisbp__M4897	Rassf4	1.78898	yes
Creb3l1	cisbp__M4897	Glrp1	1.31231	yes
Creb3l1	cisbp__M4897	Uqcrb	2.43426	yes
Creb3l1	cisbp__M4897	Tmbim6	13.0762	yes
Creb3l1	cisbp__M4897	Fbxl3	0.959343	yes
Creb3l1	cisbp__M4897	Kcnj13	8.07595	yes
Creb3l1	cisbp__M4897	Eml1	2.28331	yes
Creb3l1	cisbp__M4897	Ephb3	28.5445	yes
Creb3l1	cisbp__M4897	Spg20	1.63052	yes
Creb3l1	cisbp__M4897	S100a10	1.36461	yes
Creb3l1	cisbp__M4897	Creb3l1	1	yes
Creb3l1	cisbp__M4897	Fam53b	1.64529	yes
Creb3l1	cisbp__M4897	Slc10a3	8.47304	yes
Creb3l1	cisbp__M4897	Papss2	29.7955	yes
Creb3l1	cisbp__M4897	Sfxn2	1.09129	yes
Creb3l1	cisbp__M4897	Pdha1	7.38165	yes
Creb3l1	cisbp__M4897	Sdc3	2.79768	yes
Creb3l1	cisbp__M4897	Sema4a	2.51896	yes
Creb3l1	cisbp__M4897	Slc39a1	7.33984	yes
Creb3l1	cisbp__M4897	Lrrc3	1.14149	yes
Creb3l1	cisbp__M4897	Itpr2	3.07936	yes
Creb3l1	cisbp__M4897	Abca3	2.10275	yes
Creb3l1	cisbp__M4897	Fnip2	3.34046	yes
Creb3l1	cisbp__M4897	Plag1	1.84593	yes
Creb3l1	cisbp__M4897	Mon1a	16.6774	yes
Creb3l1	cisbp__M4897	Ythdc2	1.01973	yes
Creb3l1	cisbp__M4897	Insig1	23.5363	yes
Creb3l1	cisbp__M4897	Gramd1c	1.41362	yes
Creb3l1	cisbp__M4897	Cyb5b	1.54785	yes
Creb3l1	cisbp__M4897	Prom1	37.3298	yes
Creb3l1	cisbp__M4897	Gpx8	4.57507	yes
Creb3l1	cisbp__M4897	Tpd52	16.7398	yes
Creb3l1	cisbp__M4897	Fasn	8.4557	yes
Creb3l1	cisbp__M4897	Gnpnat1	3.01254	yes
Creb3l1	cisbp__M4897	Mon2	7.89272	yes
Creb3l1	cisbp__M4897	Yipf2	32.9738	yes
Creb3l1	cisbp__M4897	Cblb	1.07409	yes
Creb3l1	cisbp__M4897	Fbxo7	0.967888	yes
Creb3l1	cisbp__M4897	Azi2	1.74906	yes
Creb3l1	cisbp__M4897	Pcsk5	1.14259	yes
Creb3l1	cisbp__M4897	Slc44a4	11.9352	yes
Creb3l1	cisbp__M4897	Ankrd28	1.79685	yes
Creb3l1	cisbp__M4897	Ninj1	2.85722	yes
Creb3l1	cisbp__M4897	Dhrs3	12.2812	yes
Creb3l1	cisbp__M4897	Eml2	1.39938	yes
Creb3l1	cisbp__M4897	Six5	3.88688	yes
Creb3l1	cisbp__M4897	Frmd4b	4.86341	yes
Creb3l1	cisbp__M4897	Stx19	6.7411	yes
Creb3l1	cisbp__M4897	Enpp4	2.40317	yes
Creb3l1	cisbp__M4897	Nfix	2.86267	yes
Creb3l1	cisbp__M4897	Foxp2	0.87997	yes
Creb3l1	cisbp__M4897	Rtel1	4.5356	yes
Creb3l1	cisbp__M4897	2510039O18Rik	1.17501	yes
Creb3l1	cisbp__M4897	Atp13a3	4.92732	yes
Creb3l1	cisbp__M4897	Plod1	8.01322	yes
Creb3l1	cisbp__M4897	Col18a1	16.8954	yes
Creb3l1	cisbp__M4897	Uba5	1.06167	yes
Creb3l1	cisbp__M4897	Pdcd4	20.2125	yes
Creb3l1	cisbp__M4897	Sema3b	13.0423	yes
Creb3l1	cisbp__M4897	Ift20	4.77453	yes
Creb3l1	cisbp__M4897	Nr1d2	5.25958	yes
Creb3l1	cisbp__M4897	Rab27b	13.1156	yes
Creb3l1	cisbp__M4897	Hexa	47.7545	yes
Creb3l1	cisbp__M4897	Cnot6	1.56837	yes
Creb3l1	cisbp__M4897	Cdk7	1.54047	yes
Creb3l1	cisbp__M4897	Slc25a40	14.3098	yes
Creb3l1	cisbp__M4897	Edem3	1.90994	yes
Creb3l1	cisbp__M4897	Ttc30b	1.783	yes
Creb3l1	cisbp__M4897	Shank1	7.56042	yes
Creb3l1	cisbp__M4897	Limd1	1.15575	yes
Creb3l1	cisbp__M4897	Gramd1b	2.98367	yes
Creb3l1	cisbp__M4897	Trim2	23.8531	yes
Creb3l1	cisbp__M4897	Herpud2	3.44035	yes
Creb3l1	cisbp__M4897	Chchd7	2.65471	yes
Creb3l1	cisbp__M4897	Zdhhc5	3.68379	yes
Creb3l1	cisbp__M4897	Creb3l4	62.3978	yes
Creb3l1	cisbp__M4897	Scarb2	9.58982	yes
Creb3l1	cisbp__M4897	Zbtb48	1.93098	yes
Creb3l1	cisbp__M4897	Unc50	14.6011	yes
Creb3l1	cisbp__M4897	Rbp1	10.541	yes
Creb3l1	cisbp__M4897	Mmgt1	5.04839	yes
Creb3l1	cisbp__M4897	Pigr	14.909	yes
Creb3l1	cisbp__M4897	Lman1	41.4574	yes
Creb3l1	cisbp__M4897	Ube2z	1.52974	yes
Creb3l1	cisbp__M4897	Atf6	6.02323	yes
Creb3l1	cisbp__M4897	Nbn	1.50623	yes
Creb3l1	cisbp__M4897	Sybu	1.20793	yes
Creb3l1	cisbp__M4897	Vps54	6.30124	yes
Creb3l1	cisbp__M4897	Ostc	19.1114	yes
Creb3l1	cisbp__M4897	Foxj3	0.936391	yes
Creb3l1	cisbp__M4897	Galnt7	87.4974	yes
Creb3l1	cisbp__M4897	Itih2	39.7016	yes
Creb3l1	cisbp__M4897	Rufy1	2.75321	yes
Creb3l1	cisbp__M4897	Plbd2	1.80945	yes
Creb3l1	cisbp__M4897	Arfgap1	5.00762	yes
Creb3l1	cisbp__M4897	Gns	23.233	yes
Creb3l1	cisbp__M4897	Car8	1.08291	yes
Creb3l1	cisbp__M4897	Mcfd2	2.21128	yes
Creb3l1	cisbp__M4897	Mecom	49.4121	yes
Creb3l1	cisbp__M4897	Cog6	16.8489	yes
Creb3l1	cisbp__M4897	Igfbp4	2.47387	yes
Creb3l1	cisbp__M4897	Notum	15.167	yes
Creb3l1	cisbp__M4897	Amotl1	8.80533	yes
Creb3l1	cisbp__M4897	Mrps18a	0.997992	yes
Creb3l1	cisbp__M4897	Nod1	1.28473	yes
Creb3l1	cisbp__M4897	Ubac2	1.75695	yes
Creb3l1	cisbp__M4897	Abtb2	3.77414	yes
Creb3l1	cisbp__M4897	Pirt	1.85436	yes
Creb3l1	cisbp__M4897	Tmc7	14.6384	yes
Creb3l1	cisbp__M4897	Ubl3	1.47676	yes
Creb3l1	cisbp__M4897	Anxa1	1.17974	yes
Creb3l1	cisbp__M4897	Scamp5	1.69553	yes
Creb3l1	cisbp__M4897	Ttc17	2.65879	yes
Creb3l1	cisbp__M4897	Abcg4	1.042	yes
Creb3l1	cisbp__M4897	Cnpy2	9.17396	yes
Creb3l1	cisbp__M4897	Sgk3	1.31105	yes
Creb3l1	cisbp__M4897	Ppm1k	1.42157	yes
Creb3l1	cisbp__M4897	Clptm1l	8.89647	yes
Creb3l1	cisbp__M4897	Slc41a2	31.929	yes
Creb3l1	cisbp__M4897	Plekhh1	2.04389	yes
Creb3l1	cisbp__M4897	Rab35	1.21853	yes
Creb3l1	cisbp__M4897	Kitl	13.2837	yes
Creb3l1	cisbp__M4897	Cd63	28.2206	yes
Creb3l1	cisbp__M4897	Slc25a47	6.46277	yes
Creb3l1	cisbp__M4897	Proc	2.04198	yes
Creb3l1	cisbp__M4897	Stk39	5.12517	yes
Creb3l1	cisbp__M4897	Spred2	4.26208	yes
Creb3l1	cisbp__M4897	Herpud1	18.5546	yes
Creb3l1	cisbp__M4897	Rec8	1.84946	yes
Creb3l1	cisbp__M4897	Ythdf1	1.35512	yes
Creb3l1	cisbp__M4897	Thnsl2	1.81608	yes
Creb3l1	cisbp__M4897	Rapgef3	18.8297	yes
Creb3l1	cisbp__M4897	Crk	1.32197	yes
Creb3l1	cisbp__M4897	Abhd13	5.04795	yes
Creb3l1	cisbp__M4897	Pank1	2.44924	yes
Creb3l1	cisbp__M4897	Car2	60.6736	yes
Creb3l1	cisbp__M4897	Tob1	2.25676	yes
Creb3l1	cisbp__M4897	Akt1	2.19557	yes
Creb3l1	cisbp__M4897	Tspan12	2.91489	yes
Creb3l1	cisbp__M4897	Prss23	25.6714	yes
Creb3l1	cisbp__M4897	BC005537	2.038	yes
Creb3l1	cisbp__M4897	Rin2	0.925088	yes
Creb3l1	cisbp__M4897	Flcn	4.96312	yes
Creb3l1	cisbp__M4897	Gdi2	3.14392	yes
Creb3l1	cisbp__M4897	Hccs	15.7652	yes
Creb3l1	cisbp__M4897	Mapk9	2.51	yes
Creb3l1	cisbp__M4897	Sipa1l1	1.05033	yes
Creb3l1	cisbp__M4897	Mme	1.57047	yes
Creb3l1	cisbp__M4897	Chid1	24.1566	yes
Creb3l1	cisbp__M4897	Yipf5	4.19725	yes
Creb3l1	cisbp__M4897	Oxr1	15.4658	yes
Creb3l1	cisbp__M4897	Magt1	32.4222	yes
Creb3l1	cisbp__M4897	Yif1a	9.40292	yes
Creb3l1	cisbp__M4897	Lgmn	24.9788	yes
Creb3l1	cisbp__M4897	Itih5	2.05691	yes
Creb3l1	cisbp__M4897	P4hb	21.3423	yes
Creb3l1	cisbp__M4897	Nod2	1.10247	yes
Creb3l1	cisbp__M4897	Slc35e1	7.19808	yes
Creb3l1	cisbp__M4897	Lrrc51	1.03323	yes
Creb3l1	cisbp__M4897	Mrpl16	31.6466	yes
Creb3l1	cisbp__M4897	Sptlc1	1.57868	yes
Creb3l1	cisbp__M4897	Mbnl3	8.22015	yes
Creb3l1	cisbp__M4897	Fads2	1.71748	yes
Creb3l1	cisbp__M4897	Slc50a1	30.8584	yes
Creb3l1	cisbp__M4897	Slc11a2	5.04555	yes
Creb3l1	cisbp__M4897	Tmed5	1.98417	yes
Creb3l1	cisbp__M4897	Tcea3	56.1721	yes
Creb3l1	cisbp__M4897	Slc31a1	4.8404	yes
Creb3l1	cisbp__M4897	Klf15	6.6121	yes
Creb3l1	cisbp__M4897	Selenbp1	2.49687	yes
Creb3l1	cisbp__M4897	Cln6	4.86374	yes
Creb3l1	cisbp__M4897	Sirpa	2.67336	yes
Creb3l1	cisbp__M4897	A330023F24Rik	8.47341	yes
Creb3l1	cisbp__M4897	Dact2	2.29993	yes
Creb3l1	cisbp__M4897	Tnks1bp1	1.6705	yes
Creb3l1	cisbp__M4897	Ffar2	7.57591	yes
Creb3l1	cisbp__M4897	Pecr	1.98484	yes
Creb3l1	cisbp__M4897	Ndrg2	7.3118	yes
Creb3l1	cisbp__M4897	Msl2	3.28782	yes
Creb3l1	cisbp__M4897	Acvr1b	1.71777	yes
Creb3l1	cisbp__M4897	Gm3604	3.04672	yes
Creb3l1	cisbp__M4897	Krt19	1.84819	yes
Creb3l1	cisbp__M4897	Far1	19.0883	yes
Creb3l1	cisbp__M4897	Cant1	34.1366	yes
Creb3l1	cisbp__M4897	Ccdc141	1.55283	yes
Creb3l1	cisbp__M4897	G2e3	1.75768	yes
Creb3l1	cisbp__M4897	Chrm3	15.2619	yes
Creb3l1	cisbp__M4897	Bag1	1.00057	yes
Creb3l1	cisbp__M4897	Btbd3	17.4274	yes
Creb3l1	cisbp__M4897	Tmem28	4.02371	yes
Creb3l1	cisbp__M4897	Pcca	2.05338	yes
Creb3l1	cisbp__M4897	Slc19a2	14.1686	yes
Creb3l1	cisbp__M4897	Trim32	0.96415	yes
Creb3l1	cisbp__M4897	Dyrk2	2.00396	yes
Creb3l1	cisbp__M4897	Nos1ap	1.26951	yes
Creb3l1	cisbp__M4897	Nr3c2	3.03879	yes
Creb3l1	cisbp__M4897	Sgsm1	6.62933	yes
Creb3l1	cisbp__M4897	Erlin2	3.07305	yes
Creb3l1	cisbp__M4897	Abcb8	1.15987	yes
Creb3l1	cisbp__M4897	C1galt1c1	19.6715	yes
Creb3l1	cisbp__M4897	Asb16	2.73542	yes
Creb3l1	cisbp__M4897	Gpc3	1.28437	yes
Creb3l1	cisbp__M4897	Spred1	1.48271	yes
Creb3l1	cisbp__M4897	Wwp1	37.9488	yes
Creb3l1	cisbp__M4897	Hexb	9.27336	yes
Creb3l1	cisbp__M4897	Rpl36al	1.62819	yes
Creb3l1	cisbp__M4897	Ddx6	2.93897	yes
Creb3l1	cisbp__M4897	Atad1	0.969005	yes
Creb3l1	cisbp__M4897	Itm2b	13.142	yes
Creb3l1	cisbp__M4897	Srprb	1.16676	yes
Creb3l1	cisbp__M4897	Sgms1	6.34486	yes
Creb3l1	cisbp__M4897	St7	1.98808	yes
Creb3l1	cisbp__M4897	Ranbp2	1.24871	yes
Creb3l1	cisbp__M4897	Scmh1	1.59468	yes
Creb3l1	cisbp__M4897	St5	2.50771	yes
Creb3l1	cisbp__M4897	Derl1	2.72892	yes
Creb3l1	cisbp__M4897	Tarbp1	0.890534	yes
Creb3l1	cisbp__M4897	Tmem30a	8.22612	yes
Creb3l1	cisbp__M4897	Zfp398	2.09666	yes
Creb3l1	cisbp__M4897	Cdk5rap3	27.1562	yes
Creb3l1	cisbp__M4897	Dnaja4	1.19175	yes
Creb3l1	cisbp__M4897	Atp8b1	45.6164	yes
Creb3l1	cisbp__M4897	Naglu	27.1849	yes
Creb3l1	cisbp__M4897	Scfd2	2.87977	yes
Creb3l1	cisbp__M4897	Ing2	4.54404	yes
Creb3l1	cisbp__M4897	Tor1b	3.48145	yes
Creb3l1	cisbp__M4897	Bmp8a	2.75743	yes
Creb3l1	cisbp__M4897	Paqr4	19.4433	yes
Creb3l1	cisbp__M4897	Mocs1	7.53573	yes
Creb3l1	cisbp__M4897	Ampd3	2.02179	yes
Creb3l1	cisbp__M5997	Sec24a	12.3846	yes
Creb3l1	cisbp__M5997	Sec24d	29.5113	yes
Creb3l1	cisbp__M5997	Plag1	1.84593	yes
Creb3l1	cisbp__M5997	Cad	4.11643	yes
Creb3l1	cisbp__M5997	Sox6	3.83232	yes
Creb3l1	cisbp__M5997	Arfgap3	7.75469	yes
Creb3l1	cisbp__M5997	Lrig3	4.72093	yes
Creb3l1	cisbp__M5997	Arfip2	32.7436	yes
Creb3l1	cisbp__M5997	Dym	8.12281	yes
Creb3l1	cisbp__M5997	Ssr3	16.4419	yes
Creb3l1	cisbp__M5997	Rnf144b	5.70919	yes
Creb3l1	cisbp__M5997	Foxn2	2.70438	yes
Creb3l1	cisbp__M5997	Yipf5	4.19725	yes
Creb3l1	cisbp__M5997	Slc10a7	18.1101	yes
Creb3l1	cisbp__M5997	Osbp	5.12388	yes
Creb3l1	cisbp__M5997	Nr0b2	0.928355	yes
Creb3l1	cisbp__M5997	Bhlhe40	1.00207	yes
Creb3l1	cisbp__M5997	Rrbp1	17.3819	yes
Creb3l1	cisbp__M5997	Fnip1	7.94971	yes
Creb3l1	cisbp__M5997	Zzz3	0.872461	yes
Creb3l1	cisbp__M5997	Tram1	11.28	yes
Creb3l1	cisbp__M5997	Mthfd2	0.941172	yes
Creb3l1	cisbp__M5997	Zfp503	14.3781	yes
Creb3l1	cisbp__M5997	Rab2a	4.25677	yes
Creb3l1	cisbp__M5997	Galnt3	52.2859	yes
Creb3l1	cisbp__M5997	N4bp2	6.10502	yes
Creb3l1	cisbp__M5997	6430548M08Rik	16.1518	yes
Creb3l1	cisbp__M5997	Ica1	3.40814	yes
Creb3l1	cisbp__M5997	Slc17a9	23.2925	yes
Creb3l1	cisbp__M5997	Slc39a9	8.065	yes
Creb3l1	cisbp__M5997	Mlec	13.7757	yes
Creb3l1	cisbp__M5997	Spdef	62.7893	yes
Creb3l1	cisbp__M5997	Tmem181a	18.1566	yes
Creb3l1	cisbp__M5997	Itch	1.60184	yes
Creb3l1	cisbp__M5997	Gorasp2	4.41542	yes
Creb3l1	cisbp__M5997	Arf4	20.6128	yes
Creb3l1	cisbp__M5997	Ing2	4.54404	yes
Creb3l1	cisbp__M5997	Fndc3b	62.4984	yes
Creb3l1	cisbp__M5997	Azin1	30.7668	yes
Creb3l1	cisbp__M5997	Polg	1.02605	yes
Creb3l1	cisbp__M5997	Dennd2d	11.8186	yes
Creb3l1	cisbp__M5997	Nr1d2	5.25958	yes
Creb3l1	cisbp__M5997	Sec31a	20.6323	yes
Creb3l1	cisbp__M5997	Zmynd12	0.918989	yes
Creb3l1	cisbp__M5997	Pde4dip	1.87974	yes
Creb3l1	cisbp__M5997	Pdhx	0.976509	yes
Creb3l1	cisbp__M5997	Eif2ak3	2.39652	yes
Creb3l1	cisbp__M5997	Alcam	1.64181	yes
Creb3l1	cisbp__M5997	Slc30a7	10.3539	yes
Creb3l1	cisbp__M5997	Tram2	1.92153	yes
Creb3l1	cisbp__M5997	Cd63	28.2206	yes
Creb3l1	cisbp__M5997	Tfg	0.905007	yes
Creb3l1	cisbp__M5997	Ctsa	4.06373	yes
Creb3l1	cisbp__M5997	Itga6	0.966586	yes
Creb3l1	cisbp__M5997	Tnpo2	3.24386	yes
Creb3l1	cisbp__M5997	Plekha7	1.27369	yes
Creb3l1	cisbp__M5997	Rab31	1.21431	yes
Creb3l1	cisbp__M5997	Zfhx3	1.0921	yes
Creb3l1	cisbp__M5997	Srpr	12.7834	yes
Creb3l1	cisbp__M5997	Arfgef2	5.36866	yes
Creb3l1	cisbp__M5997	Nr4a2	27.8972	yes
Creb3l1	cisbp__M5997	Gmppa	14.8256	yes
Creb3l1	cisbp__M5997	Brdt	6.18025	yes
Creb3l1	cisbp__M5997	Rab33b	5.11265	yes
Creb3l1	cisbp__M5997	Hes1	1.17543	yes
Creb3l1	cisbp__M5997	Rapgef3	18.8297	yes
Creb3l1	cisbp__M5997	Chad	61.5275	yes
Creb3l1	cisbp__M5997	Wipi1	51.2562	yes
Creb3l1	cisbp__M5997	Atp1a1	2.14693	yes
Creb3l1	cisbp__M5997	Dpy19l3	0.88686	yes
Creb3l1	cisbp__M5997	Mlh1	4.8603	yes
Creb3l1	cisbp__M5997	Slc39a13	4.433	yes
Creb3l1	cisbp__M5997	Aqp5	73.6176	yes
Creb3l1	cisbp__M5997	Chpf	14.0808	yes
Creb3l1	cisbp__M5997	Usp9x	1.54138	yes
Creb3l1	cisbp__M5997	Osbpl2	4.3345	yes
Creb3l1	cisbp__M5997	Fahd2a	0.907801	yes
Creb3l1	cisbp__M5997	Gtf2a1	1.78858	yes
Creb3l1	cisbp__M5997	Foxj3	0.936391	yes
Creb3l1	cisbp__M5997	Galnt6	33.3311	yes
Creb3l1	cisbp__M5997	Pbx1	21.772	yes
Creb3l1	cisbp__M5997	Sdf4	52.4899	yes
Creb3l1	cisbp__M5997	Trim16	4.12645	yes
Creb3l1	cisbp__M5997	Car5b	8.1704	yes
Creb3l1	cisbp__M5997	Chrm1	42.3185	yes
Creb3l1	cisbp__M5997	Gnptg	4.01042	yes
Creb3l1	cisbp__M5997	Rcbtb1	24.0009	yes
Creb3l1	cisbp__M5997	Slc35b4	1.18103	yes
Creb3l1	cisbp__M5997	Syvn1	2.88571	yes
Creb3l1	cisbp__M5997	Gata5	18.1122	yes
Creb3l1	cisbp__M5997	Tns3	2.39787	yes
Creb3l1	cisbp__M5997	Atp2b1	7.75607	yes
Creb3l1	cisbp__M5997	Tmem54	1.52707	yes
Creb3l1	cisbp__M5997	Cd24a	17.9145	yes
Creb3l1	cisbp__M5997	Yipf6	11.7648	yes
Creb3l1	cisbp__M5997	Srp72	1.46408	yes
Creb3l1	cisbp__M5997	Herpud2	3.44035	yes
Creb3l1	cisbp__M5997	Tnfrsf19	1.59836	yes
Creb3l1	cisbp__M5997	Arl1	7.32377	yes
Creb3l1	cisbp__M5997	Mgst2	3.47562	yes
Creb3l1	cisbp__M5997	Gabarap	1.45613	yes
Creb3l1	cisbp__M5997	Gnpnat1	3.01254	yes
Creb3l1	cisbp__M5997	Anxa2	1.00258	yes
Creb3l1	cisbp__M5997	Lhx5	21.8241	yes
Creb3l1	cisbp__M5997	Pdia5	40.4898	yes
Creb3l1	cisbp__M5997	Shroom1	8.99962	yes
Creb3l1	cisbp__M5997	Sar1a	5.41073	yes
Creb3l1	cisbp__M5997	Pdpk1	0.886589	yes
Creb3l1	cisbp__M5997	Man1a	18.4345	yes
Creb3l1	cisbp__M5997	Tmem184a	2.33242	yes
Creb3l1	cisbp__M5997	Slc12a8	46.4792	yes
Creb3l1	cisbp__M5997	Slc39a14	7.10252	yes
Creb3l1	cisbp__M5997	Gfpt1	141.278	yes
Creb3l1	cisbp__M5997	Prdx4	5.73141	yes
Creb3l1	cisbp__M5997	Nr4a1	1.13372	yes
Creb3l1	cisbp__M5997	Ppa1	3.00983	yes
Creb3l1	cisbp__M5997	Eif4g1	2.56884	yes
Creb3l1	cisbp__M5997	Stk39	5.12517	yes
Creb3l1	cisbp__M5997	Traf3ip2	2.83589	yes
Creb3l1	cisbp__M5997	Arsg	2.89804	yes
Creb3l1	cisbp__M5997	Bri3	27.4538	yes
Creb3l1	cisbp__M5997	Ephb2	1.95694	yes
Creb3l1	cisbp__M5997	Sel1l3	39.6317	yes
Creb3l1	cisbp__M5997	Pdcd4	20.2125	yes
Creb3l1	cisbp__M5997	Thrb	22.0014	yes
Creb3l1	cisbp__M5997	Tug1	4.06363	yes
Creb3l1	cisbp__M5997	Nod2	1.10247	yes
Creb3l1	cisbp__M5997	Psme4	1.87733	yes
Creb3l1	cisbp__M5997	Sec23ip	4.72642	yes
Creb3l1	cisbp__M5997	Dusp23	24.1762	yes
Creb3l1	cisbp__M5997	Spats2l	17.8873	yes
Creb3l1	cisbp__M5997	Slc35b2	1.36867	yes
Creb3l1	cisbp__M5997	Alg1	5.79774	yes
Creb3l1	cisbp__M5997	Bcl11b	4.76942	yes
Creb3l1	cisbp__M5997	Lrrc3	1.14149	yes
Creb3l1	cisbp__M5997	Prrc1	40.8855	yes
Creb3l1	cisbp__M5997	Tspan13	79.1234	yes
Creb3l1	cisbp__M5997	Enpp5	49.0408	yes
Creb3l1	cisbp__M5997	Pepd	2.32317	yes
Creb3l1	cisbp__M5997	Rtel1	4.5356	yes
Creb3l1	cisbp__M5997	Gbf1	3.14419	yes
Creb3l1	cisbp__M5997	Ormdl3	2.09321	yes
Creb3l1	cisbp__M5997	Tulp4	3.48268	yes
Creb3l1	cisbp__M5997	Slc16a13	2.35637	yes
Creb3l1	cisbp__M5997	Plin3	10.2224	yes
Creb3l1	cisbp__M5997	Cyb561	1.30296	yes
Creb3l1	cisbp__M5997	Mcfd2	2.21128	yes
Creb3l1	cisbp__M5997	Slc25a47	6.46277	yes
Creb3l1	cisbp__M5997	Ccdc125	2.29551	yes
Creb3l1	cisbp__M5997	Tmem56	17.9366	yes
Creb3l1	cisbp__M5997	Bag3	2.51753	yes
Creb3l1	cisbp__M5997	Tex264	4.64174	yes
Creb3l1	cisbp__M5997	Trim39	8.21847	yes
Creb3l1	cisbp__M5997	Id2	6.20137	yes
Creb3l1	cisbp__M5997	Golga5	18.5866	yes
Creb3l1	cisbp__M5997	Tnfrsf21	8.71919	yes
Creb3l1	cisbp__M5997	Adamts10	1.20209	yes
Creb3l1	cisbp__M5997	Zfp3	0.934879	yes
Creb3l1	cisbp__M5997	Pik3r1	104.883	yes
Creb3l1	cisbp__M5997	Clint1	1.68969	yes
Creb3l1	cisbp__M5997	Acy1	8.58961	yes
Creb3l1	cisbp__M5997	Dolk	2.07039	yes
Creb3l1	cisbp__M5997	Slc35a5	0.959267	yes
Creb3l1	cisbp__M5997	Myrip	1.11678	yes
Creb3l1	cisbp__M5997	Slc1a5	9.92654	yes
Creb3l1	cisbp__M5997	Vps54	6.30124	yes
Creb3l1	cisbp__M5997	Cant1	34.1366	yes
Creb3l1	cisbp__M5997	Erlec1	47.9667	yes
Creb3l1	cisbp__M5997	Ssr1	13.4441	yes
Creb3l1	cisbp__M5997	Slc27a1	10.6486	yes
Creb3l1	cisbp__M5997	2023-03-08	2.72523	yes
Creb3l1	cisbp__M5997	Far1	19.0883	yes
Creb3l1	cisbp__M5997	Ibtk	4.45451	yes
Creb3l1	cisbp__M5997	Nanp	3.39151	yes
Creb3l1	cisbp__M5997	Itpr2	3.07936	yes
Creb3l1	cisbp__M5997	Dpagt1	5.54741	yes
Creb3l1	cisbp__M5997	Ctse	18.8653	yes
Creb3l1	cisbp__M5997	Zbtb7b	1.42834	yes
Creb3l1	cisbp__M5997	Kcnj15	2.505	yes
Creb3l1	cisbp__M5997	Mocs1	7.53573	yes
Creb3l1	cisbp__M5997	Tmem131	3.81421	yes
Creb3l1	cisbp__M5997	Ablim1	10.2487	yes
Creb3l1	cisbp__M5997	Sec11c	6.91038	yes
Creb3l1	cisbp__M5997	Chid1	24.1566	yes
Creb3l1	cisbp__M5997	Tom1	2.24603	yes
Creb3l1	cisbp__M5997	Foxp2	0.87997	yes
Creb3l1	cisbp__M5997	Ppp1r3b	3.75419	yes
Creb3l1	cisbp__M5997	Golga3	1.33109	yes
Creb3l1	cisbp__M5997	Mlph	5.03873	yes
Creb3l1	cisbp__M5997	5330417C22Rik	87.1325	yes
Creb3l1	cisbp__M5997	Sec16a	15.5737	yes
Creb3l1	cisbp__M5997	Rab3d	32.5426	yes
Creb3l1	cisbp__M5997	Naglu	27.1849	yes
Creb3l1	cisbp__M5997	Glt8d1	18.4818	yes
Creb3l1	cisbp__M5997	Hnrnpul2	1.2571	yes
Creb3l1	cisbp__M5997	Slc26a2	1.62149	yes
Creb3l1	cisbp__M5997	Mospd3	1.28904	yes
Creb3l1	cisbp__M5997	Gnas	1.45974	yes
Creb3l1	cisbp__M5997	Irf6	5.47593	yes
Creb3l1	cisbp__M5997	Elovl5	1.01241	yes
Creb3l1	cisbp__M5997	Uap1	37.2093	yes
Creb3l1	cisbp__M5997	Fhl1	7.49911	yes
Creb3l1	cisbp__M5997	Ctsz	2.14813	yes
Creb3l1	cisbp__M5997	Kctd14	24.1017	yes
Creb3l1	cisbp__M5997	Ap1g1	7.0009	yes
Creb3l1	cisbp__M5997	Dicer1	1.03936	yes
Creb3l1	cisbp__M5997	Proc	2.04198	yes
Creb3l1	cisbp__M5997	Trp53inp2	73.4457	yes
Creb3l1	cisbp__M5997	G6pc3	3.51298	yes
Creb3l1	cisbp__M5997	Dusp6	5.67596	yes
Creb3l1	cisbp__M5997	Rassf4	1.78898	yes
Creb3l1	cisbp__M5997	Srgap3	9.7323	yes
Creb3l1	cisbp__M5997	Slc25a15	3.89945	yes
Creb3l1	cisbp__M5997	Scfd1	5.16708	yes
Creb3l1	cisbp__M5997	Pias3	1.88854	yes
Creb3l1	cisbp__M5997	Tecpr2	5.14107	yes
Creb3l1	cisbp__M5997	Sdr42e1	3.34519	yes
Creb3l1	cisbp__M5997	Sfxn2	1.09129	yes
Creb3l1	cisbp__M5997	Zbtb7a	1.56264	yes
Creb3l1	cisbp__M5997	Ergic2	1.49404	yes
Creb3l1	cisbp__M5997	Angptl1	1.65768	yes
Creb3l1	cisbp__M5997	Dnajc25	4.00836	yes
Creb3l1	cisbp__M5997	Mpzl2	15.9068	yes
Creb3l1	cisbp__M5997	Tab3	6.08282	yes
Creb3l1	cisbp__M5997	Zfp770	0.953851	yes
Creb3l1	cisbp__M5997	Ghr	64.8097	yes
Creb3l1	cisbp__M5997	Foxp1	7.87513	yes
Creb3l1	cisbp__M5997	Dcaf11	0.900371	yes
Creb3l1	cisbp__M5997	Nkd1	2.30246	yes
Creb3l1	cisbp__M5997	0610040J01Rik	3.06301	yes
Creb3l1	cisbp__M5997	Sec61b	8.4841	yes
Creb3l1	cisbp__M5997	Pi4ka	1.21637	yes
Creb3l1	cisbp__M5997	Lrrc59	1.2868	yes
Creb3l1	cisbp__M5997	Cthrc1	46.1807	yes
Creb3l1	cisbp__M5997	Kdelr3	3.85657	yes
Creb3l1	cisbp__M5997	Cyp20a1	2.77521	yes
Creb3l1	cisbp__M5997	Car8	1.08291	yes
Creb3l1	cisbp__M5997	Mitf	5.4524	yes
Creb3l1	cisbp__M5997	Eml1	2.28331	yes
Creb3l1	cisbp__M5997	Agtrap	3.64626	yes
Creb3l1	cisbp__M5997	Phc3	2.46629	yes
Creb3l1	cisbp__M5997	Sh3gl1	0.888588	yes
Creb3l1	cisbp__M5997	Tmem39a	12.9412	yes
Creb3l1	cisbp__M5997	Hpcal1	6.51936	yes
Creb3l1	cisbp__M5997	Sgms1	6.34486	yes
Creb3l1	cisbp__M5997	Iqsec1	2.2546	yes
Creb3l1	cisbp__M5997	C1galt1	31.6043	yes
Creb3l1	cisbp__M5997	Twf1	1.79047	yes
Creb3l1	cisbp__M5997	Sytl1	21.0138	yes
Creb3l1	cisbp__M5997	Cdk5rap3	27.1562	yes
Creb3l1	cisbp__M5997	Yipf4	12.5756	yes
Creb3l1	cisbp__M5997	Mapre2	5.3299	yes
Creb3l1	cisbp__M5997	Fasn	8.4557	yes
Creb3l1	cisbp__M5997	Gramd4	2.6925	yes
Creb3l1	cisbp__M5997	Pkdcc	21.7629	yes
Creb3l1	cisbp__M5997	Xpot	2.65736	yes
Creb3l1	cisbp__M5997	Wfs1	6.76373	yes
Creb3l1	cisbp__M5997	Spink4	19.8948	yes
Creb3l1	cisbp__M5997	Pja2	1.80429	yes
Creb3l1	cisbp__M5997	Rin2	0.925088	yes
Creb3l1	cisbp__M5997	Myadm	2.50907	yes
Creb3l1	cisbp__M5997	Klf9	2.75238	yes
Creb3l1	cisbp__M5997	Ergic1	69.0117	yes
Creb3l1	cisbp__M5997	Spg20	1.63052	yes
Creb3l1	cisbp__M5997	Mon1a	16.6774	yes
Creb3l1	cisbp__M5997	Fkbp14	0.897981	yes
Creb3l1	cisbp__M5997	Oxr1	15.4658	yes
Creb3l1	cisbp__M5997	Sema3b	13.0423	yes
Creb3l1	cisbp__M5997	Tspan33	14.583	yes
Creb3l1	cisbp__M5997	Cd164	2.76697	yes
Creb3l1	cisbp__M5997	Slc36a4	1.38301	yes
Creb3l1	cisbp__M5997	Coq7	5.31642	yes
Creb3l1	cisbp__M5997	Ephx4	3.59906	yes
Creb3l1	cisbp__M5997	Slc48a1	11.1481	yes
Creb3l1	cisbp__M5997	Gpc3	1.28437	yes
Creb3l1	cisbp__M5997	Rasef	17.2219	yes
Creb3l1	cisbp__M5997	Acvr1b	1.71777	yes
Creb3l1	cisbp__M5997	1600002K03Rik	6.69	yes
Creb3l1	cisbp__M5997	Tmc6	3.86516	yes
Creb3l1	cisbp__M5997	Eif2b5	1.39985	yes
Creb3l1	cisbp__M5997	Stk17b	0.931367	yes
Creb3l1	cisbp__M5997	Limd1	1.15575	yes
Creb3l1	cisbp__M5997	Asph	38.7901	yes
Creb3l1	cisbp__M5997	1700066B19Rik	34.2166	yes
Creb3l1	cisbp__M5997	Slmap	7.16511	yes
Creb3l1	cisbp__M5997	Tcea3	56.1721	yes
Creb3l1	cisbp__M5997	Atf6	6.02323	yes
Creb3l1	cisbp__M5997	Arhgap1	1.80174	yes
Creb3l1	cisbp__M5997	Spryd3	0.973549	yes
Creb3l1	cisbp__M5997	Hk2	24.6075	yes
Creb3l1	cisbp__M5997	Galnt7	87.4974	yes
Creb3l1	cisbp__M5997	Enc1	22.5773	yes
Creb3l1	cisbp__M5997	Pmel	1.55059	yes
Creb3l1	cisbp__M5997	Rnf152	25.4879	yes
Creb3l1	cisbp__M5997	Trim2	23.8531	yes
Creb3l1	cisbp__M5997	Sybu	1.20793	yes
Creb3l1	cisbp__M5997	Sec63	12.4407	yes
Creb3l1	cisbp__M5997	Rab27a	4.08027	yes
Creb3l1	cisbp__M5997	Mtus1	29.9055	yes
Creb3l1	cisbp__M5997	Dyrk2	2.00396	yes
Creb3l1	cisbp__M5997	Aars	1.47193	yes
Creb3l1	cisbp__M5997	Slc25a1	8.36801	yes
Creb3l1	cisbp__M5997	Bcas1	18.7398	yes
Creb3l1	cisbp__M5997	Trim24	67.0149	yes
Creb3l1	cisbp__M5997	Herpud1	18.5546	yes
Creb3l1	cisbp__M5997	Herc1	1.00341	yes
Creb3l1	cisbp__M5997	Glp1r	13.7941	yes
Creb3l1	cisbp__M5997	BC052040	3.26209	yes
Creb3l1	cisbp__M5997	App	23.0035	yes
Creb3l1	transfac_public__M00356	Osbp	5.12388	yes
Creb3l1	transfac_public__M00356	Tspan13	79.1234	yes
Creb3l1	transfac_public__M00356	Scfd1	5.16708	yes
Creb3l1	transfac_public__M00356	Ssr1	13.4441	yes
Creb3l1	transfac_public__M00356	Slc30a5	19.1203	yes
Creb3l1	transfac_public__M00356	Kdelr3	3.85657	yes
Creb3l1	transfac_public__M00356	Bag3	2.51753	yes
Creb3l1	transfac_public__M00356	Tm9sf3	64.1012	yes
Creb3l1	transfac_public__M00356	Spop	10.33	yes
Creb3l1	transfac_public__M00356	Tram1	11.28	yes
Creb3l1	transfac_public__M00356	Sec16b	32.9854	yes
Creb3l1	transfac_public__M00356	Stx5a	23.9286	yes
Creb3l1	transfac_public__M00356	Fkbp14	0.897981	yes
Creb3l1	transfac_public__M00356	Kcnk6	19.0781	yes
Creb3l1	transfac_public__M00356	Prss8	19.9861	yes
Creb3l1	transfac_public__M00356	6430548M08Rik	16.1518	yes
Creb3l1	transfac_public__M00356	Sec16a	15.5737	yes
Creb3l1	transfac_public__M00356	Vasn	6.34203	yes
Creb3l1	transfac_public__M00356	Chpf2	13.9618	yes
Creb3l1	transfac_public__M00356	Tmtc2	12.18	yes
Creb3l1	transfac_public__M00356	Sec61b	8.4841	yes
Creb3l1	transfac_public__M00356	Lhx5	21.8241	yes
Creb3l1	transfac_public__M00356	Cltc	2.1846	yes
Creb3l1	transfac_public__M00356	Hgfac	62.5196	yes
Creb3l1	transfac_public__M00356	Tmem117	3.47714	yes
Creb3l1	transfac_public__M00356	Rrbp1	17.3819	yes
Creb3l1	transfac_public__M00356	Arf4	20.6128	yes
Creb3l1	transfac_public__M00356	Hook1	3.92825	yes
Creb3l1	transfac_public__M00356	Sertad2	3.20797	yes
Creb3l1	transfac_public__M00356	Sec24a	12.3846	yes
Creb3l1	transfac_public__M00356	Dyrk2	2.00396	yes
Creb3l1	transfac_public__M00356	Spdef	62.7893	yes
Creb3l1	transfac_public__M00356	Pkdcc	21.7629	yes
Creb3l1	transfac_public__M00356	Dhdds	3.14407	yes
Creb3l1	transfac_public__M00356	Plekha7	1.27369	yes
Creb3l1	transfac_public__M00356	Mtmr10	3.61693	yes
Creb3l1	transfac_public__M00356	Krtcap2	2.16433	yes
Creb3l1	transfac_public__M00356	Vkorc1l1	7.2236	yes
Creb3l1	transfac_public__M00356	Sdr42e1	3.34519	yes
Creb3l1	transfac_public__M00356	Golga1	5.20465	yes
Creb3l1	transfac_public__M00356	Fahd2a	0.907801	yes
Creb3l1	transfac_public__M00356	Pcmtd2	1.46574	yes
Creb3l1	transfac_public__M00356	Spats2l	17.8873	yes
Creb3l1	transfac_public__M00356	Trim39	8.21847	yes
Creb3l1	transfac_public__M00356	Zfhx3	1.0921	yes
Creb3l1	transfac_public__M00356	Prrc1	40.8855	yes
Creb3l1	transfac_public__M00356	Sec24c	12.321	yes
Creb3l1	transfac_public__M00356	Kcnj15	2.505	yes
Creb3l1	transfac_public__M00356	Rab2a	4.25677	yes
Creb3l1	transfac_public__M00356	Dennd3	3.51869	yes
Creb3l1	transfac_public__M00356	Dnajc10	71.5993	yes
Creb3l1	transfac_public__M00356	Kdelr1	6.4631	yes
Creb3l1	transfac_public__M00356	Kcnj13	8.07595	yes
Creb3l1	transfac_public__M00356	Uap1	37.2093	yes
Creb3l1	transfac_public__M00356	Golga3	1.33109	yes
Creb3l1	transfac_public__M00356	Sh3gl1	0.888588	yes
Creb3l1	transfac_public__M00356	Ankmy2	2.98243	yes
Creb3l1	transfac_public__M00356	Ephb3	28.5445	yes
Creb3l1	transfac_public__M00356	Pgrmc1	0.873313	yes
Creb3l1	transfac_public__M00356	St14	1.4556	yes
Creb3l1	transfac_public__M00356	Zbtb8a	1.93118	yes
Creb3l1	transfac_public__M00356	Slc41a2	31.929	yes
Creb3l1	transfac_public__M00356	Zfp9	19.1616	yes
Creb3l1	transfac_public__M00356	Tulp4	3.48268	yes
Creb3l1	transfac_public__M00356	Golt1b	3.30805	yes
Creb3l1	transfac_public__M00356	Slc39a13	4.433	yes
Creb3l1	transfac_public__M00356	Gm3604	3.04672	yes
Creb3l1	transfac_public__M00356	Pde4dip	1.87974	yes
Creb3l1	transfac_public__M00356	Bcl11b	4.76942	yes
Creb3l1	transfac_public__M00356	Ttc17	2.65879	yes
Creb3l1	transfac_public__M00356	Tom1l1	4.7461	yes
Creb3l1	transfac_public__M00356	Slc35e1	7.19808	yes
Creb3l1	transfac_public__M00356	Sec24d	29.5113	yes
Creb3l1	transfac_public__M00356	Ranbp2	1.24871	yes
Creb3l1	transfac_public__M00356	Rpn1	24.1797	yes
Creb3l1	transfac_public__M00356	Qpctl	9.00546	yes
Creb3l1	transfac_public__M00356	Tab3	6.08282	yes
Creb3l1	transfac_public__M00356	Calu	14.9903	yes
Creb3l1	transfac_public__M00356	Slc27a1	10.6486	yes
Creb3l1	transfac_public__M00356	Slc1a2	21.8506	yes
Creb3l1	transfac_public__M00356	Scfd2	2.87977	yes
Creb3l1	transfac_public__M00356	Ssr3	16.4419	yes
Creb3l1	transfac_public__M00356	Ap1g1	7.0009	yes
Creb3l1	transfac_public__M00356	Zfp661	2.87448	yes
Creb3l1	transfac_public__M00356	Ebag9	1.68027	yes
Creb3l1	transfac_public__M00356	Sipa1l1	1.05033	yes
Creb3l1	transfac_public__M00356	Qrich1	2.17273	yes
Creb3l1	transfac_public__M00356	Oxr1	15.4658	yes
Creb3l1	transfac_public__M00356	Cnot6	1.56837	yes
Creb3l1	transfac_public__M00356	Plekhm1	0.95458	yes
Creb3l1	transfac_public__M00356	Trappc9	1.36629	yes
Creb3l1	transfac_public__M00356	Tmem39a	12.9412	yes
Creb3l1	transfac_public__M00356	Tbc1d15	1.37133	yes
Creb3l1	transfac_public__M00356	Tle1	1.13655	yes
Creb3l1	transfac_public__M00356	Myo10	20.3662	yes
Creb3l1	transfac_public__M00356	Pdzrn3	1.14733	yes
Creb3l1	transfac_public__M00356	Ube4b	2.47546	yes
Creb3l1	transfac_public__M00356	Vps37c	27.6023	yes
Creb3l1	transfac_public__M00356	Ephb2	1.95694	yes
Creb3l1	transfac_public__M00356	Bmp8a	2.75743	yes
Creb3l1	transfac_public__M00356	Mia3	84.3348	yes
Creb3l1	transfac_public__M00356	Gfpt1	141.278	yes
Creb3l1	transfac_public__M00356	Gsn	1.67436	yes
Creb3l1	transfac_public__M00356	Hexdc	1.28816	yes
Creb3l1	transfac_public__M00356	Tnfrsf11a	1.49094	yes
Creb3l1	transfac_public__M00356	Ormdl3	2.09321	yes
Creb3l1	transfac_public__M00356	C1qtnf6	3.10346	yes
Creb3l1	transfac_public__M00356	Dexi	2.47244	yes
Creb3l1	transfac_public__M00356	Pepd	2.32317	yes
Creb3l1	transfac_public__M00356	Tfg	0.905007	yes
Creb3l1	transfac_public__M00356	Cdk5rap3	27.1562	yes
Creb3l1	transfac_public__M00356	Habp2	84.0583	yes
Creb3l1	transfac_public__M00356	Zkscan6	1.79592	yes
Creb3l1	transfac_public__M00356	Mon2	7.89272	yes
Creb3l1	transfac_public__M00356	Clstn1	4.42259	yes
Creb3l1	transfac_public__M00356	Gnpnat1	3.01254	yes
Creb3l1	transfac_public__M00356	Srpr	12.7834	yes
Creb3l1	transfac_public__M00356	5033406O09Rik	31.776	yes
Creb3l1	transfac_public__M00356	Chn2	1.27416	yes
Creb3l1	transfac_public__M00356	G2e3	1.75768	yes
Creb3l1	transfac_pro__M07693	Stx5a	23.9286	yes
Creb3l1	transfac_pro__M07693	Dhdds	3.14407	yes
Creb3l1	transfac_pro__M07693	Uso1	18.4085	yes
Creb3l1	transfac_pro__M07693	Trim39	8.21847	yes
Creb3l1	transfac_pro__M07693	Sybu	1.20793	yes
Creb3l1	transfac_pro__M07693	Nr1d2	5.25958	yes
Creb3l1	transfac_pro__M07693	Srpr	12.7834	yes
Creb3l1	transfac_pro__M07693	Ssr4	23.5941	yes
Creb3l1	transfac_pro__M07693	Armcx3	6.02537	yes
Creb3l1	transfac_pro__M07693	Lhx5	21.8241	yes
Creb3l1	transfac_pro__M07693	Tbc1d15	1.37133	yes
Creb3l1	transfac_pro__M07693	Scfd1	5.16708	yes
Creb3l1	transfac_pro__M07693	Stt3a	26.1039	yes
Creb3l1	transfac_pro__M07693	Cltc	2.1846	yes
Creb3l1	transfac_pro__M07693	Atp2b1	7.75607	yes
Creb3l1	transfac_pro__M07693	Osbp	5.12388	yes
Creb3l1	transfac_pro__M07693	Scyl1	7.59936	yes
Creb3l1	transfac_pro__M07693	Zfhx3	1.0921	yes
Creb3l1	transfac_pro__M07693	Gnas	1.45974	yes
Creb3l1	transfac_pro__M07693	Tbc1d23	3.9359	yes
Creb3l1	transfac_pro__M07693	P4hb	21.3423	yes
Creb3l1	transfac_pro__M07693	Ythdf1	1.35512	yes
Creb3l1	transfac_pro__M07693	Slc30a5	19.1203	yes
Creb3l1	transfac_pro__M07693	Kcnk1	1.0951	yes
Creb3l1	transfac_pro__M07693	Sec16a	15.5737	yes
Creb3l1	transfac_pro__M07693	Tm9sf3	64.1012	yes
Creb3l1	transfac_pro__M07693	Kdelr3	3.85657	yes
Creb3l1	transfac_pro__M07693	Zzz3	0.872461	yes
Creb3l1	transfac_pro__M07693	Ndel1	2.08713	yes
Creb3l1	transfac_pro__M07693	Tmem167b	21.8764	yes
Creb3l1	transfac_pro__M07693	Tspan13	79.1234	yes
Creb3l1	transfac_pro__M07693	Tram1	11.28	yes
Creb3l1	transfac_pro__M07693	Golga1	5.20465	yes
Creb3l1	transfac_pro__M07693	Golga3	1.33109	yes
Creb3l1	transfac_pro__M07693	Bag3	2.51753	yes
Creb3l1	transfac_pro__M07693	Lmtk3	2.55572	yes
Creb3l1	transfac_pro__M07693	Zbtb8a	1.93118	yes
Creb3l1	transfac_pro__M07693	Klf9	2.75238	yes
Creb3l1	transfac_pro__M07693	Hnrnph2	1.65294	yes
Creb3l1	transfac_pro__M07693	Vasn	6.34203	yes
Creb3l1	transfac_pro__M07693	Hyou1	6.91859	yes
Creb3l1	transfac_pro__M07693	Aldh6a1	34.9764	yes
Creb3l1	transfac_pro__M07693	Zbtb7b	1.42834	yes
Creb3l1	transfac_pro__M07693	Qrich1	2.17273	yes
Creb3l1	transfac_pro__M07693	Uap1	37.2093	yes
Creb3l1	transfac_pro__M07693	Krtcap2	2.16433	yes
Creb3l1	transfac_pro__M07693	Ssr1	13.4441	yes
Creb3l1	transfac_pro__M07693	Sec24a	12.3846	yes
Creb3l1	transfac_pro__M07693	Dpagt1	5.54741	yes
Creb3l1	transfac_pro__M07693	Tox	1.28113	yes
Creb3l1	transfac_pro__M07693	Gbf1	3.14419	yes
Creb3l1	transfac_pro__M07693	Lamp1	9.97104	yes
Creb3l1	transfac_pro__M07693	Tnfrsf19	1.59836	yes
Creb3l1	transfac_pro__M07693	Insig1	23.5363	yes
Creb3l1	transfac_pro__M07693	Kdelr2	35.9854	yes
Creb3l1	transfac_pro__M07693	Arf4	20.6128	yes
Creb3l1	transfac_pro__M07693	Tmtc2	12.18	yes
Creb3l1	transfac_pro__M07693	Nod1	1.28473	yes
Creb3l1	transfac_pro__M07693	Gabarap	1.45613	yes
Creb3l1	transfac_pro__M07693	Zfp750	11.395	yes
Creb3l1	transfac_pro__M07693	Rpl36al	1.62819	yes
Creb3l1	transfac_pro__M07693	Sox6	3.83232	yes
Creb3l1	transfac_pro__M07693	Prdx4	5.73141	yes
Creb3l1	transfac_pro__M07693	Cd164	2.76697	yes
Creb3l1	transfac_pro__M07693	Nr4a2	27.8972	yes
Creb3l1	transfac_pro__M07693	Tead3	1.07918	yes
Creb3l1	transfac_pro__M07693	Dolk	2.07039	yes
Creb3l1	transfac_pro__M07693	Ssr3	16.4419	yes
Creb3l1	transfac_pro__M07693	Slc35a5	0.959267	yes
Creb3l1	transfac_pro__M07693	Spop	10.33	yes
Creb3l1	transfac_pro__M07693	Nbas	20.6948	yes
Creb3l1	transfac_pro__M07693	Sec16b	32.9854	yes
Creb3l1	transfac_pro__M07693	Bach1	20.3658	yes
Creb3l1	transfac_pro__M07693	Farsb	12.5429	yes
Creb3l1	transfac_pro__M07693	Ufc1	18.724	yes
Creb3l1	transfac_pro__M07693	Tmem56	17.9366	yes
Creb3l1	transfac_pro__M07693	Laptm4a	1.62683	yes
Creb3l1	transfac_pro__M07693	Rab2a	4.25677	yes
Creb3l1	transfac_pro__M07693	Bhlhe40	1.00207	yes
Creb3l1	transfac_pro__M07693	Fahd2a	0.907801	yes
Creb3l1	transfac_pro__M07693	Gmppa	14.8256	yes
Creb3l1	transfac_pro__M07693	Lig3	6.51458	yes
Creb3l1	transfac_pro__M07693	A330023F24Rik	8.47341	yes
Creb3l1	transfac_pro__M07693	Sec23ip	4.72642	yes
Creb3l1	transfac_pro__M07693	Slc35e1	7.19808	yes
Creb3l1	transfac_pro__M07693	Yipf6	11.7648	yes
Creb3l1	transfac_pro__M07693	Cblb	1.07409	yes
Creb3l1	transfac_pro__M07693	Sec24d	29.5113	yes
Creb3l1	transfac_pro__M07693	Map3k10	1.46462	yes
Creb3l1	transfac_pro__M07693	6430548M08Rik	16.1518	yes
Creb3l1	transfac_pro__M07693	Ier5	0.927438	yes
Creb3l1	transfac_pro__M07693	Rpn1	24.1797	yes
Creb3l1	transfac_pro__M07693	Irf2bp2	22.8857	yes
Creb3l1	transfac_pro__M07693	Pkdcc	21.7629	yes
Creb3l1	transfac_pro__M07693	Mon2	7.89272	yes
Creb3l1	transfac_pro__M07693	Slc39a13	4.433	yes
Creb3l1	transfac_pro__M07693	Pcmtd2	1.46574	yes
Creb3l1	transfac_pro__M07693	Rrbp1	17.3819	yes
Creb3l1	transfac_pro__M07693	Gpt2	20.4999	yes
Creb3l1	transfac_pro__M07693	2023-03-08	2.72523	yes
Creb3l1	transfac_pro__M07693	Arhgef4	14.0368	yes
Creb3l1	transfac_pro__M07693	Hccs	15.7652	yes
Creb3l1	transfac_pro__M07693	Rab27b	13.1156	yes
Creb3l1	transfac_pro__M07693	Kcnk6	19.0781	yes
Creb3l1	transfac_pro__M07693	Traf3ip2	2.83589	yes
Creb3l1	transfac_pro__M07693	Entpd5	4.21962	yes
Creb3l1	transfac_pro__M07693	Col18a1	16.8954	yes
Creb3l1	transfac_pro__M07693	Myo10	20.3662	yes
Creb3l1	transfac_pro__M07693	Dact2	2.29993	yes
Creb3l1	transfac_pro__M07693	Rab27a	4.08027	yes
Creb3l1	transfac_pro__M07693	Scml4	13.6086	yes
Creb3l1	transfac_pro__M07693	Sema3b	13.0423	yes
Creb3l1	transfac_pro__M07693	Gcc1	10.0189	yes
Creb3l1	transfac_pro__M07693	Copb2	38.6603	yes
Creb3l1	transfac_pro__M07693	Ccdc125	2.29551	yes
Creb3l1	transfac_pro__M07693	Lta4h	4.15456	yes
Creb3l1	transfac_pro__M07693	Eml1	2.28331	yes
Creb3l1	transfac_pro__M07693	Cited2	2.52479	yes
Creb3l1	transfac_pro__M07693	Nfia	5.94637	yes
Creb3l1	transfac_pro__M07693	Polg	1.02605	yes
Creb3l1	transfac_pro__M07693	Plekha7	1.27369	yes
Creb3l1	transfac_pro__M07693	Vkorc1	3.27438	yes
Creb3l1	transfac_pro__M07693	Foxp1	7.87513	yes
Creb3l1	transfac_pro__M07693	Pld3	41.993	yes
Creb3l1	transfac_pro__M07693	Oxr1	15.4658	yes
Creb3l1	transfac_pro__M07693	Cldn3	2.3228	yes
Creb3l1	transfac_pro__M07693	Cnot6	1.56837	yes
Creb3l1	transfac_pro__M07693	Ctsa	4.06373	yes
Creb3l1	transfac_pro__M07693	Sec62	59.0364	yes
Creb3l1	transfac_pro__M07693	Dnajc10	71.5993	yes
Creb3l1	transfac_pro__M07693	Kitl	13.2837	yes
Creb3l1	transfac_pro__M07693	Slc26a2	1.62149	yes
Creb3l1	transfac_pro__M07693	Sgms1	6.34486	yes
Creb3l1	transfac_pro__M07693	Azin1	30.7668	yes
Creb3l1	transfac_pro__M07693	Hpcal1	6.51936	yes
Creb3l1	transfac_pro__M07693	Eif4g1	2.56884	yes
Creb3l1	transfac_pro__M07693	Vps8	11.663	yes
Creb3l1	transfac_pro__M07693	Dnajc25	4.00836	yes
Creb3l1	transfac_pro__M07693	Mlec	13.7757	yes
Creb3l1	transfac_pro__M07693	Golga5	18.5866	yes
Creb3l1	transfac_pro__M07693	Chuk	0.994647	yes
Creb3l1	transfac_pro__M07693	Chchd7	2.65471	yes
Creb3l1	transfac_pro__M07693	Chpf2	13.9618	yes
Creb3l1	transfac_pro__M07693	Plin3	10.2224	yes
Creb3l1	transfac_pro__M07693	Secisbp2l	18.004	yes
Creb3l1	transfac_pro__M07693	Tfg	0.905007	yes
Creb3l1	transfac_pro__M07693	Clcn3	15.368	yes
Creb3l1	transfac_pro__M07693	Arsa	6.00045	yes
Creb3l1	transfac_pro__M07693	Camk2d	4.95837	yes
Creb3l1	transfac_pro__M07693	Mfsd1	1.08868	yes
Creb3l1	transfac_pro__M07693	Srgap3	9.7323	yes
Creb3l1	transfac_pro__M07693	Azi2	1.74906	yes
Creb3l1	transfac_pro__M07693	Ero1l	1.0355	yes
Creb3l1	transfac_pro__M07693	Anxa2	1.00258	yes
Creb3l1	transfac_pro__M07693	Gpcpd1	3.12749	yes
Creb3l1	transfac_pro__M07693	Txndc11	22.1547	yes
Creb3l1	transfac_pro__M07693	Dock9	6.99434	yes
Creb3l1	transfac_pro__M07693	Slc35b2	1.36867	yes
Creb3l1	transfac_pro__M07693	Rassf10	14.3792	yes
Creb3l1	transfac_pro__M07693	S100a10	1.36461	yes
Creb3l1	transfac_pro__M07693	Sec61b	8.4841	yes
Creb3l1	transfac_pro__M07693	Copb1	16.2146	yes
Creb3l1	transfac_pro__M07693	Tm9sf1	5.86775	yes
Creb3l1	transfac_pro__M07693	Rnf144b	5.70919	yes
Creb3l1	transfac_pro__M07693	Slc35a1	21.1242	yes
Creb3l1	transfac_pro__M07693	Sgk3	1.31105	yes
Creb3l1	transfac_pro__M07693	Hspa13	34.5608	yes
Creb3l1	transfac_pro__M07693	Fbxl3	0.959343	yes
Creb3l1	transfac_pro__M07693	Itih2	39.7016	yes
Creb3l1	transfac_pro__M07693	Papss2	29.7955	yes
Creb3l1	transfac_pro__M07693	Xpot	2.65736	yes
Creb3l1	transfac_pro__M07693	Zfp661	2.87448	yes
Creb3l1	transfac_pro__M07693	Osbpl6	8.82986	yes
Creb3l1	transfac_pro__M07693	C1qtnf6	3.10346	yes
Creb3l1	transfac_pro__M07693	Kdelr1	6.4631	yes
Creb3l1	transfac_pro__M07693	Itm2b	13.142	yes
Creb3l1	transfac_pro__M07693	Ficd	7.97112	yes
Creb3l1	transfac_pro__M07693	Tulp4	3.48268	yes
Creb3l1	transfac_pro__M07693	Alcam	1.64181	yes
Creb3l1	transfac_pro__M07693	Rnf26	1.08923	yes
Creb3l1	transfac_pro__M07693	Chn2	1.27416	yes
Creb3l1	transfac_pro__M07693	Rsph3b	1.1029	yes
Creb3l1	transfac_pro__M07693	Tm9sf2	36.6531	yes
Creb3l1	transfac_pro__M07693	Ppp1r3b	3.75419	yes
Creb3l1	transfac_pro__M07693	Hook1	3.92825	yes
Creb3l1	transfac_pro__M07693	Celsr2	2.64056	yes
Creb3l1	transfac_pro__M07693	Ebag9	1.68027	yes
Creb3l1	transfac_pro__M07693	Serp1	4.08987	yes
Creb3l1	transfac_pro__M07693	Trp53inp2	73.4457	yes
Creb3l1	transfac_pro__M07693	Ing2	4.54404	yes
Creb3l1	transfac_pro__M07693	Gabpb2	1.42742	yes
Creb3l1	transfac_pro__M07693	Gtf2a2	6.47763	yes
Creb3l1	transfac_pro__M07693	Oat	41.3183	yes
Creb3l1	transfac_pro__M07693	Ptp4a2	1.14059	yes
Creb3l1	transfac_pro__M07693	Trappc9	1.36629	yes
Creb3l1	transfac_pro__M07693	Syvn1	2.88571	yes
Creb3l1	transfac_pro__M07693	Tmem165	17.9033	yes
Creb3l1	transfac_pro__M07693	H13	11.1478	yes
Creb3l1	transfac_pro__M07693	Cnpy2	9.17396	yes
Creb3l1	transfac_pro__M07693	Slc25a15	3.89945	yes
Creb3l1	transfac_pro__M07693	Arfip2	32.7436	yes
Creb3l1	transfac_pro__M07693	Pik3r1	104.883	yes
Creb3l1	transfac_pro__M07693	Lgr5	26.0934	yes
Creb3l1	transfac_pro__M07693	Crim1	2.33106	yes
Creb3l1	transfac_pro__M07693	Herpud1	18.5546	yes
Creb3l1	transfac_pro__M07693	Rhbdd1	4.99754	yes
Creb3l1	transfac_pro__M07693	Slc50a1	30.8584	yes
Creb3l1	transfac_pro__M07693	Slc31a1	4.8404	yes
Creb3l1	transfac_pro__M07693	Golt1b	3.30805	yes
Creb3l1	transfac_pro__M07693	Pacsin3	23.8143	yes
Creb3l1	transfac_pro__M07693	Gmppb	4.54645	yes
Creb3l1	transfac_pro__M07693	Lnx2	2.14502	yes
Creb3l1	transfac_pro__M07693	Acss1	33.0065	yes
Creb3l1	transfac_pro__M07693	Hk2	24.6075	yes
Creb3l1	transfac_pro__M07693	Slc36a4	1.38301	yes
Creb3l1	transfac_pro__M07693	Lyst	5.53818	yes
Creb3l1	transfac_pro__M07693	Sdr42e1	3.34519	yes
Creb3l1	transfac_pro__M07693	Zfp12	2.22769	yes
Creb3l1	transfac_pro__M07693	Spg20	1.63052	yes
Creb3l1	transfac_pro__M07693	Slc30a4	1.51353	yes
Creb3l1	transfac_pro__M07693	Gata5	18.1122	yes
Creb3l1	transfac_pro__M07693	Ier3ip1	5.34038	yes
Creb3l1	transfac_pro__M07693	Hmbox1	1.01123	yes
Creb3l1	transfac_pro__M07693	Zfp275	11.0999	yes
Creb3l1	transfac_pro__M07693	Sec61a1	18.8811	yes
Creb3l1	transfac_pro__M07693	Galnt7	87.4974	yes
Creb3l1	transfac_pro__M07693	Chrm3	15.2619	yes
Creb3l1	transfac_pro__M07693	Cmas	4.64935	yes
Creb3l1	transfac_pro__M07693	Amotl1	8.80533	yes
Creb3l1	transfac_pro__M07693	Slc35b1	8.76413	yes
Creb3l1	transfac_pro__M07693	Zfp503	14.3781	yes
Creb3l1	transfac_pro__M07693	Atg13	8.36562	yes
Creb3l1	transfac_pro__M07693	Thrb	22.0014	yes
Creb3l1	transfac_pro__M07693	Galntl6	5.99454	yes
Creb3l1	transfac_pro__M07693	Calu	14.9903	yes
Creb3l1	transfac_pro__M07693	Rcbtb1	24.0009	yes
Creb3l1	transfac_pro__M07693	Zfp9	19.1616	yes
Creb3l1	transfac_pro__M07693	Fam83g	4.40453	yes
Creb3l1	transfac_pro__M07693	Nod2	1.10247	yes
Creb3l1	transfac_pro__M07693	Rnase4	40.6108	yes
Creb3l1	transfac_pro__M07693	Mccc2	8.55951	yes
Creb3l1	transfac_pro__M07693	Enpp1	2.66488	yes
Creb3l1	transfac_pro__M07693	Vsig1	13.7423	yes
Creb3l1	transfac_pro__M07693	Ang	3.32257	yes
Creb3l1	transfac_pro__M07693	Slc41a2	31.929	yes
Creb3l1	transfac_pro__M07693	Slc27a1	10.6486	yes
Creb3l1	transfac_pro__M07693	Arf1	1.01518	yes
Creb3l1	transfac_pro__M07693	Mbnl3	8.22015	yes
Creb3l1	transfac_pro__M07693	Arfgap1	5.00762	yes
Creb3l1	transfac_pro__M07693	Ltn1	1.20984	yes
Creb3l1	transfac_pro__M07693	Gnptg	4.01042	yes
Creb3l1	transfac_pro__M07693	Tnrc6a	2.62016	yes
Creb3l1	transfac_pro__M07693	Vps37c	27.6023	yes
Creb3l1	transfac_pro__M07693	Slc25a40	14.3098	yes
Creb3l1	transfac_pro__M07693	Ccdc141	1.55283	yes
Creb3l1	transfac_pro__M07693	5330417C22Rik	87.1325	yes
Creb3l1	transfac_pro__M07693	Txndc5	37.4459	yes
Creb3l1	transfac_pro__M07693	Mogs	9.87588	yes
Creb3l1	transfac_pro__M07693	Cyb561	1.30296	yes
Creb3l1	transfac_pro__M07693	Pdxdc1	22.2376	yes
Creb3l1	transfac_pro__M07693	Mecom	49.4121	yes
Creb3l1	transfac_pro__M07693	Stk39	5.12517	yes
Creb3l1	transfac_pro__M07693	St5	2.50771	yes
Creb3l1	transfac_pro__M07693	Hgfac	62.5196	yes
Creb3l1	transfac_pro__M07693	Fam149b	1.12236	yes
Creb3l1	transfac_pro__M07693	Zfp687	4.86274	yes
Creb3l1	transfac_pro__M07693	Galnt6	33.3311	yes
Creb3l1	transfac_pro__M07693	Ces1f	39.1299	yes
Creb3l1	transfac_pro__M07693	Iqgap2	21.5963	yes
Creb3l1	transfac_pro__M07693	Dhrs3	12.2812	yes
Creb3l1	transfac_pro__M07693	Galk2	10.3033	yes
Creb3l1	transfac_pro__M07693	1700066B19Rik	34.2166	yes
Creb3l1	transfac_pro__M07693	Tab3	6.08282	yes
Creb3l1	transfac_pro__M07693	N4bp2	6.10502	yes
Creb3l1	transfac_pro__M07693	Gpr180	10.4147	yes
Creb3l1	transfac_pro__M07693	Ube4b	2.47546	yes
Creb3l1	transfac_pro__M07693	Cars2	3.43938	yes
[truncated: 65,204 more rows]
