# Supplementary material for: Mutant GNAS drives a pyloric metaplasia with tumor suppressive glycans in intraductal papillary mucinous neoplasia
Source: Cell Rep. Author manuscript; Available in PMC 2026 Jan 31. (PMC12860476; doi:10.1016/j.celrep.2025.116684)
Supplement: 9 [file NIHMS2132770-supplement-9.xlsx]

## Sheet: Creb3l4_Analysis_all
Table S7. Creb3l4 Regulon Analysis. Related to Figure 3.
TF	MotifID	TargetGene	IM	isTF
Creb3l4	taipale_cyt_meth__CREB3_NGCCACGTCAYN_FL	Ssr4	2.44038	yes
Creb3l4	taipale_cyt_meth__CREB3_NGCCACGTCAYN_FL	Lhx5	13.4978	yes
Creb3l4	taipale_cyt_meth__CREB3_NGCCACGTCAYN_FL	Stx5a	3.07203	yes
Creb3l4	taipale_cyt_meth__CREB3_NGCCACGTCAYN_FL	Zfp36l1	0.965607	yes
Creb3l4	taipale_cyt_meth__CREB3_NGCCACGTCAYN_FL	Scfd1	2.21646	yes
Creb3l4	taipale_cyt_meth__CREB3_NGCCACGTCAYN_FL	Kdelr3	2.63381	yes
Creb3l4	taipale_cyt_meth__CREB3_NGCCACGTCAYN_FL	Srpr	3.38362	yes
Creb3l4	taipale_cyt_meth__CREB3_NGCCACGTCAYN_FL	Tspan13	33.323	yes
Creb3l4	taipale_cyt_meth__CREB3_NGCCACGTCAYN_FL	Kdelr2	7.62507	yes
Creb3l4	taipale_cyt_meth__CREB3_NGCCACGTCAYN_FL	Arf4	8.50442	yes
Creb3l4	taipale_cyt_meth__CREB3_NGCCACGTCAYN_FL	Tm9sf3	30.6647	yes
Creb3l4	taipale_cyt_meth__CREB3_NGCCACGTCAYN_FL	Slc30a5	1.12798	yes
Creb3l4	taipale_cyt_meth__CREB3_NGCCACGTCAYN_FL	Trp53inp2	10.7034	yes
Creb3l4	taipale_cyt_meth__CREB3_NGCCACGTCAYN_FL	Sec16b	9.48115	yes
Creb3l4	taipale_cyt_meth__CREB3_NGCCACGTCAYN_FL	Sec16a	1.22831	yes
Creb3l4	taipale_cyt_meth__CREB3_NGCCACGTCAYN_FL	Sec24d	4.58382	yes
Creb3l4	taipale_cyt_meth__CREB3_NGCCACGTCAYN_FL	Zfx	0.986831	yes
Creb3l4	taipale_cyt_meth__CREB3_NGCCACGTCAYN_FL	2023-03-09	1.28861	yes
Creb3l4	taipale_cyt_meth__CREB3_NGCCACGTCAYN_FL	Ssr1	1.0982	yes
Creb3l4	taipale_cyt_meth__CREB3_NGCCACGTCAYN_FL	Golga5	2.55527	yes
Creb3l4	taipale_cyt_meth__CREB3_NGCCACGTCAYN_FL	Armcx6	8.4643	yes
Creb3l4	taipale_cyt_meth__CREB3_NGCCACGTCAYN_FL	Copb2	8.2997	yes
Creb3l4	taipale_cyt_meth__CREB3_NGCCACGTCAYN_FL	Arfip2	4.70514	yes
Creb3l4	taipale_cyt_meth__CREB3_NGCCACGTCAYN_FL	Ssr3	0.899686	yes
Creb3l4	taipale_cyt_meth__CREB3_NGCCACGTCAYN_FL	Atp2b1	3.68434	yes
Creb3l4	taipale_cyt_meth__CREB3_NGCCACGTCAYN_FL	Copb1	1.8066	yes
Creb3l4	taipale_cyt_meth__CREB3_NGCCACGTCAYN_FL	Uap1	6.03168	yes
Creb3l4	taipale_cyt_meth__CREB3_NGCCACGTCAYN_FL	Dpagt1	1.23146	yes
Creb3l4	taipale_cyt_meth__CREB3_NGCCACGTCAYN_FL	Gmppa	2.02531	yes
Creb3l4	taipale_cyt_meth__CREB3_NGCCACGTCAYN_FL	Hgfac	51.1876	yes
Creb3l4	taipale_cyt_meth__CREB3_NGCCACGTCAYN_FL	Sema3b	7.52232	yes
Creb3l4	taipale_cyt_meth__CREB3_NGCCACGTCAYN_FL	A330023F24Rik	6.38971	yes
Creb3l4	taipale_cyt_meth__CREB3_NGCCACGTCAYN_FL	Zfp9	10.2179	yes
Creb3l4	taipale_cyt_meth__CREB3_NGCCACGTCAYN_FL	Kcnk6	6.21365	yes
Creb3l4	taipale_cyt_meth__CREB3_NGCCACGTCAYN_FL	Nans	1.84334	yes
Creb3l4	taipale_cyt_meth__CREB3_NGCCACGTCAYN_FL	Rara	0.929882	yes
Creb3l4	taipale_cyt_meth__CREB3_NGCCACGTCAYN_FL	6430548M08Rik	1.94596	yes
Creb3l4	taipale_cyt_meth__CREB3_NGCCACGTCAYN_FL	Bach1	1.09559	yes
Creb3l4	taipale_cyt_meth__CREB3_NGCCACGTCAYN_FL	Ncstn	1.28003	yes
Creb3l4	taipale_cyt_meth__CREB3_NGCCACGTCAYN_FL	Pkdcc	1.69605	yes
Creb3l4	taipale_cyt_meth__CREB3_NGCCACGTCAYN_FL	Ufc1	10.6921	yes
Creb3l4	taipale_cyt_meth__CREB3_NGCCACGTCAYN_FL	Mia3	26.9912	yes
Creb3l4	taipale_cyt_meth__CREB3_NGCCACGTCAYN_FL	Vkorc1	1.16932	yes
Creb3l4	taipale_cyt_meth__CREB3_NGCCACGTCAYN_FL	Bcl11b	3.48369	yes
Creb3l4	taipale_cyt_meth__CREB3_NGCCACGTCAYN_FL	Dolk	1.40945	yes
Creb3l4	taipale_cyt_meth__CREB3_NGCCACGTCAYN_FL	Atg10	1.1092	yes
Creb3l4	taipale_cyt_meth__CREB3_NGCCACGTCAYN_FL	Acss1	10.096	yes
Creb3l4	taipale_cyt_meth__CREB3_NGCCACGTCAYN_FL	Tmem165	4.6028	yes
Creb3l4	taipale_cyt_meth__CREB3_NGCCACGTCAYN_FL	Clcn3	8.11771	yes
Creb3l4	taipale_cyt_meth__CREB3_NGCCACGTCAYN_FL	Armcx3	9.04493	yes
Creb3l4	taipale_cyt_meth__CREB3_NGCCACGTCAYN_FL	Yipf6	1.4538	yes
Creb3l4	taipale_cyt_meth__CREB3_NGCCACGTCAYN_FL	Rassf10	3.83518	yes
Creb3l4	taipale_cyt_meth__CREB3_NGCCACGTCAYN_FL	Dnajc10	35.5335	yes
Creb3l4	taipale_cyt_meth__CREB3_NGCCACGTCAYN_FL	Rab2a	1.10611	yes
Creb3l4	taipale_cyt_meth__CREB3_NGCCACGTCAYN_FL	Ehf	1.8881	yes
Creb3l4	taipale_cyt_meth__CREB3_NGCCACGTCAYN_FL	Itih2	3.61726	yes
Creb3l4	taipale_cyt_meth__CREB3_NGCCACGTCAYN_FL	Txndc11	1.13867	yes
Creb3l4	taipale_cyt_meth__CREB3_NGCCACGTCAYN_FL	Txndc5	4.11247	yes
Creb3l4	taipale_cyt_meth__CREB3_NGCCACGTCAYN_FL	Angptl1	2.02092	yes
Creb3l4	taipale_cyt_meth__CREB3_NGCCACGTCAYN_FL	Gpt2	6.58623	yes
Creb3l4	taipale_cyt_meth__CREB3_NGCCACGTCAYN_FL	Spg20	3.29419	yes
Creb3l4	taipale_cyt_meth__CREB3_NGCCACGTCAYN_FL	Erlec1	24.6458	yes
Creb3l4	taipale_cyt_meth__CREB3_NGCCACGTCAYN_FL	Arf1	0.880571	yes
Creb3l4	taipale_cyt_meth__CREB3_NGCCACGTCAYN_FL	Tns3	4.6871	yes
Creb3l4	taipale_cyt_meth__CREB3_NGCCACGTCAYN_FL	Pld3	9.46739	yes
Creb3l4	taipale_cyt_meth__CREB3_NGCCACGTCAYN_FL	Oxr1	1.72962	yes
Creb3l4	taipale_cyt_meth__CREB3_NGCCACGTCAYN_FL	Hccs	1.26534	yes
Creb3l4	taipale_cyt_meth__CREB3_NGCCACGTCAYN_FL	Coq7	5.02366	yes
Creb3l4	taipale_cyt_meth__CREB3_NGCCACGTCAYN_FL	Spop	2.15263	yes
Creb3l4	taipale_cyt_meth__CREB3_NGCCACGTCAYN_FL	Sec62	13.9019	yes
Creb3l4	taipale_cyt_meth__CREB3_NGCCACGTCAYN_FL	Cblb	2.16008	yes
Creb3l4	taipale_cyt_meth__CREB3_NGCCACGTCAYN_FL	Tmem167	0.979155	yes
Creb3l4	taipale_cyt_meth__CREB3_NGCCACGTCAYN_FL	Ficd	1.52782	yes
Creb3l4	taipale_cyt_meth__CREB3_NGCCACGTCAYN_FL	Vps37c	4.72173	yes
Creb3l4	taipale_cyt_meth__CREB3_NGCCACGTCAYN_FL	Cga	1.94378	yes
Creb3l4	taipale_cyt_meth__CREB3_NGCCACGTCAYN_FL	Sdr42e1	1.587	yes
Creb3l4	taipale_cyt_meth__CREB3_NGCCACGTCAYN_FL	Pik3r1	29.8175	yes
Creb3l4	taipale_cyt_meth__CREB3_NGCCACGTCAYN_FL	Sil1	8.74652	yes
Creb3l4	taipale_cyt_meth__CREB3_NGCCACGTCAYN_FL	Galk2	2.16384	yes
Creb3l4	taipale_cyt_meth__CREB3_NGCCACGTCAYN_FL	Dhrs3	3.85634	yes
Creb3l4	taipale_cyt_meth__CREB3_NGCCACGTCAYN_FL	Arl1	3.74666	yes
Creb3l4	taipale_cyt_meth__CREB3_NGCCACGTCAYN_FL	Farsb	5.56898	yes
Creb3l4	taipale_cyt_meth__CREB3_NGCCACGTCAYN_FL	Rab18	1.12988	yes
Creb3l4	taipale_cyt_meth__CREB3_NGCCACGTCAYN_FL	Papss2	22.1807	yes
Creb3l4	taipale_cyt_meth__CREB3_NGCCACGTCAYN_FL	Tm9sf2	9.11752	yes
Creb3l4	taipale_cyt_meth__CREB3_NGCCACGTCAYN_FL	Hspa13	10.61	yes
Creb3l4	taipale_cyt_meth__CREB3_NGCCACGTCAYN_FL	Azin1	4.19094	yes
Creb3l4	taipale_cyt_meth__CREB3_NGCCACGTCAYN_FL	Galnt6	25.5623	yes
Creb3l4	taipale_cyt_meth__CREB3_NGCCACGTCAYN_FL	Myo10	12.2587	yes
Creb3l4	taipale_cyt_meth__CREB3_NGCCACGTCAYN_FL	Ppp1r3b	6.8987	yes
Creb3l4	taipale_cyt_meth__CREB3_NGCCACGTCAYN_FL	Mecom	5.60386	yes
Creb3l4	taipale_cyt_meth__CREB3_NGCCACGTCAYN_FL	Herpud1	2.44408	yes
Creb3l4	taipale_cyt_meth__CREB3_NGCCACGTCAYN_FL	Phlpp1	1.52526	yes
Creb3l4	taipale_cyt_meth__CREB3_NGCCACGTCAYN_FL	Tmem56	6.16845	yes
Creb3l4	taipale_cyt_meth__CREB3_NGCCACGTCAYN_FL	Col16a1	2.75099	yes
Creb3l4	taipale_cyt_meth__CREB3_NGCCACGTCAYN_FL	Insig1	8.89689	yes
Creb3l4	taipale_cyt_meth__CREB3_NGCCACGTCAYN_FL	Sel1l3	5.31921	yes
Creb3l4	taipale_cyt_meth__CREB3_NGCCACGTCAYN_FL	Gfpt1	76.2617	yes
Creb3l4	taipale_cyt_meth__CREB3_NGCCACGTCAYN_FL	Dnajc3	0.923239	yes
Creb3l4	taipale_cyt_meth__CREB3_NGCCACGTCAYN_FL	Slc35a1	19.495	yes
Creb3l4	taipale_cyt_meth__CREB3_NGCCACGTCAYN_FL	Rnaseh2b	2.72235	yes
Creb3l4	taipale_cyt_meth__CREB3_NGCCACGTCAYN_FL	Mib2	0.938575	yes
Creb3l4	taipale_cyt_meth__CREB3_NGCCACGTCAYN_FL	Arntl	0.923515	yes
Creb3l4	taipale_cyt_meth__CREB3_NGCCACGTCAYN_FL	Ptpro	4.28541	yes
Creb3l4	taipale_cyt_meth__CREB3_NGCCACGTCAYN_FL	Srgap3	10.6578	yes
Creb3l4	taipale_cyt_meth__CREB3_NGCCACGTCAYN_FL	Slc41a2	15.2759	yes
Creb3l4	taipale_cyt_meth__CREB3_NGCCACGTCAYN_FL	Lgr5	13.7829	yes
Creb3l4	taipale_cyt_meth__CREB3_NGCCACGTCAYN_FL	Slc37a1	7.62844	yes
Creb3l4	taipale_cyt_meth__CREB3_NGCCACGTCAYN_FL	Tm9sf1	1.2336	yes
Creb3l4	taipale_cyt_meth__CREB3_NGCCACGTCAYN_FL	Plin3	8.13589	yes
Creb3l4	taipale_cyt_meth__CREB3_NGCCACGTCAYN_FL	Mon1a	4.30703	yes
Creb3l4	taipale_cyt_meth__CREB3_NGCCACGTCAYN_FL	Fam71e1	2.74329	yes
Creb3l4	taipale_cyt_meth__CREB3_NGCCACGTCAYN_FL	Gmppb	5.74796	yes
Creb3l4	taipale_cyt_meth__CREB3_NGCCACGTCAYN_FL	Samd12	9.75286	yes
Creb3l4	taipale_cyt_meth__CREB3_NGCCACGTCAYN_FL	Sec24c	1.92909	yes
Creb3l4	taipale_cyt_meth__CREB3_NGCCACGTCAYN_FL	1700066B19Rik	39.854	yes
Creb3l4	taipale_cyt_meth__CREB3_NGCCACGTCAYN_FL	Ces1f	46.0159	yes
Creb3l4	taipale_cyt_meth__CREB3_NGCCACGTCAYN_FL	Kcnj13	12.8888	yes
Creb3l4	taipale_cyt_meth__CREB3_NGCCACGTCAYN_FL	Iqsec2	0.951374	yes
Creb3l4	taipale_cyt_meth__CREB3_NGCCACGTCAYN_FL	Vsig1	12.3754	yes
Creb3l4	taipale_cyt_meth__CREB3_NGCCACGTCAYN_FL	Osbpl6	3.65731	yes
Creb3l4	taipale_cyt_meth__CREB3_NGCCACGTCAYN_FL	Slc39a1	3.25835	yes
Creb3l4	taipale_cyt_meth__CREB3_NGCCACGTCAYN_FL	Intu	2.22964	yes
Creb3l4	taipale_cyt_meth__CREB3_NGCCACGTCAYN_FL	Ctsa	9.88331	yes
Creb3l4	taipale_cyt_meth__CREB3_NGCCACGTCAYN_FL	Tmem117	4.28111	yes
Creb3l4	taipale_cyt_meth__CREB3_NGCCACGTCAYN_FL	Yif1a	2.14172	yes
Creb3l4	taipale_cyt_meth__CREB3_NGCCACGTCAYN_FL	Prdm11	3.68265	yes
Creb3l4	taipale_cyt_meth__CREB3_NGCCACGTCAYN_FL	Adam28	12.8946	yes
Creb3l4	taipale_cyt_meth__CREB3_NGCCACGTCAYN_FL	Spdef	57.1897	yes
Creb3l4	taipale_cyt_meth__CREB3_NGCCACGTCAYN_FL	Cant1	15.1294	yes
Creb3l4	taipale_cyt_meth__CREB3_NGCCACGTCAYN_FL	Rin2	1.66542	yes
Creb3l4	taipale_cyt_meth__CREB3_NGCCACGTCAYN_FL	Trappc9	0.944917	yes
Creb3l4	taipale_cyt_meth__CREB3_NGCCACGTCAYN_FL	Synj2	1.3121	yes
Creb3l4	taipale_cyt_meth__CREB3_NGCCACGTCAYN_FL	Gprc5b	1.15502	yes
Creb3l4	taipale_cyt_meth__CREB3_NGCCACGTCAYN_FL	Lrp5	2.42049	yes
Creb3l4	taipale_cyt_meth__CREB3_NGCCACGTCAYN_FL	Ncald	6.00479	yes
Creb3l4	taipale_cyt_meth__CREB3_NGCCACGTCAYN_FL	Prdx6	1.53993	yes
Creb3l4	taipale_cyt_meth__CREB3_NGCCACGTCAYN_FL	Gtf2a2	1.02077	yes
Creb3l4	taipale_cyt_meth__CREB3_NGCCACGTCAYN_FL	Sdf2	3.43034	yes
Creb3l4	taipale_cyt_meth__CREB3_NGCCACGTCAYN_FL	Abca5	2.80742	yes
Creb3l4	taipale_cyt_meth__CREB3_NGCCACGTCAYN_FL	Ier2	5.82363	yes
Creb3l4	taipale_cyt_meth__CREB3_NGCCACGTCAYN_FL	Kcnk1	6.60307	yes
Creb3l4	taipale_cyt_meth__CREB3_NGCCACGTCAYN_FL	Arf5	0.901014	yes
Creb3l4	taipale_cyt_meth__CREB3_NGCCACGTCAYN_FL	Dnaja4	2.07909	yes
Creb3l4	taipale_cyt_meth__CREB3_NGCCACGTCAYN_FL	Oat	4.66248	yes
Creb3l4	taipale_cyt_meth__CREB3_NGCCACGTCAYN_FL	Ephb3	9.01688	yes
Creb3l4	taipale_cyt_meth__CREB3_NGCCACGTCAYN_FL	Klc4	1.94368	yes
Creb3l4	taipale_cyt_meth__CREB3_NGCCACGTCAYN_FL	Spred2	0.94511	yes
Creb3l4	taipale_cyt_meth__CREB3_NGCCACGTCAYN_FL	Lman1	12.5106	yes
Creb3l4	taipale_cyt_meth__CREB3_NGCCACGTCAYN_FL	Gpld1	3.21811	yes
Creb3l4	taipale_cyt_meth__CREB3_NGCCACGTCAYN_FL	Galnt3	24.22	yes
Creb3l4	taipale_cyt_meth__CREB3_NGCCACGTCAYN_FL	Ffar2	5.33036	yes
Creb3l4	taipale_cyt_meth__CREB3_NGCCACGTCAYN_FL	Nod2	7.19105	yes
Creb3l4	taipale_cyt_meth__CREB3_NGCCACGTCAYN_FL	Pla2g4a	4.28111	yes
Creb3l4	taipale_cyt_meth__CREB3_NGCCACGTCAYN_FL	Slc25a40	6.0043	yes
Creb3l4	taipale_cyt_meth__CREB3_NGCCACGTCAYN_FL	Hk2	24.6973	yes
Creb3l4	taipale_cyt_meth__CREB3_NGCCACGTCAYN_FL	Ghr	1.17628	yes
Creb3l4	taipale_cyt_meth__CREB3_NGCCACGTCAYN_FL	Tmem39a	1.66758	yes
Creb3l4	taipale_cyt_meth__CREB3_NGCCACGTCAYN_FL	Slc7a7	4.67997	yes
Creb3l4	taipale_cyt_meth__CREB3_NGCCACGTCAYN_FL	Tnfrsf11a	2.53062	yes
Creb3l4	taipale_cyt_meth__CREB3_NGCCACGTCAYN_FL	Wdsub1	3.02125	yes
Creb3l4	taipale_cyt_meth__CREB3_NGCCACGTCAYN_FL	Ergic1	18.4471	yes
Creb3l4	taipale_cyt_meth__CREB3_NGCCACGTCAYN_FL	Trim24	16.4237	yes
Creb3l4	taipale_cyt_meth__CREB3_NGCCACGTCAYN_FL	Creb3l4	1	yes
Creb3l4	taipale_cyt_meth__CREB3_NGCCACGTCAYN_FL	1700025G04Rik	1.90919	yes
Creb3l4	taipale_cyt_meth__CREB3_NGCCACGTCAYN_FL	Ogt	17.7922	yes
Creb3l4	taipale_cyt_meth__CREB3_NGCCACGTCAYN_FL	Gm3336	1.99984	yes
Creb3l4	taipale_cyt_meth__CREB3_NGCCACGTCAYN_FL	Heatr5a	2.99965	yes
Creb3l4	taipale_cyt_meth__CREB3_NGCCACGTCAYN_FL	Pde8a	2.8712	yes
Creb3l4	taipale_cyt_meth__CREB3_NGCCACGTCAYN_FL	Gng7	4.34705	yes
Creb3l4	taipale_cyt_meth__CREB3_NGCCACGTCAYN_FL	Tfb1m	4.3314	yes
Creb3l4	taipale_cyt_meth__CREB3_NGCCACGTCAYN_FL	Tmbim6	3.90191	yes
Creb3l4	taipale_cyt_meth__CREB3_NGCCACGTCAYN_FL	Sertad2	1.41894	yes
Creb3l4	taipale_cyt_meth__CREB3_NGCCACGTCAYN_FL	Phactr2	0.975115	yes
Creb3l4	taipale_cyt_meth__CREB3_NGCCACGTCAYN_FL	C1galt1	21.2803	yes
Creb3l4	taipale_cyt_meth__CREB3_NGCCACGTCAYN_FL	Pcx	5.08032	yes
Creb3l4	taipale_cyt_meth__CREB3_NGCCACGTCAYN_FL	Chn2	2.53881	yes
Creb3l4	taipale_cyt_meth__CREB3_NGCCACGTCAYN_FL	Limk2	2.83395	yes
Creb3l4	taipale_cyt_meth__CREB3_NGCCACGTCAYN_FL	Itm2b	8.00372	yes
Creb3l4	taipale_cyt_meth__CREB3_NGCCACGTCAYN_FL	Slc50a1	26.3117	yes
Creb3l4	taipale_cyt_meth__CREB3_NGCCACGTCAYN_FL	Paqr8	8.09324	yes
Creb3l4	taipale_cyt_meth__CREB3_NGCCACGTCAYN_FL	Zfand1	2.29277	yes
Creb3l4	taipale_cyt_meth__CREB3_NGCCACGTCAYN_FL	Cmas	2.76351	yes
Creb3l4	taipale_cyt_meth__CREB3_NGCCACGTCAYN_FL	Shisa2	4.8405	yes
Creb3l4	taipale_cyt_meth__CREB3_NGCCACGTCAYN_FL	Tmem151a	1.34001	yes
Creb3l4	taipale_cyt_meth__CREB3_NGCCACGTCAYN_FL	Thrb	3.71031	yes
Creb3l4	taipale_cyt_meth__CREB3_NGCCACGTCAYN_FL	Cmtm8	11.2771	yes
Creb3l4	taipale_cyt_meth__CREB3_NGCCACGTCAYN_FL	Scml4	3.0161	yes
Creb3l4	taipale_cyt_meth__CREB3_NGCCACGTCAYN_FL	Aga	1.8823	yes
Creb3l4	taipale_cyt_meth__CREB3_NGCCACGTCAYN_FL	Sec11c	6.42582	yes
Creb3l4	taipale_cyt_meth__CREB3_NGCCACGTCAYN_FL	Creb3l1	45.6284	yes
Creb3l4	taipale_cyt_meth__CREB3_NGCCACGTCAYN_FL	Tcf7l2	1.43137	yes
Creb3l4	taipale_cyt_meth__CREB3_NGCCACGTCAYN_FL	Rnf152	3.00824	yes
Creb3l4	taipale_cyt_meth__CREB3_NGCCACGTCAYN_FL	Abcb8	1.28242	yes
Creb3l4	taipale_cyt_meth__CREB3_NGCCACGTCAYN_FL	Rapgef3	10.8194	yes
Creb3l4	taipale_cyt_meth__CREB3_NGCCACGTCAYN_FL	Runx1	7.11207	yes
Creb3l4	taipale_cyt_meth__CREB3_NGCCACGTCAYN_FL	Uqcrb	1.05191	yes
Creb3l4	taipale_cyt_meth__CREB3_NGCCACGTCAYN_FL	Tspan33	6.04775	yes
Creb3l4	taipale_cyt_meth__CREB3_NGCCACGTCAYN_FL	Id4	15.8265	yes
Creb3l4	taipale_cyt_meth__CREB3_NGCCACGTCAYN_FL	Sertad3	4.73302	yes
Creb3l4	taipale_cyt_meth__CREB3_NGCCACGTCAYN_FL	Slc1a2	6.42424	yes
Creb3l4	taipale_cyt_meth__CREB3_NGCCACGTCAYN_FL	Cd82	5.13609	yes
Creb3l4	taipale_cyt_meth__CREB3_NGCCACGTCAYN_FL	Gk5	1.39884	yes
Creb3l4	taipale_cyt_meth__CREB3_NGCCACGTCAYN_FL	Sema4a	2.28108	yes
Creb3l4	taipale_cyt_meth__CREB3_NGCCACGTCAYN_FL	Esrp1	1.50069	yes
Creb3l4	taipale_cyt_meth__CREB3_NGCCACGTCAYN_FL	Fkbp7	1.66791	yes
Creb3l4	taipale_cyt_meth__CREB3_NGCCACGTCAYN_FL	Soat1	13.745	yes
Creb3l4	taipale_cyt_meth__CREB3_NGCCACGTCAYN_FL	Prrc1	5.42985	yes
Creb3l4	taipale_cyt_meth__CREB3_NGCCACGTCAYN_FL	Clcn6	2.07723	yes
Creb3l4	taipale_cyt_meth__CREB3_NGCCACGTCAYN_FL	Slc44a4	20.5406	yes
Creb3l4	taipale_cyt_meth__CREB3_NGCCACGTCAYN_FL	Sgsm3	6.65584	yes
Creb3l4	taipale_cyt_meth__CREB3_NGCCACGTCAYN_FL	Arhgef1	0.955123	yes
Creb3l4	taipale_cyt_meth__CREB3_NGCCACGTCAYN_FL	Cope	3.24555	yes
Creb3l4	taipale_cyt_meth__CREB3_NGCCACGTCAYN_FL	Rab33b	2.02093	yes
Creb3l4	taipale_cyt_meth__CREB3_NGCCACGTCAYN_FL	Neat1	12.4552	yes
Creb3l4	taipale_cyt_meth__CREB3_NGCCACGTCAYN_FL	Rnft1	1.46224	yes
Creb3l4	taipale_cyt_meth__CREB3_NGCCACGTCAYN_FL	Galnt7	26.1617	yes
Creb3l4	taipale_cyt_meth__CREB3_NGCCACGTCAYN_FL	C4b	6.4805	yes
Creb3l4	taipale_cyt_meth__CREB3_NGCCACGTCAYN_FL	Ldhb	2.52632	yes
Creb3l4	taipale_cyt_meth__CREB3_NGCCACGTCAYN_FL	Asgr1	6.48504	yes
Creb3l4	taipale_cyt_meth__CREB3_NGCCACGTCAYN_FL	Ndrg2	1.40381	yes
Creb3l4	taipale_cyt_meth__CREB3_NGCCACGTCAYN_FL	Ahnak	1.0821	yes
Creb3l4	taipale_cyt_meth__CREB3_NGCCACGTCAYN_FL	Tex264	7.75997	yes
Creb3l4	taipale_cyt_meth__CREB3_NGCCACGTCAYN_FL	Cdc25b	1.58116	yes
Creb3l4	taipale_cyt_meth__CREB3_NGCCACGTCAYN_FL	Slc16a7	5.58191	yes
Creb3l4	taipale_cyt_meth__CREB3_NGCCACGTCAYN_FL	Ppib	10.7406	yes
Creb3l4	taipale_cyt_meth__CREB3_NGCCACGTCAYN_FL	Ephb2	1.05979	yes
Creb3l4	taipale_cyt_meth__CREB3_NGCCACGTCAYN_FL	Pmel	3.46849	yes
Creb3l4	taipale_cyt_meth__CREB3_NGCCACGTCAYN_FL	Glt8d1	9.67455	yes
Creb3l4	taipale_cyt_meth__CREB3_NGCCACGTCAYN_FL	Pdha1	4.48831	yes
Creb3l4	taipale_cyt_meth__CREB3_NGCCACGTCAYN_FL	Bhlhe40	2.6396	yes
Creb3l4	taipale_cyt_meth__CREB3_NGCCACGTCAYN_FL	Hs3st3a1	0.984025	yes
Creb3l4	taipale_cyt_meth__CREB3_NGCCACGTCAYN_FL	Mansc1	23.4855	yes
Creb3l4	taipale_cyt_meth__CREB3_NGCCACGTCAYN_FL	Lzts2	2.65263	yes
Creb3l4	taipale_cyt_meth__CREB3_NGCCACGTCAYN_FL	Vps8	1.18217	yes
Creb3l4	taipale_cyt_meth__CREB3_NGCCACGTCAYN_FL	Onecut1	0.873419	yes
Creb3l4	taipale_cyt_meth__CREB3_NGCCACGTCAYN_FL	Tmem45a	2.69186	yes
Creb3l4	taipale_cyt_meth__CREB3_NGCCACGTCAYN_FL	Akap11	5.11136	yes
Creb3l4	taipale_cyt_meth__CREB3_NGCCACGTCAYN_FL	Fam20b	11.1974	yes
Creb3l4	taipale_cyt_meth__CREB3_NGCCACGTCAYN_FL	Gata5	17.4281	yes
Creb3l4	taipale_cyt_meth__CREB3_NGCCACGTCAYN_FL	Leprot	0.915722	yes
Creb3l4	taipale_cyt_meth__CREB3_NGCCACGTCAYN_FL	Rcbtb1	21.5795	yes
Creb3l4	taipale_cyt_meth__CREB3_NGCCACGTCAYN_FL	Trmt1	26.0834	yes
Creb3l4	taipale_cyt_meth__CREB3_NGCCACGTCAYN_FL	Pcyt1a	1.68416	yes
Creb3l4	taipale_cyt_meth__CREB3_NGCCACGTCAYN_FL	Ppp1r1b	7.42382	yes
Creb3l4	taipale_cyt_meth__CREB3_NGCCACGTCAYN_FL	Slc26a9	1.10984	yes
Creb3l4	taipale_cyt_meth__CREB3_NGCCACGTCAYN_FL	Pdxdc1	19.8623	yes
Creb3l4	taipale_cyt_meth__CREB3_NGCCACGTCAYN_FL	Unc50	4.92032	yes
Creb3l4	taipale_cyt_meth__CREB3_NGCCACGTCAYN_FL	Plcd4	1.25183	yes
Creb3l4	taipale_cyt_meth__CREB3_NGCCACGTCAYN_FL	Anxa7	2.7529	yes
Creb3l4	taipale_cyt_meth__CREB3_NGCCACGTCAYN_FL	Alg2	1.66108	yes
Creb3l4	taipale_cyt_meth__CREB3_NGCCACGTCAYN_FL	Man1a	5.19375	yes
Creb3l4	taipale_cyt_meth__CREB3_NGCCACGTCAYN_FL	Slc12a8	25.2999	yes
Creb3l4	taipale_cyt_meth__CREB3_NGCCACGTCAYN_FL	C1qtnf6	9.45434	yes
Creb3l4	taipale_cyt_meth__CREB3_NGCCACGTCAYN_FL	Nr3c2	1.27279	yes
Creb3l4	taipale_cyt_meth__CREB3_NGCCACGTCAYN_FL	Klf5	5.33388	yes
Creb3l4	taipale_cyt_meth__CREB3_NGCCACGTCAYN_FL	Kcne3	18.5197	yes
Creb3l4	taipale_cyt_meth__CREB3_NGCCACGTCAYN_FL	Mettl21a	1.10856	yes
Creb3l4	taipale_cyt_meth__CREB3_NGCCACGTCAYN_FL	Wipi1	15.6271	yes
Creb3l4	taipale_cyt_meth__CREB3_NGCCACGTCAYN_FL	Phf1	5.0053	yes
Creb3l4	taipale_cyt_meth__CREB3_NGCCACGTCAYN_FL	Cfi	13.9093	yes
Creb3l4	taipale_cyt_meth__CREB3_NGCCACGTCAYN_FL	Tmed2	3.46642	yes
Creb3l4	taipale_cyt_meth__CREB3_NGCCACGTCAYN_FL	Cmc1	2.97531	yes
Creb3l4	taipale_cyt_meth__CREB3_NGCCACGTCAYN_FL	Nrbp2	0.977378	yes
Creb3l4	taipale_cyt_meth__CREB3_NGCCACGTCAYN_FL	Abcb9	2.68731	yes
Creb3l4	taipale_cyt_meth__CREB3_NGCCACGTCAYN_FL	Ckmt1	12.8053	yes
Creb3l4	taipale_cyt_meth__CREB3_NGCCACGTCAYN_FL	Aqp5	32.9951	yes
Creb3l4	taipale_cyt_meth__CREB3_NGCCACGTCAYN_FL	C330018D20Rik	1.39252	yes
Creb3l4	taipale_cyt_meth__CREB3_NGCCACGTCAYN_FL	St3gal6	5.01029	yes
Creb3l4	taipale_cyt_meth__CREB3_NGCCACGTCAYN_FL	Ttc30b	1.10192	yes
Creb3l4	taipale_cyt_meth__CREB3_NGCCACGTCAYN_FL	Crim1	8.04015	yes
Creb3l4	taipale_cyt_meth__CREB3_NGCCACGTCAYN_FL	Asap2	1.28311	yes
Creb3l4	taipale_cyt_meth__CREB3_NGCCACGTCAYN_FL	Lpar1	18.4087	yes
Creb3l4	taipale_cyt_meth__CREB3_NGCCACGTCAYN_FL	Hist4h4	2.56816	yes
Creb3l4	taipale_cyt_meth__CREB3_NGCCACGTCAYN_FL	Ikbip	8.93412	yes
Creb3l4	taipale_cyt_meth__CREB3_NGCCACGTCAYN_FL	Sirpa	1.50469	yes
Creb3l4	taipale_cyt_meth__CREB3_NGCCACGTCAYN_FL	Cd24a	8.1912	yes
Creb3l4	taipale_cyt_meth__CREB3_NGCCACGTCAYN_FL	H2afj	14.7661	yes
Creb3l4	taipale_cyt_meth__CREB3_NGCCACGTCAYN_FL	Fndc3b	9.4768	yes
Creb3l4	taipale_cyt_meth__CREB3_NGCCACGTCAYN_FL	Pdlim4	1.94559	yes
Creb3l4	taipale_cyt_meth__CREB3_NGCCACGTCAYN_FL	Gcc2	19.135	yes
Creb3l4	taipale_cyt_meth__CREB3_NGCCACGTCAYN_FL	Srp9	3.98875	yes
Creb3l4	taipale_cyt_meth__CREB3_NGCCACGTCAYN_FL	Slc25a45	0.930195	yes
Creb3l4	taipale_cyt_meth__CREB3_NGCCACGTCAYN_FL	Gpx8	1.24844	yes
Creb3l4	taipale_cyt_meth__CREB3_NGCCACGTCAYN_FL	Rab3a	1.3843	yes
Creb3l4	taipale_cyt_meth__CREB3_NGCCACGTCAYN_FL	Slc25a21	1.08563	yes
Creb3l4	taipale_cyt_meth__CREB3_NGCCACGTCAYN_FL	Pcsk7	9.12218	yes
Creb3l4	taipale_cyt_meth__CREB3_NGCCACGTCAYN_FL	Golga2	2.64926	yes
Creb3l4	taipale_cyt_meth__CREB3_NGCCACGTCAYN_FL	Tspan12	7.60866	yes
Creb3l4	taipale_cyt_meth__CREB3_NGCCACGTCAYN_FL	Nphp3	1.88922	yes
Creb3l4	taipale_cyt_meth__CREB3_NGCCACGTCAYN_FL	Fam114a1	8.67827	yes
Creb3l4	taipale_cyt_meth__CREB3_NGCCACGTCAYN_FL	Ost4	1.42456	yes
Creb3l4	taipale_cyt_meth__CREB3_NGCCACGTCAYN_FL	Cog3	4.49643	yes
Creb3l4	taipale_cyt_meth__CREB3_NGCCACGTCAYN_FL	Frs3	0.927631	yes
Creb3l4	taipale_cyt_meth__CREB3_NGCCACGTCAYN_FL	Nanos3	0.911387	yes
Creb3l4	taipale_cyt_meth__CREB3_NGCCACGTCAYN_FL	Cdcp1	2.2654	yes
Creb3l4	taipale_cyt_meth__CREB3_NGCCACGTCAYN_FL	Procr	3.07912	yes
Creb3l4	taipale_cyt_meth__CREB3_NGCCACGTCAYN_FL	Tpd52	4.76988	yes
Creb3l4	taipale_cyt_meth__CREB3_NGCCACGTCAYN_FL	Sord	12.7365	yes
Creb3l4	cisbp__M4897	Ctsa	9.88331	yes
Creb3l4	cisbp__M4897	Tmem39a	1.66758	yes
Creb3l4	cisbp__M4897	Sec16b	9.48115	yes
Creb3l4	cisbp__M4897	Tspan13	33.323	yes
Creb3l4	cisbp__M4897	Gmppb	5.74796	yes
Creb3l4	cisbp__M4897	Clcn6	2.07723	yes
Creb3l4	cisbp__M4897	Scfd1	2.21646	yes
Creb3l4	cisbp__M4897	2023-03-09	1.28861	yes
Creb3l4	cisbp__M4897	Ssr4	2.44038	yes
Creb3l4	cisbp__M4897	Rcbtb1	21.5795	yes
Creb3l4	cisbp__M4897	Fam71e1	2.74329	yes
Creb3l4	cisbp__M4897	Surf4	1.15391	yes
Creb3l4	cisbp__M4897	Dolk	1.40945	yes
Creb3l4	cisbp__M4897	Zfx	0.986831	yes
Creb3l4	cisbp__M4897	Nek1	1.15506	yes
Creb3l4	cisbp__M4897	Arfip2	4.70514	yes
Creb3l4	cisbp__M4897	Tnpo2	1.21112	yes
Creb3l4	cisbp__M4897	Pkdcc	1.69605	yes
Creb3l4	cisbp__M4897	Atp2b1	3.68434	yes
Creb3l4	cisbp__M4897	Cthrc1	35.381	yes
Creb3l4	cisbp__M4897	Srpr	3.38362	yes
Creb3l4	cisbp__M4897	Tmem165	4.6028	yes
Creb3l4	cisbp__M4897	Sec24c	1.92909	yes
Creb3l4	cisbp__M4897	Sec16a	1.22831	yes
Creb3l4	cisbp__M4897	Sec24d	4.58382	yes
Creb3l4	cisbp__M4897	Armcx6	8.4643	yes
Creb3l4	cisbp__M4897	Zfp9	10.2179	yes
Creb3l4	cisbp__M4897	Stx5a	3.07203	yes
Creb3l4	cisbp__M4897	Usp49	15.7386	yes
Creb3l4	cisbp__M4897	Mlh1	1.02212	yes
Creb3l4	cisbp__M4897	Pdia5	20.1757	yes
Creb3l4	cisbp__M4897	Kdelr3	2.63381	yes
Creb3l4	cisbp__M4897	Prrc1	5.42985	yes
Creb3l4	cisbp__M4897	Nupl2	1.71493	yes
Creb3l4	cisbp__M4897	1700066B19Rik	39.854	yes
Creb3l4	cisbp__M4897	Lhx5	13.4978	yes
Creb3l4	cisbp__M4897	Spop	2.15263	yes
Creb3l4	cisbp__M4897	Erlec1	24.6458	yes
Creb3l4	cisbp__M4897	Slc30a5	1.12798	yes
Creb3l4	cisbp__M4897	Rab2a	1.10611	yes
Creb3l4	cisbp__M4897	Dennd2d	1.95076	yes
Creb3l4	cisbp__M4897	Chrm1	12.0435	yes
Creb3l4	cisbp__M4897	Brdt	7.09949	yes
Creb3l4	cisbp__M4897	Golga2	2.64926	yes
Creb3l4	cisbp__M4897	Zfp36l1	0.965607	yes
Creb3l4	cisbp__M4897	Trp53inp2	10.7034	yes
Creb3l4	cisbp__M4897	Phlpp1	1.52526	yes
Creb3l4	cisbp__M4897	6430548M08Rik	1.94596	yes
Creb3l4	cisbp__M4897	Arf4	8.50442	yes
Creb3l4	cisbp__M4897	Pld3	9.46739	yes
Creb3l4	cisbp__M4897	Lgr5	13.7829	yes
Creb3l4	cisbp__M4897	Tshz3	3.4568	yes
Creb3l4	cisbp__M4897	Tmem151a	1.34001	yes
Creb3l4	cisbp__M4897	Galnt3	24.22	yes
Creb3l4	cisbp__M4897	Kcnk6	6.21365	yes
Creb3l4	cisbp__M4897	Tm9sf3	30.6647	yes
Creb3l4	cisbp__M4897	Slc30a7	1.72378	yes
Creb3l4	cisbp__M4897	Avpi1	8.74164	yes
Creb3l4	cisbp__M4897	Dnajc10	35.5335	yes
Creb3l4	cisbp__M4897	Tmem56	6.16845	yes
Creb3l4	cisbp__M4897	Arf5	0.901014	yes
Creb3l4	cisbp__M4897	Azin1	4.19094	yes
Creb3l4	cisbp__M4897	Ssr3	0.899686	yes
Creb3l4	cisbp__M4897	Abca5	2.80742	yes
Creb3l4	cisbp__M4897	Gfpt1	76.2617	yes
Creb3l4	cisbp__M4897	Ppp1r3b	6.8987	yes
Creb3l4	cisbp__M4897	Nans	1.84334	yes
Creb3l4	cisbp__M4897	Ephb2	1.05979	yes
Creb3l4	cisbp__M4897	Tcn2	19.5625	yes
Creb3l4	cisbp__M4897	Tmed2	3.46642	yes
Creb3l4	cisbp__M4897	Enpp5	10.0878	yes
Creb3l4	cisbp__M4897	Kdelr2	7.62507	yes
Creb3l4	cisbp__M4897	Rnf115	1.73501	yes
Creb3l4	cisbp__M4897	Runx1	7.11207	yes
Creb3l4	cisbp__M4897	Ssr1	1.0982	yes
Creb3l4	cisbp__M4897	Atg10	1.1092	yes
Creb3l4	cisbp__M4897	Camk2d	5.21275	yes
Creb3l4	cisbp__M4897	Pnpo	0.986366	yes
Creb3l4	cisbp__M4897	5330417C22Rik	15.7685	yes
Creb3l4	cisbp__M4897	Golga5	2.55527	yes
Creb3l4	cisbp__M4897	Atp1b1	2.78653	yes
Creb3l4	cisbp__M4897	Snx16	1.47164	yes
Creb3l4	cisbp__M4897	Tmc6	0.913036	yes
Creb3l4	cisbp__M4897	Kcne3	18.5197	yes
Creb3l4	cisbp__M4897	Sdf4	4.93083	yes
Creb3l4	cisbp__M4897	Intu	2.22964	yes
Creb3l4	cisbp__M4897	Mib2	0.938575	yes
Creb3l4	cisbp__M4897	Trmt61b	1.65372	yes
Creb3l4	cisbp__M4897	Ier2	5.82363	yes
Creb3l4	cisbp__M4897	Gpr137c	1.97947	yes
Creb3l4	cisbp__M4897	Tcf7l2	1.43137	yes
Creb3l4	cisbp__M4897	Gata5	17.4281	yes
Creb3l4	cisbp__M4897	Aqp5	32.9951	yes
Creb3l4	cisbp__M4897	Mogs	3.19006	yes
Creb3l4	cisbp__M4897	Ehf	1.8881	yes
Creb3l4	cisbp__M4897	Osbpl6	3.65731	yes
Creb3l4	cisbp__M4897	Arf1	0.880571	yes
Creb3l4	cisbp__M4897	Rab18	1.12988	yes
Creb3l4	cisbp__M4897	Uap1	6.03168	yes
Creb3l4	cisbp__M4897	Ppargc1a	3.64969	yes
Creb3l4	cisbp__M4897	Hs3st3a1	0.984025	yes
Creb3l4	cisbp__M4897	Cope	3.24555	yes
Creb3l4	cisbp__M4897	Galnt6	25.5623	yes
Creb3l4	cisbp__M4897	3830406C13Rik	2.99335	yes
Creb3l4	cisbp__M4897	Ganab	1.11597	yes
Creb3l4	cisbp__M4897	Manf	1.26976	yes
Creb3l4	cisbp__M4897	Fam20b	11.1974	yes
Creb3l4	cisbp__M4897	Sertad2	1.41894	yes
Creb3l4	cisbp__M4897	Ppp1r1b	7.42382	yes
Creb3l4	cisbp__M4897	Wdr63	1.23418	yes
Creb3l4	cisbp__M4897	Soat1	13.745	yes
Creb3l4	cisbp__M4897	Txndc12	3.1973	yes
Creb3l4	cisbp__M4897	Enc1	9.23103	yes
Creb3l4	cisbp__M4897	Armcx3	9.04493	yes
Creb3l4	cisbp__M4897	Rara	0.929882	yes
Creb3l4	cisbp__M4897	Bcl11b	3.48369	yes
Creb3l4	cisbp__M4897	Scamp1	1.67344	yes
Creb3l4	cisbp__M4897	Wipi1	15.6271	yes
Creb3l4	cisbp__M4897	Zbtb37	2.13648	yes
Creb3l4	cisbp__M4897	Sdr42e1	1.587	yes
Creb3l4	cisbp__M4897	Lzts2	2.65263	yes
Creb3l4	cisbp__M4897	Nudt9	5.04552	yes
Creb3l4	cisbp__M4897	Id2	2.47353	yes
Creb3l4	cisbp__M4897	Pik3r1	29.8175	yes
Creb3l4	cisbp__M4897	Vps37c	4.72173	yes
Creb3l4	cisbp__M4897	Gmppa	2.02531	yes
Creb3l4	cisbp__M4897	Nrbp2	0.977378	yes
Creb3l4	cisbp__M4897	Bcas1	6.24705	yes
Creb3l4	cisbp__M4897	Acy1	4.56154	yes
Creb3l4	cisbp__M4897	Shroom1	1.16694	yes
Creb3l4	cisbp__M4897	Galnt5	12.6254	yes
Creb3l4	cisbp__M4897	Slc25a1	4.44649	yes
Creb3l4	cisbp__M4897	Khk	6.044	yes
Creb3l4	cisbp__M4897	Slc35a1	19.495	yes
Creb3l4	cisbp__M4897	Bhlhe40	2.6396	yes
Creb3l4	cisbp__M4897	Txndc5	4.11247	yes
Creb3l4	cisbp__M4897	Ficd	1.52782	yes
Creb3l4	cisbp__M4897	Dusp4	1.58789	yes
Creb3l4	cisbp__M4897	Dnajc16	1.51113	yes
Creb3l4	cisbp__M4897	Nkd1	3.02762	yes
Creb3l4	cisbp__M4897	B3gat3	2.54936	yes
Creb3l4	cisbp__M4897	G6pc3	1.3597	yes
Creb3l4	cisbp__M4897	Cadm1	1.08249	yes
Creb3l4	cisbp__M4897	Lpar1	18.4087	yes
Creb3l4	cisbp__M4897	Mia3	26.9912	yes
Creb3l4	cisbp__M4897	Ergic1	18.4471	yes
Creb3l4	cisbp__M4897	Usp53	1.52209	yes
Creb3l4	cisbp__M4897	Tmed3	17.855	yes
Creb3l4	cisbp__M4897	Trappc6a	5.49706	yes
Creb3l4	cisbp__M4897	Vps8	1.18217	yes
Creb3l4	cisbp__M4897	Galk2	2.16384	yes
Creb3l4	cisbp__M4897	Srp9	3.98875	yes
Creb3l4	cisbp__M4897	Pgm3	12.2122	yes
Creb3l4	cisbp__M4897	Tnfrsf21	3.9274	yes
Creb3l4	cisbp__M4897	Trim24	16.4237	yes
Creb3l4	cisbp__M4897	Neat1	12.4552	yes
Creb3l4	cisbp__M4897	Clcn3	8.11771	yes
Creb3l4	cisbp__M4897	Gaa	12.5028	yes
Creb3l4	cisbp__M4897	Dusp23	7.37253	yes
Creb3l4	cisbp__M4897	Sec11c	6.42582	yes
Creb3l4	cisbp__M4897	Slc39a11	14.1401	yes
Creb3l4	cisbp__M4897	Sel1l3	5.31921	yes
Creb3l4	cisbp__M4897	Slc17a9	2.78201	yes
Creb3l4	cisbp__M4897	Ppt1	23.7148	yes
Creb3l4	cisbp__M4897	Ldhb	2.52632	yes
Creb3l4	cisbp__M4897	Rpn2	7.64823	yes
Creb3l4	cisbp__M4897	Slit2	1.23635	yes
Creb3l4	cisbp__M4897	0610040J01Rik	14.2736	yes
Creb3l4	cisbp__M4897	Hps3	3.23102	yes
Creb3l4	cisbp__M4897	Fam114a1	8.67827	yes
Creb3l4	cisbp__M4897	Gm3336	1.99984	yes
Creb3l4	cisbp__M4897	Srgap3	10.6578	yes
Creb3l4	cisbp__M4897	Coq7	5.02366	yes
Creb3l4	cisbp__M4897	Ppp1r13b	5.35001	yes
Creb3l4	cisbp__M4897	Spdef	57.1897	yes
Creb3l4	cisbp__M4897	Rassf10	3.83518	yes
Creb3l4	cisbp__M4897	C1galt1	21.2803	yes
Creb3l4	cisbp__M4897	Akap11	5.11136	yes
Creb3l4	cisbp__M4897	Sgsm3	6.65584	yes
Creb3l4	cisbp__M4897	Tfb1m	4.3314	yes
Creb3l4	cisbp__M4897	Maged1	1.16916	yes
Creb3l4	cisbp__M4897	Rnf24	13.7783	yes
Creb3l4	cisbp__M4897	Nanos3	0.911387	yes
Creb3l4	cisbp__M4897	Slc16a7	5.58191	yes
Creb3l4	cisbp__M4897	Slc1a2	6.42424	yes
Creb3l4	cisbp__M4897	C1qtnf6	9.45434	yes
Creb3l4	cisbp__M4897	Slc12a8	25.2999	yes
Creb3l4	cisbp__M4897	Btg2	1.56979	yes
Creb3l4	cisbp__M4897	Esrp1	1.50069	yes
Creb3l4	cisbp__M4897	Plin3	8.13589	yes
Creb3l4	cisbp__M4897	Med13l	2.07497	yes
Creb3l4	cisbp__M4897	Cfp	1.3735	yes
Creb3l4	cisbp__M4897	Rnf130	1.07624	yes
Creb3l4	cisbp__M4897	Cmas	2.76351	yes
Creb3l4	cisbp__M4897	Pcx	5.08032	yes
Creb3l4	cisbp__M4897	Tmem117	4.28111	yes
Creb3l4	cisbp__M4897	Klf5	5.33388	yes
Creb3l4	cisbp__M4897	Uqcrb	1.05191	yes
Creb3l4	cisbp__M4897	Tmbim6	3.90191	yes
Creb3l4	cisbp__M4897	Kcnj13	12.8888	yes
Creb3l4	cisbp__M4897	Ephb3	9.01688	yes
Creb3l4	cisbp__M4897	Spg20	3.29419	yes
Creb3l4	cisbp__M4897	Scamp2	2.14222	yes
Creb3l4	cisbp__M4897	Creb3l1	45.6284	yes
Creb3l4	cisbp__M4897	Papss2	22.1807	yes
Creb3l4	cisbp__M4897	Pdha1	4.48831	yes
Creb3l4	cisbp__M4897	Sema4a	2.28108	yes
Creb3l4	cisbp__M4897	Slc39a1	3.25835	yes
Creb3l4	cisbp__M4897	Mon1a	4.30703	yes
Creb3l4	cisbp__M4897	Ptpro	4.28541	yes
Creb3l4	cisbp__M4897	Ahnak	1.0821	yes
Creb3l4	cisbp__M4897	Insig1	8.89689	yes
Creb3l4	cisbp__M4897	Gramd1c	0.937811	yes
Creb3l4	cisbp__M4897	Prom1	51.6793	yes
Creb3l4	cisbp__M4897	Slc25a45	0.930195	yes
Creb3l4	cisbp__M4897	Rabepk	1.89601	yes
Creb3l4	cisbp__M4897	Gpx8	1.24844	yes
Creb3l4	cisbp__M4897	Tpd52	4.76988	yes
Creb3l4	cisbp__M4897	Yipf2	7.77129	yes
Creb3l4	cisbp__M4897	Cblb	2.16008	yes
Creb3l4	cisbp__M4897	Slc44a4	20.5406	yes
Creb3l4	cisbp__M4897	Dhrs3	3.85634	yes
Creb3l4	cisbp__M4897	Stx19	2.73272	yes
Creb3l4	cisbp__M4897	Col18a1	1.30088	yes
Creb3l4	cisbp__M4897	Pdcd4	2.33775	yes
Creb3l4	cisbp__M4897	Sema3b	7.52232	yes
Creb3l4	cisbp__M4897	2810433D01Rik	1.36607	yes
Creb3l4	cisbp__M4897	Hexa	29.4191	yes
Creb3l4	cisbp__M4897	Dedd	1.08341	yes
Creb3l4	cisbp__M4897	Slc25a40	6.0043	yes
Creb3l4	cisbp__M4897	1700025G04Rik	1.90919	yes
Creb3l4	cisbp__M4897	Ttc30b	1.10192	yes
Creb3l4	cisbp__M4897	Shank1	2.74781	yes
Creb3l4	cisbp__M4897	Gramd1b	3.79622	yes
Creb3l4	cisbp__M4897	Trim2	10.5375	yes
Creb3l4	cisbp__M4897	Creb3l4	1	yes
Creb3l4	cisbp__M4897	Scarb2	3.52444	yes
Creb3l4	cisbp__M4897	Unc50	4.92032	yes
Creb3l4	cisbp__M4897	Rbp1	5.21336	yes
Creb3l4	cisbp__M4897	Pigr	19.4445	yes
Creb3l4	cisbp__M4897	Lman1	12.5106	yes
Creb3l4	cisbp__M4897	Atf6	0.949178	yes
Creb3l4	cisbp__M4897	Cga	1.94378	yes
Creb3l4	cisbp__M4897	Ostc	5.52805	yes
Creb3l4	cisbp__M4897	Galnt7	26.1617	yes
Creb3l4	cisbp__M4897	Itih2	3.61726	yes
Creb3l4	cisbp__M4897	Gns	2.98093	yes
Creb3l4	cisbp__M4897	Fbxl12	1.21015	yes
Creb3l4	cisbp__M4897	Car8	5.439	yes
Creb3l4	cisbp__M4897	Mecom	5.60386	yes
Creb3l4	cisbp__M4897	Cog6	2.25802	yes
Creb3l4	cisbp__M4897	Notum	14.1916	yes
Creb3l4	cisbp__M4897	Pts	2.48759	yes
Creb3l4	cisbp__M4897	Abtb2	1.71136	yes
Creb3l4	cisbp__M4897	Tmc7	10.0731	yes
Creb3l4	cisbp__M4897	Cnpy2	3.03282	yes
Creb3l4	cisbp__M4897	Slc41a2	15.2759	yes
Creb3l4	cisbp__M4897	C4b	6.4805	yes
Creb3l4	cisbp__M4897	Kitl	1.49171	yes
Creb3l4	cisbp__M4897	Cd63	8.42657	yes
Creb3l4	cisbp__M4897	Slc25a47	2.49324	yes
Creb3l4	cisbp__M4897	Spred2	0.94511	yes
Creb3l4	cisbp__M4897	Herpud1	2.44408	yes
Creb3l4	cisbp__M4897	Rapgef3	10.8194	yes
Creb3l4	cisbp__M4897	Clic6	1.88551	yes
Creb3l4	cisbp__M4897	Car2	19.0809	yes
Creb3l4	cisbp__M4897	Plekhf1	1.26358	yes
Creb3l4	cisbp__M4897	Aga	1.8823	yes
Creb3l4	cisbp__M4897	Tspan12	7.60866	yes
Creb3l4	cisbp__M4897	Rin2	1.66542	yes
Creb3l4	cisbp__M4897	Flcn	5.76318	yes
Creb3l4	cisbp__M4897	Hccs	1.26534	yes
Creb3l4	cisbp__M4897	Chid1	1.82447	yes
Creb3l4	cisbp__M4897	Oxr1	1.72962	yes
Creb3l4	cisbp__M4897	Yif1a	2.14172	yes
Creb3l4	cisbp__M4897	Lgmn	1.88652	yes
Creb3l4	cisbp__M4897	Nod2	7.19105	yes
Creb3l4	cisbp__M4897	Tmem14a	1.27829	yes
Creb3l4	cisbp__M4897	Sertad3	4.73302	yes
Creb3l4	cisbp__M4897	Mrpl16	4.19149	yes
Creb3l4	cisbp__M4897	Arntl	0.923515	yes
Creb3l4	cisbp__M4897	Slc50a1	26.3117	yes
Creb3l4	cisbp__M4897	Tcea3	2.64696	yes
Creb3l4	cisbp__M4897	Slc31a1	1.3436	yes
Creb3l4	cisbp__M4897	Selenbp1	2.69752	yes
Creb3l4	cisbp__M4897	Sirpa	1.50469	yes
Creb3l4	cisbp__M4897	A330023F24Rik	6.38971	yes
Creb3l4	cisbp__M4897	Il15	2.26507	yes
Creb3l4	cisbp__M4897	Dact2	5.52962	yes
Creb3l4	cisbp__M4897	Ffar2	5.33036	yes
Creb3l4	cisbp__M4897	Ndrg2	1.40381	yes
Creb3l4	cisbp__M4897	Krt19	2.36581	yes
Creb3l4	cisbp__M4897	Slc37a1	7.62844	yes
Creb3l4	cisbp__M4897	Far1	1.90835	yes
Creb3l4	cisbp__M4897	Cant1	15.1294	yes
Creb3l4	cisbp__M4897	Chrm3	5.96818	yes
Creb3l4	cisbp__M4897	Btbd3	3.72311	yes
Creb3l4	cisbp__M4897	Nos1ap	3.58227	yes
Creb3l4	cisbp__M4897	Nr3c2	1.27279	yes
Creb3l4	cisbp__M4897	Abcb8	1.28242	yes
Creb3l4	cisbp__M4897	C1galt1c1	15.5051	yes
Creb3l4	cisbp__M4897	Wwp1	5.42504	yes
Creb3l4	cisbp__M4897	Hexb	8.17037	yes
Creb3l4	cisbp__M4897	Prdm11	3.68265	yes
Creb3l4	transfac_pro__M07693	Stx5a	3.07203	yes
Creb3l4	transfac_pro__M07693	Zfp36l1	0.965607	yes
Creb3l4	transfac_pro__M07693	Srpr	3.38362	yes
Creb3l4	transfac_pro__M07693	Ssr4	2.44038	yes
Creb3l4	transfac_pro__M07693	Armcx3	9.04493	yes
Creb3l4	transfac_pro__M07693	Lhx5	13.4978	yes
Creb3l4	transfac_pro__M07693	Scfd1	2.21646	yes
Creb3l4	transfac_pro__M07693	Armcx6	8.4643	yes
Creb3l4	transfac_pro__M07693	Atp2b1	3.68434	yes
Creb3l4	transfac_pro__M07693	2023-03-09	1.28861	yes
Creb3l4	transfac_pro__M07693	Slc30a5	1.12798	yes
Creb3l4	transfac_pro__M07693	Kcnk1	6.60307	yes
Creb3l4	transfac_pro__M07693	Sec16a	1.22831	yes
Creb3l4	transfac_pro__M07693	Tm9sf3	30.6647	yes
Creb3l4	transfac_pro__M07693	Kdelr3	2.63381	yes
Creb3l4	transfac_pro__M07693	Tspan13	33.323	yes
Creb3l4	transfac_pro__M07693	Rara	0.929882	yes
Creb3l4	transfac_pro__M07693	Aldh6a1	1.8465	yes
Creb3l4	transfac_pro__M07693	Uap1	6.03168	yes
Creb3l4	transfac_pro__M07693	Ssr1	1.0982	yes
Creb3l4	transfac_pro__M07693	Dpagt1	1.23146	yes
Creb3l4	transfac_pro__M07693	Insig1	8.89689	yes
Creb3l4	transfac_pro__M07693	Zfx	0.986831	yes
Creb3l4	transfac_pro__M07693	Atg10	1.1092	yes
Creb3l4	transfac_pro__M07693	Kdelr2	7.62507	yes
Creb3l4	transfac_pro__M07693	Arf4	8.50442	yes
Creb3l4	transfac_pro__M07693	Dolk	1.40945	yes
Creb3l4	transfac_pro__M07693	Ssr3	0.899686	yes
Creb3l4	transfac_pro__M07693	Spop	2.15263	yes
Creb3l4	transfac_pro__M07693	Sec16b	9.48115	yes
Creb3l4	transfac_pro__M07693	Bach1	1.09559	yes
Creb3l4	transfac_pro__M07693	Farsb	5.56898	yes
Creb3l4	transfac_pro__M07693	Ufc1	10.6921	yes
Creb3l4	transfac_pro__M07693	Tmem56	6.16845	yes
Creb3l4	transfac_pro__M07693	Rab2a	1.10611	yes
Creb3l4	transfac_pro__M07693	Bhlhe40	2.6396	yes
Creb3l4	transfac_pro__M07693	Gmppa	2.02531	yes
Creb3l4	transfac_pro__M07693	A330023F24Rik	6.38971	yes
Creb3l4	transfac_pro__M07693	Yipf6	1.4538	yes
Creb3l4	transfac_pro__M07693	Cblb	2.16008	yes
Creb3l4	transfac_pro__M07693	Sec24d	4.58382	yes
Creb3l4	transfac_pro__M07693	6430548M08Rik	1.94596	yes
Creb3l4	transfac_pro__M07693	Ehf	1.8881	yes
Creb3l4	transfac_pro__M07693	Pkdcc	1.69605	yes
Creb3l4	transfac_pro__M07693	Rab18	1.12988	yes
Creb3l4	transfac_pro__M07693	Gpt2	6.58623	yes
Creb3l4	transfac_pro__M07693	Hccs	1.26534	yes
Creb3l4	transfac_pro__M07693	Kcnk6	6.21365	yes
Creb3l4	transfac_pro__M07693	Col18a1	1.30088	yes
Creb3l4	transfac_pro__M07693	Myo10	12.2587	yes
Creb3l4	transfac_pro__M07693	Lzts2	2.65263	yes
Creb3l4	transfac_pro__M07693	Arntl	0.923515	yes
Creb3l4	transfac_pro__M07693	Dact2	5.52962	yes
Creb3l4	transfac_pro__M07693	Scml4	3.0161	yes
Creb3l4	transfac_pro__M07693	Sema3b	7.52232	yes
Creb3l4	transfac_pro__M07693	Copb2	8.2997	yes
Creb3l4	transfac_pro__M07693	Cga	1.94378	yes
Creb3l4	transfac_pro__M07693	Slc25a46	2.86823	yes
Creb3l4	transfac_pro__M07693	Vkorc1	1.16932	yes
Creb3l4	transfac_pro__M07693	Pld3	9.46739	yes
Creb3l4	transfac_pro__M07693	Oxr1	1.72962	yes
Creb3l4	transfac_pro__M07693	Kcnn4	1.33894	yes
Creb3l4	transfac_pro__M07693	Ctsa	9.88331	yes
Creb3l4	transfac_pro__M07693	Sec62	13.9019	yes
Creb3l4	transfac_pro__M07693	Dnajc10	35.5335	yes
Creb3l4	transfac_pro__M07693	Kitl	1.49171	yes
Creb3l4	transfac_pro__M07693	Nans	1.84334	yes
Creb3l4	transfac_pro__M07693	Azin1	4.19094	yes
Creb3l4	transfac_pro__M07693	Zfand1	2.29277	yes
Creb3l4	transfac_pro__M07693	Vps8	1.18217	yes
Creb3l4	transfac_pro__M07693	Golga5	2.55527	yes
Creb3l4	transfac_pro__M07693	Plin3	8.13589	yes
Creb3l4	transfac_pro__M07693	Clcn3	8.11771	yes
Creb3l4	transfac_pro__M07693	C4b	6.4805	yes
Creb3l4	transfac_pro__M07693	Camk2d	5.21275	yes
Creb3l4	transfac_pro__M07693	Srgap3	10.6578	yes
Creb3l4	transfac_pro__M07693	Txndc11	1.13867	yes
Creb3l4	transfac_pro__M07693	Rassf10	3.83518	yes
Creb3l4	transfac_pro__M07693	Copb1	1.8066	yes
Creb3l4	transfac_pro__M07693	Tm9sf1	1.2336	yes
Creb3l4	transfac_pro__M07693	Col16a1	2.75099	yes
Creb3l4	transfac_pro__M07693	Slc35a1	19.495	yes
Creb3l4	transfac_pro__M07693	Hspa13	10.61	yes
Creb3l4	transfac_pro__M07693	Phlpp1	1.52526	yes
Creb3l4	transfac_pro__M07693	Itih2	3.61726	yes
Creb3l4	transfac_pro__M07693	Papss2	22.1807	yes
Creb3l4	transfac_pro__M07693	Osbpl6	3.65731	yes
Creb3l4	transfac_pro__M07693	C1qtnf6	9.45434	yes
Creb3l4	transfac_pro__M07693	Gm3336	1.99984	yes
Creb3l4	transfac_pro__M07693	Itm2b	8.00372	yes
Creb3l4	transfac_pro__M07693	Ficd	1.52782	yes
Creb3l4	transfac_pro__M07693	Chn2	2.53881	yes
Creb3l4	transfac_pro__M07693	1700025G04Rik	1.90919	yes
Creb3l4	transfac_pro__M07693	Tm9sf2	9.11752	yes
Creb3l4	transfac_pro__M07693	Ppp1r3b	6.8987	yes
Creb3l4	transfac_pro__M07693	Trp53inp2	10.7034	yes
Creb3l4	transfac_pro__M07693	Gtf2a2	1.02077	yes
Creb3l4	transfac_pro__M07693	Oat	4.66248	yes
Creb3l4	transfac_pro__M07693	Trappc9	0.944917	yes
Creb3l4	transfac_pro__M07693	Tmem45a	2.69186	yes
Creb3l4	transfac_pro__M07693	Tmem165	4.6028	yes
Creb3l4	transfac_pro__M07693	Cnpy2	3.03282	yes
Creb3l4	transfac_pro__M07693	Arfip2	4.70514	yes
Creb3l4	transfac_pro__M07693	Pik3r1	29.8175	yes
Creb3l4	transfac_pro__M07693	Lgr5	13.7829	yes
Creb3l4	transfac_pro__M07693	Crim1	8.04015	yes
Creb3l4	transfac_pro__M07693	Herpud1	2.44408	yes
Creb3l4	transfac_pro__M07693	Slc50a1	26.3117	yes
Creb3l4	transfac_pro__M07693	Slc31a1	1.3436	yes
Creb3l4	transfac_pro__M07693	Mib2	0.938575	yes
Creb3l4	transfac_pro__M07693	Gmppb	5.74796	yes
Creb3l4	transfac_pro__M07693	Acss1	10.096	yes
Creb3l4	transfac_pro__M07693	Hk2	24.6973	yes
Creb3l4	transfac_pro__M07693	Sdr42e1	1.587	yes
Creb3l4	transfac_pro__M07693	Spg20	3.29419	yes
Creb3l4	transfac_pro__M07693	Gata5	17.4281	yes
Creb3l4	transfac_pro__M07693	Clcn6	2.07723	yes
Creb3l4	transfac_pro__M07693	Ldhb	2.52632	yes
Creb3l4	transfac_pro__M07693	Galnt7	26.1617	yes
Creb3l4	transfac_pro__M07693	Chrm3	5.96818	yes
Creb3l4	transfac_pro__M07693	Cmas	2.76351	yes
Creb3l4	transfac_pro__M07693	Thrb	3.71031	yes
Creb3l4	transfac_pro__M07693	Runx1	7.11207	yes
Creb3l4	transfac_pro__M07693	Rcbtb1	21.5795	yes
Creb3l4	transfac_pro__M07693	Zfp9	10.2179	yes
Creb3l4	transfac_pro__M07693	Nod2	7.19105	yes
Creb3l4	transfac_pro__M07693	Vsig1	12.3754	yes
Creb3l4	transfac_pro__M07693	Slc41a2	15.2759	yes
Creb3l4	transfac_pro__M07693	Arf1	0.880571	yes
Creb3l4	transfac_pro__M07693	Vps37c	4.72173	yes
Creb3l4	transfac_pro__M07693	Slc25a40	6.0043	yes
Creb3l4	transfac_pro__M07693	5330417C22Rik	15.7685	yes
Creb3l4	transfac_pro__M07693	Txndc5	4.11247	yes
Creb3l4	transfac_pro__M07693	Mogs	3.19006	yes
Creb3l4	transfac_pro__M07693	Ncald	6.00479	yes
Creb3l4	transfac_pro__M07693	Intu	2.22964	yes
Creb3l4	transfac_pro__M07693	Pdxdc1	19.8623	yes
Creb3l4	transfac_pro__M07693	Phactr2	0.975115	yes
Creb3l4	transfac_pro__M07693	Mecom	5.60386	yes
Creb3l4	transfac_pro__M07693	Hgfac	51.1876	yes
Creb3l4	transfac_pro__M07693	Tcf7l2	1.43137	yes
Creb3l4	transfac_pro__M07693	Ptpro	4.28541	yes
Creb3l4	transfac_pro__M07693	Galnt6	25.5623	yes
Creb3l4	transfac_pro__M07693	Ces1f	46.0159	yes
Creb3l4	transfac_pro__M07693	Arhgef1	0.955123	yes
Creb3l4	transfac_pro__M07693	Dhrs3	3.85634	yes
Creb3l4	transfac_pro__M07693	Galk2	2.16384	yes
Creb3l4	transfac_pro__M07693	1700066B19Rik	39.854	yes
Creb3l4	transfac_pro__M07693	Onecut1	0.873419	yes
Creb3l4	transfac_pro__M07693	Gpr180	1.68274	yes
Creb3l4	transfac_pro__M07693	Shisa2	4.8405	yes
Creb3l4	transfac_pro__M07693	Mia3	26.9912	yes
Creb3l4	transfac_pro__M07693	Glt8d1	9.67455	yes
Creb3l4	transfac_pro__M07693	Pcyt2	2.18868	yes
Creb3l4	transfac_pro__M07693	Kcne3	18.5197	yes
Creb3l4	transfac_pro__M07693	Frs3	0.927631	yes
Creb3l4	transfac_pro__M07693	Bche	1.08407	yes
Creb3l4	transfac_pro__M07693	Ncstn	1.28003	yes
Creb3l4	transfac_pro__M07693	Cftr	13.5358	yes
Creb3l4	transfac_pro__M07693	Spdef	57.1897	yes
Creb3l4	transfac_pro__M07693	Bcl11b	3.48369	yes
Creb3l4	transfac_pro__M07693	Rnf152	3.00824	yes
Creb3l4	transfac_pro__M07693	Avpi1	8.74164	yes
Creb3l4	transfac_pro__M07693	Tfb1m	4.3314	yes
Creb3l4	transfac_pro__M07693	Galnt3	24.22	yes
Creb3l4	transfac_pro__M07693	Slc9a2	14.9569	yes
Creb3l4	transfac_pro__M07693	Rnft1	1.46224	yes
Creb3l4	transfac_pro__M07693	Pdha1	4.48831	yes
Creb3l4	transfac_pro__M07693	Ahnak	1.0821	yes
Creb3l4	transfac_pro__M07693	Angptl1	2.02092	yes
Creb3l4	transfac_pro__M07693	Fmnl2	2.83129	yes
Creb3l4	transfac_pro__M07693	Evi2a	1.10596	yes
Creb3l4	transfac_pro__M07693	Sil1	8.74652	yes
Creb3l4	transfac_pro__M07693	Srp9	3.98875	yes
Creb3l4	transfac_pro__M07693	Trim2	10.5375	yes
Creb3l4	transfac_pro__M07693	Dnajb9	25.2471	yes
Creb3l4	transfac_pro__M07693	Dnajc16	1.51113	yes
Creb3l4	transfac_pro__M07693	Sertad2	1.41894	yes
Creb3l4	transfac_pro__M07693	Prdx6	1.53993	yes
Creb3l4	transfac_pro__M07693	Shank1	2.74781	yes
Creb3l4	transfac_pro__M07693	Scamp1	1.67344	yes
Creb3l4	transfac_pro__M07693	Synj2	1.3121	yes
Creb3l4	transfac_pro__M07693	Cant1	15.1294	yes
Creb3l4	transfac_pro__M07693	Klf5	5.33388	yes
Creb3l4	transfac_pro__M07693	Mpzl1	26.8079	yes
Creb3l4	transfac_pro__M07693	Cds1	1.08459	yes
Creb3l4	transfac_pro__M07693	Notum	14.1916	yes
Creb3l4	transfac_pro__M07693	Erlec1	24.6458	yes
Creb3l4	transfac_pro__M07693	Sertad3	4.73302	yes
Creb3l4	transfac_pro__M07693	Id4	15.8265	yes
Creb3l4	transfac_pro__M07693	Slc39a1	3.25835	yes
Creb3l4	transfac_pro__M07693	Pdlim4	1.94559	yes
Creb3l4	transfac_pro__M07693	Iqsec2	0.951374	yes
Creb3l4	transfac_pro__M07693	Mansc1	23.4855	yes
Creb3l4	transfac_pro__M07693	Aldh9a1	1.04046	yes
Creb3l4	transfac_pro__M07693	Scarb2	3.52444	yes
Creb3l4	transfac_pro__M07693	Slc16a7	5.58191	yes
Creb3l4	transfac_pro__M07693	Rnaseh2b	2.72235	yes
Creb3l4	transfac_pro__M07693	Prdm11	3.68265	yes
Creb3l4	transfac_pro__M07693	Tpd52	4.76988	yes
Creb3l4	transfac_pro__M07693	Wwp1	5.42504	yes
Creb3l4	transfac_pro__M07693	Slc7a7	4.67997	yes
Creb3l4	transfac_pro__M07693	Cthrc1	35.381	yes
Creb3l4	transfac_pro__M07693	Paqr8	8.09324	yes
Creb3l4	transfac_pro__M07693	Ttc30b	1.10192	yes
Creb3l4	transfac_pro__M07693	Usp49	15.7386	yes
Creb3l4	transfac_pro__M07693	Ankrd50	1.01983	yes
Creb3l4	transfac_pro__M07693	Dnajc3	0.923239	yes
Creb3l4	transfac_pro__M07693	Abcb8	1.28242	yes
Creb3l4	transfac_pro__M07693	Kcnj13	12.8888	yes
Creb3l4	transfac_pro__M07693	Tshz3	3.4568	yes
Creb3l4	transfac_pro__M07693	Ffar2	5.33036	yes
Creb3l4	transfac_pro__M07693	Nrbp2	0.977378	yes
Creb3l4	transfac_pro__M07693	0610040J01Rik	14.2736	yes
Creb3l4	transfac_pro__M07693	Napepld	2.86792	yes
Creb3l4	transfac_pro__M07693	Sel1l3	5.31921	yes
Creb3l4	transfac_pro__M07693	Slc12a8	25.2999	yes
Creb3l4	transfac_pro__M07693	Adam28	12.8946	yes
Creb3l4	transfac_pro__M07693	Trmt1	26.0834	yes
Creb3l4	transfac_pro__M07693	Pla2g4a	4.28111	yes
Creb3l4	transfac_pro__M07693	Ccdc152	1.56704	yes
Creb3l4	transfac_pro__M07693	Slc44a4	20.5406	yes
Creb3l4	transfac_pro__M07693	Abca5	2.80742	yes
Creb3l4	transfac_pro__M07693	Ccnt2	1.31075	yes
Creb3l4	transfac_pro__M07693	Ephb2	1.05979	yes
Creb3l4	transfac_pro__M07693	Stx19	2.73272	yes
Creb3l4	transfac_pro__M07693	Cfp	1.3735	yes
Creb3l4	transfac_pro__M07693	Samd12	9.75286	yes
Creb3l4	transfac_pro__M07693	Ogt	17.7922	yes
Creb3l4	transfac_pro__M07693	Uqcrb	1.05191	yes
Creb3l4	transfac_pro__M07693	Cxcr4	8.17689	yes
Creb3l4	transfac_pro__M07693	Lrp5	2.42049	yes
Creb3l4	transfac_pro__M07693	Fam20b	11.1974	yes
Creb3l4	transfac_pro__M07693	Tmbim6	3.90191	yes
Creb3l4	transfac_pro__M07693	Cdo1	22.7482	yes
Creb3l4	transfac_pro__M07693	Lmo7	2.21358	yes
Creb3l4	transfac_pro__M07693	Akap11	5.11136	yes
Creb3l4	transfac_pro__M07693	Rab3a	1.3843	yes
Creb3l4	transfac_pro__M07693	Atp2a3	1.12553	yes
Creb3l4	transfac_pro__M07693	Sdf4	4.93083	yes
Creb3l4	transfac_pro__M07693	Ptprt	1.48299	yes
Creb3l4	transfac_pro__M07693	Sec24c	1.92909	yes
Creb3l4	transfac_pro__M07693	Fam114a1	8.67827	yes
Creb3l4	transfac_pro__M07693	Gprc5b	1.15502	yes
Creb3l4	transfac_pro__M07693	Unc50	4.92032	yes
Creb3l4	transfac_pro__M07693	Tspan12	7.60866	yes
Creb3l4	transfac_pro__M07693	Trim24	16.4237	yes
Creb3l4	transfac_pro__M07693	Sirt4	7.6241	yes
Creb3l4	transfac_pro__M07693	Dusp23	7.37253	yes
Creb3l4	transfac_pro__M07693	Ephx4	5.69534	yes
Creb3l4	transfac_pro__M07693	Gns	2.98093	yes
Creb3l4	transfac_pro__M07693	Scp2	10.3755	yes
Creb3l4	transfac_pro__M07693	Sirpa	1.50469	yes
Creb3l4	transfac_pro__M07693	Btg2	1.56979	yes
Creb3l4	transfac_pro__M07693	St3gal6	5.01029	yes
Creb3l4	transfac_pro__M07693	Tns3	4.6871	yes
Creb3l4	transfac_pro__M07693	Gramd1c	0.937811	yes
Creb3l4	transfac_pro__M07693	Ikbip	8.93412	yes
Creb3l4	transfac_pro__M07693	Gpld1	3.21811	yes
Creb3l4	transfac_pro__M07693	Fkbp7	1.66791	yes
Creb3l4	transfac_pro__M07693	Yipf1	29.903	yes
Creb3l4	transfac_pro__M07693	Pcx	5.08032	yes
Creb3l4	transfac_pro__M07693	Hexa	29.4191	yes
Creb3l4	transfac_pro__M07693	Cd55	0.920521	yes
Creb3l4	transfac_pro__M07693	Il18r1	1.23417	yes
Creb3l4	transfac_pro__M07693	Ergic1	18.4471	yes
Creb3l4	transfac_pro__M07693	Fam43a	1.71421	yes
Creb3l4	transfac_pro__M07693	Ghr	1.17628	yes
Creb3l4	transfac_pro__M07693	Abcb9	2.68731	yes
Creb3l4	transfac_pro__M07693	Slc30a7	1.72378	yes
Creb3l4	transfac_pro__M07693	Arf5	0.901014	yes
Creb3l4	transfac_pro__M08813	Cthrc1	35.381	yes
Creb3l4	transfac_pro__M08813	2023-03-09	1.28861	yes
Creb3l4	transfac_pro__M08813	Sec24d	4.58382	yes
Creb3l4	transfac_pro__M08813	Creb3l1	45.6284	yes
Creb3l4	transfac_pro__M08813	Rab2a	1.10611	yes
Creb3l4	transfac_pro__M08813	Galnt6	25.5623	yes
Creb3l4	transfac_pro__M08813	Ssr3	0.899686	yes
Creb3l4	transfac_pro__M08813	Galnt3	24.22	yes
Creb3l4	transfac_pro__M08813	Mlh1	1.02212	yes
Creb3l4	transfac_pro__M08813	Ppp1r1b	7.42382	yes
Creb3l4	transfac_pro__M08813	Scfd1	2.21646	yes
Creb3l4	transfac_pro__M08813	Cga	1.94378	yes
Creb3l4	transfac_pro__M08813	Runx1	7.11207	yes
Creb3l4	transfac_pro__M08813	Zfp36l1	0.965607	yes
Creb3l4	transfac_pro__M08813	Acot11	3.76914	yes
Creb3l4	transfac_pro__M08813	Tfb1m	4.3314	yes
Creb3l4	transfac_pro__M08813	Glt8d1	9.67455	yes
Creb3l4	transfac_pro__M08813	Dennd2d	1.95076	yes
Creb3l4	transfac_pro__M08813	Ssr1	1.0982	yes
Creb3l4	transfac_pro__M08813	Erlec1	24.6458	yes
Creb3l4	transfac_pro__M08813	Ppp1r3b	6.8987	yes
Creb3l4	transfac_pro__M08813	Ldhb	2.52632	yes
Creb3l4	transfac_pro__M08813	Chrm1	12.0435	yes
Creb3l4	transfac_pro__M08813	Oxr1	1.72962	yes
Creb3l4	transfac_pro__M08813	Tmem9b	14.6747	yes
Creb3l4	transfac_pro__M08813	Ctsa	9.88331	yes
Creb3l4	transfac_pro__M08813	Tmem56	6.16845	yes
Creb3l4	transfac_pro__M08813	Unc50	4.92032	yes
Creb3l4	transfac_pro__M08813	Tmem39a	1.66758	yes
Creb3l4	transfac_pro__M08813	Ankrd50	1.01983	yes
Creb3l4	transfac_pro__M08813	Man1a	5.19375	yes
Creb3l4	transfac_pro__M08813	Cftr	13.5358	yes
Creb3l4	transfac_pro__M08813	Sec24c	1.92909	yes
Creb3l4	transfac_pro__M08813	Gmppa	2.02531	yes
Creb3l4	transfac_pro__M08813	Tnpo2	1.21112	yes
Creb3l4	transfac_pro__M08813	Sdr42e1	1.587	yes
Creb3l4	transfac_pro__M08813	Clcn6	2.07723	yes
Creb3l4	transfac_pro__M08813	Tnfrsf23	1.31729	yes
Creb3l4	transfac_pro__M08813	Enc1	9.23103	yes
Creb3l4	transfac_pro__M08813	Rcbtb1	21.5795	yes
Creb3l4	transfac_pro__M08813	Avpi1	8.74164	yes
Creb3l4	transfac_pro__M08813	Armcx6	8.4643	yes
Creb3l4	transfac_pro__M08813	5330417C22Rik	15.7685	yes
Creb3l4	transfac_pro__M08813	Dusp4	1.58789	yes
Creb3l4	transfac_pro__M08813	Trim16	1.38929	yes
Creb3l4	transfac_pro__M08813	Uap1	6.03168	yes
Creb3l4	transfac_pro__M08813	Lhx5	13.4978	yes
Creb3l4	transfac_pro__M08813	Arhgef1	0.955123	yes
Creb3l4	transfac_pro__M08813	Dpagt1	1.23146	yes
Creb3l4	transfac_pro__M08813	Tnfrsf21	3.9274	yes
Creb3l4	transfac_pro__M08813	Osbpl6	3.65731	yes
Creb3l4	transfac_pro__M08813	Galnt7	26.1617	yes
Creb3l4	transfac_pro__M08813	Sel1l3	5.31921	yes
Creb3l4	transfac_pro__M08813	Ephb2	1.05979	yes
Creb3l4	transfac_pro__M08813	Nudt9	5.04552	yes
Creb3l4	transfac_pro__M08813	Tspan13	33.323	yes
Creb3l4	transfac_pro__M08813	Stx5a	3.07203	yes
Creb3l4	transfac_pro__M08813	Ptms	1.00741	yes
Creb3l4	transfac_pro__M08813	Bhlhe40	2.6396	yes
Creb3l4	transfac_pro__M08813	Lmo7	2.21358	yes
Creb3l4	transfac_pro__M08813	Pik3r1	29.8175	yes
Creb3l4	transfac_pro__M08813	Dusp23	7.37253	yes
Creb3l4	transfac_pro__M08813	Il11ra1	0.973443	yes
Creb3l4	transfac_pro__M08813	Tuba1c	1.22331	yes
Creb3l4	transfac_pro__M08813	Shroom1	1.16694	yes
Creb3l4	transfac_pro__M08813	Cyp20a1	1.12525	yes
Creb3l4	transfac_pro__M08813	1700066B19Rik	39.854	yes
Creb3l4	transfac_pro__M08813	Vps37c	4.72173	yes
Creb3l4	transfac_pro__M08813	Bcl11b	3.48369	yes
Creb3l4	transfac_pro__M08813	Spdef	57.1897	yes
Creb3l4	transfac_pro__M08813	Ablim1	1.7161	yes
Creb3l4	transfac_pro__M08813	Golga5	2.55527	yes
Creb3l4	transfac_pro__M08813	6430548M08Rik	1.94596	yes
Creb3l4	transfac_pro__M08813	Ahcyl2	17.4644	yes
Creb3l4	transfac_pro__M08813	Esrp1	1.50069	yes
Creb3l4	transfac_pro__M08813	Ghr	1.17628	yes
Creb3l4	transfac_pro__M08813	Trim24	16.4237	yes
Creb3l4	transfac_pro__M08813	Slc16a7	5.58191	yes
Creb3l4	transfac_pro__M08813	Slc1a2	6.42424	yes
Creb3l4	transfac_pro__M08813	Myo10	12.2587	yes
Creb3l4	transfac_pro__M08813	Nkd1	3.02762	yes
Creb3l4	transfac_pro__M08813	Scml4	3.0161	yes
Creb3l4	transfac_pro__M08813	Intu	2.22964	yes
Creb3l4	transfac_pro__M08813	Tmprss4	14.7188	yes
Creb3l4	transfac_pro__M08813	Ncald	6.00479	yes
Creb3l4	transfac_pro__M08813	Ganab	1.11597	yes
Creb3l4	transfac_pro__M08813	Gata5	17.4281	yes
Creb3l4	transfac_pro__M08813	Pdcd4	2.33775	yes
Creb3l4	transfac_pro__M08813	Srgap3	10.6578	yes
Creb3l4	transfac_pro__M08813	Gale	63.8397	yes
Creb3l4	transfac_pro__M08813	Slc39a11	14.1401	yes
Creb3l4	transfac_pro__M08813	Ier2	5.82363	yes
Creb3l4	transfac_pro__M08813	Tpd52	4.76988	yes
Creb3l4	transfac_pro__M08813	Pcx	5.08032	yes
Creb3l4	transfac_pro__M08813	G6pc3	1.3597	yes
Creb3l4	transfac_pro__M08813	Rnf152	3.00824	yes
Creb3l4	transfac_pro__M08813	Wipi1	15.6271	yes
Creb3l4	transfac_pro__M08813	Nod2	7.19105	yes
Creb3l4	transfac_pro__M08813	Ostc	5.52805	yes
Creb3l4	transfac_pro__M08813	Spink4	2.02237	yes
Creb3l4	transfac_pro__M08813	Col16a1	2.75099	yes
Creb3l4	transfac_pro__M08813	Slc17a9	2.78201	yes
Creb3l4	transfac_pro__M08813	Abca5	2.80742	yes
Creb3l4	transfac_pro__M08813	Dnajc10	35.5335	yes
Creb3l4	transfac_pro__M08813	App	1.06279	yes
Creb3l4	transfac_pro__M08813	Slc30a5	1.12798	yes
Creb3l4	transfac_pro__M08813	Tex264	7.75997	yes
Creb3l4	transfac_pro__M08813	Sec16a	1.22831	yes
Creb3l4	transfac_pro__M08813	Bcas1	6.24705	yes
Creb3l4	transfac_pro__M08813	Rab18	1.12988	yes
Creb3l4	transfac_pro__M08813	Mrpl16	4.19149	yes
Creb3l4	transfac_pro__M08813	Soat1	13.745	yes
Creb3l4	transfac_pro__M08813	Rab3d	4.48678	yes
Creb3l4	transfac_pro__M08813	Tmem165	4.6028	yes
Creb3l4	transfac_pro__M08813	Arpc1b	1.06667	yes
Creb3l4	transfac_pro__M08813	Bach1	1.09559	yes
Creb3l4	transfac_pro__M08813	Plekhf1	1.26358	yes
Creb3l4	transfac_pro__M08813	Tm7sf3	7.4263	yes
Creb3l4	transfac_pro__M08813	Camk2d	5.21275	yes
Creb3l4	transfac_pro__M08813	Pdia5	20.1757	yes
Creb3l4	transfac_pro__M08813	Ptpro	4.28541	yes
Creb3l4	transfac_pro__M08813	Ctsz	1.10321	yes
Creb3l4	transfac_pro__M08813	Lgr5	13.7829	yes
Creb3l4	transfac_pro__M08813	Hk2	24.6973	yes
Creb3l4	transfac_pro__M08813	Kdelr3	2.63381	yes
Creb3l4	transfac_pro__M08813	Manf	1.26976	yes
Creb3l4	transfac_pro__M08813	Sdf4	4.93083	yes
Creb3l4	transfac_pro__M08813	Aqp5	32.9951	yes
Creb3l4	transfac_pro__M08813	Pgm3	12.2122	yes
Creb3l4	transfac_pro__M08813	Arfip2	4.70514	yes
Creb3l4	transfac_pro__M08813	Rara	0.929882	yes
Creb3l4	transfac_pro__M08813	Pdxdc1	19.8623	yes
Creb3l4	transfac_pro__M08813	Clcn3	8.11771	yes
Creb3l4	transfac_pro__M08813	Galk2	2.16384	yes
Creb3l4	transfac_pro__M08813	Mib2	0.938575	yes
Creb3l4	transfac_pro__M08813	Lman1	12.5106	yes
Creb3l4	transfac_pro__M08813	Aqp1	48.0827	yes
Creb3l4	transfac_pro__M08813	Galnt5	12.6254	yes
Creb3l4	transfac_pro__M08813	Spop	2.15263	yes
Creb3l4	transfac_pro__M08813	Car8	5.439	yes
Creb3l4	transfac_pro__M08813	Scarb2	3.52444	yes
Creb3l4	transfac_pro__M08813	Gmppb	5.74796	yes
Creb3l4	transfac_pro__M08813	Pik3c2g	3.88381	yes
Creb3l4	transfac_pro__M08813	Igfals	16.4705	yes
Creb3l4	transfac_pro__M08813	Slc10a7	1.45622	yes
Creb3l4	transfac_pro__M08813	Prdx6	1.53993	yes
Creb3l4	transfac_pro__M08813	Fmnl2	2.83129	yes
Creb3l4	transfac_pro__M08813	Igf2bp2	1.57195	yes
Creb3l4	transfac_pro__M08813	Asgr1	6.48504	yes
Creb3l4	transfac_pro__M08813	Pcyox1	0.919438	yes
Creb3l4	transfac_pro__M08813	Ctse	11.9915	yes
Creb3l4	transfac_pro__M08813	Kitl	1.49171	yes
Creb3l4	transfac_pro__M08813	Sec16b	9.48115	yes
Creb3l4	transfac_pro__M08813	Plin3	8.13589	yes
Creb3l4	transfac_pro__M08813	Pkdcc	1.69605	yes
Creb3l4	transfac_pro__M08813	Tshz3	3.4568	yes
Creb3l4	transfac_pro__M08813	Yipf4	8.61792	yes
Creb3l4	transfac_pro__M08813	Spg20	3.29419	yes
Creb3l4	transfac_pro__M08813	Slc41a2	15.2759	yes
Creb3l4	transfac_pro__M08813	Abtb2	1.71136	yes
Creb3l4	transfac_pro__M08813	Mtus1	1.51591	yes
Creb3l4	transfac_pro__M08813	Ccdc152	1.56704	yes
Creb3l4	transfac_pro__M08813	Nans	1.84334	yes
Creb3l4	transfac_pro__M08813	Spcs2	6.49399	yes
Creb3l4	transfac_pro__M08813	Azin1	4.19094	yes
Creb3l4	transfac_pro__M08813	Zfx	0.986831	yes
Creb3l4	transfac_pro__M08813	Tmed3	17.855	yes
Creb3l4	transfac_pro__M08813	Tm9sf3	30.6647	yes
Creb3l4	transfac_pro__M08813	Hexa	29.4191	yes
Creb3l4	transfac_pro__M08813	Tcea3	2.64696	yes
Creb3l4	transfac_pro__M08813	Slc26a9	1.10984	yes
Creb3l4	transfac_pro__M08813	Gramd1c	0.937811	yes
Creb3l4	transfac_pro__M08813	Micall2	3.61455	yes
Creb3l4	transfac_pro__M08813	Slc31a1	1.3436	yes
Creb3l4	transfac_pro__M08813	Aga	1.8823	yes
Creb3l4	transfac_pro__M08813	Gns	2.98093	yes
Creb3l4	transfac_pro__M08813	Sh3rf1	1.0977	yes
Creb3l4	transfac_pro__M08813	Prrc1	5.42985	yes
Creb3l4	transfac_pro__M08813	2023-03-03	1.9986	yes
Creb3l4	transfac_pro__M08813	Gpx2	6.14647	yes
Creb3l4	transfac_pro__M08813	Dedd	1.08341	yes
Creb3l4	transfac_pro__M08813	Hgfac	51.1876	yes
Creb3l4	transfac_pro__M08813	Snx16	1.47164	yes
Creb3l4	transfac_pro__M08813	Mon1a	4.30703	yes
Creb3l4	transfac_pro__M08813	Limk2	2.83395	yes
Creb3l4	transfac_pro__M08813	Chn2	2.53881	yes
Creb3l4	transfac_pro__M08813	Rab33b	2.02093	yes
Creb3l4	transfac_pro__M08813	Zfp229	1.2556	yes
Creb3l4	transfac_pro__M08813	Rgs14	1.30821	yes
Creb3l4	transfac_pro__M08813	Ugt8a	5.24756	yes
Creb3l4	transfac_pro__M08813	Spats2l	10.2861	yes
Creb3l4	transfac_pro__M08813	Slc1a5	1.39553	yes
Creb3l4	transfac_pro__M08813	Tcf12	10.5632	yes
Creb3l4	transfac_pro__M08813	Trim2	10.5375	yes
Creb3l4	transfac_pro__M08813	Arhgef9	1.33199	yes
Creb3l4	transfac_pro__M08813	Adcy6	4.51602	yes
Creb3l4	transfac_pro__M08813	Itm2b	8.00372	yes
Creb3l4	transfac_pro__M08813	Gfpt1	76.2617	yes
Creb3l4	transfac_pro__M08813	Dolk	1.40945	yes
Creb3l4	transfac_pro__M08813	Habp2	38.8745	yes
Creb3l4	transfac_pro__M08813	Etv4	11.3743	yes
Creb3l4	transfac_pro__M08813	Slc25a21	1.08563	yes
Creb3l4	transfac_pro__M08813	Slc9a4	20.8122	yes
Creb3l4	transfac_pro__M08813	Asns	5.87694	yes
Creb3l4	transfac_pro__M08813	Phlpp1	1.52526	yes
Creb3l4	transfac_pro__M08813	Onecut1	0.873419	yes
Creb3l4	transfac_pro__M08813	Slc12a8	25.2999	yes
Creb3l4	transfac_pro__M08813	Tns4	12.5911	yes
Creb3l4	transfac_pro__M08813	Vps8	1.18217	yes
Creb3l4	transfac_pro__M08813	Coq7	5.02366	yes
Creb3l4	transfac_pro__M08813	Slc16a13	2.19211	yes
Creb3l4	transfac_pro__M08813	Cog6	2.25802	yes
Creb3l4	transfac_pro__M08813	Pdha1	4.48831	yes
Creb3l4	transfac_pro__M08813	Slc9a2	14.9569	yes
Creb3l4	transfac_pro__M08813	Ssr4	2.44038	yes
Creb3l4	transfac_pro__M08813	Gprc5b	1.15502	yes
Creb3l4	transfac_pro__M08813	Sec11c	6.42582	yes
Creb3l4	transfac_pro__M08813	Chsy3	3.39368	yes
Creb3l4	transfac_pro__M08813	Agtr1a	1.60587	yes
Creb3l4	transfac_pro__M08813	Slc20a1	1.93215	yes
Creb3l4	transfac_pro__M08813	Scmh1	1.80695	yes
Creb3l4	transfac_pro__M08813	Sertad2	1.41894	yes
Creb3l4	transfac_pro__M08813	Ephx4	5.69534	yes
Creb3l4	transfac_pro__M08813	Cant1	15.1294	yes
Creb3l4	transfac_pro__M08813	Scamp1	1.67344	yes
Creb3l4	transfac_pro__M08813	Id4	15.8265	yes
Creb3l4	transfac_pro__M08813	Golgb1	1.6195	yes
Creb3l4	transfac_pro__M08813	Stx19	2.73272	yes
Creb3l4	transfac_pro__M08813	Zbtb2	1.58671	yes
Creb3l4	transfac_pro__M08813	C1galt1c1	15.5051	yes
Creb3l4	transfac_pro__M08813	Fndc3b	9.4768	yes
Creb3l4	transfac_pro__M08813	Zxdb	1.05482	yes
Creb3l4	transfac_pro__M08813	Ppargc1a	3.64969	yes
Creb3l4	transfac_pro__M08813	Sema3b	7.52232	yes
Creb3l4	transfac_pro__M08813	Sil1	8.74652	yes
Creb3l4	transfac_pro__M08813	Os9	16.8965	yes
Creb3l4	transfac_pro__M08813	Pdia4	14.6095	yes
Creb3l4	transfac_pro__M08813	Slc25a40	6.0043	yes
Creb3l4	transfac_pro__M08813	Rbp1	5.21336	yes
Creb3l4	transfac_pro__M08813	Ergic1	18.4471	yes
Creb3l4	transfac_pro__M08813	Scamp2	2.14222	yes
Creb3l4	transfac_pro__M08813	Chrm3	5.96818	yes
Creb3l4	transfac_pro__M08813	2810433D01Rik	1.36607	yes
Creb3l4	transfac_pro__M08813	Srpr	3.38362	yes
Creb3l4	transfac_pro__M08813	Srp9	3.98875	yes
Creb3l4	transfac_pro__M08813	Gpx8	1.24844	yes
Creb3l4	transfac_pro__M08813	Ttc30b	1.10192	yes
Creb3l4	transfac_pro__M08813	Prdm11	3.68265	yes
Creb3l4	transfac_pro__M08813	Shank1	2.74781	yes
Creb3l4	transfac_pro__M08813	Marveld1	1.25958	yes
Creb3l4	transfac_pro__M08813	Dhrs3	3.85634	yes
Creb3l4	transfac_pro__M08813	0610040J01Rik	14.2736	yes
Creb3l4	transfac_pro__M08813	Hs3st3a1	0.984025	yes
Creb3l4	transfac_pro__M08813	Hsd17b11	12.4616	yes
Creb3l4	transfac_pro__M08813	Tspan33	6.04775	yes
Creb3l4	transfac_pro__M08813	Galr3	3.21633	yes
Creb3l4	transfac_pro__M08813	Gpc4	0.878718	yes
Creb3l4	transfac_pro__M08813	Gne	36.9099	yes
Creb3l4	transfac_pro__M08813	Zc3h7a	1.04564	yes
Creb3l4	transfac_pro__M08813	Kcnk6	6.21365	yes
Creb3l4	transfac_pro__M08813	Hps3	3.23102	yes
Creb3l4	transfac_pro__M08813	Ubxn10	1.88582	yes
Creb3l4	transfac_pro__M08813	Rnf24	13.7783	yes
Creb3l4	transfac_pro__M08813	Gramd1b	3.79622	yes
Creb3l4	transfac_pro__M08813	Sord	12.7365	yes
Creb3l4	transfac_pro__M08813	Slc30a7	1.72378	yes
Creb3l4	transfac_pro__M08813	Dysf	7.4769	yes
Creb3l4	transfac_pro__M08813	Csgalnact1	16.6161	yes
Creb3l4	transfac_pro__M08813	Sec62	13.9019	yes
Creb3l4	transfac_pro__M08813	Arntl	0.923515	yes
Creb3l4	transfac_pro__M08813	Kcnn4	1.33894	yes
Creb3l4	transfac_pro__M08813	Cyb561d1	1.07389	yes
Creb3l4	transfac_pro__M08813	Angptl1	2.02092	yes
Creb3l4	transfac_pro__M08813	Slc37a1	7.62844	yes
Creb3l4	transfac_pro__M08813	Usp53	1.52209	yes
Creb3l4	transfac_pro__M08813	Tctex1d2	1.55019	yes
Creb3l4	transfac_pro__M08813	Rtkn	3.52997	yes
Creb3l4	transfac_pro__M08813	D930020B18Rik	20.5085	yes
Creb3l4	transfac_pro__M08813	Cds1	1.08459	yes
Creb3l4	transfac_pro__M08813	Fam114a1	8.67827	yes
Creb3l4	transfac_pro__M08813	Sertad3	4.73302	yes
Creb3l4	transfac_pro__M08813	Creb3	6.60449	yes
Creb3l4	transfac_pro__M08813	Foxp4	1.87505	yes
Creb3l4	transfac_pro__M08813	Samd12	9.75286	yes
Creb3l4	transfac_pro__M08813	Casd1	4.19327	yes
Creb3l4	transfac_pro__M08813	D3Ertd751e	0.897752	yes
Creb3l4	transfac_pro__M08813	Stard10	26.9638	yes
Creb3l4	transfac_pro__M08813	Ptprt	1.48299	yes
Creb3l4	transfac_pro__M08813	Chid1	1.82447	yes
Creb3l4	transfac_pro__M08813	Yipf6	1.4538	yes
Creb3l4	transfac_pro__M08813	5830428M24Rik	6.25454	yes
Creb3l4	transfac_pro__M08813	St3gal6	5.01029	yes
Creb3l4	transfac_pro__M08813	Pigr	19.4445	yes
Creb3l4	transfac_pro__M08813	Pygm	1.13011	yes
Creb3l4	transfac_pro__M08813	Vsig1	12.3754	yes
Creb3l4	transfac_pro__M08813	Col18a1	1.30088	yes
Creb3l4	transfac_pro__M08813	Kbtbd11	1.03357	yes
Creb3l4	transfac_pro__M08813	Oat	4.66248	yes
Creb3l4	transfac_pro__M08813	Pnpo	0.986366	yes
Creb3l4	transfac_pro__M08813	Spns2	2.72538	yes
Creb3l4	transfac_pro__M08813	Rnf103	3.97294	yes
Creb3l4	transfac_pro__M08813	Fam20b	11.1974	yes
Creb3l4	transfac_pro__M08813	Cd63	8.42657	yes
Creb3l4	transfac_pro__M08813	Ahnak	1.0821	yes
Creb3l4	transfac_pro__M08813	Tmem117	4.28111	yes
Creb3l4	transfac_pro__M08813	Dnaja4	2.07909	yes
Creb3l4	transfac_pro__M08813	Yif1a	2.14172	yes
Creb3l4	transfac_pro__M08813	Manbal	1.32986	yes
Creb3l4	transfac_pro__M08813	Mecom	5.60386	yes
Creb3l4	transfac_pro__M08813	Txndc5	4.11247	yes
Creb3l4	transfac_pro__M08813	Tmem14a	1.27829	yes
Creb3l4	transfac_pro__M08813	Cadm1	1.08249	yes
Creb3l4	transfac_pro__M08813	Alg1	1.54964	yes
Creb3l4	transfac_pro__M08813	Selenbp1	2.69752	yes
Creb3l4	transfac_pro__M08813	Atg10	1.1092	yes
Creb3l4	transfac_pro__M08813	Ung	2.86598	yes
Creb3l4	transfac_pro__M08813	Ces1f	46.0159	yes
Creb3l4	transfac_pro__M08813	Gm3336	1.99984	yes
Creb3l4	transfac_pro__M08813	Plcd4	1.25183	yes
Creb3l4	transfac_pro__M08813	Far1	1.90835	yes
Creb3l4	transfac_pro__M08813	Thrb	3.71031	yes
Creb3l4	transfac_pro__M08813	Nr2f2	1.42072	yes
Creb3l4	transfac_pro__M08813	Fbxl12	1.21015	yes
Creb3l4	transfac_pro__M08813	Slc25a47	2.49324	yes
Creb3l4	transfac_pro__M08813	Tmbim6	3.90191	yes
Creb3l4	transfac_pro__M08813	Nphp3	1.88922	yes
Creb3l4	transfac_pro__M08813	Atf6	0.949178	yes
Creb3l4	transfac_pro__M08813	Acy1	4.56154	yes
Creb3l4	transfac_pro__M08813	Crim1	8.04015	yes
Creb3l4	transfac_pro__M08813	Wwp1	5.42504	yes
Creb3l4	transfac_pro__M08813	Chad	52.1027	yes
Creb3l4	transfac_pro__M08813	Furin	5.98016	yes
Creb3l4	transfac_pro__M08813	Casp6	6.71547	yes
Creb3l4	transfac_pro__M08813	C330018D20Rik	1.39252	yes
Creb3l4	transfac_pro__M08813	Fam43a	1.71421	yes
Creb3l4	cisbp__M0359	Dpagt1	1.23146	yes
Creb3l4	cisbp__M0359	2023-03-09	1.28861	yes
Creb3l4	cisbp__M0359	Ssr4	2.44038	yes
Creb3l4	cisbp__M0359	Zfp36l1	0.965607	yes
Creb3l4	cisbp__M0359	Scfd1	2.21646	yes
Creb3l4	cisbp__M0359	Sec24d	4.58382	yes
Creb3l4	cisbp__M0359	Ctsa	9.88331	yes
Creb3l4	cisbp__M0359	Armcx3	9.04493	yes
Creb3l4	cisbp__M0359	Ssr3	0.899686	yes
Creb3l4	cisbp__M0359	Ppp1r1b	7.42382	yes
Creb3l4	cisbp__M0359	Sec16a	1.22831	yes
Creb3l4	cisbp__M0359	Bhlhe40	2.6396	yes
Creb3l4	cisbp__M0359	Clcn6	2.07723	yes
Creb3l4	cisbp__M0359	Sec16b	9.48115	yes
Creb3l4	cisbp__M0359	Dolk	1.40945	yes
Creb3l4	cisbp__M0359	Tm9sf3	30.6647	yes
Creb3l4	cisbp__M0359	Ppp1r3b	6.8987	yes
Creb3l4	cisbp__M0359	Cthrc1	35.381	yes
Creb3l4	cisbp__M0359	Rcbtb1	21.5795	yes
Creb3l4	cisbp__M0359	Tnpo2	1.21112	yes
Creb3l4	cisbp__M0359	Ldhb	2.52632	yes
Creb3l4	cisbp__M0359	Slc30a5	1.12798	yes
Creb3l4	cisbp__M0359	Osbpl6	3.65731	yes
Creb3l4	cisbp__M0359	Ssr1	1.0982	yes
Creb3l4	cisbp__M0359	Tspan13	33.323	yes
Creb3l4	cisbp__M0359	Etv4	11.3743	yes
Creb3l4	cisbp__M0359	Rab2a	1.10611	yes
Creb3l4	cisbp__M0359	Copb2	8.2997	yes
Creb3l4	cisbp__M0359	Runx1	7.11207	yes
Creb3l4	cisbp__M0359	5330417C22Rik	15.7685	yes
Creb3l4	cisbp__M0359	Plin3	8.13589	yes
Creb3l4	cisbp__M0359	Mlh1	1.02212	yes
Creb3l4	cisbp__M0359	Uap1	6.03168	yes
Creb3l4	cisbp__M0359	Rab18	1.12988	yes
Creb3l4	cisbp__M0359	Chrm1	12.0435	yes
Creb3l4	cisbp__M0359	Galnt3	24.22	yes
Creb3l4	cisbp__M0359	Atp2b1	3.68434	yes
Creb3l4	cisbp__M0359	Kdelr2	7.62507	yes
Creb3l4	cisbp__M0359	Sdf4	4.93083	yes
Creb3l4	cisbp__M0359	Herpud1	2.44408	yes
Creb3l4	cisbp__M0359	1700066B19Rik	39.854	yes
Creb3l4	cisbp__M0359	Srpr	3.38362	yes
Creb3l4	cisbp__M0359	Tmem39a	1.66758	yes
Creb3l4	cisbp__M0359	Nkd1	3.02762	yes
Creb3l4	cisbp__M0359	Mia3	26.9912	yes
Creb3l4	cisbp__M0359	Lhx5	13.4978	yes
Creb3l4	cisbp__M0359	Stx5a	3.07203	yes
Creb3l4	cisbp__M0359	Arf4	8.50442	yes
Creb3l4	cisbp__M0359	Bcl11b	3.48369	yes
Creb3l4	cisbp__M0359	Nod2	7.19105	yes
Creb3l4	cisbp__M0359	Soat1	13.745	yes
Creb3l4	cisbp__M0359	Abca5	2.80742	yes
Creb3l4	cisbp__M0359	Lzts2	2.65263	yes
Creb3l4	cisbp__M0359	Tm9sf1	1.2336	yes
Creb3l4	cisbp__M0359	Fndc3b	9.4768	yes
Creb3l4	cisbp__M0359	Nans	1.84334	yes
Creb3l4	cisbp__M0359	Gmppb	5.74796	yes
Creb3l4	cisbp__M0359	Ptpro	4.28541	yes
Creb3l4	cisbp__M0359	Col18a1	1.30088	yes
Creb3l4	cisbp__M0359	Gramd1b	3.79622	yes
Creb3l4	cisbp__M0359	Cblb	2.16008	yes
Creb3l4	cisbp__M0359	Nudt9	5.04552	yes
Creb3l4	cisbp__M0359	Ppargc1a	3.64969	yes
Creb3l4	cisbp__M0359	Rara	0.929882	yes
Creb3l4	cisbp__M0359	Sertad2	1.41894	yes
Creb3l4	cisbp__M0359	Unc50	4.92032	yes
Creb3l4	cisbp__M0359	Tfb1m	4.3314	yes
Creb3l4	cisbp__M0359	Cftr	13.5358	yes
Creb3l4	cisbp__M0359	Cga	1.94378	yes
Creb3l4	cisbp__M0359	Sec24c	1.92909	yes
Creb3l4	cisbp__M0359	Arl1	3.74666	yes
Creb3l4	cisbp__M0359	Ahcyl2	17.4644	yes
Creb3l4	cisbp__M0359	Scmh1	1.80695	yes
Creb3l4	cisbp__M0359	Pdha1	4.48831	yes
Creb3l4	cisbp__M0359	Glt8d1	9.67455	yes
Creb3l4	cisbp__M0359	Pcx	5.08032	yes
Creb3l4	cisbp__M0359	Dnajc10	35.5335	yes
Creb3l4	cisbp__M0359	Tmem56	6.16845	yes
Creb3l4	cisbp__M0359	Srgap3	10.6578	yes
Creb3l4	cisbp__M0359	Muc6	97.9279	yes
Creb3l4	cisbp__M0359	Zfx	0.986831	yes
Creb3l4	cisbp__M0359	Sdc2	1.17376	yes
Creb3l4	cisbp__M0359	Dusp23	7.37253	yes
Creb3l4	cisbp__M0359	Rnf24	13.7783	yes
Creb3l4	cisbp__M0359	Tnfrsf21	3.9274	yes
Creb3l4	cisbp__M0359	Dact2	5.52962	yes
Creb3l4	cisbp__M0359	Spg20	3.29419	yes
Creb3l4	cisbp__M0359	Slc17a9	2.78201	yes
Creb3l4	cisbp__M0359	Kcnk6	6.21365	yes
Creb3l4	cisbp__M0359	Vps8	1.18217	yes
Creb3l4	cisbp__M0359	Galnt6	25.5623	yes
Creb3l4	cisbp__M0359	Copb1	1.8066	yes
Creb3l4	cisbp__M0359	Dusp4	1.58789	yes
Creb3l4	cisbp__M0359	Camk2d	5.21275	yes
Creb3l4	cisbp__M0359	Slc25a32	2.31867	yes
Creb3l4	cisbp__M0359	Galnt7	26.1617	yes
Creb3l4	cisbp__M0359	Gmppa	2.02531	yes
Creb3l4	cisbp__M0359	Lgr5	13.7829	yes
Creb3l4	cisbp__M0359	Lmo7	2.21358	yes
Creb3l4	cisbp__M0359	Esrp1	1.50069	yes
Creb3l4	cisbp__M0359	Farsb	5.56898	yes
Creb3l4	cisbp__M0359	Ehf	1.8881	yes
Creb3l4	cisbp__M0359	Mib2	0.938575	yes
Creb3l4	cisbp__M0359	Tmem171	7.49105	yes
Creb3l4	cisbp__M0359	Sel1l3	5.31921	yes
Creb3l4	cisbp__M0359	Slc37a1	7.62844	yes
Creb3l4	cisbp__M0359	Manf	1.26976	yes
Creb3l4	cisbp__M0359	G6pc3	1.3597	yes
Creb3l4	cisbp__M0359	Vkorc1	1.16932	yes
Creb3l4	cisbp__M0359	Slc26a9	1.10984	yes
Creb3l4	cisbp__M0359	Acp5	5.14554	yes
Creb3l4	cisbp__M0359	Col16a1	2.75099	yes
Creb3l4	cisbp__M0359	Rnf152	3.00824	yes
Creb3l4	cisbp__M0359	Ablim1	1.7161	yes
Creb3l4	cisbp__M0359	Fam20b	11.1974	yes
Creb3l4	cisbp__M0359	Lpar1	18.4087	yes
Creb3l4	cisbp__M0359	Tmed2	3.46642	yes
Creb3l4	cisbp__M0359	6430548M08Rik	1.94596	yes
Creb3l4	cisbp__M0359	Galk2	2.16384	yes
Creb3l4	cisbp__M0359	Spdef	57.1897	yes
Creb3l4	cisbp__M0359	Rnaseh2b	2.72235	yes
Creb3l4	cisbp__M0359	Hspa13	10.61	yes
Creb3l4	cisbp__M0359	Ncald	6.00479	yes
Creb3l4	cisbp__M0359	Hk2	24.6973	yes
Creb3l4	cisbp__M0359	Tmc6	0.913036	yes
Creb3l4	cisbp__M0359	Dnajc16	1.51113	yes
Creb3l4	cisbp__M0359	Crim1	8.04015	yes
Creb3l4	cisbp__M0359	Sema3b	7.52232	yes
Creb3l4	cisbp__M0359	Golga5	2.55527	yes
Creb3l4	cisbp__M0359	Phlpp1	1.52526	yes
Creb3l4	cisbp__M0359	Adcy6	4.51602	yes
Creb3l4	cisbp__M0359	Bace2	45.0501	yes
Creb3l4	cisbp__M0359	Onecut1	0.873419	yes
Creb3l4	cisbp__M0359	Oxr1	1.72962	yes
Creb3l4	cisbp__M0359	Slc16a7	5.58191	yes
Creb3l4	cisbp__M0359	Slc31a1	1.3436	yes
Creb3l4	cisbp__M0359	Gpt2	6.58623	yes
Creb3l4	cisbp__M0359	Slc35a1	19.495	yes
Creb3l4	cisbp__M0359	Spop	2.15263	yes
Creb3l4	cisbp__M0359	Kitl	1.49171	yes
Creb3l4	cisbp__M0359	Kcnq1	1.31272	yes
Creb3l4	cisbp__M0359	Pik3r1	29.8175	yes
Creb3l4	cisbp__M0359	Prdx6	1.53993	yes
Creb3l4	cisbp__M0359	Sdr42e1	1.587	yes
Creb3l4	cisbp__M0359	Kdelr3	2.63381	yes
Creb3l4	cisbp__M0359	Ghr	1.17628	yes
Creb3l4	cisbp__M0359	Pkdcc	1.69605	yes
Creb3l4	cisbp__M0359	Dhrs3	3.85634	yes
Creb3l4	cisbp__M0359	Cant1	15.1294	yes
Creb3l4	cisbp__M0359	Ephb2	1.05979	yes
Creb3l4	cisbp__M0359	Sec62	13.9019	yes
Creb3l4	cisbp__M0359	Arf1	0.880571	yes
Creb3l4	cisbp__M0359	Kcnn4	1.33894	yes
Creb3l4	cisbp__M0359	Chid1	1.82447	yes
Creb3l4	cisbp__M0359	Tns3	4.6871	yes
Creb3l4	cisbp__M0359	Sp7	1.05086	yes
Creb3l4	cisbp__M0359	Ankrd50	1.01983	yes
Creb3l4	cisbp__M0359	Rassf10	3.83518	yes
Creb3l4	cisbp__M0359	Clcn3	8.11771	yes
Creb3l4	cisbp__M0359	Avpi1	8.74164	yes
Creb3l4	cisbp__M0359	Tcea3	2.64696	yes
Creb3l4	cisbp__M0359	Vps37c	4.72173	yes
Creb3l4	cisbp__M0359	Bach1	1.09559	yes
Creb3l4	cisbp__M0359	Shroom1	1.16694	yes
Creb3l4	cisbp__M0359	Gm3336	1.99984	yes
Creb3l4	cisbp__M0359	Creb3l1	45.6284	yes
Creb3l4	cisbp__M0359	Fam114a1	8.67827	yes
Creb3l4	cisbp__M0359	Slc20a1	1.93215	yes
Creb3l4	cisbp__M0359	Tmem117	4.28111	yes
Creb3l4	cisbp__M0359	Cfp	1.3735	yes
Creb3l4	cisbp__M0359	Ier2	5.82363	yes
Creb3l4	cisbp__M0359	Intu	2.22964	yes
Creb3l4	cisbp__M0359	Aldh9a1	1.04046	yes
Creb3l4	cisbp__M0359	Pik3c2g	3.88381	yes
Creb3l4	cisbp__M0359	Ttll10	1.94059	yes
Creb3l4	cisbp__M0359	App	1.06279	yes
Creb3l4	cisbp__M0359	Slc41a2	15.2759	yes
Creb3l4	cisbp__M0359	Rab3d	4.48678	yes
Creb3l4	cisbp__M0359	Ttc30b	1.10192	yes
Creb3l4	cisbp__M0359	Myo10	12.2587	yes
Creb3l4	cisbp__M0359	Pcyox1	0.919438	yes
Creb3l4	cisbp__M0359	Pla2g4a	4.28111	yes
Creb3l4	cisbp__M0359	Insig1	8.89689	yes
Creb3l4	cisbp__M0359	1700025G04Rik	1.90919	yes
Creb3l4	cisbp__M0359	Papss2	22.1807	yes
Creb3l4	cisbp__M0359	Phactr2	0.975115	yes
Creb3l4	cisbp__M0359	Slc1a2	6.42424	yes
Creb3l4	cisbp__M0359	Tmem165	4.6028	yes
Creb3l4	cisbp__M0359	C4b	6.4805	yes
Creb3l4	cisbp__M0359	Atf6	0.949178	yes
Creb3l4	cisbp__M0359	Angptl1	2.02092	yes
Creb3l4	cisbp__M0359	Slc25a40	6.0043	yes
Creb3l4	cisbp__M0359	Gata5	17.4281	yes
Creb3l4	cisbp__M0359	Zfp9	10.2179	yes
Creb3l4	cisbp__M0359	Itih2	3.61726	yes
Creb3l4	cisbp__M0359	Ung	2.86598	yes
Creb3l4	cisbp__M0359	Asgr1	6.48504	yes
Creb3l4	cisbp__M0359	Trappc9	0.944917	yes
Creb3l4	swissregulon__hs__ATF6.p2	Stx5a	3.07203	yes
Creb3l4	swissregulon__hs__ATF6.p2	Kdelr3	2.63381	yes
Creb3l4	swissregulon__hs__ATF6.p2	Rab2a	1.10611	yes
Creb3l4	swissregulon__hs__ATF6.p2	Scfd1	2.21646	yes
Creb3l4	swissregulon__hs__ATF6.p2	Kcnk6	6.21365	yes
Creb3l4	swissregulon__hs__ATF6.p2	Lhx5	13.4978	yes
Creb3l4	swissregulon__hs__ATF6.p2	Ssr4	2.44038	yes
Creb3l4	swissregulon__hs__ATF6.p2	Copb2	8.2997	yes
Creb3l4	swissregulon__hs__ATF6.p2	Sec24d	4.58382	yes
Creb3l4	swissregulon__hs__ATF6.p2	Armcx6	8.4643	yes
Creb3l4	swissregulon__hs__ATF6.p2	Ssr3	0.899686	yes
Creb3l4	swissregulon__hs__ATF6.p2	Kdelr2	7.62507	yes
Creb3l4	swissregulon__hs__ATF6.p2	Rara	0.929882	yes
Creb3l4	swissregulon__hs__ATF6.p2	Kcnk1	6.60307	yes
Creb3l4	swissregulon__hs__ATF6.p2	Nans	1.84334	yes
Creb3l4	swissregulon__hs__ATF6.p2	Zfx	0.986831	yes
Creb3l4	swissregulon__hs__ATF6.p2	Onecut1	0.873419	yes
Creb3l4	swissregulon__hs__ATF6.p2	Dnajc10	35.5335	yes
Creb3l4	swissregulon__hs__ATF6.p2	Sec16a	1.22831	yes
Creb3l4	swissregulon__hs__ATF6.p2	Atg10	1.1092	yes
Creb3l4	swissregulon__hs__ATF6.p2	Mib2	0.938575	yes
Creb3l4	swissregulon__hs__ATF6.p2	Dolk	1.40945	yes
Creb3l4	swissregulon__hs__ATF6.p2	Ncstn	1.28003	yes
Creb3l4	swissregulon__hs__ATF6.p2	Txndc11	1.13867	yes
Creb3l4	swissregulon__hs__ATF6.p2	Sec16b	9.48115	yes
Creb3l4	swissregulon__hs__ATF6.p2	Slc30a5	1.12798	yes
Creb3l4	swissregulon__hs__ATF6.p2	Aldh6a1	1.8465	yes
Creb3l4	swissregulon__hs__ATF6.p2	Tspan13	33.323	yes
Creb3l4	swissregulon__hs__ATF6.p2	Erlec1	24.6458	yes
Creb3l4	swissregulon__hs__ATF6.p2	Arf4	8.50442	yes
Creb3l4	swissregulon__hs__ATF6.p2	Clcn3	8.11771	yes
Creb3l4	swissregulon__hs__ATF6.p2	Tm9sf3	30.6647	yes
Creb3l4	swissregulon__hs__ATF6.p2	Copb1	1.8066	yes
Creb3l4	swissregulon__hs__ATF6.p2	Arf1	0.880571	yes
Creb3l4	swissregulon__hs__ATF6.p2	Tmem39a	1.66758	yes
Creb3l4	swissregulon__hs__ATF6.p2	Txndc5	4.11247	yes
Creb3l4	swissregulon__hs__ATF6.p2	Vkorc1	1.16932	yes
Creb3l4	swissregulon__hs__ATF6.p2	Dpagt1	1.23146	yes
Creb3l4	swissregulon__hs__ATF6.p2	Sema3b	7.52232	yes
Creb3l4	swissregulon__hs__ATF6.p2	Gmppa	2.02531	yes
Creb3l4	swissregulon__hs__ATF6.p2	Ehf	1.8881	yes
Creb3l4	swissregulon__hs__ATF6.p2	Lzts2	2.65263	yes
Creb3l4	swissregulon__hs__ATF6.p2	Rab18	1.12988	yes
Creb3l4	swissregulon__hs__ATF6.p2	Zfp9	10.2179	yes
Creb3l4	swissregulon__hs__ATF6.p2	Slc35a1	19.495	yes
Creb3l4	swissregulon__hs__ATF6.p2	Sec62	13.9019	yes
Creb3l4	swissregulon__hs__ATF6.p2	Clcn6	2.07723	yes
Creb3l4	swissregulon__hs__ATF6.p2	Mansc1	23.4855	yes
Creb3l4	swissregulon__hs__ATF6.p2	Arf5	0.901014	yes
Creb3l4	swissregulon__hs__ATF6.p2	Uap1	6.03168	yes
Creb3l4	swissregulon__hs__ATF6.p2	Nr2f2	1.42072	yes
Creb3l4	swissregulon__hs__ATF6.p2	Srgap3	10.6578	yes
Creb3l4	swissregulon__hs__ATF6.p2	Itih2	3.61726	yes
Creb3l4	swissregulon__hs__ATF6.p2	Rcbtb1	21.5795	yes
Creb3l4	swissregulon__hs__ATF6.p2	Camk2d	5.21275	yes
Creb3l4	swissregulon__hs__ATF6.p2	Hgfac	51.1876	yes
Creb3l4	swissregulon__hs__ATF6.p2	Gpt2	6.58623	yes
Creb3l4	swissregulon__hs__ATF6.p2	Atp2b1	3.68434	yes
Creb3l4	swissregulon__hs__ATF6.p2	Stx19	2.73272	yes
Creb3l4	swissregulon__hs__ATF6.p2	Slc50a1	26.3117	yes
Creb3l4	swissregulon__hs__ATF6.p2	Acss1	10.096	yes
Creb3l4	swissregulon__hs__ATF6.p2	Dhrs1	2.62415	yes
Creb3l4	swissregulon__hs__ATF6.p2	Sertad2	1.41894	yes
Creb3l4	swissregulon__hs__ATF6.p2	Kcnj13	12.8888	yes
Creb3l4	swissregulon__hs__ATF6.p2	Cblb	2.16008	yes
Creb3l4	swissregulon__hs__ATF6.p2	Ttc30b	1.10192	yes
Creb3l4	swissregulon__hs__ATF6.p2	Hk2	24.6973	yes
Creb3l4	swissregulon__hs__ATF6.p2	Rassf10	3.83518	yes
Creb3l4	swissregulon__hs__ATF6.p2	Trim3	5.8414	yes
Creb3l4	swissregulon__hs__ATF6.p2	Lgr5	13.7829	yes
Creb3l4	swissregulon__hs__ATF6.p2	Dhrs3	3.85634	yes
Creb3l4	swissregulon__hs__ATF6.p2	Slc37a1	7.62844	yes
Creb3l4	swissregulon__hs__ATF6.p2	Pik3r1	29.8175	yes
Creb3l4	swissregulon__hs__ATF6.p2	Armcx3	9.04493	yes
Creb3l4	swissregulon__hs__ATF6.p2	Azin1	4.19094	yes
Creb3l4	swissregulon__hs__ATF6.p2	Rnf103	3.97294	yes
Creb3l4	swissregulon__hs__ATF6.p2	Tex264	7.75997	yes
Creb3l4	swissregulon__hs__ATF6.p2	Galnt6	25.5623	yes
Creb3l4	swissregulon__hs__ATF6.p2	Zfp36l1	0.965607	yes
Creb3l4	swissregulon__hs__ATF6.p2	Tm9sf2	9.11752	yes
Creb3l4	swissregulon__hs__ATF6.p2	Gne	36.9099	yes
Creb3l4	swissregulon__hs__ATF6.p2	Sdr42e1	1.587	yes
Creb3l4	taipale__CREB3_full_NTGCCACGTCAYCN_repr	Ssr4	2.44038	yes
Creb3l4	taipale__CREB3_full_NTGCCACGTCAYCN_repr	Tspan13	33.323	yes
Creb3l4	taipale__CREB3_full_NTGCCACGTCAYCN_repr	Scfd1	2.21646	yes
Creb3l4	taipale__CREB3_full_NTGCCACGTCAYCN_repr	Lhx5	13.4978	yes
Creb3l4	taipale__CREB3_full_NTGCCACGTCAYCN_repr	Trp53inp2	10.7034	yes
Creb3l4	taipale__CREB3_full_NTGCCACGTCAYCN_repr	Stx5a	3.07203	yes
Creb3l4	taipale__CREB3_full_NTGCCACGTCAYCN_repr	Kdelr2	7.62507	yes
Creb3l4	taipale__CREB3_full_NTGCCACGTCAYCN_repr	Slc30a5	1.12798	yes
Creb3l4	taipale__CREB3_full_NTGCCACGTCAYCN_repr	Fam71e1	2.74329	yes
Creb3l4	taipale__CREB3_full_NTGCCACGTCAYCN_repr	Sec16a	1.22831	yes
Creb3l4	taipale__CREB3_full_NTGCCACGTCAYCN_repr	Sec16b	9.48115	yes
Creb3l4	taipale__CREB3_full_NTGCCACGTCAYCN_repr	Zfx	0.986831	yes
Creb3l4	taipale__CREB3_full_NTGCCACGTCAYCN_repr	Arf4	8.50442	yes
Creb3l4	taipale__CREB3_full_NTGCCACGTCAYCN_repr	Kdelr3	2.63381	yes
Creb3l4	taipale__CREB3_full_NTGCCACGTCAYCN_repr	Srpr	3.38362	yes
Creb3l4	taipale__CREB3_full_NTGCCACGTCAYCN_repr	Zfp36l1	0.965607	yes
Creb3l4	taipale__CREB3_full_NTGCCACGTCAYCN_repr	Armcx6	8.4643	yes
Creb3l4	taipale__CREB3_full_NTGCCACGTCAYCN_repr	Ssr1	1.0982	yes
Creb3l4	taipale__CREB3_full_NTGCCACGTCAYCN_repr	Mia3	26.9912	yes
Creb3l4	taipale__CREB3_full_NTGCCACGTCAYCN_repr	Copb2	8.2997	yes
Creb3l4	taipale__CREB3_full_NTGCCACGTCAYCN_repr	Tm9sf3	30.6647	yes
Creb3l4	taipale__CREB3_full_NTGCCACGTCAYCN_repr	Ssr3	0.899686	yes
Creb3l4	taipale__CREB3_full_NTGCCACGTCAYCN_repr	Kcnk6	6.21365	yes
Creb3l4	taipale__CREB3_full_NTGCCACGTCAYCN_repr	Sec24d	4.58382	yes
Creb3l4	taipale__CREB3_full_NTGCCACGTCAYCN_repr	Dpagt1	1.23146	yes
Creb3l4	taipale__CREB3_full_NTGCCACGTCAYCN_repr	Copb1	1.8066	yes
Creb3l4	taipale__CREB3_full_NTGCCACGTCAYCN_repr	Ptpro	4.28541	yes
Creb3l4	taipale__CREB3_full_NTGCCACGTCAYCN_repr	Bach1	1.09559	yes
Creb3l4	taipale__CREB3_full_NTGCCACGTCAYCN_repr	Uap1	6.03168	yes
Creb3l4	taipale__CREB3_full_NTGCCACGTCAYCN_repr	Ufc1	10.6921	yes
Creb3l4	taipale__CREB3_full_NTGCCACGTCAYCN_repr	Arf1	0.880571	yes
Creb3l4	taipale__CREB3_full_NTGCCACGTCAYCN_repr	Azin1	4.19094	yes
Creb3l4	taipale__CREB3_full_NTGCCACGTCAYCN_repr	Pkdcc	1.69605	yes
Creb3l4	taipale__CREB3_full_NTGCCACGTCAYCN_repr	Cga	1.94378	yes
Creb3l4	taipale__CREB3_full_NTGCCACGTCAYCN_repr	Hgfac	51.1876	yes
Creb3l4	taipale__CREB3_full_NTGCCACGTCAYCN_repr	Prss8	1.88525	yes
Creb3l4	taipale__CREB3_full_NTGCCACGTCAYCN_repr	Ficd	1.52782	yes
Creb3l4	taipale__CREB3_full_NTGCCACGTCAYCN_repr	Tmem39a	1.66758	yes
Creb3l4	taipale__CREB3_full_NTGCCACGTCAYCN_repr	Ncstn	1.28003	yes
Creb3l4	taipale__CREB3_full_NTGCCACGTCAYCN_repr	Lman1	12.5106	yes
Creb3l4	taipale__CREB3_full_NTGCCACGTCAYCN_repr	Prrc1	5.42985	yes
Creb3l4	taipale__CREB3_full_NTGCCACGTCAYCN_repr	Atp2b1	3.68434	yes
Creb3l4	taipale__CREB3_full_NTGCCACGTCAYCN_repr	Arfip2	4.70514	yes
Creb3l4	taipale__CREB3_full_NTGCCACGTCAYCN_repr	Spred2	0.94511	yes
Creb3l4	taipale__CREB3_full_NTGCCACGTCAYCN_repr	Sec24c	1.92909	yes
Creb3l4	taipale__CREB3_full_NTGCCACGTCAYCN_repr	Spop	2.15263	yes
Creb3l4	taipale__CREB3_full_NTGCCACGTCAYCN_repr	1700066B19Rik	39.854	yes
Creb3l4	taipale__CREB3_full_NTGCCACGTCAYCN_repr	Clcn3	8.11771	yes
Creb3l4	taipale__CREB3_full_NTGCCACGTCAYCN_repr	Dnajc3	0.923239	yes
Creb3l4	taipale__CREB3_full_NTGCCACGTCAYCN_repr	Erlec1	24.6458	yes
Creb3l4	taipale__CREB3_full_NTGCCACGTCAYCN_repr	Tmem117	4.28111	yes
Creb3l4	taipale__CREB3_full_NTGCCACGTCAYCN_repr	Tmem165	4.6028	yes
Creb3l4	taipale__CREB3_full_NTGCCACGTCAYCN_repr	Zfp9	10.2179	yes
Creb3l4	taipale__CREB3_full_NTGCCACGTCAYCN_repr	Galnt3	24.22	yes
Creb3l4	taipale__CREB3_full_NTGCCACGTCAYCN_repr	Sec62	13.9019	yes
Creb3l4	taipale__CREB3_full_NTGCCACGTCAYCN_repr	Nans	1.84334	yes
Creb3l4	taipale__CREB3_full_NTGCCACGTCAYCN_repr	Sertad2	1.41894	yes
Creb3l4	taipale__CREB3_full_NTGCCACGTCAYCN_repr	Ppp1r3b	6.8987	yes
Creb3l4	taipale__CREB3_full_NTGCCACGTCAYCN_repr	Golga5	2.55527	yes
Creb3l4	taipale__CREB3_full_NTGCCACGTCAYCN_repr	Rab18	1.12988	yes
Creb3l4	taipale__CREB3_full_NTGCCACGTCAYCN_repr	Atg10	1.1092	yes
Creb3l4	taipale__CREB3_full_NTGCCACGTCAYCN_repr	Vps37c	4.72173	yes
Creb3l4	taipale__CREB3_full_NTGCCACGTCAYCN_repr	Ppib	10.7406	yes
Creb3l4	taipale__CREB3_full_NTGCCACGTCAYCN_repr	Acss1	10.096	yes
Creb3l4	taipale__CREB3_full_NTGCCACGTCAYCN_repr	Nupl2	1.71493	yes
Creb3l4	taipale__CREB3_full_NTGCCACGTCAYCN_repr	Spg20	3.29419	yes
Creb3l4	taipale__CREB3_full_NTGCCACGTCAYCN_repr	Tns3	4.6871	yes
Creb3l4	taipale__CREB3_full_NTGCCACGTCAYCN_repr	Abhd4	4.94797	yes
Creb3l4	taipale__CREB3_full_NTGCCACGTCAYCN_repr	Gfpt1	76.2617	yes
Creb3l4	taipale__CREB3_full_NTGCCACGTCAYCN_repr	Pik3r1	29.8175	yes
Creb3l4	taipale__CREB3_full_NTGCCACGTCAYCN_repr	6430548M08Rik	1.94596	yes
Creb3l4	taipale__CREB3_full_NTGCCACGTCAYCN_repr	A330023F24Rik	6.38971	yes
Creb3l4	taipale__CREB3_full_NTGCCACGTCAYCN_repr	Txndc5	4.11247	yes
Creb3l4	taipale__CREB3_full_NTGCCACGTCAYCN_repr	Brdt	7.09949	yes
Creb3l4	taipale__CREB3_full_NTGCCACGTCAYCN_repr	Kcnj13	12.8888	yes
Creb3l4	taipale__CREB3_full_NTGCCACGTCAYCN_repr	Rassf10	3.83518	yes
Creb3l4	taipale__CREB3_full_NTGCCACGTCAYCN_repr	Cant1	15.1294	yes
Creb3l4	taipale__CREB3_full_NTGCCACGTCAYCN_repr	Tm9sf1	1.2336	yes
Creb3l4	taipale__CREB3_full_NTGCCACGTCAYCN_repr	Oxr1	1.72962	yes
Creb3l4	taipale__CREB3_full_NTGCCACGTCAYCN_repr	Pld3	9.46739	yes
Creb3l4	taipale__CREB3_full_NTGCCACGTCAYCN_repr	Farsb	5.56898	yes
Creb3l4	taipale__CREB3_full_NTGCCACGTCAYCN_repr	Ehf	1.8881	yes
Creb3l4	taipale__CREB3_full_NTGCCACGTCAYCN_repr	Osbpl6	3.65731	yes
Creb3l4	taipale__CREB3_full_NTGCCACGTCAYCN_repr	Bcl11b	3.48369	yes
Creb3l4	taipale__CREB3_full_NTGCCACGTCAYCN_repr	Tmbim6	3.90191	yes
Creb3l4	taipale__CREB3_full_NTGCCACGTCAYCN_repr	Galnt6	25.5623	yes
Creb3l4	taipale__CREB3_full_NTGCCACGTCAYCN_repr	Dolk	1.40945	yes
Creb3l4	taipale__CREB3_full_NTGCCACGTCAYCN_repr	Insig1	8.89689	yes
Creb3l4	taipale__CREB3_full_NTGCCACGTCAYCN_repr	Arl1	3.74666	yes
Creb3l4	taipale__CREB3_full_NTGCCACGTCAYCN_repr	C1galt1	21.2803	yes
Creb3l4	taipale__CREB3_full_NTGCCACGTCAYCN_repr	Sdr42e1	1.587	yes
Creb3l4	taipale__CREB3_full_NTGCCACGTCAYCN_repr	Ephb3	9.01688	yes
Creb3l4	taipale__CREB3_full_NTGCCACGTCAYCN_repr	Col9a3	5.27652	yes
Creb3l4	taipale__CREB3_full_NTGCCACGTCAYCN_repr	Dnajc10	35.5335	yes
Creb3l4	taipale__CREB3_full_NTGCCACGTCAYCN_repr	Papss2	22.1807	yes
Creb3l4	taipale__CREB3_full_NTGCCACGTCAYCN_repr	Coq7	5.02366	yes
Creb3l4	taipale__CREB3_full_NTGCCACGTCAYCN_repr	B3gat3	2.54936	yes
Creb3l4	taipale__CREB3_full_NTGCCACGTCAYCN_repr	2023-03-09	1.28861	yes
Creb3l4	taipale__CREB3_full_NTGCCACGTCAYCN_repr	Gmppa	2.02531	yes
Creb3l4	taipale__CREB3_full_NTGCCACGTCAYCN_repr	Zbtb37	2.13648	yes
Creb3l4	taipale__CREB3_full_NTGCCACGTCAYCN_repr	Mib2	0.938575	yes
Creb3l4	taipale__CREB3_full_NTGCCACGTCAYCN_repr	Alg2	1.66108	yes
Creb3l4	taipale__CREB3_full_NTGCCACGTCAYCN_repr	Slc41a2	15.2759	yes
Creb3l4	taipale__CREB3_full_NTGCCACGTCAYCN_repr	Raph1	1.6043	yes
Creb3l4	taipale__CREB3_full_NTGCCACGTCAYCN_repr	Tnpo2	1.21112	yes
Creb3l4	taipale__CREB3_full_NTGCCACGTCAYCN_repr	Sel1l3	5.31921	yes
Creb3l4	taipale__CREB3_full_NTGCCACGTCAYCN_repr	Rara	0.929882	yes
Creb3l4	taipale__CREB3_full_NTGCCACGTCAYCN_repr	Galnt7	26.1617	yes
Creb3l4	taipale__CREB3_full_NTGCCACGTCAYCN_repr	Mon1a	4.30703	yes
Creb3l4	taipale__CREB3_full_NTGCCACGTCAYCN_repr	Nek1	1.15506	yes
Creb3l4	taipale__CREB3_full_NTGCCACGTCAYCN_repr	Znrd1as	2.47311	yes
Creb3l4	taipale__CREB3_full_NTGCCACGTCAYCN_repr	Golga2	2.64926	yes
Creb3l4	taipale__CREB3_full_NTGCCACGTCAYCN_repr	Txndc11	1.13867	yes
Creb3l4	taipale__CREB3_full_NTGCCACGTCAYCN_repr	Arntl	0.923515	yes
Creb3l4	taipale__CREB3_full_NTGCCACGTCAYCN_repr	Tshz3	3.4568	yes
Creb3l4	taipale__CREB3_full_NTGCCACGTCAYCN_repr	Ier2	5.82363	yes
Creb3l4	taipale__CREB3_full_NTGCCACGTCAYCN_repr	Spdef	57.1897	yes
Creb3l4	taipale__CREB3_full_NTGCCACGTCAYCN_repr	Pla2g4a	4.28111	yes
Creb3l4	taipale__CREB3_full_NTGCCACGTCAYCN_repr	Enpp5	10.0878	yes
Creb3l4	taipale__CREB3_full_NTGCCACGTCAYCN_repr	Nanos3	0.911387	yes
Creb3l4	taipale__CREB3_full_NTGCCACGTCAYCN_repr	Ephx4	5.69534	yes
Creb3l4	taipale__CREB3_full_NTGCCACGTCAYCN_repr	Cmtm8	11.2771	yes
Creb3l4	taipale__CREB3_full_NTGCCACGTCAYCN_repr	Tmed2	3.46642	yes
Creb3l4	taipale__CREB3_full_NTGCCACGTCAYCN_repr	Mecom	5.60386	yes
Creb3l4	taipale__CREB3_full_NTGCCACGTCAYCN_repr	Dusp4	1.58789	yes
Creb3l4	taipale__CREB3_full_NTGCCACGTCAYCN_repr	Slc50a1	26.3117	yes
Creb3l4	taipale__CREB3_full_NTGCCACGTCAYCN_repr	Esrp1	1.50069	yes
Creb3l4	taipale__CREB3_full_NTGCCACGTCAYCN_repr	Ost4	1.42456	yes
Creb3l4	taipale__CREB3_full_NTGCCACGTCAYCN_repr	Wipi1	15.6271	yes
Creb3l4	taipale__CREB3_full_NTGCCACGTCAYCN_repr	Pmel	3.46849	yes
Creb3l4	taipale__CREB3_full_NTGCCACGTCAYCN_repr	Clcn6	2.07723	yes
Creb3l4	taipale__CREB3_full_NTGCCACGTCAYCN_repr	Srgap3	10.6578	yes
Creb3l4	taipale__CREB3_full_NTGCCACGTCAYCN_repr	Abca5	2.80742	yes
Creb3l4	taipale__CREB3_full_NTGCCACGTCAYCN_repr	Tmem56	6.16845	yes
Creb3l4	taipale__CREB3_full_NTGCCACGTCAYCN_repr	Carhsp1	1.03064	yes
Creb3l4	taipale__CREB3_full_NTGCCACGTCAYCN_repr	Cnpy2	3.03282	yes
Creb3l4	taipale__CREB3_full_NTGCCACGTCAYCN_repr	Intu	2.22964	yes
Creb3l4	taipale__CREB3_full_NTGCCACGTCAYCN_repr	Gm3336	1.99984	yes
Creb3l4	taipale__CREB3_full_NTGCCACGTCAYCN_repr	Emilin1	9.6925	yes
Creb3l4	taipale__CREB3_full_NTGCCACGTCAYCN_repr	Vkorc1	1.16932	yes
Creb3l4	taipale__CREB3_full_NTGCCACGTCAYCN_repr	Hccs	1.26534	yes
Creb3l4	taipale__CREB3_full_NTGCCACGTCAYCN_repr	Slc16a7	5.58191	yes
Creb3l4	taipale__CREB3_full_NTGCCACGTCAYCN_repr	Gmppb	5.74796	yes
Creb3l4	taipale__CREB3_full_NTGCCACGTCAYCN_repr	Cd82	5.13609	yes
Creb3l4	taipale__CREB3_full_NTGCCACGTCAYCN_repr	1700025G04Rik	1.90919	yes
Creb3l4	taipale__CREB3_full_NTGCCACGTCAYCN_repr	Arf5	0.901014	yes
Creb3l4	taipale__CREB3_full_NTGCCACGTCAYCN_repr	Aga	1.8823	yes
Creb3l4	taipale__CREB3_full_NTGCCACGTCAYCN_repr	Sema4a	2.28108	yes
Creb3l4	taipale__CREB3_full_NTGCCACGTCAYCN_repr	Sec22b	0.894762	yes
Creb3l4	taipale__CREB3_full_NTGCCACGTCAYCN_repr	Ctsa	9.88331	yes
Creb3l4	taipale__CREB3_full_NTGCCACGTCAYCN_repr	Slc37a1	7.62844	yes
Creb3l4	taipale__CREB3_full_NTGCCACGTCAYCN_repr	Wdr63	1.23418	yes
Creb3l4	taipale__CREB3_full_NTGCCACGTCAYCN_repr	Slc35a1	19.495	yes
Creb3l4	taipale__CREB3_full_NTGCCACGTCAYCN_repr	Rin2	1.66542	yes
Creb3l4	taipale__CREB3_full_NTGCCACGTCAYCN_repr	Phlpp1	1.52526	yes
Creb3l4	taipale__CREB3_full_NTGCCACGTCAYCN_repr	Hs3st3a1	0.984025	yes
Creb3l4	taipale__CREB3_full_NTGCCACGTCAYCN_repr	Rab33b	2.02093	yes
Creb3l4	taipale__CREB3_full_NTGCCACGTCAYCN_repr	Fam114a1	8.67827	yes
Creb3l4	taipale__CREB3_full_NTGCCACGTCAYCN_repr	Sdf2	3.43034	yes
Creb3l4	taipale__CREB3_full_NTGCCACGTCAYCN_repr	Neat1	12.4552	yes
Creb3l4	taipale__CREB3_full_NTGCCACGTCAYCN_repr	Akap11	5.11136	yes
Creb3l4	taipale__CREB3_full_NTGCCACGTCAYCN_repr	Cd24a	8.1912	yes
Creb3l4	taipale__CREB3_full_NTGCCACGTCAYCN_repr	C330018D20Rik	1.39252	yes
Creb3l4	taipale__CREB3_full_NTGCCACGTCAYCN_repr	Oat	4.66248	yes
Creb3l4	taipale__CREB3_full_NTGCCACGTCAYCN_repr	Rab2a	1.10611	yes
Creb3l4	taipale__CREB3_full_NTGCCACGTCAYCN_repr	Fam20b	11.1974	yes
Creb3l4	taipale__CREB3_full_NTGCCACGTCAYCN_repr	Ephb2	1.05979	yes
Creb3l4	taipale__CREB3_full_NTGCCACGTCAYCN_repr	Prdm11	3.68265	yes
Creb3l4	taipale__CREB3_full_NTGCCACGTCAYCN_repr	Ogt	17.7922	yes
Creb3l4	taipale__CREB3_full_NTGCCACGTCAYCN_repr	Cblb	2.16008	yes
Creb3l4	taipale__CREB3_full_NTGCCACGTCAYCN_repr	Tspan33	6.04775	yes
Creb3l4	taipale__CREB3_full_NTGCCACGTCAYCN_repr	D930048N14Rik	1.22989	yes
Creb3l4	taipale__CREB3_full_NTGCCACGTCAYCN_repr	Ncald	6.00479	yes
Creb3l4	taipale__CREB3_full_NTGCCACGTCAYCN_repr	3830406C13Rik	2.99335	yes
Creb3l4	taipale__CREB3_full_NTGCCACGTCAYCN_repr	Ckap4	10.0387	yes
Creb3l4	taipale__CREB3_full_NTGCCACGTCAYCN_repr	Sema3b	7.52232	yes
Creb3l4	taipale__CREB3_full_NTGCCACGTCAYCN_repr	Herpud1	2.44408	yes
Creb3l4	taipale__CREB3_full_NTGCCACGTCAYCN_repr	Rnf130	1.07624	yes
Creb3l4	taipale__CREB3_full_NTGCCACGTCAYCN_repr	Slc25a40	6.0043	yes
Creb3l4	taipale__CREB3_full_NTGCCACGTCAYCN_repr	Armcx3	9.04493	yes
Creb3l4	taipale__CREB3_full_NTGCCACGTCAYCN_repr	Tmem171	7.49105	yes
Creb3l4	taipale__CREB3_full_NTGCCACGTCAYCN_repr	Atp1b1	2.78653	yes
Creb3l4	taipale__CREB3_full_NTGCCACGTCAYCN_repr	Kcne3	18.5197	yes
Creb3l4	taipale__CREB3_full_NTGCCACGTCAYCN_repr	Slc7a7	4.67997	yes
Creb3l4	taipale__CREB3_full_NTGCCACGTCAYCN_repr	Sec11c	6.42582	yes
Creb3l4	taipale__CREB3_full_NTGCCACGTCAYCN_repr	Gata5	17.4281	yes
Creb3l4	taipale__CREB3_full_NTGCCACGTCAYCN_repr	C1qtnf6	9.45434	yes
Creb3l4	taipale__CREB3_full_NTGCCACGTCAYCN_repr	Usp49	15.7386	yes
Creb3l4	taipale__CREB3_full_NTGCCACGTCAYCN_repr	Cog3	4.49643	yes
Creb3l4	taipale__CREB3_full_NTGCCACGTCAYCN_repr	Tmem151a	1.34001	yes
Creb3l4	taipale__CREB3_full_NTGCCACGTCAYCN_repr	Ppargc1a	3.64969	yes
Creb3l4	taipale__CREB3_full_NTGCCACGTCAYCN_repr	Cfi	13.9093	yes
Creb3l4	taipale__CREB3_full_NTGCCACGTCAYCN_repr	Pcx	5.08032	yes
Creb3l4	taipale__CREB3_full_NTGCCACGTCAYCN_repr	Ffar2	5.33036	yes
Creb3l4	taipale__CREB3_full_NTGCCACGTCAYCN_repr	Snx16	1.47164	yes
Creb3l4	taipale__CREB3_full_NTGCCACGTCAYCN_repr	Tm9sf2	9.11752	yes
Creb3l4	taipale__CREB3_full_NTGCCACGTCAYCN_repr	Dusp23	7.37253	yes
Creb3l4	taipale__CREB3_full_NTGCCACGTCAYCN_repr	Runx1	7.11207	yes
Creb3l4	taipale__CREB3_full_NTGCCACGTCAYCN_repr	Gkn3	114.296	yes
Creb3l4	taipale__CREB3_full_NTGCCACGTCAYCN_repr	Camk2d	5.21275	yes
Creb3l4	taipale__CREB3_full_NTGCCACGTCAYCN_repr	Tmem45a	2.69186	yes
Creb3l4	taipale__CREB3_full_NTGCCACGTCAYCN_repr	Agps	1.22197	yes
Creb3l4	taipale__CREB3_full_NTGCCACGTCAYCN_repr	Arhgef37	1.13003	yes
Creb3l4	taipale__CREB3_full_NTGCCACGTCAYCN_repr	Ergic1	18.4471	yes
Creb3l4	taipale__CREB3_full_NTGCCACGTCAYCN_repr	Fndc3b	9.4768	yes
Creb3l4	taipale__CREB3_full_NTGCCACGTCAYCN_repr	Slc5a1	3.28497	yes
Creb3l4	taipale__CREB3_full_NTGCCACGTCAYCN_repr	Dhrs3	3.85634	yes
Creb3l4	taipale__CREB3_full_NTGCCACGTCAYCN_repr	Trmt1	26.0834	yes
Creb3l4	taipale__CREB3_full_NTGCCACGTCAYCN_repr	Slc25a45	0.930195	yes
Creb3l4	taipale__CREB3_full_NTGCCACGTCAYCN_repr	Rnaseh2b	2.72235	yes
Creb3l4	taipale__CREB3_full_NTGCCACGTCAYCN_repr	Rbp1	5.21336	yes
Creb3l4	taipale__CREB3_full_NTGCCACGTCAYCN_repr	Col16a1	2.75099	yes
Creb3l4	taipale__CREB3_full_NTGCCACGTCAYCN_repr	Nsun4	1.83369	yes
Creb3l4	taipale__CREB3_full_NTGCCACGTCAYCN_repr	Paqr8	8.09324	yes
Creb3l4	taipale__CREB3_full_NTGCCACGTCAYCN_repr	Pde8a	2.8712	yes
Creb3l4	taipale__CREB3_full_NTGCCACGTCAYCN_repr	Aqp5	32.9951	yes
Creb3l4	taipale__CREB3_full_NTGCCACGTCAYCN_repr	Creb3l1	45.6284	yes
Creb3l4	taipale__CREB3_full_NTGCCACGTCAYCN_repr	Cds1	1.08459	yes
Creb3l4	taipale__CREB3_full_NTGCCACGTCAYCN_repr	Frs3	0.927631	yes
Creb3l4	taipale__CREB3_full_NTGCCACGTCAYCN_repr	Ngly1	5.51108	yes
Creb3l4	taipale__CREB3_full_NTGCCACGTCAYCN_repr	Acp5	5.14554	yes
Creb3l4	taipale__CREB3_full_NTGCCACGTCAYCN_repr	Rab3a	1.3843	yes
Creb3l4	taipale__CREB3_full_NTGCCACGTCAYCN_repr	Lgr5	13.7829	yes
Creb3l4	taipale__CREB3_full_NTGCCACGTCAYCN_repr	Rapgef3	10.8194	yes
Creb3l4	taipale__CREB3_full_NTGCCACGTCAYCN_repr	Hsd17b13	9.28637	yes
Creb3l4	taipale__CREB3_full_NTGCCACGTCAYCN_repr	Spats2l	10.2861	yes
Creb3l4	taipale_cyt_meth__ATF6_NGRTGACGTGGCAN_eDBD_meth	Lhx5	13.4978	yes
Creb3l4	taipale_cyt_meth__ATF6_NGRTGACGTGGCAN_eDBD_meth	Tspan13	33.323	yes
Creb3l4	taipale_cyt_meth__ATF6_NGRTGACGTGGCAN_eDBD_meth	Ssr1	1.0982	yes
Creb3l4	taipale_cyt_meth__ATF6_NGRTGACGTGGCAN_eDBD_meth	Sec16b	9.48115	yes
Creb3l4	taipale_cyt_meth__ATF6_NGRTGACGTGGCAN_eDBD_meth	Sec16a	1.22831	yes
Creb3l4	taipale_cyt_meth__ATF6_NGRTGACGTGGCAN_eDBD_meth	Stx5a	3.07203	yes
Creb3l4	taipale_cyt_meth__ATF6_NGRTGACGTGGCAN_eDBD_meth	Slc30a5	1.12798	yes
Creb3l4	taipale_cyt_meth__ATF6_NGRTGACGTGGCAN_eDBD_meth	Trp53inp2	10.7034	yes
Creb3l4	taipale_cyt_meth__ATF6_NGRTGACGTGGCAN_eDBD_meth	Arf4	8.50442	yes
Creb3l4	taipale_cyt_meth__ATF6_NGRTGACGTGGCAN_eDBD_meth	Kdelr2	7.62507	yes
Creb3l4	taipale_cyt_meth__ATF6_NGRTGACGTGGCAN_eDBD_meth	Scfd1	2.21646	yes
Creb3l4	taipale_cyt_meth__ATF6_NGRTGACGTGGCAN_eDBD_meth	Mia3	26.9912	yes
Creb3l4	taipale_cyt_meth__ATF6_NGRTGACGTGGCAN_eDBD_meth	Slc1a2	6.42424	yes
Creb3l4	taipale_cyt_meth__ATF6_NGRTGACGTGGCAN_eDBD_meth	Kdelr3	2.63381	yes
Creb3l4	taipale_cyt_meth__ATF6_NGRTGACGTGGCAN_eDBD_meth	Ssr4	2.44038	yes
Creb3l4	taipale_cyt_meth__ATF6_NGRTGACGTGGCAN_eDBD_meth	Ssr3	0.899686	yes
Creb3l4	taipale_cyt_meth__ATF6_NGRTGACGTGGCAN_eDBD_meth	Armcx6	8.4643	yes
Creb3l4	taipale_cyt_meth__ATF6_NGRTGACGTGGCAN_eDBD_meth	Sec24d	4.58382	yes
Creb3l4	taipale_cyt_meth__ATF6_NGRTGACGTGGCAN_eDBD_meth	Zfp36l1	0.965607	yes
Creb3l4	taipale_cyt_meth__ATF6_NGRTGACGTGGCAN_eDBD_meth	Tm9sf3	30.6647	yes
Creb3l4	taipale_cyt_meth__ATF6_NGRTGACGTGGCAN_eDBD_meth	Lman1	12.5106	yes
Creb3l4	taipale_cyt_meth__ATF6_NGRTGACGTGGCAN_eDBD_meth	Nans	1.84334	yes
Creb3l4	taipale_cyt_meth__ATF6_NGRTGACGTGGCAN_eDBD_meth	Bach1	1.09559	yes
Creb3l4	taipale_cyt_meth__ATF6_NGRTGACGTGGCAN_eDBD_meth	Uap1	6.03168	yes
Creb3l4	taipale_cyt_meth__ATF6_NGRTGACGTGGCAN_eDBD_meth	Sec24c	1.92909	yes
Creb3l4	taipale_cyt_meth__ATF6_NGRTGACGTGGCAN_eDBD_meth	Galnt6	25.5623	yes
Creb3l4	taipale_cyt_meth__ATF6_NGRTGACGTGGCAN_eDBD_meth	Ficd	1.52782	yes
Creb3l4	taipale_cyt_meth__ATF6_NGRTGACGTGGCAN_eDBD_meth	Prrc1	5.42985	yes
Creb3l4	taipale_cyt_meth__ATF6_NGRTGACGTGGCAN_eDBD_meth	Txndc5	4.11247	yes
Creb3l4	taipale_cyt_meth__ATF6_NGRTGACGTGGCAN_eDBD_meth	Slc37a1	7.62844	yes
Creb3l4	taipale_cyt_meth__ATF6_NGRTGACGTGGCAN_eDBD_meth	Neat1	12.4552	yes
Creb3l4	taipale_cyt_meth__ATF6_NGRTGACGTGGCAN_eDBD_meth	Oxr1	1.72962	yes
Creb3l4	taipale_cyt_meth__ATF6_NGRTGACGTGGCAN_eDBD_meth	Kcnk6	6.21365	yes
Creb3l4	taipale_cyt_meth__ATF6_NGRTGACGTGGCAN_eDBD_meth	Rnf152	3.00824	yes
Creb3l4	taipale_cyt_meth__ATF6_NGRTGACGTGGCAN_eDBD_meth	Atp2b1	3.68434	yes
Creb3l4	taipale_cyt_meth__ATF6_NGRTGACGTGGCAN_eDBD_meth	Asap2	1.28311	yes
Creb3l4	taipale_cyt_meth__ATF6_NGRTGACGTGGCAN_eDBD_meth	Zfx	0.986831	yes
Creb3l4	taipale_cyt_meth__ATF6_NGRTGACGTGGCAN_eDBD_meth	Ehf	1.8881	yes
Creb3l4	taipale_cyt_meth__ATF6_NGRTGACGTGGCAN_eDBD_meth	Vkorc1	1.16932	yes
Creb3l4	taipale_cyt_meth__ATF6_NGRTGACGTGGCAN_eDBD_meth	Copb1	1.8066	yes
Creb3l4	taipale_cyt_meth__ATF6_NGRTGACGTGGCAN_eDBD_meth	Ogt	17.7922	yes
Creb3l4	taipale_cyt_meth__ATF6_NGRTGACGTGGCAN_eDBD_meth	Sertad2	1.41894	yes
Creb3l4	taipale_cyt_meth__ATF6_NGRTGACGTGGCAN_eDBD_meth	Arf1	0.880571	yes
Creb3l4	taipale_cyt_meth__ATF6_NGRTGACGTGGCAN_eDBD_meth	Tns3	4.6871	yes
Creb3l4	taipale_cyt_meth__ATF6_NGRTGACGTGGCAN_eDBD_meth	Pcyt1a	1.68416	yes
Creb3l4	taipale_cyt_meth__ATF6_NGRTGACGTGGCAN_eDBD_meth	Pde8a	2.8712	yes
Creb3l4	taipale_cyt_meth__ATF6_NGRTGACGTGGCAN_eDBD_meth	Dnajc10	35.5335	yes
Creb3l4	taipale_cyt_meth__ATF6_NGRTGACGTGGCAN_eDBD_meth	Tmem45a	2.69186	yes
Creb3l4	taipale_cyt_meth__ATF6_NGRTGACGTGGCAN_eDBD_meth	Prss8	1.88525	yes
Creb3l4	taipale_cyt_meth__ATF6_NGRTGACGTGGCAN_eDBD_meth	Galnt3	24.22	yes
Creb3l4	taipale_cyt_meth__ATF6_NGRTGACGTGGCAN_eDBD_meth	Vkorc1l1	4.25645	yes
Creb3l4	taipale_cyt_meth__ATF6_NGRTGACGTGGCAN_eDBD_meth	Gfpt1	76.2617	yes
Creb3l4	taipale_cyt_meth__ATF6_NGRTGACGTGGCAN_eDBD_meth	Hccs	1.26534	yes
Creb3l4	taipale_cyt_meth__ATF6_NGRTGACGTGGCAN_eDBD_meth	1700025G04Rik	1.90919	yes
Creb3l4	taipale_cyt_meth__ATF6_NGRTGACGTGGCAN_eDBD_meth	Kcnj13	12.8888	yes
Creb3l4	taipale_cyt_meth__ATF6_NGRTGACGTGGCAN_eDBD_meth	Zfp9	10.2179	yes
Creb3l4	taipale_cyt_meth__ATF6_NGRTGACGTGGCAN_eDBD_meth	Rab2a	1.10611	yes
Creb3l4	taipale_cyt_meth__ATF6_NGRTGACGTGGCAN_eDBD_meth	Sema4a	2.28108	yes
Creb3l4	taipale_cyt_meth__ATF6_NGRTGACGTGGCAN_eDBD_meth	Sil1	8.74652	yes
Creb3l4	taipale_cyt_meth__ATF6_NGRTGACGTGGCAN_eDBD_meth	Cga	1.94378	yes
Creb3l4	taipale_cyt_meth__ATF6_NGRTGACGTGGCAN_eDBD_meth	Erlec1	24.6458	yes
Creb3l4	taipale_cyt_meth__ATF6_NGRTGACGTGGCAN_eDBD_meth	Vps37c	4.72173	yes
Creb3l4	taipale_cyt_meth__ATF6_NGRTGACGTGGCAN_eDBD_meth	Tmem39a	1.66758	yes
Creb3l4	taipale_cyt_meth__ATF6_NGRTGACGTGGCAN_eDBD_meth	Casp6	6.71547	yes
Creb3l4	taipale_cyt_meth__ATF6_NGRTGACGTGGCAN_eDBD_meth	Tmem117	4.28111	yes
Creb3l4	taipale_cyt_meth__ATF6_NGRTGACGTGGCAN_eDBD_meth	Osbpl6	3.65731	yes
Creb3l4	taipale_cyt_meth__ATF6_NGRTGACGTGGCAN_eDBD_meth	Cog3	4.49643	yes
Creb3l4	taipale_cyt_meth__ATF6_NGRTGACGTGGCAN_eDBD_meth	Pld3	9.46739	yes
Creb3l4	taipale_cyt_meth__ATF6_NGRTGACGTGGCAN_eDBD_meth	Fam114a1	8.67827	yes
Creb3l4	taipale_cyt_meth__ATF6_NGRTGACGTGGCAN_eDBD_meth	Ghr	1.17628	yes
Creb3l4	taipale_cyt_meth__ATF6_NGRTGACGTGGCAN_eDBD_meth	Galnt7	26.1617	yes
Creb3l4	taipale_cyt_meth__ATF6_NGRTGACGTGGCAN_eDBD_meth	Chit1	17.7607	yes
Creb3l4	taipale_cyt_meth__ATF6_NGRTGACGTGGCAN_eDBD_meth	Azin1	4.19094	yes
Creb3l4	taipale_cyt_meth__ATF6_NGRTGACGTGGCAN_eDBD_meth	Mon1a	4.30703	yes
Creb3l4	taipale_cyt_meth__ATF6_NGRTGACGTGGCAN_eDBD_meth	Phactr2	0.975115	yes
Creb3l4	taipale_cyt_meth__ATF6_NGRTGACGTGGCAN_eDBD_meth	Ncstn	1.28003	yes
Creb3l4	taipale_cyt_meth__ATF6_NGRTGACGTGGCAN_eDBD_meth	Ppp1r3b	6.8987	yes
Creb3l4	taipale_cyt_meth__ATF6_NGRTGACGTGGCAN_eDBD_meth	Nr2f2	1.42072	yes
Creb3l4	taipale_cyt_meth__ATF6_NGRTGACGTGGCAN_eDBD_meth	Aqp1	48.0827	yes
Creb3l4	taipale_cyt_meth__ATF6_NGRTGACGTGGCAN_eDBD_meth	Frs3	0.927631	yes
Creb3l4	taipale_cyt_meth__ATF6_NGRTGACGTGGCAN_eDBD_meth	Atp2a3	1.12553	yes
Creb3l4	taipale_cyt_meth__ATF6_NGRTGACGTGGCAN_eDBD_meth	Lpar1	18.4087	yes
Creb3l4	taipale_cyt_meth__ATF6_NGRTGACGTGGCAN_eDBD_meth	Aga	1.8823	yes
Creb3l4	taipale_cyt_meth__ATF6_NGRTGACGTGGCAN_eDBD_meth	Esrp1	1.50069	yes
Creb3l4	taipale_cyt_meth__ATF6_NGRTGACGTGGCAN_eDBD_meth	Mib2	0.938575	yes
Creb3l4	taipale_cyt_meth__ATF6_NGRTGACGTGGCAN_eDBD_meth	Kcnk1	6.60307	yes
Creb3l4	taipale_cyt_meth__ATF6_NGRTGACGTGGCAN_eDBD_meth	Aldob	21.4569	yes
Creb3l4	taipale_cyt_meth__ATF6_NGRTGACGTGGCAN_eDBD_meth	Sema3b	7.52232	yes
Creb3l4	taipale_cyt_meth__ATF6_NGRTGACGTGGCAN_eDBD_meth	Il18r1	1.23417	yes
Creb3l4	taipale_cyt_meth__ATF6_NGRTGACGTGGCAN_eDBD_meth	A330023F24Rik	6.38971	yes
Creb3l4	taipale_cyt_meth__ATF6_NGRTGACGTGGCAN_eDBD_meth	Copb2	8.2997	yes
Creb3l4	taipale_cyt_meth__ATF6_NGRTGACGTGGCAN_eDBD_meth	Arntl	0.923515	yes
Creb3l4	taipale_cyt_meth__ATF6_NGRTGACGTGGCAN_eDBD_meth	C1qtnf6	9.45434	yes
Creb3l4	taipale_cyt_meth__ATF6_NGRTGACGTGGCAN_eDBD_meth	Rabepk	1.89601	yes
Creb3l4	taipale_cyt_meth__ATF6_NGRTGACGTGGCAN_eDBD_meth	Spdef	57.1897	yes
Creb3l4	taipale_cyt_meth__ATF6_NGRTGACGTGGCAN_eDBD_meth	Galk2	2.16384	yes
Creb3l4	taipale_cyt_meth__ATF6_NGRTGACGTGGCAN_eDBD_meth	Tmem116	1.73249	yes
Creb3l4	taipale_cyt_meth__ATF6_NGRTGACGTGGCAN_eDBD_meth	Rara	0.929882	yes
Creb3l4	taipale_cyt_meth__ATF6_NGRTGACGTGGCAN_eDBD_meth	Ick	1.04799	yes
Creb3l4	taipale_cyt_meth__ATF6_NGRTGACGTGGCAN_eDBD_meth	Rab18	1.12988	yes
Creb3l4	taipale_cyt_meth__ATF6_NGRTGACGTGGCAN_eDBD_meth	Id2	2.47353	yes
Creb3l4	taipale_cyt_meth__ATF6_NGRTGACGTGGCAN_eDBD_meth	Ephb3	9.01688	yes
Creb3l4	taipale_cyt_meth__ATF6_NGRTGACGTGGCAN_eDBD_meth	Rab33b	2.02093	yes
Creb3l4	taipale_cyt_meth__ATF6_NGRTGACGTGGCAN_eDBD_meth	Txndc11	1.13867	yes
Creb3l4	taipale_cyt_meth__ATF6_NGRTGACGTGGCAN_eDBD_meth	Cfi	13.9093	yes
Creb3l4	taipale_cyt_meth__ATF6_NGRTGACGTGGCAN_eDBD_meth	Farsb	5.56898	yes
Creb3l4	taipale_cyt_meth__ATF6_NGRTGACGTGGCAN_eDBD_meth	Fbxl12	1.21015	yes
Creb3l4	taipale_cyt_meth__ATF6_NGRTGACGTGGCAN_eDBD_meth	1700066B19Rik	39.854	yes
Creb3l4	taipale_cyt_meth__ATF6_NGRTGACGTGGCAN_eDBD_meth	Slc12a2	26.1337	yes
Creb3l4	taipale_cyt_meth__ATF6_NGRTGACGTGGCAN_eDBD_meth	Ephx4	5.69534	yes
Creb3l4	taipale_cyt_meth__ATF6_NGRTGACGTGGCAN_eDBD_meth	Cmtm8	11.2771	yes
Creb3l4	taipale_cyt_meth__ATF6_NGRTGACGTGGCAN_eDBD_meth	Abhd4	4.94797	yes
Creb3l4	taipale_cyt_meth__ATF6_NGRTGACGTGGCAN_eDBD_meth	Trim16	1.38929	yes
Creb3l4	taipale_cyt_meth__ATF6_NGRTGACGTGGCAN_eDBD_meth	D130040H23Rik	0.942182	yes
Creb3l4	taipale_cyt_meth__ATF6_NGRTGACGTGGCAN_eDBD_meth	Srpr	3.38362	yes
Creb3l4	taipale_cyt_meth__ATF6_NGRTGACGTGGCAN_eDBD_meth	Oat	4.66248	yes
Creb3l4	taipale_cyt_meth__ATF6_NGRTGACGTGGCAN_eDBD_meth	Slc17a9	2.78201	yes
Creb3l4	taipale_cyt_meth__ATF6_NGRTGACGTGGCAN_eDBD_meth	2810433D01Rik	1.36607	yes
Creb3l4	taipale_cyt_meth__ATF6_NGRTGACGTGGCAN_eDBD_meth	Sec22b	0.894762	yes
Creb3l4	taipale_cyt_meth__ATF6_NGRTGACGTGGCAN_eDBD_meth	Carhsp1	1.03064	yes
Creb3l4	taipale_cyt_meth__ATF6_NGRTGACGTGGCAN_eDBD_meth	Sel1l3	5.31921	yes
Creb3l4	taipale_cyt_meth__ATF6_NGRTGACGTGGCAN_eDBD_meth	Tmbim6	3.90191	yes
Creb3l4	taipale_cyt_meth__ATF6_NGRTGACGTGGCAN_eDBD_meth	Chn2	2.53881	yes
Creb3l4	taipale_cyt_meth__ATF6_NGRTGACGTGGCAN_eDBD_meth	Arhgef37	1.13003	yes
Creb3l4	taipale_cyt_meth__ATF6_NGRTGACGTGGCAN_eDBD_meth	Slc12a8	25.2999	yes
Creb3l4	taipale_cyt_meth__ATF6_NGRTGACGTGGCAN_eDBD_meth	6430548M08Rik	1.94596	yes
Creb3l4	taipale_cyt_meth__ATF6_NGRTGACGTGGCAN_eDBD_meth	Ngly1	5.51108	yes
Creb3l4	taipale_cyt_meth__ATF6_NGRTGACGTGGCAN_eDBD_meth	Scarb2	3.52444	yes
Creb3l4	taipale_cyt_meth__ATF6_NGRTGACGTGGCAN_eDBD_meth	5033406O09Rik	28.5926	yes
Creb3l4	taipale_cyt_meth__ATF6_NGRTGACGTGGCAN_eDBD_meth	Cant1	15.1294	yes
Creb3l4	taipale_cyt_meth__ATF6_NGRTGACGTGGCAN_eDBD_meth	Fut8	18.4804	yes
Creb3l4	taipale_cyt_meth__ATF6_NGRTGACGTGGCAN_eDBD_meth	Akap11	5.11136	yes
Creb3l4	taipale_cyt_meth__ATF6_NGRTGACGTGGCAN_eDBD_meth	Ndrg2	1.40381	yes
Creb3l4	taipale_cyt_meth__ATF6_NGRTGACGTGGCAN_eDBD_meth	Ffar2	5.33036	yes
Creb3l4	taipale_cyt_meth__ATF6_NGRTGACGTGGCAN_eDBD_meth	Klf5	5.33388	yes
Creb3l4	taipale_cyt_meth__ATF6_NGRTGACGTGGCAN_eDBD_meth	Ttc30b	1.10192	yes
Creb3l4	taipale_cyt_meth__ATF6_NGRTGACGTGGCAN_eDBD_meth	Vgll4	9.08806	yes
Creb3l4	taipale_cyt_meth__ATF6_NGRTGACGTGGCAN_eDBD_meth	Flcn	5.76318	yes
Creb3l4	taipale_cyt_meth__ATF6_NGRTGACGTGGCAN_eDBD_meth	Rbp2	1.06787	yes
Creb3l4	taipale_cyt_meth__ATF6_NGRTGACGTGGCAN_eDBD_meth	Ccdc152	1.56704	yes
Creb3l4	taipale_cyt_meth__ATF6_NGRTGACGTGGCAN_eDBD_meth	Hgfac	51.1876	yes
Creb3l4	taipale_cyt_meth__ATF6_NGRTGACGTGGCAN_eDBD_meth	Fndc3b	9.4768	yes
Creb3l4	taipale_cyt_meth__ATF6_NGRTGACGTGGCAN_eDBD_meth	Gpld1	3.21811	yes
Creb3l4	taipale_cyt_meth__ATF6_NGRTGACGTGGCAN_eDBD_meth	Spop	2.15263	yes
Creb3l4	taipale_cyt_meth__ATF6_NGRTGACGTGGCAN_eDBD_meth	Slc4a7	2.19844	yes
Creb3l4	taipale_cyt_meth__ATF6_NGRTGACGTGGCAN_eDBD_meth	Slc41a2	15.2759	yes
Creb3l4	taipale_cyt_meth__ATF6_NGRTGACGTGGCAN_eDBD_meth	Kcnn4	1.33894	yes
Creb3l4	taipale_cyt_meth__ATF6_NGRTGACGTGGCAN_eDBD_meth	Ufc1	10.6921	yes
Creb3l4	taipale_cyt_meth__ATF6_NGRTGACGTGGCAN_eDBD_meth	Slc26a9	1.10984	yes
Creb3l4	taipale_cyt_meth__ATF6_NGRTGACGTGGCAN_eDBD_meth	Padi2	12.4891	yes
Creb3l4	taipale_cyt_meth__ATF6_NGRTGACGTGGCAN_eDBD_meth	Srgap3	10.6578	yes
Creb3l4	taipale_cyt_meth__ATF6_NGRTGACGTGGCAN_eDBD_meth	Dhrs3	3.85634	yes
Creb3l4	taipale_cyt_meth__ATF6_NGRTGACGTGGCAN_eDBD_meth	Tctex1d2	1.55019	yes
Creb3l4	taipale_cyt_meth__ATF6_NGRTGACGTGGCAN_eDBD_meth	Kcne3	18.5197	yes
Creb3l4	taipale_cyt_meth__ATF6_NGRTGACGTGGCAN_eDBD_meth	4932438H23Rik	1.40695	yes
Creb3l4	taipale_cyt_meth__ATF6_NGRTGACGTGGCAN_eDBD_meth	Lgmn	1.88652	yes
Creb3l4	taipale_cyt_meth__ATF6_NGRTGACGTGGCAN_eDBD_meth	Col16a1	2.75099	yes
Creb3l4	taipale_cyt_meth__ATF6_NGRTGACGTGGCAN_eDBD_meth	Prdm11	3.68265	yes
Creb3l4	taipale_cyt_meth__ATF6_NGRTGACGTGGCAN_eDBD_meth	Cd82	5.13609	yes
Creb3l4	taipale_cyt_meth__ATF6_NGRTGACGTGGCAN_eDBD_meth	Gata5	17.4281	yes
Creb3l4	taipale_cyt_meth__ATF6_NGRTGACGTGGCAN_eDBD_meth	St3gal6	5.01029	yes
Creb3l4	taipale_cyt_meth__ATF6_NGRTGACGTGGCAN_eDBD_meth	Asgr1	6.48504	yes
Creb3l4	taipale_cyt_meth__ATF6_NGRTGACGTGGCAN_eDBD_meth	Wipi1	15.6271	yes
Creb3l4	taipale_cyt_meth__ATF6_NGRTGACGTGGCAN_eDBD_meth	Phlpp1	1.52526	yes
Creb3l4	taipale_cyt_meth__ATF6_NGRTGACGTGGCAN_eDBD_meth	Sec62	13.9019	yes
Creb3l4	taipale_cyt_meth__ATF6_NGRTGACGTGGCAN_eDBD_meth	Spns2	2.72538	yes
Creb3l4	taipale_cyt_meth__ATF6_NGRTGACGTGGCAN_eDBD_meth	Tmem165	4.6028	yes
Creb3l4	taipale_cyt_meth__ATF6_NGRTGACGTGGCAN_eDBD_meth	Thrb	3.71031	yes
Creb3l4	taipale_cyt_meth__ATF6_NGRTGACGTGGCAN_eDBD_meth	Armcx3	9.04493	yes
Creb3l4	taipale_cyt_meth__ATF6_NGRTGACGTGGCAN_eDBD_meth	Mansc1	23.4855	yes
Creb3l4	taipale_cyt_meth__ATF6_NGRTGACGTGGCAN_eDBD_meth	Fgfr2	1.71214	yes
Creb3l4	taipale_cyt_meth__ATF6_NGRTGACGTGGCAN_eDBD_meth	Cd24a	8.1912	yes
Creb3l4	taipale_cyt_meth__ATF6_NGRTGACGTGGCAN_eDBD_meth	A4gnt	59.6164	yes
Creb3l4	taipale_cyt_meth__ATF6_NGRTGACGTGGCAN_eDBD_meth	Insig1	8.89689	yes
Creb3l4	taipale_cyt_meth__ATF6_NGRTGACGTGGCAN_eDBD_meth	Sgsm3	6.65584	yes
Creb3l4	taipale_cyt_meth__ATF6_NGRTGACGTGGCAN_eDBD_meth	Slc25a21	1.08563	yes
Creb3l4	taipale_cyt_meth__ATF6_NGRTGACGTGGCAN_eDBD_meth	Tmem151a	1.34001	yes
Creb3l4	taipale_cyt_meth__ATF6_NGRTGACGTGGCAN_eDBD_meth	Slc35a1	19.495	yes
Creb3l4	taipale_cyt_meth__ATF6_NGRTGACGTGGCAN_eDBD_meth	C330018D20Rik	1.39252	yes
Creb3l4	taipale_cyt_meth__ATF6_NGRTGACGTGGCAN_eDBD_meth	Fgl1	11.5891	yes
Creb3l4	taipale_cyt_meth__ATF6_NGRTGACGTGGCAN_eDBD_meth	Trim24	16.4237	yes
Creb3l4	taipale_cyt_meth__ATF6_NGRTGACGTGGCAN_eDBD_meth	Ttc39a	5.17787	yes
Creb3l4	taipale_cyt_meth__ATF6_NGRTGACGTGGCAN_eDBD_meth	Pgc	14.1964	yes
Creb3l4	taipale_cyt_meth__ATF6_NGRTGACGTGGCAN_eDBD_meth	Ncald	6.00479	yes
Creb3l4	taipale_cyt_meth__ATF6_NGRTGACGTGGCAN_eDBD_meth	Nek1	1.15506	yes
Creb3l4	taipale_cyt_meth__ATF6_NGRTGACGTGGCAN_eDBD_meth	Spg20	3.29419	yes
Creb3l4	taipale_cyt_meth__ATF6_NGRTGACGTGGCAN_eDBD_meth	Lmo7	2.21358	yes
Creb3l4	taipale_cyt_meth__ATF6_NGRTGACGTGGCAN_eDBD_meth	Gm3336	1.99984	yes
Creb3l4	taipale_cyt_meth__ATF6_NGRTGACGTGGCAN_eDBD_meth	Wwp1	5.42504	yes
Creb3l4	taipale_cyt_meth__ATF6_NGRTGACGTGGCAN_eDBD_meth	Slc5a1	3.28497	yes
Creb3l4	taipale_cyt_meth__ATF6_NGRTGACGTGGCAN_eDBD_meth	Ablim1	1.7161	yes
Creb3l4	taipale_cyt_meth__ATF6_NGRTGACGTGGCAN_eDBD_meth	Col9a3	5.27652	yes
Creb3l4	taipale_cyt_meth__ATF6_NGRTGACGTGGCAN_eDBD_meth	Cd38	7.96778	yes
Creb3l4	taipale_cyt_meth__ATF6_NGRTGACGTGGCAN_eDBD_meth	Dpagt1	1.23146	yes
Creb3l4	taipale_cyt_meth__ATF6_NGRTGACGTGGCAN_eDBD_meth	Srp9	3.98875	yes
Creb3l4	taipale_cyt_meth__ATF6_NGRTGACGTGGCAN_eDBD_meth	Scamp2	2.14222	yes
Creb3l4	taipale_cyt_meth__ATF6_NGRTGACGTGGCAN_eDBD_meth	Surf4	1.15391	yes
Creb3l4	taipale_cyt_meth__ATF6_NGRTGACGTGGCAN_eDBD_meth	Ugt8a	5.24756	yes
Creb3l4	taipale_cyt_meth__ATF6_NGRTGACGTGGCAN_eDBD_meth	Napepld	2.86792	yes
Creb3l4	taipale_cyt_meth__ATF6_NGRTGACGTGGCAN_eDBD_meth	Tax1bp1	8.92752	yes
Creb3l4	taipale_cyt_meth__ATF6_NGRTGACGTGGCAN_eDBD_meth	Zbtb2	1.58671	yes
Creb3l4	taipale_cyt_meth__ATF6_NGRTGACGTGGCAN_eDBD_meth	Casc4	14.02	yes
Creb3l4	taipale_cyt_meth__ATF6_NGRTGACGTGGCAN_eDBD_meth	Foxp4	1.87505	yes
Creb3l4	taipale_cyt_meth__ATF6_NGRTGACGTGGCAN_eDBD_meth	Aldh9a1	1.04046	yes
Creb3l4	taipale_cyt_meth__ATF6_NGRTGACGTGGCAN_eDBD_meth	Fam43a	1.71421	yes
Creb3l4	taipale_cyt_meth__ATF6_NGRTGACGTGGCAN_eDBD_meth	C1galt1c1	15.5051	yes
Creb3l4	taipale_cyt_meth__ATF6_NGRTGACGTGGCAN_eDBD_meth	Dysf	7.4769	yes
Creb3l4	taipale_cyt_meth__ATF6_NGRTGACGTGGCAN_eDBD_meth	Sirpa	1.50469	yes
Creb3l4	taipale_cyt_meth__ATF6_NGRTGACGTGGCAN_eDBD_meth	Tspan8	9.70347	yes
Creb3l4	taipale_cyt_meth__ATF6_NGRTGACGTGGCAN_eDBD_meth	Mfge8	14.5502	yes
Creb3l4	taipale_cyt_meth__ATF6_NGRTGACGTGGCAN_eDBD_meth	Slc9a1	1.43445	yes
Creb3l4	taipale_cyt_meth__ATF6_NGRTGACGTGGCAN_eDBD_meth	Ttr	12.1397	yes
Creb3l4	taipale_cyt_meth__ATF6_NGRTGACGTGGCAN_eDBD_meth	Trim2	10.5375	yes
Creb3l4	taipale_cyt_meth__ATF6_NGRTGACGTGGCAN_eDBD_meth	Samd12	9.75286	yes
Creb3l4	taipale_cyt_meth__ATF6_NGRTGACGTGGCAN_eDBD_meth	Gne	36.9099	yes
Creb3l4	taipale_cyt_meth__ATF6_NGRTGACGTGGCAN_eDBD_meth	Asah1	1.10031	yes
Creb3l4	taipale_cyt_meth__ATF6_NGRTGACGTGGCAN_eDBD_meth	Ppib	10.7406	yes
Creb3l4	taipale_cyt_meth__ATF6_NGRTGACGTGGCAN_eDBD_meth	Chid1	1.82447	yes
Creb3l4	taipale_cyt_meth__ATF6_NGRTGACGTGGCAN_eDBD_meth	Atf6	0.949178	yes
Creb3l4	taipale_cyt_meth__ATF6_NGRTGACGTGGCAN_eDBD_meth	Prss16	1.68958	yes
Creb3l4	taipale_cyt_meth__ATF6_NGRTGACGTGGCAN_eDBD_meth	Cacnb3	1.1999	yes
Creb3l4	taipale_cyt_meth__ATF6_NGRTGACGTGGCAN_eDBD_meth	Paqr8	8.09324	yes
Creb3l4	taipale_cyt_meth__ATF6_NGRTGACGTGGCAN_eDBD_meth	Tspan33	6.04775	yes
Creb3l4	taipale_cyt_meth__ATF6_NGRTGACGTGGCAN_eDBD_meth	Golga5	2.55527	yes
Creb3l4	taipale_cyt_meth__ATF6_NGRTGACGTGGCAN_eDBD_meth	Btg2	1.56979	yes
Creb3l4	taipale_cyt_meth__ATF6_NGRTGACGTGGCAN_eDBD_meth	Alg2	1.66108	yes
Creb3l4	taipale_cyt_meth__ATF6_NGRTGACGTGGCAN_eDBD_meth	Rab3a	1.3843	yes
Creb3l4	taipale_cyt_meth__ATF6_NGRTGACGTGGCAN_eDBD_meth	Manbal	1.32986	yes
Creb3l4	taipale_cyt_meth__ATF6_NGRTGACGTGGCAN_eDBD_meth	Angptl1	2.02092	yes
Creb3l4	taipale_cyt_meth__ATF6_NGRTGACGTGGCAN_eDBD_meth	Cds1	1.08459	yes
Creb3l4	taipale_cyt_meth__ATF6_NGRTGACGTGGCAN_eDBD_meth	Acss2	21.0058	yes
Creb3l4	taipale_cyt_meth__ATF6_NGRTGACGTGGCAN_eDBD_meth	Tmc5	4.70188	yes
Creb3l4	taipale_cyt_meth__ATF6_NGRTGACGTGGCAN_eDBD_meth	Tcea3	2.64696	yes
Creb3l4	taipale_cyt_meth__ATF6_NGRTGACGTGGCAN_eDBD_meth	Tpd52	4.76988	yes
Creb3l4	taipale_cyt_meth__ATF6_NGRTGACGTGGCAN_eDBD_meth	Tmem56	6.16845	yes
Creb3l4	taipale_cyt_meth__ATF6_NGRTGACGTGGCAN_eDBD_meth	Smpd1	3.2104	yes
Creb3l4	taipale_cyt_meth__ATF6_NGRTGACGTGGCAN_eDBD_meth	Sdr42e1	1.587	yes
Creb3l4	taipale_cyt_meth__ATF6_NGRTGACGTGGCAN_eDBD_meth	Acss1	10.096	yes
Creb3l4	taipale_cyt_meth__ATF6_NGRTGACGTGGCAN_eDBD_meth	Cdk5rap3	3.8001	yes
Creb3l4	taipale_cyt_meth__ATF6_NGRTGACGTGGCAN_eDBD_meth	Avpi1	8.74164	yes
Creb3l4	taipale_cyt_meth__ATF6_NGRTGACGTGGCAN_eDBD_meth	C1galt1	21.2803	yes
Creb3l4	taipale_cyt_meth__ATF6_NGRTGACGTGGCAN_eDBD_meth	Wars	1.48117	yes
Creb3l4	taipale_cyt_meth__ATF6_NGRTGACGTGGCAN_eDBD_meth	Adam28	12.8946	yes
Creb3l4	taipale_cyt_meth__ATF6_NGRTGACGTGGCAN_eDBD_meth	Yipf6	1.4538	yes
Creb3l4	transfac_pro__M09534	Sec16b	9.48115	yes
Creb3l4	transfac_pro__M09534	Sec16a	1.22831	yes
Creb3l4	transfac_pro__M09534	Ssr1	1.0982	yes
Creb3l4	transfac_pro__M09534	Scfd1	2.21646	yes
Creb3l4	transfac_pro__M09534	Copb1	1.8066	yes
Creb3l4	transfac_pro__M09534	Lhx5	13.4978	yes
Creb3l4	transfac_pro__M09534	Tspan13	33.323	yes
Creb3l4	transfac_pro__M09534	Ssr3	0.899686	yes
Creb3l4	transfac_pro__M09534	Sec24c	1.92909	yes
Creb3l4	transfac_pro__M09534	Stx5a	3.07203	yes
Creb3l4	transfac_pro__M09534	Mia3	26.9912	yes
Creb3l4	transfac_pro__M09534	Ncstn	1.28003	yes
Creb3l4	transfac_pro__M09534	Tmem39a	1.66758	yes
Creb3l4	transfac_pro__M09534	Dpagt1	1.23146	yes
Creb3l4	transfac_pro__M09534	Ssr4	2.44038	yes
Creb3l4	transfac_pro__M09534	Kdelr2	7.62507	yes
Creb3l4	transfac_pro__M09534	Lman1	12.5106	yes
Creb3l4	transfac_pro__M09534	Bach1	1.09559	yes
Creb3l4	transfac_pro__M09534	Arl1	3.74666	yes
Creb3l4	transfac_pro__M09534	Slc30a5	1.12798	yes
Creb3l4	transfac_pro__M09534	Surf4	1.15391	yes
Creb3l4	transfac_pro__M09534	Uap1	6.03168	yes
Creb3l4	transfac_pro__M09534	Copb2	8.2997	yes
Creb3l4	transfac_pro__M09534	Galnt3	24.22	yes
Creb3l4	transfac_pro__M09534	Ogt	17.7922	yes
Creb3l4	transfac_pro__M09534	Armcx6	8.4643	yes
Creb3l4	transfac_pro__M09534	Tcf7l2	1.43137	yes
Creb3l4	transfac_pro__M09534	Nans	1.84334	yes
Creb3l4	transfac_pro__M09534	Erlec1	24.6458	yes
Creb3l4	transfac_pro__M09534	Tmem45a	2.69186	yes
Creb3l4	transfac_pro__M09534	Mogs	3.19006	yes
Creb3l4	transfac_pro__M09534	Dnajc10	35.5335	yes
Creb3l4	transfac_pro__M09534	Ndrg2	1.40381	yes
Creb3l4	transfac_pro__M09534	Zfp36l1	0.965607	yes
Creb3l4	transfac_pro__M09534	Alg2	1.66108	yes
Creb3l4	transfac_pro__M09534	Tm9sf3	30.6647	yes
Creb3l4	transfac_pro__M09534	Ufc1	10.6921	yes
Creb3l4	transfac_pro__M09534	Pdia5	20.1757	yes
Creb3l4	transfac_pro__M09534	Tmem56	6.16845	yes
[truncated: 18,271 more rows]
