# Supplementary material for: Mutant GNAS drives a pyloric metaplasia with tumor suppressive glycans in intraductal papillary mucinous neoplasia
Source: Cell Rep. Author manuscript; Available in PMC 2026 Jan 31. (PMC12860476; doi:10.1016/j.celrep.2025.116684)
Supplement: 10 [file NIHMS2132770-supplement-10.xlsx]

## Sheet: File S8_KrasGNAS organoid RNAse
	baseMean	log2FoldChange	lfcSE	stat	pvalue	padj	Feature_gene_name	Kras_GNAS_CTRL	Kras_GNAS_CTRL	Kras_GNAS_CTRL	Kras_GNAS_DOX	Kras_GNAS_DOX	Kras_GNAS_DOX
ENSMUSG00000023073.2	668.909	-5.09513	0.3158	-16.1341	1.47049e-58	2.84187e-54	Slc10a2	10.5457	10.208	10.3861	6.43377	6.38207	5.84303
ENSMUSG00000055730.16	11169.5	-8.30288	0.529409	-15.6833	1.96769e-55	1.90138e-51	Ces2a	15.0108	14.2985	13.6986	7.41118	6.09728	6.44705
ENSMUSG00000031451.6	15797.8	-3.03914	0.265407	-11.4509	2.32823e-30	8.99908e-27	Gas6	14.8348	14.7669	14.73	11.1216	12.1303	11.9023
ENSMUSG00000014599.10	739.7	-3.68763	0.335193	-11.0015	3.75811e-28	9.07866e-25	Csf1	10.7031	10.7625	9.68124	7.18414	7.17831	7.2424
ENSMUSG00000033538.13	1180.25	-4.4971	0.411545	-10.9274	8.52924e-28	1.83151e-24	Casp4	11.8143	10.8814	10.435	7.43712	7.05474	6.84377
ENSMUSG00000024066.9	2573.99	-1.98737	0.186388	-10.6625	1.52385e-26	2.945e-23	Xdh	12.0268	11.9817	12.039	10.1702	9.80034	10.2309
ENSMUSG00000064373.12	3615.19	-2.44256	0.229316	-10.6515	1.71555e-26	3.01407e-23	Selenop	12.1435	12.8331	12.683	10.1865	10.0876	10.2978
ENSMUSG00000031886.14	2637.5	-2.8284	0.269422	-10.498	8.82014e-26	1.42048e-22	Ces2e	12.0132	12.3961	12.112	9.82399	9.11436	9.27327
ENSMUSG00000024401.14	706.572	-3.04459	0.291602	-10.4409	1.61241e-25	2.39704e-22	Tnf	10.4315	10.6455	9.82945	7.73673	7.3874	7.65306
ENSMUSG00000044313.13	797.423	-3.01449	0.298261	-10.1069	5.14943e-24	7.10841e-21	Mab21l3	10.7159	9.89857	10.7683	7.73673	7.58538	7.9457
ENSMUSG00000028415.4	20950.8	-2.71664	0.269966	-10.0629	8.0584e-24	1.03824e-20	Spink4	14.942	15.6135	14.717	12.3619	12.5612	12.4332
ENSMUSG00000041261.9	2174.74	-4.9964	0.507176	-9.85142	6.75796e-23	8.16277e-20	Car8	12.1852	12.6286	10.7287	7.7505	7.60135	6.7773
ENSMUSG00000089960.1	202.004	-3.15698	0.324536	-9.72769	2.29752e-22	2.61187e-19	Ugt1a1	8.1316	8.85884	8.87686	6.19581	6.36235	6.315
ENSMUSG00000043461.13	3969.91	-2.39661	0.254581	-9.41395	4.7785e-21	4.39758e-18	Sptssb	12.3075	12.6532	13.0717	10.5742	10.2013	10.2697
ENSMUSG00000026831.16	560.212	-1.85098	0.197792	-9.3582	8.1104e-21	6.68071e-18	1700007K13Rik	9.70399	9.9755	9.83123	8.24309	8.26723	7.95407
ENSMUSG00000050097.6	139.07	-4.00046	0.427591	-9.35581	8.29644e-21	6.68071e-18	Ces2b	7.69635	8.70458	8.15086	5.48958	5.68364	5.77848
ENSMUSG00000022037.15	364631	-2.17092	0.234767	-9.24714	2.30584e-20	1.78251e-17	Clu	19.3634	19.3581	18.712	16.9415	17.182	16.9512
ENSMUSG00000002847.7	155.992	-3.3818	0.378979	-8.92346	4.51944e-19	2.91143e-16	Pla1a	8.81168	8.08419	7.99988	5.81078	6.12173	6.01655
ENSMUSG00000026166.14	7993.42	-3.26852	0.36859	-8.86763	7.47181e-19	4.5125e-16	Ccl20	14.1983	13.7612	13.3785	10.5608	9.86089	11.1082
ENSMUSG00000112366.1	435.519	-4.05814	0.464319	-8.73999	2.33135e-18	1.32517e-15	C730027H18Rik	10.4525	8.64796	9.61245	6.34008	6.58087	6.43445
ENSMUSG00000029304.14	55899.5	-3.37877	0.386795	-8.73532	2.42972e-18	1.34162e-15	Spp1	16.9355	16.7552	16.05	12.419	13.8831	13.2095
ENSMUSG00000028713.17	981.711	-3.59777	0.413581	-8.69908	3.34579e-18	1.79613e-15	Cyp4b1	10.99	10.8257	10.7345	6.61849	7.75896	8.0233
ENSMUSG00000035540.12	172.129	-5.37067	0.619371	-8.67116	4.27726e-18	2.23412e-15	Gc	7.46912	9.29174	8.34856	5.35229	5.48358	5.08166
ENSMUSG00000053675.8	182.271	-2.11482	0.250383	-8.44635	3.00562e-17	1.52859e-14	Tgm5	8.37433	8.50216	8.31319	6.87386	6.52963	6.81569
ENSMUSG00000020010.7	170.058	-5.7749	0.691506	-8.35119	6.75779e-17	3.18539e-14	Vnn3	9.49206	7.8418	7.42667	5.1219	5.15774	5.2999
ENSMUSG00000030200.13	578.242	-1.90966	0.229958	-8.30437	1.00353e-16	4.61766e-14	Bcl2l14	9.71317	9.87745	10.0823	8.32308	7.87483	8.23013
ENSMUSG00000044827.10	93.8009	-2.6124	0.319868	-8.16714	3.15791e-16	1.38704e-13	Tlr1	7.87227	7.54076	7.53693	5.84097	5.93859	6.0859
ENSMUSG00000031897.9	1830.94	-1.45691	0.1785	-8.16199	3.29563e-16	1.41536e-13	Psmb10	11.5548	11.403	11.2496	9.81917	10.2052	9.96442
ENSMUSG00000094559.2	3168.52	-2.70241	0.331778	-8.14523	3.78564e-16	1.59046e-13	Cyp2d34	12.8372	12.4672	11.7858	9.72262	10.1657	9.42023
ENSMUSG00000029371.7	35788	-4.31631	0.544301	-7.93002	2.19112e-15	8.64194e-13	Cxcl5	17.0016	15.4626	14.6787	12.1988	11.6014	11.3265
ENSMUSG00000034324.16	56.3422	-4.96797	0.628242	-7.90774	2.62101e-15	9.93722e-13	Tmem132c	7.52101	7.29356	6.73359	5.04974	4.77437	5.13141
ENSMUSG00000026822.14	2684.47	-2.88909	0.365353	-7.90768	2.62237e-15	9.93722e-13	Lcn2	12.168	12.5911	11.7631	9.56442	8.67193	9.77886
ENSMUSG00000022755.4	745.804	-3.08317	0.390901	-7.88733	3.08729e-15	1.1474e-12	Adgrg7	10.0128	10.7793	10.3764	7.91216	6.90584	7.86363
ENSMUSG00000031980.10	174.433	-4.6317	0.592033	-7.82338	5.14247e-15	1.87516e-12	Agt	9.23833	8.36349	7.58897	5.84097	5.48358	5.26136
ENSMUSG00000027801.7	1662.28	-3.72324	0.478325	-7.78391	7.03183e-15	2.47086e-12	Tm4sf4	11.0214	12.0854	11.5233	7.02054	8.69427	8.18826
ENSMUSG00000031877.9	12306.8	-1.4879	0.192036	-7.748	9.33538e-15	3.16519e-12	Ces2g	13.9111	14.1854	14.3143	12.8469	12.637	12.5154
ENSMUSG00000037820.15	4233.75	-1.70016	0.219582	-7.74271	9.73167e-15	3.24266e-12	Tgm2	12.2711	12.9313	12.7182	11.0673	10.924	10.9942
ENSMUSG00000026489.13	751.416	-1.63458	0.211724	-7.72033	1.16025e-14	3.80049e-12	Coq8a	10.1146	10.028	10.4326	8.5313	8.5709	8.90358
ENSMUSG00000034858.16	872.437	-1.19473	0.156648	-7.62682	2.40619e-14	7.62328e-12	Fam214a	10.3074	10.4046	10.1509	9.18357	9.1525	9.16804
ENSMUSG00000112189.1	217.348	-4.02622	0.528591	-7.61689	2.59865e-14	8.10025e-12	C730027H18Rik	9.57296	7.68422	8.58282	5.95404	5.84998	5.98024
ENSMUSG00000058952.12	1235.84	-1.93671	0.255066	-7.59297	3.12662e-14	9.59128e-12	Cfi	11.1585	10.5736	11.0942	8.76765	9.17385	9.36667
ENSMUSG00000085282.8	1288.23	-1.59324	0.212771	-7.48804	6.99071e-14	2.11098e-11	Gm15663	10.9086	11.1806	10.7046	9.16591	9.53941	9.54398
ENSMUSG00000038624.13	462.123	-4.47319	0.599521	-7.46127	8.5693e-14	2.54785e-11	Nepn	10.5447	8.03181	9.99437	5.89895	6.38207	6.47188
ENSMUSG00000035385.5	669.647	-3.64138	0.497939	-7.3129	2.61447e-13	7.01768e-11	Ccl2	9.24595	10.9988	10.2083	6.5868	7.04293	7.57891
ENSMUSG00000099974.1	92.1489	-3.91374	0.535357	-7.31052	2.66117e-13	7.04518e-11	Bcl2a1d	8.26817	7.60633	7.08117	5.64528	5.48358	5.26136
ENSMUSG00000038527.9	431.029	-3.64619	0.500752	-7.28143	3.30303e-13	8.62625e-11	C1rl	10.4404	8.63247	9.50938	6.63405	6.32197	7.00101
ENSMUSG00000029810.15	17297.5	-1.87556	0.258378	-7.25897	3.90062e-13	1.00511e-10	Tmem176b	14.7679	15.0551	14.2305	12.9771	12.9132	12.7036
ENSMUSG00000048644.8	945.75	-1.30476	0.179823	-7.25581	3.99252e-13	1.01526e-10	Ctxn1	10.3062	10.63	10.3505	9.10101	9.16588	9.33673
ENSMUSG00000032327.14	252.795	-3.94981	0.544607	-7.25259	4.0889e-13	1.02626e-10	Stra6	9.07114	9.50184	8.13357	6.53778	5.75341	5.73313
ENSMUSG00000051606.5	98.8389	-2.01408	0.278514	-7.23152	4.77606e-13	1.16838e-10	2010001K21Rik	7.76937	7.48948	7.63916	6.34008	6.21483	6.22849
ENSMUSG00000079339.7	218.087	-4.24103	0.593477	-7.14606	8.93018e-13	2.10469e-10	Ifit1bl1	9.3462	8.51067	8.44504	6.23878	5.84998	5.17754
ENSMUSG00000033022.8	279.757	-2.14948	0.302852	-7.09747	1.27065e-12	2.9234e-10	Cdo1	9.26107	8.83876	8.71627	6.91205	7.50271	7.02553
ENSMUSG00000001870.16	272.514	-2.34568	0.33212	-7.06276	1.63227e-12	3.71121e-10	Ltbp1	8.58977	9.17659	9.03993	7.34871	6.69315	6.92467
ENSMUSG00000044734.16	21342.3	-1.80258	0.257005	-7.01379	2.31946e-12	5.21232e-10	Serpinb1a	14.9144	15.0819	15.0405	12.633	13.63	13.291
ENSMUSG00000032357.12	182.72	-3.0158	0.431121	-6.99525	2.64792e-12	5.88204e-10	Tinag	8.35561	8.56473	8.62046	6.72372	5.78659	6.13535
ENSMUSG00000118330.1	210.534	-1.73625	0.249742	-6.9522	3.59637e-12	7.89812e-10	Gm30042	8.62922	8.51067	8.38307	7.32106	6.96987	6.99274
ENSMUSG00000057176.4	459.517	-1.37376	0.199199	-6.89642	5.33286e-12	1.13082e-09	Ccdc189	9.56284	9.34484	9.46646	8.09532	8.1041	8.4378
ENSMUSG00000018899.16	2773.88	-1.30435	0.189171	-6.89509	5.38318e-12	1.13082e-09	Irf1	12.2161	11.8708	11.7414	10.6238	10.6727	10.7648
ENSMUSG00000110497.1	32.1979	-8.58945	1.26082	-6.81261	9.58404e-12	1.99163e-09	9230110F11Rik	6.72956	6.79116	6.52792	4.42719	4.45986	4.4497
ENSMUSG00000030492.16	546.085	-2.33474	0.34328	-6.80128	1.03691e-11	2.13184e-09	Slc7a9	9.71134	9.84099	10.1075	8.14803	7.15665	7.89442
ENSMUSG00000055172.10	170.518	-4.17481	0.613986	-6.79953	1.04964e-11	2.1353e-09	C1ra	9.31275	7.36198	8.18484	5.35229	5.75341	5.94274
ENSMUSG00000033453.8	1728.19	-1.78291	0.262857	-6.78282	1.17852e-11	2.34805e-09	Adamts15	11.1825	11.574	11.4334	9.85258	9.91425	9.18936
ENSMUSG00000074195.3	65.1587	-5.9065	0.871404	-6.77815	1.21727e-11	2.4005e-09	Clca4b	8.07537	7.11182	6.56452	5.1219	4.45986	4.81649
ENSMUSG00000023367.14	10296.2	-1.78648	0.264476	-6.75479	1.4304e-11	2.79232e-09	Tmem176a	13.9359	14.3187	13.506	12.3883	12.1169	12.0504
ENSMUSG00000037852.8	1911.18	-2.29314	0.342127	-6.7026	2.04747e-11	3.95693e-09	Cpe	12.2174	11.2976	11.1842	9.58162	9.08366	9.57939
ENSMUSG00000038521.17	44.1875	-4.80516	0.721973	-6.65559	2.82159e-11	5.39901e-09	C1s1	7.3303	6.84786	6.61757	4.74029	4.77437	5.22069
ENSMUSG00000037440.8	5830.53	-3.84585	0.579958	-6.63127	3.32815e-11	6.24465e-09	Vnn1	14.1271	13.286	12.1982	9.16591	10.5243	8.59803
ENSMUSG00000041293.5	38.5231	-4.56908	0.690289	-6.61908	3.61433e-11	6.70533e-09	Adgrf1	6.72956	7.08877	6.60013	4.96738	4.45986	5.17754
ENSMUSG00000025887.10	193.788	-4.97797	0.753538	-6.60613	3.94501e-11	7.19256e-09	Casp12	9.14091	9.16052	6.73359	5.64528	5.64685	5.08166
ENSMUSG00000026946.9	652.4	-1.06898	0.162516	-6.57771	4.77753e-11	8.54913e-09	Nmi	9.86746	9.88235	9.80608	8.81382	8.74866	9.00727
ENSMUSG00000040350.16	541.722	-1.2794	0.195018	-6.56039	5.36688e-11	9.51563e-09	Trim7	9.55673	9.75451	9.65734	8.63794	8.29188	8.51029
ENSMUSG00000020159.8	65109.9	-2.53251	0.387345	-6.53814	6.2288e-11	1.09434e-08	Gabrp	16.3814	16.7941	17.0246	13.8653	13.4978	14.9478
ENSMUSG00000042251.12	1435.22	-1.11896	0.171307	-6.53185	6.49605e-11	1.13102e-08	Pm20d1	10.752	10.9374	11.1856	9.8837	9.89989	9.90016
ENSMUSG00000041144.12	759.473	-1.24978	0.192049	-6.50759	7.63638e-11	1.30602e-08	Dnah7b	10.071	10.1923	10.0778	9.15316	8.87463	8.78483
ENSMUSG00000075302.10	114.209	-3.00044	0.464566	-6.4586	1.05678e-10	1.79152e-08	Erich2	8.46006	7.82818	7.23206	6.05681	5.96662	5.77848
ENSMUSG00000034394.14	2651.19	-1.1201	0.173516	-6.45529	1.0801e-10	1.81513e-08	Lif	11.8962	11.9428	11.658	10.8722	10.707	10.6541
ENSMUSG00000020484.19	30475.9	-0.771293	0.119946	-6.43035	1.27311e-10	2.12104e-08	Xbp1	15.2879	15.1802	15.2065	14.4462	14.4311	14.5305
ENSMUSG00000002083.13	2882.92	-1.31691	0.205504	-6.40818	1.47264e-10	2.39161e-08	Bbc3	12.2145	11.8928	11.9188	10.9089	10.4981	10.7505
ENSMUSG00000034227.7	3368.16	-2.94482	0.464213	-6.34369	2.24322e-10	3.58285e-08	Foxj1	11.8571	12.7533	12.8475	8.40746	10.1141	10.017
ENSMUSG00000035578.16	192.609	-2.10528	0.333266	-6.3171	2.66517e-10	4.22189e-08	Iqcg	7.92424	8.70088	8.65311	6.92454	6.87935	6.61158
ENSMUSG00000052415.5	1713.66	-1.06604	0.169322	-6.29593	3.05564e-10	4.80108e-08	Tchh	11.3333	11.1142	11.1481	10.1332	10.0331	10.3382
ENSMUSG00000028364.15	522.6	-2.44434	0.38903	-6.28317	3.31745e-10	5.12905e-08	Tnc	9.80703	10.3205	9.203	8.07368	7.39661	7.4238
ENSMUSG00000026405.14	3530.68	-2.57994	0.411661	-6.26715	3.67712e-10	5.59559e-08	C4bp	12.7644	12.0077	12.807	9.77171	9.25874	10.7221
ENSMUSG00000075304.2	567.826	-2.33009	0.372146	-6.26123	3.81943e-10	5.76675e-08	Sp5	10.3338	10.1167	9.11502	7.50402	8.07596	7.92029
ENSMUSG00000075520.5	57.4557	-5.46114	0.87306	-6.25517	3.97078e-10	5.94879e-08	Malrd1	7.35919	7.82132	5.97671	4.86911	4.77437	5.08166
ENSMUSG00000021367.8	1318.07	-2.95601	0.474066	-6.23543	4.50529e-10	6.64651e-08	Edn1	11.247	11.8195	10.0258	8.82995	8.40466	7.87691
ENSMUSG00000003617.16	15719.2	-3.17664	0.509844	-6.23062	4.64608e-10	6.80228e-08	Cp	14.995	14.8095	14.5031	9.82078	12.0037	12.1916
ENSMUSG00000030711.16	3907.09	-2.49767	0.402358	-6.20759	5.38022e-10	7.81791e-08	Sult1a1	11.5746	12.9738	13.1245	9.88524	10.2297	10.584
ENSMUSG00000063193.9	26.2007	-5.14809	0.829595	-6.20554	5.45099e-10	7.86163e-08	Cd300lb	6.61919	6.28469	6.50922	4.74029	4.45986	4.96705
ENSMUSG00000059895.13	10459.8	-1.21632	0.198237	-6.13571	8.4781e-10	1.18698e-07	Ptp4a3	14.0737	13.7816	13.6058	12.7322	12.5003	12.6611
ENSMUSG00000031355.16	491.844	-1.90247	0.310121	-6.1346	8.53722e-10	1.18698e-07	Arhgap6	9.86746	9.49117	9.63507	7.97783	8.34938	7.4419
ENSMUSG00000037405.8	2756.31	-1.66389	0.271741	-6.12309	9.17751e-10	1.26689e-07	Icam1	12.4748	11.6677	11.8549	10.1865	10.4016	10.647
ENSMUSG00000085683.2	1437.32	-3.15368	0.515731	-6.11497	9.65759e-10	1.32371e-07	Tmem238l	11.867	11.4706	10.2974	9.0715	7.91358	7.7333
ENSMUSG00000044162.12	4106.82	-2.70542	0.443259	-6.10348	1.03784e-09	1.41248e-07	Tnip3	13.0448	13.1078	11.9928	10.7697	9.95185	9.35571
ENSMUSG00000032548.14	498.192	-2.59722	0.426574	-6.08857	1.13926e-09	1.51843e-07	Slco2a1	9.13272	9.73657	10.3216	7.59108	6.87935	7.87691
ENSMUSG00000024292.15	214.019	-3.05878	0.504073	-6.06813	1.29412e-09	1.71302e-07	Cyp4f14	9.15717	8.93648	7.67966	6.41558	6.69315	5.98024
ENSMUSG00000060176.4	243.897	-2.68724	0.442936	-6.06688	1.30417e-09	1.71459e-07	Kif27	8.07537	8.96145	9.28851	6.19581	6.82477	6.99274
ENSMUSG00000066071.6	37.1088	-5.35857	0.888007	-6.03438	1.59574e-09	2.05595e-07	Cyp4a12a	7.26045	6.0223	6.84027	4.42719	5.0025	4.89833
ENSMUSG00000074715.3	540.046	-3.32387	0.55103	-6.03211	1.61834e-09	2.07126e-07	Ccl28	9.32478	9.84099	10.5681	6.76637	6.28022	7.81845
ENSMUSG00000026649.14	391.916	-2.0837	0.346716	-6.00982	1.85731e-09	2.34604e-07	Cfap126	8.81168	9.49331	9.7469	7.68745	7.17831	7.78594
ENSMUSG00000021895.10	11258.1	-0.749661	0.124817	-6.00606	1.90082e-09	2.38301e-07	Arhgef3	13.8421	13.7244	13.7845	12.9347	13.0504	13.1633
ENSMUSG00000115426.1	24.4206	-4.08715	0.680605	-6.00518	1.91124e-09	2.38301e-07	Gm19510	6.28268	6.42643	6.45143	4.74029	5.15774	4.89833
ENSMUSG00000051439.7	11226.4	-1.96685	0.328754	-5.98274	2.19419e-09	2.71827e-07	Cd14	14.5889	14.0785	13.4854	12.4834	11.9913	11.9858
ENSMUSG00000044816.10	57.2733	-2.24061	0.376746	-5.94726	2.72671e-09	3.33521e-07	D630023F18Rik	6.89976	7.18958	7.10549	5.53099	5.90984	5.86371
ENSMUSG00000046519.15	10216.3	-0.842824	0.1425	-5.91454	3.32797e-09	4.01977e-07	Golph3l	13.8307	13.6016	13.5888	12.8526	12.853	12.8517
ENSMUSG00000032224.15	272.707	-2.2399	0.379205	-5.90683	3.48762e-09	4.18644e-07	Fam81a	8.1643	9.41423	8.98012	6.89944	7.22064	7.11945
ENSMUSG00000037235.13	9785.72	-1.06723	0.181188	-5.89018	3.85767e-09	4.60205e-07	Mxd4	13.9472	13.5237	13.5666	12.5432	12.6484	12.7372
ENSMUSG00000031698.14	266.06	-2.19375	0.374297	-5.86099	4.60106e-09	5.45522e-07	Mylk3	8.89164	8.5149	9.2167	6.57067	7.51964	7.02553
ENSMUSG00000032489.17	428.244	-1.82574	0.312482	-5.84269	5.13654e-09	6.05297e-07	Kif9	9.19439	9.38227	9.77679	8.05723	7.36878	8.00731
ENSMUSG00000026679.3	70.8077	-2.56261	0.438691	-5.8415	5.17338e-09	6.05944e-07	Enkur	7.01462	7.1232	7.74976	5.7147	6.02068	5.63589
ENSMUSG00000105954.1	30.8829	-3.58557	0.617993	-5.80195	6.55482e-09	7.63123e-07	Gm42793	6.77419	6.66996	6.21348	4.86911	5.28251	5.13141
ENSMUSG00000030157.5	4089.7	-2.90408	0.502034	-5.78463	7.26708e-09	8.27128e-07	Clec2d	13.6165	11.9248	12.3468	10.3186	9.06092	10.2317
ENSMUSG00000018381.15	185.851	-1.37415	0.237561	-5.78443	7.27578e-09	8.27128e-07	Abi3	8.30769	8.02587	8.45897	7.04352	7.24133	7.22148
ENSMUSG00000050520.4	251.358	-2.42119	0.418785	-5.78147	7.40509e-09	8.36905e-07	Cldn8	8.20676	8.76971	9.37901	6.46938	7.26171	6.853
ENSMUSG00000006784.14	187.826	-2.03575	0.353119	-5.76506	8.16284e-09	9.17181e-07	Ttc25	8.26316	8.43674	8.56147	6.86089	6.32197	7.14196
ENSMUSG00000024399.5	31.5031	-3.92127	0.680631	-5.76123	8.35054e-09	9.32847e-07	Ltb	6.83145	6.81981	6.00552	5.1219	5.0025	5.02735
ENSMUSG00000032135.15	396.129	-1.46191	0.254289	-5.74901	8.97667e-09	9.97029e-07	Mcam	9.09102	9.38688	9.35196	7.56787	8.21661	8.10441
ENSMUSG00000060477.14	4153.69	-1.20794	0.210192	-5.74683	9.09308e-09	1.00419e-06	Irak2	12.7791	12.3421	12.3528	11.4498	11.1469	11.3512
ENSMUSG00000038725.13	245.859	-2.23882	0.390502	-5.73318	9.85632e-09	1.07618e-06	Pkhd1l1	9.32238	8.08419	8.74683	6.78029	6.94462	7.17868
ENSMUSG00000028270.12	125.375	-3.2808	0.574027	-5.7154	1.09443e-08	1.18387e-06	Gbp2	8.63311	7.83501	7.47367	6.32047	5.52718	5.61001
ENSMUSG00000023914.16	118.912	-2.49048	0.435774	-5.71508	1.09651e-08	1.18387e-06	Mep1a	7.64289	8.16202	7.91456	6.41558	6.36235	5.68569
ENSMUSG00000079890.2	93.4911	-2.46882	0.433118	-5.70011	1.19729e-08	1.27839e-06	Gm12106	8.12053	7.29356	7.32764	5.89895	6.25881	5.88401
ENSMUSG00000029373.7	466.187	-2.62658	0.464838	-5.65053	1.59958e-08	1.68926e-06	Pf4	9.19963	9.58842	10.2028	6.82119	7.04293	8.0625
ENSMUSG00000034795.14	1087.01	-0.948943	0.168138	-5.64383	1.66312e-08	1.73738e-06	Ccdc122	10.3397	10.5461	10.6672	9.55284	9.55374	9.74927
ENSMUSG00000029379.10	878.592	-3.21382	0.570544	-5.6329	1.77209e-08	1.84126e-06	Cxcl3	11.6899	9.58039	9.62277	7.98944	7.48557	7.66846
ENSMUSG00000029811.14	84.39	-5.00857	0.893598	-5.60495	2.08317e-08	2.13013e-06	Aoc1	7.17605	8.58499	6.30536	5.44619	4.90378	4.89833
ENSMUSG00000001095.5	67.6417	-4.15993	0.743028	-5.59862	2.16068e-08	2.19776e-06	Slc13a2	8.2378	6.57114	6.71763	5.30099	5.0025	5.40524
ENSMUSG00000020930.9	156.096	-1.74912	0.312819	-5.59146	2.25166e-08	2.2783e-06	Ccdc103	8.365	7.74358	8.23973	6.7523	6.61395	6.98441
ENSMUSG00000028211.11	17223.3	-0.881747	0.157892	-5.5845	2.34373e-08	2.35911e-06	Trp53inp1	14.4751	14.4076	14.4478	13.7317	13.4779	13.4988
ENSMUSG00000028544.14	2633.62	-1.46587	0.262879	-5.5762	2.45827e-08	2.44889e-06	Slc5a9	11.7052	11.8749	12.172	9.95134	10.7043	10.7415
ENSMUSG00000042041.7	361.538	-1.39831	0.251674	-5.55603	2.75983e-08	2.72125e-06	2010003K11Rik	9.39039	9.05721	8.93772	8.10602	7.91993	7.68369
ENSMUSG00000040621.14	1101.56	-1.03264	0.186803	-5.52794	3.24005e-08	3.13086e-06	Gemin8	10.7573	10.4092	10.517	9.51355	9.47419	9.75642
ENSMUSG00000035984.14	173.679	-3.14446	0.57	-5.51659	3.4564e-08	3.32331e-06	Nme5	7.18689	8.6822	8.98012	5.7147	6.36235	6.35609
ENSMUSG00000069670.8	61.0104	-2.41723	0.439671	-5.49781	3.84534e-08	3.6429e-06	Nkain2	7.08615	6.80556	7.50113	5.60867	5.64685	5.96165
ENSMUSG00000029084.5	6998.99	-2.14322	0.39414	-5.4377	5.39719e-08	5.0634e-06	Cd38	13.655	12.9706	13.7063	11.9606	10.5755	11.181
ENSMUSG00000038213.7	1407.07	-0.732866	0.135263	-5.41807	6.02443e-08	5.62455e-06	Tapbpl	10.781	10.8708	10.7739	10.0506	10.2348	10.0407
ENSMUSG00000032965.11	1599.05	-0.708518	0.130818	-5.41606	6.09262e-08	5.66086e-06	Ift57	10.9802	10.9232	11.039	10.1575	10.3787	10.3657
ENSMUSG00000039145.16	2263	-1.62977	0.301095	-5.41281	6.20429e-08	5.73704e-06	Camk1d	11.5192	11.9413	11.7696	10.5987	9.65406	10.0773
ENSMUSG00000033276.18	224.571	-1.63199	0.302447	-5.39595	6.8162e-08	6.21367e-06	Stk36	8.16967	8.6441	8.83125	7.46259	7.06644	7.12699
ENSMUSG00000028262.13	37.3155	-5.51022	1.0262	-5.36952	7.89455e-08	7.12297e-06	Clca3a2	7.32054	6.90226	5.71428	4.86911	5.0025	4.4497
ENSMUSG00000104135.1	28.6552	-3.42596	0.638756	-5.36349	8.16297e-08	7.26993e-06	Gm36953	6.49862	6.7766	6.13971	5.30099	5.0025	5.02735
ENSMUSG00000006362.16	475.111	-1.2288	0.229305	-5.3588	8.37766e-08	7.42691e-06	Cbfa2t3	9.15177	9.68325	9.51161	8.48713	8.3257	8.23699
ENSMUSG00000042349.13	7595.14	-1.07302	0.200696	-5.3465	8.96727e-08	7.91331e-06	Ikbke	13.1859	13.4891	13.2999	12.4347	12.0104	12.3378
ENSMUSG00000047180.8	19477.1	-0.948562	0.177445	-5.34565	9.00921e-08	7.91418e-06	Neurl3	14.3851	14.8422	14.6684	13.6796	13.832	13.6182
ENSMUSG00000046159.16	117.141	-2.77528	0.520061	-5.33645	9.47834e-08	8.28861e-06	Chrm3	8.11496	8.33981	7.04387	6.12833	6.28022	5.68569
ENSMUSG00000027695.16	9060.44	-1.1894	0.223305	-5.32635	1.00208e-07	8.6927e-06	Pld1	13.3422	13.5239	13.9376	12.3829	12.2619	12.6726
ENSMUSG00000051076.8	3925.83	-1.84825	0.34721	-5.32313	1.01995e-07	8.79976e-06	Vtcn1	12.8223	12.7524	12.0768	11.2329	10.2	10.6882
ENSMUSG00000085972.1	397.76	-1.88275	0.355312	-5.29887	1.16522e-07	9.96415e-06	1110028F11Rik	9.88706	8.9799	9.09439	8.0067	7.41486	7.67863
ENSMUSG00000032076.20	6770.28	-1.42519	0.270146	-5.27564	1.32294e-07	1.11647e-05	Cadm1	13.6523	13.1005	12.9519	11.6794	11.6681	12.1929
ENSMUSG00000034792.8	535.981	-1.45121	0.276774	-5.2433	1.57728e-07	1.31959e-05	Gna15	9.49845	10.0844	9.37657	8.19885	8.60668	8.27415
ENSMUSG00000038776.13	57496.8	-0.79412	0.151585	-5.23878	1.61642e-07	1.34651e-05	Ephx1	16.3091	15.9868	16.1321	15.3881	15.3473	15.3737
ENSMUSG00000096586.1	52.6608	-4.10975	0.785019	-5.23522	1.64787e-07	1.36681e-05	Gm22918	6.4243	6.55391	7.89411	4.86911	5.08525	5.43755
ENSMUSG00000032596.14	2045.11	-1.9806	0.379135	-5.22398	1.75113e-07	1.44552e-05	Uba7	12.3291	11.2724	11.1345	10.1084	9.62139	9.48774
ENSMUSG00000054474.15	58.8168	-1.72025	0.329342	-5.22329	1.75772e-07	1.44552e-05	Thnsl2	6.98993	7.15679	6.89763	6.03196	6.02068	5.9235
ENSMUSG00000022010.19	27633	-1.09294	0.209435	-5.21853	1.8035e-07	1.47688e-05	Tsc22d1	15.2233	15.012	15.3355	14.2548	13.7981	14.2414
ENSMUSG00000029869.7	247.712	-2.38366	0.459844	-5.18362	2.17617e-07	1.75044e-05	Ephb6	9.34147	8.9799	7.73448	7.05486	6.82477	6.80619
ENSMUSG00000021363.14	131.568	-2.38588	0.460323	-5.18305	2.18284e-07	1.75044e-05	Mak	7.08615	8.45007	8.22892	6.21748	6.36235	6.38275
ENSMUSG00000058921.3	330.376	-1.39031	0.268748	-5.17328	2.30019e-07	1.82936e-05	Slc10a5	9.20485	9.06874	8.74683	8.07912	7.6482	7.65306
ENSMUSG00000075273.4	1088.8	-1.07071	0.207065	-5.1709	2.32975e-07	1.84527e-05	Ttc30b	10.417	10.469	10.7841	9.58162	9.30786	9.71538
ENSMUSG00000063296.5	74.0109	-2.0992	0.406805	-5.16022	2.46658e-07	1.93777e-05	Tmem117	7.54624	7.42718	6.91159	5.87034	6.25881	5.86371
ENSMUSG00000032643.12	3177.49	-0.713298	0.139077	-5.12881	2.91572e-07	2.27215e-05	Fhl3	11.9892	12.0431	11.8302	11.2615	11.2369	11.2974
ENSMUSG00000055114.9	49733.2	-1.23661	0.241846	-5.11321	3.16726e-07	2.44842e-05	Anxa13	16.4901	15.6938	15.9545	14.8117	14.8827	14.9042
ENSMUSG00000022445.7	255.094	-2.49612	0.490947	-5.0843	3.68987e-07	2.82978e-05	Cyp2d26	9.17856	7.99579	9.20575	7.34871	6.42059	6.62257
ENSMUSG00000040441.12	177.008	-1.27234	0.250315	-5.08295	3.71617e-07	2.83868e-05	Slc26a10	8.04641	8.42329	8.06221	7.03208	7.16753	7.30332
ENSMUSG00000015787.15	275.079	-1.22026	0.240659	-5.07049	3.96785e-07	3.00717e-05	Abo	8.90133	8.42779	8.83481	7.82392	7.60135	7.64271
ENSMUSG00000063428.8	51.4893	-2.41563	0.477416	-5.05981	4.19683e-07	3.16828e-05	Ddo	6.66763	7.21101	7.00552	5.89895	5.38922	5.61001
ENSMUSG00000024349.10	2129.95	-1.53293	0.303917	-5.04389	4.5616e-07	3.41696e-05	Sting1	12.1523	11.5001	11.0551	10.0643	10.1869	10.2197
ENSMUSG00000038781.7	5602.85	-1.01706	0.201928	-5.03672	4.73574e-07	3.5337e-05	Stap2	13.0624	12.7949	12.7478	11.725	11.7201	12.152
ENSMUSG00000021795.10	24622.1	-1.69024	0.336139	-5.02839	4.94602e-07	3.67642e-05	Sftpd	15.6748	14.7027	15.0263	13.9095	13.1497	13.3626
ENSMUSG00000040412.17	835.505	-3.20078	0.638272	-5.01475	5.31015e-07	3.91694e-05	5330417C22Rik	9.5669	11.5331	9.81691	6.66462	8.41815	7.47157
ENSMUSG00000062345.10	52.1426	-3.44645	0.687372	-5.01395	5.33229e-07	3.91832e-05	Serpinb2	6.36556	6.90226	7.6636	5.64528	5.15774	5.13141
ENSMUSG00000024803.9	18446.1	-1.61233	0.321759	-5.011	5.41467e-07	3.96378e-05	Ankrd1	14.8358	15.0164	14.3326	13.6304	12.8949	12.78
ENSMUSG00000001700.10	5094.88	-1.03038	0.205794	-5.00683	5.53329e-07	4.02017e-05	Gramd3	12.909	12.7617	12.5327	11.395	11.9358	11.837
ENSMUSG00000048029.10	68.1194	-1.66068	0.334394	-4.96622	6.82688e-07	4.8506e-05	Eno4	6.93914	7.11182	7.40742	6.05681	6.09728	6.19823
ENSMUSG00000094806.2	719.107	-2.23582	0.451774	-4.94897	7.46066e-07	5.24308e-05	Cyp2d10	10.895	9.36133	10.1221	7.52831	8.36804	8.54106
ENSMUSG00000034422.14	2213.97	-3.16906	0.640613	-4.94692	7.53951e-07	5.2793e-05	Parp14	12.9064	10.4327	11.5326	9.71572	8.25223	8.22669
ENSMUSG00000029369.17	12.1997	-7.18847	1.45502	-4.94046	7.79395e-07	5.39878e-05	Afm	5.99356	5.43156	6.16481	4.42719	4.45986	4.4497
ENSMUSG00000031342.17	451.24	-2.3479	0.475938	-4.93322	8.0886e-07	5.58286e-05	Gpm6b	10.1256	9.71841	8.70852	7.75734	7.89434	6.84377
ENSMUSG00000040829.14	369.517	-1.39535	0.282983	-4.93085	8.18735e-07	5.63092e-05	Zmynd15	9.51954	9.17392	8.70074	7.93639	7.85506	8.02727
ENSMUSG00000020607.7	1277.34	-1.70909	0.347515	-4.91802	8.74243e-07	5.99136e-05	Lratd1	10.6957	11.2352	10.899	9.83995	8.73794	9.16266
ENSMUSG00000040978.4	88.0024	-1.69736	0.34592	-4.90679	9.25809e-07	6.24469e-05	Gm11992	7.19764	7.49816	7.63092	6.32047	6.04678	6.49624
ENSMUSG00000044719.5	215.739	-1.71922	0.3504	-4.90646	9.27365e-07	6.24469e-05	E230025N22Rik	8.84219	8.04362	8.62459	7.29284	6.76787	7.28331
ENSMUSG00000086831.1	11.1297	-7.05566	1.43838	-4.90527	9.32973e-07	6.26064e-05	Gm14280	5.60363	5.68099	6.16481	4.42719	4.45986	4.4497
ENSMUSG00000054855.13	1975.35	-2.03452	0.415086	-4.90144	9.51379e-07	6.34012e-05	Rnd1	11.7886	11.981	10.9816	10.2968	9.15787	9.2599
ENSMUSG00000035864.14	36.8731	-2.5117	0.513125	-4.89491	9.83521e-07	6.52366e-05	Syt1	6.28268	6.92866	6.70147	5.57062	5.28251	5.46869
ENSMUSG00000056888.11	4577.22	-1.19759	0.244681	-4.89448	9.85672e-07	6.52366e-05	Glipr1	12.7534	12.2454	12.8635	11.594	11.1651	11.5966
ENSMUSG00000106019.1	154.154	-1.12393	0.230104	-4.88444	1.03721e-06	6.83321e-05	Gm43672	8.05806	7.80054	8.06829	7.09932	7.01901	7.17868
ENSMUSG00000086706.7	380.261	-2.32428	0.475896	-4.88401	1.03951e-06	6.83321e-05	Gm15848	9.39952	10.0117	8.27693	7.6946	7.33079	7.06545
ENSMUSG00000020284.16	1616.03	-0.682214	0.139778	-4.88071	1.05706e-06	6.91322e-05	Cfap410	10.9441	11.0085	11.0062	10.1964	10.3164	10.4747
ENSMUSG00000034528.15	16.6282	-4.80803	0.985205	-4.88023	1.05962e-06	6.91322e-05	Hsd17b13	5.84795	6.40714	5.97671	4.42719	4.77437	4.89833
ENSMUSG00000032454.9	2749.06	-2.53861	0.520238	-4.87971	1.06242e-06	6.91322e-05	Rbp2	11.0728	12.3975	12.6983	9.80135	8.57893	10.3173
ENSMUSG00000042707.6	45.6044	-2.58931	0.535121	-4.83873	1.30671e-06	8.30191e-05	Dnali1	6.55167	7.11182	6.89763	5.68059	5.68364	5.17754
ENSMUSG00000049128.7	3506.03	-1.59665	0.330265	-4.83447	1.33503e-06	8.4316e-05	Ivl	12.4488	12.3391	12.3191	11.2913	10.0777	10.7718
ENSMUSG00000116498.1	316.914	-1.57026	0.32485	-4.83379	1.33956e-06	8.43269e-05	Gm38563	9.51324	8.76262	8.56577	7.68745	7.60927	7.66335
ENSMUSG00000021268.17	119.67	-4.62907	0.957782	-4.83311	1.34416e-06	8.43415e-05	Meg3	5.93757	7.46312	9.16676	4.86911	5.38922	5.6611
ENSMUSG00000038811.13	606.837	-1.94551	0.4033	-4.82396	1.40734e-06	8.76491e-05	Gngt2	10.6874	9.23404	9.56184	8.10602	8.18008	8.29401
ENSMUSG00000074896.3	108.692	-3.87608	0.805102	-4.8144	1.47642e-06	9.14532e-05	Ifit3	8.82532	7.14569	7.06885	5.95404	5.52718	4.96705
ENSMUSG00000049593.8	26.5738	-2.63995	0.550845	-4.79254	1.64681e-06	0.000101681	Lce1h	6.4243	6.60491	6.06106	5.24608	5.22291	5.33658
ENSMUSG00000039438.7	38.5585	-2.4149	0.504192	-4.78965	1.67075e-06	0.000102831	Ttc36	6.53423	7.04148	6.43157	5.48958	5.33768	5.63589
ENSMUSG00000020140.15	769.677	-1.25137	0.261629	-4.78299	1.7271e-06	0.000105961	Lgr5	10.4525	9.83426	10.0444	9.21088	8.88113	8.75414
ENSMUSG00000036995.7	184.174	-1.07405	0.22515	-4.77037	1.83885e-06	0.000112461	Asap3	8.17503	8.25114	8.12192	7.15294	7.53636	7.2493
ENSMUSG00000026415.11	298.364	-2.25027	0.471957	-4.76796	1.86099e-06	0.000113002	Fcamr	8.85222	9.75273	8.09238	7.41988	7.1457	6.89824
ENSMUSG00000087264.1	33.8186	-2.39416	0.502233	-4.76704	1.86957e-06	0.000113002	Gad1os	6.72956	6.55391	6.41139	5.18676	5.68364	5.40524
ENSMUSG00000022584.14	36.9794	-2.99082	0.628682	-4.75729	1.96211e-06	0.00011813	Ly6c2	6.21667	7.21101	6.49024	5.24608	5.15774	5.49875
ENSMUSG00000018916.5	29.9513	-3.5507	0.747917	-4.74745	2.05994e-06	0.000123252	Csf2	7.01462	6.48262	5.88557	5.24608	5.15774	4.89833
ENSMUSG00000027962.14	51.6562	-4.73105	0.996741	-4.74651	2.06954e-06	0.000123444	Vcam1	6.30393	7.96506	6.41139	5.35229	4.45986	4.89833
ENSMUSG00000033898.17	45.878	-3.15901	0.669286	-4.71997	2.35885e-06	0.000138985	Cfhr2	6.77419	6.17248	7.51914	5.04974	5.48358	5.49875
ENSMUSG00000046668.9	132.474	-1.31682	0.279677	-4.70835	2.49734e-06	0.000146253	Cxxc5	7.79056	8.06695	7.64735	6.84778	6.69315	6.99274
ENSMUSG00000041449.16	110.832	-4.42409	0.942357	-4.69471			Serpina3h	6.60263	9.13606	6.50922	4.86911	5.64685	5.49875
ENSMUSG00000029372.7	505.105	-2.5453	0.54233	-4.69326	2.68885e-06	0.000156993	Ppbp	10.3362	10.1359	8.12776	7.25429	7.85506	7.53471
ENSMUSG00000039239.14	70.3709	-3.25486	0.697855	-4.66408	3.09995e-06	0.000180451	Tgfb2	6.96477	8.21512	6.26028	5.44619	5.71913	5.46869
ENSMUSG00000016024.9	5586.43	-2.03791	0.437104	-4.66231	3.12679e-06	0.000181467	Lbp	13.8751	12.4724	12.6028	10.7796	10.7629	11.6617
ENSMUSG00000091415.5	39.6992	-2.51353	0.53928	-4.66089	3.14841e-06	0.000182174	Ak9	6.40502	6.70131	7.03121	5.1219	5.60861	5.63589
ENSMUSG00000067231.4	103.379	-4.04889	0.868898	-4.6598	3.16522e-06	0.000182469	Cyp2c65	8.0868	8.27133	6.95265	5.95404	5.33768	4.70941
ENSMUSG00000024646.14	11963.7	-0.521977	0.112121	-4.65549	3.23206e-06	0.000185349	Cyb5a	13.8064	13.7512	13.7909	13.1538	13.3242	13.3491
ENSMUSG00000039450.11	8159.9	-0.609035	0.13099	-4.64948	3.32767e-06	0.000190268	Dcxr	13.235	13.2055	13.3615	12.6282	12.605	12.7853
ENSMUSG00000056025.12	78.6672	-4.4469	0.958167	-4.64105	3.46645e-06	0.000197618	Clca3a1	8.4688	7.2216	5.97671	5.60867	5.08525	4.81649
ENSMUSG00000007987.12	2423.43	-0.70827	0.153033	-4.62821	3.68831e-06	0.000209033	Ift22	11.6666	11.4322	11.6027	10.8195	10.8038	11.0232
ENSMUSG00000050762.5	70.0515	-2.81638	0.609456	-4.62114	3.81638e-06	0.000215514	Prss27	7.23983	7.87529	6.65177	6.05681	5.43771	5.46869
ENSMUSG00000039676.4	1008.36	-1.73438	0.375638	-4.61715	3.89055e-06	0.000218572	Capsl	9.91596	10.6665	11.0957	8.67774	8.69427	9.46898
ENSMUSG00000031024.13	966.406	-0.928089	0.201331	-4.60976	4.03128e-06	0.000225169	Denn2b	10.3445	10.2337	10.4697	9.52742	9.19751	9.65283
ENSMUSG00000048482.14	362.408	-2.62163	0.568913	-4.60813	4.06301e-06	0.000226287	Bdnf	10.0653	9.24931	8.26111	7.73673	6.82477	6.57804
ENSMUSG00000051413.17	7594.01	-0.539466	0.117227	-4.6019	4.18651e-06	0.000231829	Plagl2	13.0603	13.1231	13.2253	12.5509	12.6106	12.678
ENSMUSG00000019806.13	5092.55	-0.842088	0.183956	-4.57765	4.70231e-06	0.000258173	Aig1	12.8672	12.5838	12.5639	11.9894	11.7073	11.8494
ENSMUSG00000024731.15	161.658	-3.31102	0.724036	-4.57301	4.80774e-06	0.00026247	Ms4a10	9.26856	7.80054	7.32764	6.39712	6.16918	5.2999
ENSMUSG00000022636.13	21567.4	-0.819646	0.180173	-4.54923	5.38422e-06	0.000292291	Alcam	14.8959	14.629	14.6968	14.0469	13.7417	14.006
ENSMUSG00000027344.14	88.6147	-1.79647	0.395226	-4.54542	5.48256e-06	0.000296252	Fsip1	7.03888	7.5983	7.71124	5.92683	6.40148	6.42172
ENSMUSG00000008167.14	6988.56	-0.830532	0.182754	-4.54453	5.50576e-06	0.000296391	Fbxw9	13.2948	12.9407	13.1298	12.4316	12.1491	12.3438
ENSMUSG00000028064.17	8489.92	-0.884731	0.194851	-4.54056	5.61043e-06	0.000301186	Sema4a	13.5181	13.2303	13.5179	12.6204	12.3003	12.7187
ENSMUSG00000021950.15	31994.7	-1.18698	0.261587	-4.53761	5.68967e-06	0.000304594	Anxa8	15.4089	15.6023	15.2723	14.3189	14.6153	13.732
ENSMUSG00000050866.7	2503.5	-0.883339	0.195079	-4.52812	5.95118e-06	0.000316839	Clrn3	11.7846	11.5263	11.7161	10.9157	10.5512	10.9584
ENSMUSG00000022809.4	39.4131	-3.14562	0.695452	-4.52313	6.09309e-06	0.000323503	Nr1i2	7.15412	6.24104	6.78036	5.60867	5.22291	4.96705
ENSMUSG00000025658.16	31.4551	-2.33462	0.516232	-4.52243	6.11344e-06	0.000323694	Cnksr2	6.23907	6.79116	6.41139	5.24608	5.56879	5.43755
ENSMUSG00000036256.13	6523.81	-1.91582	0.424752	-4.51045	6.469e-06	0.000341584	Igfbp7	13.924	13.2576	12.4296	10.7146	11.9028	11.5172
ENSMUSG00000018920.11	14050.2	-0.940842	0.209035	-4.50088	6.76733e-06	0.000354432	Cxcl16	14.3803	14.1184	13.9819	13.4223	13.0265	13.2493
ENSMUSG00000037946.11	4710.32	-1.22844	0.273383	-4.49348	7.00672e-06	0.000364992	Fgd3	12.8208	12.9566	12.1808	11.1658	11.7795	11.4769
ENSMUSG00000079197.10	8997.61	-0.776317	0.172804	-4.49246	7.04044e-06	0.000365762	Psme2	13.6648	13.3036	13.4233	12.7233	12.5915	12.8105
ENSMUSG00000021281.15	25690.6	-1.8022	0.401687	-4.48659	7.23721e-06	0.000374977	Tnfaip2	15.5613	15.2361	14.9788	13.9384	12.4066	13.6855
ENSMUSG00000030093.7	288.882	-3.08388	0.689067	-4.47545	7.62513e-06	0.000394019	Wnt7a	9.19963	9.80013	7.54574	7.21464	6.51209	5.82194
ENSMUSG00000046157.13	448.291	-1.68826	0.377384	-4.47358	7.69211e-06	0.000396421	Tmem229b	9.63611	9.88398	8.74683	8.3139	7.72299	7.85917
ENSMUSG00000020839.16	40.8947	-2.87262	0.642734	-4.46937	7.84501e-06	0.000403225	Tmigd1	7.3303	6.28469	6.52792	5.18676	5.68364	5.26136
ENSMUSG00000026072.12	1884.76	-1.06029	0.237497	-4.46445	8.02763e-06	0.000410451	Il1r1	10.9976	11.5372	11.4174	10.5444	10.0988	10.2386
ENSMUSG00000050677.2	289.584	-1.54957	0.347093	-4.46443	8.02807e-06	0.000410451	Ccdc96	8.63699	9.25184	8.68109	7.03208	7.88787	7.65306
ENSMUSG00000022836.11	741.358	-1.77256	0.399926	-4.43222	9.3266e-06	0.000475583	Mylk	10.2252	10.5379	9.76566	9.15316	8.02386	8.22669
ENSMUSG00000035775.2	2992.83	-2.02343	0.45819	-4.41614	1.00479e-05	0.000509675	Krt20	11.9002	11.624	12.8868	10.4879	9.23862	10.67
ENSMUSG00000029108.14	28.2274	-3.5588	0.806325	-4.4136	1.01664e-05	0.000514334	Pcdh7	5.9085	7.05346	6.2371	4.74029	5.28251	5.13141
ENSMUSG00000000202.9	42.8726	-2.5279	0.573106	-4.41088	1.0295e-05	0.00051948	Btbd17	6.07272	7.15679	6.96606	5.60867	5.48358	5.46869
ENSMUSG00000026817.14	473.233	-1.61025	0.366577	-4.39266	1.11973e-05	0.000559169	Ak1	9.3079	10.0221	9.19195	7.55218	8.51341	8.12677
ENSMUSG00000105402.4	424.496	-1.27289	0.289838	-4.39172	1.12458e-05	0.000560145	Gm3716	9.74395	8.927	9.17801	8.3322	8.10967	8.10065
ENSMUSG00000021214.14	221.824	-3.2039	0.733385	-4.36864	1.25023e-05	0.000619536	Akr1c18	9.88543	7.66131	7.40742	5.81078	6.72354	6.35609
ENSMUSG00000018623.9	16393.2	-1.84489	0.422785	-4.36365	1.27912e-05	0.000630621	Mmp7	14.0197	15.4496	13.8855	12.5335	12.9744	12.9232
ENSMUSG00000022783.11	108.847	-1.83763	0.421483	-4.3599	1.30119e-05	0.000639869	Spag6l	7.30079	7.48075	8.21802	6.41558	6.14569	6.64428
ENSMUSG00000005107.13	1504.58	-0.938146	0.215309	-4.35721	1.31729e-05	0.000643582	Slc2a9	10.8214	10.7625	11.2917	10.0871	9.91742	10.2049
ENSMUSG00000036880.10	7266.73	-0.509875	0.117025	-4.35697	1.31873e-05	0.000643582	Acaa2	13.1359	12.9746	13.0707	12.4957	12.6217	12.5865
ENSMUSG00000027995.10	372.785	-1.35715	0.312564	-4.34201	1.41188e-05	0.000680447	Tlr2	9.5506	9.09718	8.75813	7.59873	8.08728	8.18472
ENSMUSG00000024164.15	2899.71	-1.83013	0.421534	-4.3416	1.4145e-05	0.000680447	C3	11.1976	12.8037	12.0208	10.1852	9.98398	10.8045
ENSMUSG00000038022.11	289.317	-0.793373	0.182744	-4.34146	1.4154e-05	0.000680447	Mindy4	8.67518	8.56064	8.78046	7.94835	7.92626	8.08551
ENSMUSG00000029161.7	1019.86	-1.27565	0.294085	-4.33769	1.43988e-05	0.000688789	Cgref1	10.6372	10.7967	10.0597	9.55864	9.40136	8.93968
ENSMUSG00000037321.17	3217.45	-1.27999	0.295374	-4.33346	1.46786e-05	0.00070044	Tap1	12.5447	11.6544	12.1547	11.2062	10.6727	10.7865
ENSMUSG00000053004.9	101	-1.29164	0.298335	-4.32948	1.49459e-05	0.000711438	Hrh1	7.3875	7.75083	7.39769	6.73809	6.47628	6.58932
ENSMUSG00000022768.17	606.53	-0.715966	0.165432	-4.32786	1.50564e-05	0.00071373	Ccdc116	9.5258	9.78624	9.57678	9.00492	8.95391	8.96669
ENSMUSG00000061825.10	369.073	-2.61792	0.604922	-4.32769	1.50679e-05	0.00071373	Ces2c	9.50481	9.49758	9.16958	8.02374	6.23702	6.47188
ENSMUSG00000076867.2	94.0227	-2.8188	0.653031	-4.31648	1.58534e-05	0.000747277	Trdv4	7.93694	8.01991	6.76495	6.35938	5.60861	5.43755
ENSMUSG00000008855.17	2439.5	-2.15417	0.499284	-4.31451	1.59957e-05	0.000752147	Hdac5	12.319	11.4657	12.0039	10.5818	8.54245	9.79053
ENSMUSG00000028716.15	7579.74	-1.666	0.386406	-4.31152	1.62134e-05	0.000755036	Pdzk1ip1	14.1266	13.0007	13.0415	12.2584	11.4347	11.7037
ENSMUSG00000030909.6	4352.17	-0.617661	0.143415	-4.30682	1.65619e-05	0.00076941	Anks4b	12.3419	12.3335	12.4354	11.8689	11.662	11.7672
ENSMUSG00000022543.9	112.117	-1.13769	0.264202	-4.30613	1.66133e-05	0.00076995	4930451G09Rik	7.57921	7.43625	7.78725	6.7523	6.67768	6.88033
ENSMUSG00000071604.5	191.695	-1.73126	0.4023	-4.30341	1.6819e-05	0.000774185	Fam189a2	7.97438	8.87865	8.15086	6.67964	7.41486	6.84377
ENSMUSG00000046879.7	4372.71	-2.10352	0.489646	-4.29599	1.73912e-05	0.000798344	Irgm1	13.6661	11.4559	12.4239	10.8907	10.5885	10.6919
ENSMUSG00000062168.12	47.5747	-3.14245	0.731701	-4.29472	1.74917e-05	0.000801053	Ppef1	7.34	7.04148	6.30536	4.96738	5.81876	5.17754
ENSMUSG00000037033.9	3460.15	-3.92032	0.914094	-4.28874	1.79686e-05	0.000820947	Clca3b	13.056	13.194	10.5925	9.33565	9.19751	7.49486
ENSMUSG00000029603.15	791.952	-1.52363	0.355381	-4.28732	1.80845e-05	0.000824293	Dtx1	10.6295	9.91461	10.0957	8.13242	8.89405	9.2464
ENSMUSG00000053070.5	192.211	-1.06303	0.248113	-4.28446	1.83182e-05	0.000832981	Cfap300	8.04054	8.18882	8.44504	7.40243	7.51964	7.17868
ENSMUSG00000010136.14	18.2126	-6.79189	1.58861	-4.27536	1.90825e-05	0.000862024	Pifo	5.21266	6.92866	5.75084	4.42719	4.77437	4.4497
ENSMUSG00000037095.8	338.965	-2.32539	0.54396	-4.27492	1.91205e-05	0.000862024	Lrg1	9.9223	8.68596	8.75813	7.82392	7.16753	6.44705
ENSMUSG00000022756.17	2663.65	-0.761356	0.178154	-4.27359	1.92347e-05	0.000862481	Slc7a4	11.5579	11.6957	11.9023	10.7862	10.9722	11.181
ENSMUSG00000040093.16	88.0019	-2.81427	0.660353	-4.26178	2.02809e-05	0.000903105	Bmf	7.29082	7.18958	8.14512	5.74772	5.15774	6.28683
ENSMUSG00000029999.14	12983.5	-0.989371	0.232214	-4.2606	2.03881e-05	0.000905796	Tgfa	14.1985	13.7923	14.1975	13.376	12.8646	12.9918
ENSMUSG00000050370.5	32.5966	-2.49533	0.585881	-4.2591	2.05247e-05	0.000909772	Ch25h	6.30393	6.86166	6.41139	5.04974	5.64685	5.40524
ENSMUSG00000024338.15	127.597	-2.60816	0.615541	-4.23718	2.26348e-05	0.000991926	Psmb8	8.86218	7.10035	7.45506	6.48683	5.81876	6.1672
ENSMUSG00000026971.15	1738.28	-1.22639	0.289586	-4.23498	2.28572e-05	0.000997153	Itgb6	11.437	11.4288	10.8707	10.4562	9.7848	9.90982
ENSMUSG00000022885.16	167.806	-3.44056	0.812691	-4.23354	2.30042e-05	0.0010013	St6gal1	7.06272	9.60236	6.99249	5.64528	6.43943	5.82194
ENSMUSG00000025245.14	2167.78	-0.649074	0.154048	-4.21346	2.51486e-05	0.00108974	Lztfl1	11.3166	11.2586	11.5769	10.6556	10.7848	10.8493
ENSMUSG00000038393.14	18574.5	-1.87039	0.444624	-4.20669	2.5914e-05	0.00111789	Txnip	15.287	14.351	14.6854	13.6791	12.0896	12.6366
ENSMUSG00000049907.8	126.58	-1.47591	0.351738	-4.19606	2.71596e-05	0.00116901	Rasl11b	7.80451	8.15116	7.42667	6.94919	6.6462	6.56667
ENSMUSG00000114182.1	26.3474	-3.82227	0.911356	-4.19405	2.74015e-05	0.00117269	Gm47019	6.98993	5.84952	6.21348	5.30099	4.77437	4.81649
ENSMUSG00000039552.14	32.3387	-2.64617	0.630966	-4.19384	2.74271e-05	0.00117269	Rsph4a	5.87864	6.7766	6.81065	5.30099	5.52718	5.22069
ENSMUSG00000026816.14	3955.74	-0.607612	0.145003	-4.19035	2.78529e-05	0.00118827	Gtf3c5	12.2229	12.362	12.0895	11.5508	11.7201	11.6521
ENSMUSG00000026984.4	51.9493	-3.38582	0.808461	-4.18799	2.81436e-05	0.00119803	Il1f6	7.10918	7.54912	6.2371	5.77972	5.08525	4.96705
ENSMUSG00000027800.14	5975.69	-1.8198	0.434714	-4.18621	2.83651e-05	0.00120204	Tm4sf1	13.4051	13.6523	12.0122	11.4342	11.7738	10.8347
ENSMUSG00000021336.17	333.118	-1.90873	0.45598	-4.186	2.83913e-05	0.00120204	Slc17a4	8.93316	8.90464	9.52708	6.61849	7.48557	8.0625
ENSMUSG00000032741.9	4687.57	-0.595519	0.142274	-4.18573	2.84245e-05	0.00120204	Tpcn1	12.5165	12.4599	12.4257	11.8957	11.7646	11.9969
ENSMUSG00000040714.14	1727.17	-0.9279	0.221958	-4.18051	2.90853e-05	0.0012273	Klc3	11.1844	11.0613	11.2529	10.5	9.91425	10.331
ENSMUSG00000022824.12	1016.59	-5.90628	1.41464	-4.17512	2.9783e-05	0.00125127	Muc13	12.2624	9.49971	8.78783	6.50404	6.38207	4.89833
ENSMUSG00000071398.8	25.983	-2.66453	0.638475	-4.17327	3.00256e-05	0.001256	2410004P03Rik	6.14686	6.60491	6.30536	4.86911	5.48358	5.2999
ENSMUSG00000034614.14	411.482	-1.06324	0.254903	-4.17118	3.03033e-05	0.00126488	Pik3ip1	9.18121	9.4029	9.06135	8.56645	8.07596	8.1119
ENSMUSG00000109946.1	148.867	-1.68556	0.404822	-4.1637	3.13132e-05	0.00129863	Brd3os	8.4818	7.49816	8.0561	7.00891	6.43943	6.82511
ENSMUSG00000024778.13	563.82	-1.74806	0.420036	-4.1617	3.15893e-05	0.00130724	Fas	10.1256	9.15241	10.0289	8.60076	7.46823	8.38324
ENSMUSG00000047986.12	2623.98	-1.16895	0.280916	-4.16121	3.16562e-05	0.00130724	Palm3	12.022	11.9342	11.5038	10.2367	11.1388	10.6146
ENSMUSG00000031805.17	2007.18	-1.33774	0.322178	-4.15218	3.29328e-05	0.00135706	Jak3	11.272	11.2288	11.9213	10.4949	9.63107	10.3485
ENSMUSG00000063929.6	12.3491	-5.34989	1.28885	-4.15091	3.3116e-05	0.0013617	Cyp4a32	6.04693	6.09978	5.41045	4.42719	4.77437	4.70941
ENSMUSG00000027610.17	19686	-0.689459	0.166218	-4.14793	3.35489e-05	0.00137657	Gss	14.6899	14.5972	14.3898	13.9649	13.7931	13.9046
ENSMUSG00000038178.16	1940.11	-2.06323	0.497674	-4.14575	3.38707e-05	0.00138683	Slc43a2	10.3314	12.5329	11.1403	9.58731	9.71727	9.60075
ENSMUSG00000044303.6	10801.5	-0.809177	0.195296	-4.14334	3.42282e-05	0.00139556	Cdkn2a	14.0244	13.5213	13.6433	12.9671	12.8692	13.0184
ENSMUSG00000014813.9	1324.64	-0.930279	0.224762	-4.13895	3.489e-05	0.00141656	Stc1	10.7975	10.8749	10.7027	10.1815	9.60182	9.8553
ENSMUSG00000053765.4	316.854	-2.83172	0.68609	-4.12732	3.67008e-05	0.00148385	Oas1f	9.00979	9.79146	8.58705	6.00657	7.79403	6.05174
ENSMUSG00000014725.16	474.834	-2.38384	0.577685	-4.12654	3.68268e-05	0.00148584	Adam28	10.3795	9.13057	9.26761	8.23824	6.49431	7.52344
ENSMUSG00000021253.7	10478.4	-1.74173	0.422758	-4.11993	3.78994e-05	0.00152592	Tgfb3	14.0913	14.4359	13.0614	11.731	12.8921	11.8942
ENSMUSG00000032000.17	2326.97	-0.634699	0.154206	-4.11593	3.85629e-05	0.00154941	Birc3	11.4287	11.508	11.5155	10.9817	10.7244	10.8916
ENSMUSG00000026205.8	1379.12	-1.12836	0.274372	-4.11254	3.91331e-05	0.00156581	Slc23a3	11.2183	10.8376	10.6164	10.071	9.92216	9.42324
ENSMUSG00000029019.8	18.3429	-3.59829	0.875584	-4.10959	3.9637e-05	0.00157943	Nppb	6.56888	6.09978	5.50791	5.04974	5.0025	4.81649
ENSMUSG00000097789.2	55.7903	-2.90188	0.706994	-4.10453	4.05145e-05	0.00161108	Gm2115	6.38544	6.97996	7.67966	5.1219	5.33768	5.94274
ENSMUSG00000078597.2	25.8215	-4.9367	1.20314	-4.10319	4.07486e-05	0.00161706	Cyp4a12b	7.27065	5.78531	5.59585	5.04974	4.77437	4.4497
ENSMUSG00000024621.16	52.7209	-3.24539	0.791557	-4.1	4.13143e-05	0.00162947	Csf1r	7.76937	6.80556	6.16481	5.77972	5.08525	5.17754
ENSMUSG00000034173.13	170.558	-1.27768	0.312113	-4.09363	4.24669e-05	0.00167152	Zbed5	8.1371	8.00186	8.28217	6.64942	7.33079	7.31651
ENSMUSG00000058163.14	50.7117	-4.40445	1.0785	-4.08386	4.42936e-05	0.00173753	Gm5431	8.03465	5.60493	6.52792	5.24608	4.45986	5.22069
ENSMUSG00000024033.10	527.193	-0.91287	0.224042	-4.07455	4.61043e-05	0.00180367	Rsph1	9.32957	9.49758	9.68912	8.51939	8.5176	8.95013
ENSMUSG00000026417.13	2766.93	-3.65282	0.897279	-4.071	4.68121e-05	0.00182642	Pigr	13.2302	11.7583	11.1828	9.70181	7.62497	8.254
ENSMUSG00000034919.2	4727.57	-0.729579	0.179279	-4.06953	4.71085e-05	0.00182815	Ttc22	12.7785	12.3955	12.3823	11.7327	11.8205	11.9077
ENSMUSG00000030650.18	149.811	-2.15607	0.531326	-4.05789	4.95176e-05	0.00191395	Tmc5	8.41106	8.38679	7.49204	7.08834	6.25881	6.03428
ENSMUSG00000037907.16	3945.4	-0.673337	0.166039	-4.05528	5.00741e-05	0.0019316	Ankrd13b	12.3774	12.3314	12.0157	11.5254	11.6524	11.6161
ENSMUSG00000012428.9	19.6538	-3.66546	0.904564	-4.05219	5.07409e-05	0.00195342	Steap4	6.53423	6.30595	5.50791	5.04974	5.08525	4.70941
ENSMUSG00000026175.12	38425.1	-0.79892	0.1973	-4.04927	5.13777e-05	0.00197401	Vil1	15.398	15.5829	15.715	14.7909	14.5193	15.0021
ENSMUSG00000027335.9	13.7061	-5.01427	1.24034	-4.04265	5.28499e-05	0.0020234	Adra1d	5.64235	6.42643	5.63693	4.42719	4.45986	4.89833
ENSMUSG00000040584.8	1151.49	-1.188	0.293874	-4.04255	5.28727e-05	0.0020234	Abcb1a	10.8804	10.7447	10.3567	9.26636	9.24368	10
ENSMUSG00000038507.6	2408.01	-2.147	0.53166	-4.03829	5.38423e-05	0.0020538	Parp12	12.8691	10.7871	11.345	10.3209	9.33892	9.74087
ENSMUSG00000074749.10	2566.06	-0.708323	0.175423	-4.03779	5.39566e-05	0.0020538	Kiz	11.7324	11.4097	11.7872	10.9838	10.8511	11.053
ENSMUSG00000000325.16	1113.76	-0.827214	0.204949	-4.0362	5.4325e-05	0.00206264	Arvcf	10.229	10.7731	10.4924	9.60236	9.74965	9.83291
ENSMUSG00000039982.8	1902.55	-0.783508	0.194239	-4.03372	5.49001e-05	0.00208039	Dtx4	11.0346	11.3841	11.3211	10.507	10.6951	10.2697
ENSMUSG00000030465.19	1116.6	-0.819351	0.203254	-4.03117	5.55009e-05	0.00209904	Psd3	10.3515	10.7897	10.3592	9.80623	9.65596	9.74447
ENSMUSG00000105105.1	7.0182	-6.39229	1.5867	-4.02867	5.60944e-05	0.0021091	Gm31363	5.71553	5.71695	5.17107	4.42719	4.45986	4.4497
ENSMUSG00000020099.8	4412.8	-1.34936	0.334992	-4.02803	5.62464e-05	0.00211071	Unc5b	12.5794	12.7524	12.5631	11.8696	10.6988	11.0704
ENSMUSG00000047517.12	179711	-1.62066	0.402489	-4.02659	5.65927e-05	0.00211959	Dmbt1	17.4675	18.1459	18.3777	15.6133	16.1788	17.1378
ENSMUSG00000073433.11	335.853	-0.840288	0.208915	-4.02216	5.76667e-05	0.00215564	Arhgdig	8.97352	8.94276	8.71627	8.29536	8.12623	8.00328
ENSMUSG00000025950.16	45947.4	-0.750879	0.187216	-4.01076	6.05225e-05	0.00224072	Idh1	16.0243	15.5456	15.8201	15.0748	14.9646	15.1733
ENSMUSG00000044165.12	77.9913	-3.01057	0.751416	-4.00654	6.1616e-05	0.0022725	Bcl2l15	8.15348	7.43625	6.2371	6.10497	5.33768	5.43755
ENSMUSG00000055373.8	2378.55	-1.70504	0.426435	-3.99836	6.3782e-05	0.00233899	Fut9	11.5456	12.2267	11.6544	9.55671	10.9806	9.5577
ENSMUSG00000002409.18	1284.67	-0.940263	0.235891	-3.98601	6.71947e-05	0.00244419	Dyrk1b	10.7013	10.657	10.8973	9.68777	9.57196	10.2223
ENSMUSG00000022146.12	735.122	-2.3859	0.598626	-3.98563	6.73007e-05	0.00244419	Osmr	11.1024	9.67762	9.63303	8.93509	7.36878	7.4238
ENSMUSG00000078234.6	6582.81	-0.68007	0.170998	-3.97706	6.97737e-05	0.00252518	Klhdc7a	12.8301	13.0808	13.0404	12.0482	12.4729	12.4302
ENSMUSG00000041984.2	45.7963	-4.26538	1.07391	-3.97181	7.1329e-05	0.00256227	Rptn	7.01462	7.55744	5.85344	5.48958	4.45986	4.81649
ENSMUSG00000031847.8	196.182	-0.832407	0.210773	-3.94931	7.83767e-05	0.00277928	1700030J22Rik	8.05225	8.23067	8.28217	7.59873	7.52802	7.40545
ENSMUSG00000029469.14	2155.14	-0.517132	0.130968	-3.94854	7.86288e-05	0.00278312	Ift81	11.3841	11.2231	11.3759	10.7301	10.8528	10.9142
ENSMUSG00000021280.9	476.243	-1.31037	0.332396	-3.94221	8.07359e-05	0.00284727	Exoc3l4	9.92546	8.88519	9.48015	8.37254	8.02386	8.47885
ENSMUSG00000009092.5	170.162	-1.80359	0.457709	-3.94047	8.13215e-05	0.00286269	Derl3	8.6175	8.08419	7.97417	7.32106	6.76787	6.24333
ENSMUSG00000049502.17	2326.12	-1.36698	0.347031	-3.93908	8.17961e-05	0.00286482	Dtx3l	12.3348	11.1003	11.4416	10.5713	10.3891	10.1997
ENSMUSG00000085566.1	966.569	-0.567384	0.144043	-3.93899	8.18267e-05	0.00286482	A730017L22Rik	10.2952	10.2261	10.1366	9.68953	9.76557	9.60869
ENSMUSG00000037196.6	38.0369	-2.63031	0.667879	-3.9383	8.20615e-05	0.00286785	Pacrg	5.96591	6.46417	7.32764	5.48958	5.28251	5.49875
ENSMUSG00000041324.14	284.309	-2.45918	0.624855	-3.9356	8.29876e-05	0.00289498	Inhba	8.3836	9.97856	7.76487	7.03208	7.37812	6.42172
ENSMUSG00000037143.17	46.3499	-1.79676	0.456815	-3.93324	8.3809e-05	0.00291414	Cfap61	6.38544	6.79116	7.11749	5.60867	5.84998	5.9235
ENSMUSG00000058427.10	1463.64	-3.61998	0.920591	-3.93224	8.41586e-05	0.00291478	Cxcl2	12.2077	10.9009	10.6071	8.96168	7.4418	6.69704
ENSMUSG00000024485.16	25.6554	-2.85518	0.72637	-3.93076	8.46781e-05	0.00292345	Slc4a9	6.77419	6.38754	5.71428	5.18676	5.38922	5.02735
ENSMUSG00000000326.13	8165.08	-0.546932	0.139669	-3.91592	9.00607e-05	0.0030915	Comt	13.2137	13.3257	13.1884	12.5195	12.8096	12.8018
ENSMUSG00000067212.8	6705.71	-1.64273	0.420019	-3.91108	9.18826e-05	0.00314349	H2-T23	14.0971	12.6908	12.6145	11.9194	11.4726	11.6369
ENSMUSG00000022358.7	808.972	-0.925526	0.236654	-3.91088	9.19599e-05	0.00314349	Fbxo32	10.3086	10.0427	9.92931	9.39743	8.90686	9.34309
ENSMUSG00000074968.11	6316.72	-0.822735	0.210491	-3.90864	9.28177e-05	0.00316366	Ano3	12.7263	13.0637	13.1254	11.9804	12.496	12.0095
ENSMUSG00000006731.10	11079	-0.726859	0.186169	-3.9043	9.4498e-05	0.00321526	B4galnt1	13.6121	13.7975	13.841	12.9917	12.816	13.2773
ENSMUSG00000049436.5	199.813	-2.86958	0.738455	-3.88593	0.000101939	0.0034502	Upk1b	8.0868	7.55744	9.49821	5.84097	5.75341	7.16411
ENSMUSG00000050578.10	48.4796	-2.45064	0.631088	-3.88319	0.000103094	0.00347714	Mmp13	7.34	6.36764	6.88352	5.98061	5.33768	5.37163
ENSMUSG00000029269.11	111.331	-1.43474	0.369821	-3.87955	0.000104652	0.00352352	Sult1b1	7.84555	7.34277	7.76487	6.91205	6.28022	6.61158
ENSMUSG00000026536.9	46.0842	-4.13765	1.06675	-3.87875	0.000104996	0.00352896	Ifi211	7.82518	6.68573	5.41045	5.40054	5.08525	4.70941
ENSMUSG00000000142.15	1752.16	-0.786675	0.202962	-3.87597	0.000106199	0.0035632	Axin2	11.1705	11.3025	10.9134	10.184	10.3188	10.6152
ENSMUSG00000021211.4	3732.87	-1.47013	0.380106	-3.86768	0.000109878	0.00367387	Akr1c12	12.6483	12.3308	12.2726	11.641	10.32	10.606
ENSMUSG00000112831.1	153.572	-3.46009	0.895676	-3.8631	0.000111956	0.00373688	Gm35533	5.93757	8.1457	9.28332	5.24608	6.12173	6.22849
ENSMUSG00000017688.14	574.221	-0.955959	0.247683	-3.85961	0.000113569	0.00377769	Hnf4g	9.25605	9.89048	9.7067	8.91709	8.61452	8.73493
ENSMUSG00000056973.6	278.693	-3.07433	0.798933	-3.84805	0.000119061	0.00394004	Ces1d	9.07685	9.91939	6.63478	6.23878	7.24133	6.06895
ENSMUSG00000048022.11	68.4819	-3.63477	0.945018	-3.84625	0.000119941	0.00396236	Tmem229a	5.71553	7.52387	8.03139	4.86911	5.22291	5.84303
ENSMUSG00000042784.9	46444.4	-0.951894	0.247605	-3.8444	0.000120846	0.00398543	Muc1	16.2923	15.6453	15.6462	15.0423	14.7941	15.0235
ENSMUSG00000032577.16	5722.1	-0.557033	0.144956	-3.84276	0.000121657	0.00399366	Mapkapk3	12.7358	12.6361	12.8382	12.2859	12.1134	12.1821
ENSMUSG00000031068.8	23145	-0.479162	0.124694	-3.84271	0.000121682	0.00399366	Glrx3	14.7028	14.6292	14.809	14.0966	14.356	14.2968
ENSMUSG00000078153.3	488.956	-0.657431	0.171109	-3.84218	0.000121945	0.00399366	Psme2b	9.45969	9.26192	9.23027	8.713	8.65684	8.80109
ENSMUSG00000042523.12	579.41	-0.707102	0.184042	-3.84207	0.000122003	0.00399366	Dnal1	9.44653	9.58441	9.67133	8.82029	8.80106	9.11518
ENSMUSG00000060961.16	4952.27	-1.63946	0.427617	-3.83395	0.000126103	0.00410972	Slc4a4	11.8715	13.6205	12.5907	11.3407	11.4903	10.9035
ENSMUSG00000106734.3	440.463	-2.22949	0.581724	-3.83256	0.000126817	0.00412603	Gm20559	10.4136	8.38679	9.22486	8.17367	6.9573	7.4238
ENSMUSG00000024177.9	1904.53	-0.839889	0.21943	-3.82759	0.000129406	0.00419615	Nme4	11.3273	11.3242	11.168	10.7377	10.179	10.4088
ENSMUSG00000054203.7	5.94777	-6.1534	1.6103	-3.82128	0.000132762	0.00429056	Ifi205	5.75023	5.38235	5.2385	4.42719	4.45986	4.4497
ENSMUSG00000025938.16	321.735	-1.2058	0.315732	-3.81906	0.000133962	0.00432212	Slco5a1	8.76996	9.373	8.52664	8.05723	7.69355	7.88131
ENSMUSG00000027188.8	100.325	-2.92623	0.767147	-3.81443	0.000136496	0.00439655	Pamr1	6.75948	8.5317	7.43619	5.35229	6.49431	5.43755
ENSMUSG00000078672.2	151.301	-6.32766	1.65908	-3.81395	0.000136762	0.00439778	Mup20	5.43047	9.22891	8.52664	4.42719	5.22291	5.13141
ENSMUSG00000003549.9	2955.1	-0.6198	0.162646	-3.81073	0.000138558	0.00444074	Ercc1	11.8926	11.9041	11.6403	11.2739	11.2721	11.104
ENSMUSG00000046245.13	190.624	-2.78566	0.731362	-3.80887	0.000139606	0.00445954	Pilra	7.34963	8.85884	8.95744	5.44619	6.12173	7.14938
ENSMUSG00000054871.5	762.294	-1.36215	0.357859	-3.8064	0.000141005	0.00449682	Tmem158	10.2867	10.5379	9.38388	8.60452	9.2462	8.72279
ENSMUSG00000053797.10	55.5869	-2.28253	0.60006	-3.80384	0.000142472	0.0045361	Krt16	6.32481	7.5821	6.9391	5.7147	5.43771	5.99854
ENSMUSG00000035606.8	19.9709	-5.94399	1.56457	-3.79913	0.000145205	0.00461553	Ky	4.75736	6.26306	6.86926	4.74029	4.77437	4.4497
ENSMUSG00000027488.12	943.667	-1.02288	0.269433	-3.79641	0.000146806	0.0046572	Snta1	10.6041	10.179	10.2233	9.6375	8.96007	9.45291
ENSMUSG00000038879.8	4085.3	-0.556715	0.146655	-3.79609	0.000146998	0.0046572	Nipal2	12.3627	12.1794	12.2181	11.6378	11.8858	11.6187
ENSMUSG00000021806.4	376.227	-2.57504	0.680707	-3.78289	0.000155015	0.00486334	Nid2	10.0364	9.61812	7.71903	7.89989	6.91889	6.35609
ENSMUSG00000024512.4	92.7828	-2.32227	0.614925	-3.77651	0.000159044	0.00498165	Dynap	7.95578	7.40886	7.37803	6.48683	6.14569	5.2999
ENSMUSG00000022906.15	3575.49	-1.88829	0.500648	-3.77169	0.000162144	0.00507056	Parp9	13.3358	11.2269	12.0344	10.9967	10.3776	10.3595
ENSMUSG00000019850.11	5742.72	-0.883157	0.234423	-3.76737	0.000164976	0.00513866	Tnfaip3	12.97	12.8569	12.7609	12.3238	11.6911	11.8931
ENSMUSG00000079014.4	24.3598	-5.25997	1.39972	-3.75788	0.000171361	0.00531097	Serpina3i	4.98899	7.40886	5.35719	4.86911	4.77437	4.70941
ENSMUSG00000110462.1	252.168	-0.897666	0.238887	-3.7577	0.000171481	0.00531097	Gm35572	8.34615	8.46765	8.75061	7.50402	7.88136	7.89442
ENSMUSG00000027919.5	10.0173	-4.40213	1.17221	-3.7554	0.000173068	0.00532808	Lce1g	6.07272	5.60493	5.46054	4.86911	4.45986	4.70941
ENSMUSG00000026447.17	3397.53	-0.800795	0.213395	-3.75263	0.000174986	0.00537643	Pik3c2b	12.1727	11.7529	12.2831	11.4126	11.1071	11.3723
ENSMUSG00000040473.15	287.008	-0.788084	0.210718	-3.74	0.000184022	0.00562996	Cfap69	8.55331	8.5688	8.84897	7.83687	7.93883	8.15241
ENSMUSG00000010651.4	289.362	-0.927675	0.248063	-3.73967	0.000184262	0.00562996	Acaa1b	8.97658	8.59301	8.53981	7.8433	7.75896	8.11935
ENSMUSG00000048534.7	58.2063	-1.26357	0.3379	-3.73948	0.000184403	0.00562996	Jaml	6.78873	7.14569	6.81065	6.17373	6.12173	6.1672
ENSMUSG00000076431.4	7229.67	-1.18871	0.318288	-3.73468	0.000187951	0.00572925	Sox4	13.2066	13.6781	12.883	12.5451	11.8021	11.885
ENSMUSG00000054520.15	664.67	-0.740889	0.198402	-3.73428	0.000188257	0.00572953	Sh3bp2	9.63997	9.9892	9.64523	9.18857	9.08648	8.96256
ENSMUSG00000027886.7	14.2207	-3.56216	0.954703	-3.73117	0.000190594	0.00579155	1700013F07Rik	5.60363	5.68099	6.41139	4.74029	4.77437	5.08166
ENSMUSG00000022773.19	76.5779	-0.989187	0.265173	-3.73034	0.000191222	0.00579241	Ypel1	7.13184	7.17873	7.12939	6.43377	6.54694	6.48412
ENSMUSG00000091492.1	275.744	-1.16043	0.311195	-3.72894	0.000192287	0.00580647	Gm17025	8.40652	8.54831	9.11794	7.93037	7.43288	7.77178
ENSMUSG00000048329.7	114.025	-1.05167	0.282272	-3.72574	0.000194747	0.00587157	Mfsd6l	7.65066	7.48948	7.67165	6.78029	6.61395	7.04962
ENSMUSG00000090231.10	871.659	-2.03246	0.546345	-3.7201	0.000199143	0.00598232	Cfb	11.1066	9.1388	10.6008	8.81706	7.63276	8.97285
ENSMUSG00000061758.13	3282.5	-0.625495	0.168329	-3.71591	0.000202473	0.00604792	Akr1b10	12.166	11.7916	11.9284	11.4046	11.3035	11.3813
ENSMUSG00000078920.3	19.5187	-4.30994	1.16175	-3.70988	0.000207356	0.00615759	Ifi47	6.28268	5.21348	6.70147	4.74029	4.45986	5.08166
ENSMUSG00000007659.18	28755.6	-0.759966	0.204853	-3.7098	0.00020742	0.00615759	Bcl2l1	15.433	14.973	14.95	14.4802	14.401	14.2871
ENSMUSG00000071356.7	1485.45	-7.81849	2.10808	-3.70882	0.000208227	0.00617044	Reg3b	12.9317	7.75803	9.81151	6.19581	4.45986	4.89833
ENSMUSG00000024397.14	41.4769	-1.73474	0.467775	-3.7085	0.000208491	0.00617044	Aif1	6.55167	6.91552	6.52792	5.53099	6.04678	5.63589
ENSMUSG00000020175.15	108.129	-1.57177	0.424884	-3.69931	0.00021619	0.00634089	Rab36	7.02681	7.95258	7.84524	6.23878	6.51209	6.80619
ENSMUSG00000029311.16	4764.86	-0.669164	0.180891	-3.69927	0.000216219	0.00634089	Hsd17b11	12.7067	12.408	12.4236	11.9943	11.7301	11.8613
ENSMUSG00000037855.15	3275.21	-1.14614	0.310056	-3.69657	0.000218534	0.00639906	Zfp365	11.6356	12.4753	12.213	10.677	11.4951	10.8027
ENSMUSG00000028699.9	10790.1	-1.14717	0.310484	-3.69478	0.000220081	0.00643461	Tspan1	13.8598	13.9255	13.7855	13.2142	12.1235	12.6019
ENSMUSG00000009614.16	1230.66	-1.33071	0.360201	-3.69435	0.000220447	0.00643559	Sardh	9.95361	11.3801	10.7637	9.42947	9.53735	9.65666
ENSMUSG00000036019.8	9318.97	-0.57772	0.156807	-3.68426	0.000229364	0.00665095	Tmtc2	13.2995	13.6426	13.3722	12.8586	12.9319	12.8631
ENSMUSG00000034463.4	10144.1	-1.45864	0.396016	-3.68329	0.00023024	0.00665745	Scara3	13.3644	14.3926	13.6066	11.7676	13.0674	12.1507
ENSMUSG00000027376.15	150.637	-1.7018	0.462893	-3.67645	0.000236503	0.00679146	Prom2	7.64289	8.74833	7.51017	6.73809	7.03102	6.55519
ENSMUSG00000086629.8	376.799	-0.675574	0.183796	-3.67568	0.000237218	0.0068019	2810403D21Rik	8.90455	8.85884	9.1611	8.26232	8.41367	8.4614
ENSMUSG00000086515.1	86.2264	-1.82836	0.498054	-3.67101	0.000241595	0.0068967	Erich2os	7.99273	7.30355	6.78036	6.32047	6.40148	5.94274
ENSMUSG00000114511.1	25.1107	-1.8182	0.495772	-3.6674	0.000245025	0.00697402	0710001A04Rik	6.21667	6.14874	6.39089	5.24608	5.52718	5.55604
ENSMUSG00000022805.17	19.9815	-2.35051	0.641085	-3.66646	0.000245934	0.00698959	Maats1	6.09795	6.28469	5.97671	5.44619	5.15774	5.02735
ENSMUSG00000040026.8	21.2657	-3.94516	1.07625	-3.66565	0.000246707	0.00700127	Saa3	6.9774	5.4781	5.82033	5.04974	4.45986	5.02735
ENSMUSG00000016526.8	3491.86	-0.539643	0.147272	-3.66425	0.000248064	0.00702944	Dyrk3	12.0432	12.0233	12.0074	11.3057	11.7022	11.4877
ENSMUSG00000089715.12	22279.2	-0.549327	0.149997	-3.66226	0.000249999	0.00707392	Cbx6	14.7081	14.75	14.602	14.0884	14.0468	14.3141
ENSMUSG00000071550.14	13.2566	-3.81576	1.04425	-3.65406	0.000258126	0.0072932	Cfap44	6.28268	5.99528	5.17107	4.74029	4.90378	4.89833
ENSMUSG00000025068.8	172530	-0.693573	0.190185	-3.64684	0.000265488	0.00745758	Gsto1	17.7649	17.7052	17.6092	17.2312	16.9245	16.853
ENSMUSG00000024610.15	36.3281	-2.27406	0.623815	-3.6454	0.000266975	0.00748846	Cd74	6.02055	7.13449	6.47098	5.60867	5.60861	5.2999
ENSMUSG00000085189.1	85.9762	-1.60746	0.441244	-3.64301	0.000269467	0.00754743	Gm11963	7.55456	7.45422	7.18737	6.64942	5.81876	6.35609
ENSMUSG00000052516.19	12.0651	-6.19089	1.70162	-3.63825	0.000274502	0.00766622	Robo2	4.98899	6.58813	5.41045	4.42719	4.77437	4.4497
ENSMUSG00000039646.5	2016.85	-0.613047	0.169118	-3.62497	0.000288993	0.00804767	Vasn	11.2837	11.1833	11.3494	10.7437	10.4778	10.8027
ENSMUSG00000031293.13	26.0592	-3.55888	0.981908	-3.62446	0.000289571	0.00805217	Rs1	7.05086	6.32685	5.30015	4.74029	5.22291	5.13141
ENSMUSG00000048782.15	41.4729	-3.48566	0.961918	-3.62365	0.000290469	0.00806553	Insc	7.76223	6.19577	5.59585	5.30099	5.43771	4.89833
ENSMUSG00000008540.11	14641	-0.904143	0.250185	-3.6139	0.000301622	0.00833926	Mgst1	13.8582	14.1979	14.5283	13.0689	13.1967	13.6633
ENSMUSG00000046546.3	1947.93	-0.966421	0.2676	-3.61144	0.000304502	0.00838291	Fam43a	11.4709	11.5393	10.9727	10.7326	10.2	10.2386
ENSMUSG00000036585.16	2102.64	-1.09686	0.304052	-3.60748	0.000309188	0.00848773	Fgf1	11.0073	11.5403	11.8448	9.90509	10.7469	10.5631
ENSMUSG00000005686.17	1533.34	-0.971906	0.269831	-3.6019	0.000315898	0.00864229	Ampd3	11.0735	11.0989	10.8541	10.4696	9.96724	9.67188
ENSMUSG00000022665.15	11.8045	-3.63201	1.00842	-3.60169	0.00031616	0.00864229	Ccdc80	5.21266	5.99528	6.08787	4.86911	4.77437	4.89833
ENSMUSG00000033170.14	12865	-0.464585	0.129143	-3.59746	0.00032134	0.00874786	Card10	13.8087	13.962	13.8137	13.2864	13.4582	13.4956
ENSMUSG00000031972.5	495.252	-2.39007	0.664383	-3.59743	0.00032138	0.00874786	Acta1	8.04054	10.879	8.84897	7.75734	7.82148	7.30993
ENSMUSG00000096950.2	118.213	-0.968219	0.26924	-3.59612	0.000323002	0.00877967	Gm9530	7.86564	7.41805	7.54574	6.87386	6.94462	6.89824
ENSMUSG00000052914.4	2598.04	-1.15254	0.320769	-3.59304	0.000326843	0.00887158	Cyp2j6	12.2596	11.5845	11.4802	11.0914	10.3833	10.4934
ENSMUSG00000048058.17	921.823	-0.886942	0.246914	-3.59212	0.000328004	0.00889061	Ldlrad3	9.90799	10.3864	10.4651	9.41247	9.1712	9.6744
ENSMUSG00000040253.15	139.923	-2.74532	0.764845	-3.58938	0.000331462	0.00895921	Gbp7	8.97658	6.21861	8.08639	6.41558	5.68364	6.35609
ENSMUSG00000096727.3	263.535	-1.67737	0.467393	-3.58877	0.000332236	0.00896759	Psmb9	9.32238	8.09557	8.69291	7.86873	6.86591	7.19309
ENSMUSG00000029602.11	6050.01	-1.16006	0.323288	-3.58831	0.000332823	0.00897091	Rasal1	13.1821	12.8341	13.058	11.0773	11.9818	12.367
ENSMUSG00000086992.7	24.1148	-2.88785	0.804906	-3.58781	0.000333464	0.00897566	Gm15941	6.17058	6.86166	5.59585	4.96738	5.38922	5.13141
ENSMUSG00000038067.2	589.065	-1.54296	0.430247	-3.58621	0.000335523	0.00901853	Csf3	9.98576	9.90822	9.59996	8.81706	7.36878	8.67569
ENSMUSG00000071984.11	93.1024	-1.74467	0.486821	-3.58381	0.000338618	0.00908906	Fndc1	7.16513	8.13471	6.96606	6.4517	6.42059	6.10261
ENSMUSG00000040855.15	1612.61	-1.13966	0.31829	-3.58057	0.000342845	0.00918976	Reps2	11.5415	10.8257	10.9384	10.449	9.85594	9.68319
ENSMUSG00000030643.14	191.238	-1.1209	0.313122	-3.57977	0.000343902	0.00920534	Rab30	8.03465	8.64024	7.94798	7.34871	7.49417	7.14938
ENSMUSG00000058624.13	9040.7	-1.31167	0.367026	-3.57376	0.000351885	0.00938857	Gda	13.8931	13.7441	13.2355	12.9482	12.048	11.7704
ENSMUSG00000074006.3	581.715	-1.44468	0.405016	-3.56697	0.000361131	0.00958684	Omp	10.3183	9.04266	9.76379	8.88658	8.07026	8.3233
ENSMUSG00000022346.16	22329.2	-0.643924	0.180596	-3.56556	0.000363079	0.0096146	Myc	14.9729	14.5891	14.5882	14.1489	14.0557	14.0922
ENSMUSG00000041035.9	3434.78	-0.467458	0.131155	-3.56418	0.000365002	0.00963479	Gm17018	12.0505	11.8531	12.0055	11.4957	11.4892	11.5785
ENSMUSG00000002227.15	1274.3	-1.10896	0.311143	-3.56415	0.00036504	0.00963479	Mov10	11.1989	10.5655	10.517	10.1189	9.53529	9.44112
ENSMUSG00000064057.12	278.903	-4.83748	1.3575	-3.56352	0.000365919	0.00963479	Scgb3a1	8.75221	10.2144	6.78036	5.48958	6.34232	4.89833
ENSMUSG00000012126.16	361.581	-1.25033	0.350923	-3.56297	0.000366688	0.00963479	Ubxn11	8.54095	9.23404	9.40796	7.52026	8.04144	8.33932
ENSMUSG00000024666.6	553.163	-0.569483	0.160062	-3.55789	0.000373841	0.00980306	Tmem138	9.56081	9.30154	9.49146	8.93211	8.95082	8.92492
ENSMUSG00000026442.14	32.0132	-3.11085	0.875959	-3.55137	0.00038323	0.0100221	Nfasc	7.12056	6.63784	5.46054	4.86911	5.38922	5.33658
ENSMUSG00000057163.3	7.13935	-5.43134	1.53219	-3.54482	0.000392876	0.0102214	Prss2	5.87864	5.4781	5.2385	4.42719	4.45986	4.70941
ENSMUSG00000058254.12	5662.98	-0.714926	0.201705	-3.54441	0.000393495	0.0102214	Tspan7	12.7249	12.9131	12.7053	12.3325	11.9902	11.8866
ENSMUSG00000000197.8	14.5185	-4.86158	1.37177	-3.54401	0.000394088	0.010223	Nalcn	6.72956	5.33003	5.30015	4.74029	4.90378	4.4497
ENSMUSG00000020400.17	6250.97	-0.835117	0.236325	-3.53376	0.000409691	0.0105852	Tnip1	13.0522	13.1151	12.7063	12.4213	11.8633	12.1015
ENSMUSG00000020447.5	31.937	-2.66697	0.755184	-3.53155	0.000413136	0.0106457	Npc1l1	6.21667	7.17873	5.85344	5.57062	5.22291	5.17754
ENSMUSG00000028115.16	409.176	-1.44929	0.410701	-3.52882	0.000417412	0.010713	Bnipl	8.51589	9.90018	9.22215	7.7505	8.41367	7.85917
ENSMUSG00000048779.5	4010.09	-0.88194	0.250023	-3.52744	0.000419603	0.0107472	P2ry6	11.9162	12.5808	12.4751	11.1403	11.5845	11.7043
ENSMUSG00000079057.4	185.667	-0.991623	0.281145	-3.52709	0.000420148	0.0107472	Cyp4v3	8.41106	7.90801	8.15086	7.53631	7.13465	7.39928
ENSMUSG00000110887.1	86.5168	-2.37241	0.672658	-3.52693	0.000420413	0.0107472	Cbx3-ps8	6.462	8.43674	6.88352	5.81078	6.12173	6.06895
ENSMUSG00000065979.12	14521.8	-0.456712	0.129677	-3.52191	0.000428453	0.0109383	Cpped1	13.9846	14.0957	14.0206	13.5511	13.7305	13.4906
ENSMUSG00000017491.9	82.5404	-1.90771	0.54194	-3.52015	0.000431295	0.0109818	Rarb	7.94325	7.44527	6.47098	6.21748	6.30127	5.96165
ENSMUSG00000040329.14	123.279	-1.34303	0.382246	-3.51353	0.000442203	0.0112152	Il7	7.25018	8.03773	7.89411	6.46938	7.07805	6.70734
ENSMUSG00000038065.13	129.498	-1.42313	0.405975	-3.50546	0.000455812	0.011485	Mturn	7.50392	7.70678	8.22892	6.34008	6.72354	7.14938
ENSMUSG00000022848.8	4638.01	-0.67868	0.193651	-3.50465	0.000457206	0.0115052	Slc49a4	12.6694	12.3518	12.4127	11.9972	11.6448	11.7982
ENSMUSG00000024027.8	29.3728	-1.57733	0.4507	-3.49973	0.000465722	0.0117042	Glp1r	6.38544	6.12451	6.50922	5.64528	5.60861	5.55604
ENSMUSG00000029925.13	13.245	-3.45543	0.988188	-3.49673	0.000470992	0.0118059	Tbxas1	5.43047	6.0487	6.11407	4.86911	4.45986	5.08166
ENSMUSG00000022216.17	8509.49	-0.848061	0.242594	-3.4958	0.000472644	0.011832	Psme1	13.7992	13.0874	13.2662	12.5279	12.4576	12.758
ENSMUSG00000052776.10	3625.74	-1.9666	0.563291	-3.49127	0.00048073	0.0119879	Oas1a	13.4532	10.807	12.088	10.88	10.2297	10.5258
ENSMUSG00000062590.13	1296.52	-0.581964	0.166927	-3.48634	0.000489679	0.0121796	Armc9	10.4525	10.7465	10.6988	9.90357	10.159	10.183
ENSMUSG00000032184.5	1259.22	-0.785947	0.225474	-3.48575	0.000490756	0.0121907	Lysmd2	10.8475	10.6936	10.4443	9.80461	10.2335	9.68695
ENSMUSG00000058260.2	21.0827	-4.34558	1.24705	-3.48468	0.000492717	0.0122237	Serpina9	5.67961	6.84786	5.97671	4.42719	5.22291	4.4497
ENSMUSG00000112234.1	14.3479	-2.60789	0.748599	-3.48369	0.000494546	0.0122533	Gm48427	5.84795	6.17248	5.63693	5.1219	5.15774	4.89833
ENSMUSG00000056071.12	596.56	-3.75668	1.07847	-3.48333	0.00049521	0.0122541	S100a9	11.4276	8.80465	7.85938	7.17382	6.86591	6.70734
ENSMUSG00000027316.15	42.6434	-1.5565	0.446897	-3.48289	0.000496024	0.0122585	Gfra4	6.78873	6.62148	6.61757	5.98061	5.48358	5.94274
ENSMUSG00000115326.1	1790.16	-1.81127	0.520529	-3.47968	0.000502019	0.012375	Gm35019	11.4998	12.0177	10.442	9.36467	10.4981	8.76128
ENSMUSG00000031274.16	1467.19	-0.891386	0.256351	-3.47721	0.000506652	0.0124574	Col4a5	11.0199	10.7563	10.9856	10.3863	9.64453	10.0649
ENSMUSG00000032226.5	50648	-0.711362	0.20471	-3.47497	0.000510914	0.0125463	Gcnt3	16.1846	15.6626	15.9107	15.3651	15.24	15.0924
ENSMUSG00000085620.2	9.81399	-4.3691	1.25806	-3.47288	0.000514908	0.0126123	G630018N14Rik	6.26107	5.33003	5.30015	4.74029	4.77437	4.70941
ENSMUSG00000090215.9	115.509	-1.95154	0.563125	-3.46556	0.000529136	0.0129117	Trim34b	8.293	6.73194	7.98064	6.60274	5.96662	6.57804
ENSMUSG00000029762.6	12095.1	-1.07876	0.311402	-3.46421	0.000531783	0.01296	Akr1b8	14.502	13.5536	13.764	13.201	12.6689	12.8784
ENSMUSG00000033491.13	1559.25	-1.46902	0.424103	-3.46382	0.000532564	0.0129626	Prss35	11.8998	10.3385	10.8585	9.2875	9.82419	10.1038
ENSMUSG00000045257.10	536.79	-0.975222	0.281593	-3.46323	0.000533723	0.0129745	Morn2	9.37426	9.33771	9.89395	8.48305	8.41815	9.01326
ENSMUSG00000020376.17	7603.09	-0.721196	0.208277	-3.46268	0.000534815	0.0129847	Rnf130	13.4312	13.0542	13.113	12.1715	12.5855	12.7202
ENSMUSG00000029055.17	284.339	-1.23555	0.356911	-3.46178	0.000536615	0.0130121	Plch2	8.83209	8.55243	8.94102	8.04058	7.07805	7.85917
ENSMUSG00000042244.4	190.57	-1.82882	0.528574	-3.45992	0.000540337	0.0130859	Pglyrp3	8.66383	8.88192	7.06885	6.7523	7.17831	6.89824
ENSMUSG00000027907.4	113418	-0.662428	0.191527	-3.45866	0.000542877	0.0131251	S100a11	17.1853	17.1491	16.8767	16.5977	16.3669	16.3023
ENSMUSG00000074445.4	7227.67	-1.49163	0.431301	-3.45844	0.000543313	0.0131251	Sprr2a3	13.8299	12.6961	13.4002	12.2174	10.8709	12.2416
ENSMUSG00000040183.13	285.481	-1.51158	0.437123	-3.45801	0.000544185	0.0131297	Ankrd6	8.25307	9.48043	8.53543	7.7505	7.06644	7.76703
ENSMUSG00000112028.1	17.9677	-2.77902	0.804147	-3.45586	0.00054853	0.0132181	1700113B09Rik	6.04693	5.7517	6.37005	4.74029	5.38922	5.02735
ENSMUSG00000028019.9	415.03	-1.48163	0.428886	-3.4546	0.000551104	0.0132636	Pdgfc	9.06253	9.00713	9.83301	8.45413	7.24133	8.1119
ENSMUSG00000035112.17	2568.47	-0.981463	0.284539	-3.44931	0.000562029	0.0134594	Wnk4	11.5871	12.1804	11.3394	10.4417	11.0159	10.8878
ENSMUSG00000049950.6	2081.52	-0.555401	0.161166	-3.44614	0.00056865	0.0135843	Rpp38	11.4736	11.1713	11.2207	10.6219	10.8668	10.7941
ENSMUSG00000022014.15	1416.83	-1.42005	0.412689	-3.44096	0.000579644	0.0138299	Epsti1	10.8052	10.342	11.6595	9.38005	9.22334	10.2145
ENSMUSG00000021335.13	42.9788	-3.41659	0.994005	-3.43719	0.000587774	0.0140066	Slc17a1	7.87227	5.68099	5.91679	4.86911	5.38922	5.43755
ENSMUSG00000049775.16	37504.5	-0.934915	0.27208	-3.43617	0.000589997	0.0140422	Tmsb4x	15.6186	15.7161	15.3903	15.0739	14.4322	14.3351
ENSMUSG00000028698.13	4667.88	-0.736284	0.214366	-3.43471	0.000593187	0.0141008	Pik3r3	12.6804	12.6388	12.1685	11.5804	11.9981	11.8011
ENSMUSG00000051043.16	602.585	-2.44851	0.713039	-3.4339	0.000594964	0.0141257	Gprc5c	8.64855	10.1167	10.7104	6.37839	7.40577	8.75891
ENSMUSG00000026365.15	2608.75	-3.14368	0.916843	-3.42881	0.000606231	0.0143246	Cfh	12.3539	11.2101	12.684	8.47073	7.48557	10.2188
ENSMUSG00000028357.13	4813.45	-1.02642	0.299384	-3.42844	0.000607051	0.0143246	Kif12	12.6504	12.6204	12.7131	10.8738	11.8429	12.0382
ENSMUSG00000083813.1	36.8847	-1.39594	0.407447	-3.42606	0.00061241	0.0144186	Gm15502	6.4243	6.654	6.47098	5.64528	5.75341	5.94274
ENSMUSG00000041481.17	7.55087	-6.4974	1.89681	-3.42543	0.000613834	0.0144318	Serpina3g	4.98899	6.24104	5.01034	4.42719	4.45986	4.4497
ENSMUSG00000061731.9	4735.75	-0.555934	0.162712	-3.41668	0.00063389	0.0148312	Ext1	12.2458	12.5703	12.5636	11.7688	12.0582	11.9521
ENSMUSG00000016283.13	27.4017	-3.64639	1.0696	-3.40911	0.000651755	0.0152077	H2-M2	5.75023	6.74699	6.70147	4.74029	4.45986	5.43755
ENSMUSG00000038457.17	7.80747	-4.75751	1.40013	-3.3979	0.000679044	0.0158058	Tmem255b	5.87864	5.52234	5.35719	4.42719	4.45986	4.81649
ENSMUSG00000039715.8	2959.45	-0.746456	0.220176	-3.39026	0.000698255	0.0161999	Wdr34	11.6797	11.7269	12.1572	10.9513	11.0284	11.4152
ENSMUSG00000022582.4	3493.64	-3.37256	0.997918	-3.3796	0.00072591	0.0167095	Ly6g	10.8853	13.8784	11.0559	9.45873	9.79862	8.60599
ENSMUSG00000026896.14	2322.12	-1.65188	0.488799	-3.37946	0.000726273	0.0167095	Ifih1	12.4163	10.6388	11.8158	10.7215	9.43492	10.0982
ENSMUSG00000035126.19	408.742	-1.0023	0.296759	-3.37749	0.0007315	0.0168097	Wdr78	8.71605	9.33533	9.44101	7.91826	8.48805	8.44077
ENSMUSG00000030339.7	19204.6	-0.435985	0.129138	-3.37612	0.000735167	0.0168672	Ltbr	14.3599	14.5327	14.384	13.8757	14.1031	14.0408
ENSMUSG00000022309.9	8.08125	-4.72206	1.39876	-3.3759	0.000735749	0.0168672	Angpt1	5.14654	5.9676	5.59585	4.42719	4.77437	4.70941
ENSMUSG00000000706.16	162.268	-0.889161	0.263459	-3.37494	0.00073831	0.0169059	Btn1a1	7.76937	8.16742	7.96767	7.2737	7.07805	7.43589
ENSMUSG00000111343.1	35.037	-1.60104	0.474808	-3.37197	0.000746317	0.0170287	Gm47175	6.69896	6.28469	6.50922	5.53099	5.56879	5.9235
ENSMUSG00000034427.17	8802.35	-0.710539	0.210885	-3.36931	0.000753561	0.0171737	Myo15b	13.388	13.2542	13.5905	12.8018	12.3961	12.9078
ENSMUSG00000078700.10	954.338	-0.577174	0.171346	-3.36847	0.000755869	0.017206	D030028A08Rik	10.0552	10.2157	10.3418	9.49954	9.65596	9.82612
ENSMUSG00000046814.3	971.589	-0.650811	0.193272	-3.36733	0.000759001	0.0172367	Gchfr	10.4828	10.163	10.1046	9.68777	9.51451	9.72758
ENSMUSG00000066861.14	1022.44	-2.23481	0.66468	-3.36224	0.00077314	0.0174491	Oas1g	11.7933	8.74113	10.211	9.13253	8.05304	8.53552
ENSMUSG00000034265.8	456.617	-1.38182	0.411011	-3.36201	0.000773768	0.0174491	Zdhhc14	10.0993	9.23404	8.63688	8.35475	8.30163	7.93728
ENSMUSG00000097391.8	9.34265	-5.82276	1.73486	-3.35633	0.000789854	0.0177703	Mirg	4.98899	5.21348	6.39089	4.42719	4.45986	4.70941
ENSMUSG00000000167.14	422.612	-0.890256	0.265949	-3.34747	0.000815531	0.0182842	Pih1d2	8.95504	9.36601	9.26497	7.97198	8.67942	8.49608
ENSMUSG00000032369.13	25023.7	-0.626018	0.187147	-3.34505	0.00082267	0.0184015	Plscr1	14.7346	14.9502	14.9655	14.4373	14.0506	14.2979
ENSMUSG00000031778.13	3873.33	-0.824135	0.246408	-3.34459	0.000824037	0.0184015	Cx3cl1	11.9937	12.3969	12.4177	11.5121	11.0832	11.7523
ENSMUSG00000020014.17	49.6547	-1.58626	0.4743	-3.34443	0.000824524	0.0184015	Cfap54	6.40502	7.20033	6.76495	5.68059	5.93859	6.10261
ENSMUSG00000040447.15	28000.6	-0.510746	0.152716	-3.34441	0.000824575	0.0184015	Spns2	15.0483	15.0512	14.8991	14.2717	14.6698	14.5651
ENSMUSG00000118559.2	380.368	-0.852321	0.25492	-3.34348	0.000827356	0.0184423	A930007A09Rik	8.81851	9.01013	9.29369	8.41177	7.98198	8.4378
ENSMUSG00000034587.8	485.67	-0.560997	0.167894	-3.34137	0.000833664	0.0185521	8430429K09Rik	9.24595	9.38918	9.1836	8.68131	8.90367	8.72035
ENSMUSG00000028597.11	71.0895	-2.22684	0.666481	-3.34119	0.000834202	0.0185521	Gpx7	7.25018	6.24104	7.92802	5.84097	5.52718	6.2725
ENSMUSG00000001039.12	1896.65	-0.68954	0.207016	-3.33085	0.000865819	0.019211	B9d1	11.1565	11.1539	11.3313	10.1715	10.6181	10.8091
ENSMUSG00000056602.12	838.304	-0.970994	0.291773	-3.32791	0.000875016	0.0193706	Fry	10.3338	10.1111	10.0382	9.69129	8.90686	9.01525
ENSMUSG00000021263.11	21478.9	-0.570103	0.17139	-3.32634	0.000879932	0.0194572	Degs2	14.5532	14.4857	14.8705	13.9463	14.0583	14.2531
ENSMUSG00000023971.9	4154.43	-0.446614	0.134331	-3.32472	0.000885084	0.0195264	Rrp36	12.2161	12.301	12.1836	11.6355	11.924	11.8485
ENSMUSG00000024308.15	8406.66	-1.02527	0.308427	-3.32419	0.000886752	0.0195409	Tapbp	14.0309	13.0734	13.0373	12.472	12.3929	12.4926
ENSMUSG00000066684.10	296.866	-1.61468	0.486471	-3.31917	0.00090286	0.0198271	Pilrb1	8.47747	8.89818	9.31423	6.96134	7.01901	8.26411
ENSMUSG00000004085.14	8213.75	-0.491277	0.148454	-3.30928	0.000935378	0.0204492	Map3k20	13.2449	13.3409	13.09	12.6459	12.9012	12.711
ENSMUSG00000019892.13	50.2889	-2.3237	0.70247	-3.30789	0.000940006	0.0205272	Lrriq1	5.84795	7.10035	7.43619	5.40054	5.56879	5.96165
ENSMUSG00000042050.8	1590.11	-0.557851	0.168685	-3.30705	0.000942832	0.0205657	Wdr60	11.1156	10.7158	10.8862	10.3501	10.3959	10.4035
ENSMUSG00000069662.5	5860.84	-0.608953	0.184165	-3.30656	0.000944492	0.0205786	Marcks	12.5544	12.9885	12.8045	12.2925	12.0959	12.201
ENSMUSG00000026069.15	25.7631	-2.30242	0.696693	-3.30479	0.000950483	0.0206859	Il1rl1	6.68339	5.99528	6.18939	5.40054	5.56879	4.96705
ENSMUSG00000093979.8	20.1149	-2.48934	0.753783	-3.30246	0.000958396	0.020806	Gm2237	6.04693	6.60491	5.55292	5.18676	5.08525	5.2999
ENSMUSG00000027378.16	1970.86	-0.634848	0.192249	-3.30222	0.000959233	0.020806	Nphp1	10.9619	11.3927	11.3562	10.4747	10.6297	10.7987
ENSMUSG00000090841.2	62557.1	-0.392705	0.119031	-3.29919	0.000969652	0.020938	Myl6	16.1781	16.0297	16.1201	15.5997	15.8236	15.7773
ENSMUSG00000030323.13	1303.72	-0.581561	0.176523	-3.29454	0.000985844	0.0212639	Ift122	10.5115	10.6522	10.7646	9.92167	10.0272	10.3052
ENSMUSG00000029401.8	8746.5	-1.0322	0.313633	-3.29112	0.000997886	0.0214757	Rilpl2	14.0636	13.0872	13.1934	12.716	12.3413	12.4184
ENSMUSG00000024131.8	26.8389	-1.53857	0.467651	-3.28999	0.00100191	0.0214991	Slc3a1	6.38544	6.0223	6.37005	5.57062	5.56879	5.55604
ENSMUSG00000001021.13	178.882	-1.11576	0.339146	-3.2899	0.00100224	0.0214991	S100a3	8.51168	8.19939	7.62263	7.40243	7.25156	7.12699
ENSMUSG00000060032.6	7537.71	-0.501565	0.152457	-3.28988	0.00100231	0.0214991	H2aj	13.258	13.0415	13.0194	12.5574	12.5612	12.7488
ENSMUSG00000037624.15	38.309	-1.81295	0.551701	-3.28611	0.00101582	0.0217405	Kcnk2	6.56888	6.86166	6.37005	5.24608	5.99397	5.68569
ENSMUSG00000097572.2	23.537	-2.44041	0.742773	-3.28554	0.00101787	0.0217605	Gm26797	6.77419	5.56454	6.16481	5.1219	5.33768	5.33658
ENSMUSG00000024990.13	221.698	-2.39573	0.729347	-3.28476	0.00102068	0.0217963	Rbp4	9.51114	8.64024	6.71763	7.16342	6.87935	6.0859
ENSMUSG00000021458.17	4680.59	-0.801654	0.244579	-3.27768	0.00104662	0.022301	Aopep	12.8742	12.4337	12.2441	11.4169	11.9607	11.8696
ENSMUSG00000052520.7	6.00057	-6.16507	1.88184	-3.27609	0.00105254	0.0223619	Cyp2j5	4.75736	5.78531	5.59585	4.42719	4.45986	4.4497
ENSMUSG00000097558.1	12.4126	-3.35987	1.0261	-3.2744	0.00105888	0.0224138	Gm26902	5.47696	6.34741	5.50791	4.74029	4.77437	5.08166
ENSMUSG00000107992.1	21.613	-2.70838	0.82747	-3.27308	0.00106382	0.0224939	Gm44223	5.78382	6.63784	6.08787	4.74029	5.15774	5.43755
ENSMUSG00000025223.15	6962.32	-0.482865	0.147617	-3.27107	0.0010714	0.0225889	Ldb1	13.1303	12.9236	12.9011	12.4108	12.5098	12.6404
ENSMUSG00000098370.1	7.69628	-3.99836	1.2234	-3.26823	0.00108223	0.0227834	Gm19541	5.32906	5.88024	5.46054	4.86911	4.45986	4.70941
ENSMUSG00000019889.10	21466.4	-0.478786	0.1466	-3.26594	0.001091	0.0229203	Ptprk	14.5995	14.705	14.5047	13.9498	14.2927	14.1772
ENSMUSG00000032299.10	3507.32	-0.500349	0.153212	-3.26573	0.0010918	0.0229203	Commd4	12.172	11.9303	11.928	11.4094	11.5392	11.6444
ENSMUSG00000021668.15	5517.35	-0.402082	0.123126	-3.26561	0.00109229	0.0229203	Polk	12.6897	12.521	12.65	12.1932	12.3206	12.1911
ENSMUSG00000040187.15	449.993	-1.29479	0.396744	-3.26355	0.00110027	0.0230378	Arntl2	9.99332	9.17659	8.77676	8.5818	8.15341	7.90742
ENSMUSG00000085183.1	2188.72	-1.43891	0.441344	-3.2603	0.00111296	0.023228	Wincr1	11.822	11.3944	11.7243	11.04	9.47419	9.67943
ENSMUSG00000069206.14	1724.65	-0.449672	0.138118	-3.25571	0.00113108	0.0235237	Zfp874a	10.9557	10.9382	11.0627	10.4406	10.7171	10.5104
ENSMUSG00000020009.13	11410.6	-0.872762	0.26809	-3.25548	0.001132	0.0235237	Ifngr1	14.0821	13.9545	13.4169	13.1209	13.187	12.5966
ENSMUSG00000028637.16	48.5332	-1.45812	0.448203	-3.25326	0.00114091	0.0236833	Ccdc30	6.38544	6.80556	7.08117	5.77972	5.88032	6.15138
ENSMUSG00000029403.14	3376.61	-0.568738	0.174971	-3.25047	0.00115213	0.0237885	Cdkl2	11.7029	12.1224	12.1054	11.3744	11.4392	11.502
ENSMUSG00000051242.1	12.2686	-2.28915	0.704646	-3.24866	0.00115951	0.0239154	Pcdhb9	5.64235	5.71695	5.97671	4.96738	5.15774	5.08166
ENSMUSG00000078768.2	316.173	-0.667434	0.205681	-3.24499	0.00117453	0.0241736	Zfp566	8.93001	8.65564	8.63279	7.97783	8.27714	8.23013
ENSMUSG00000069792.5	19.448	-2.70862	0.834821	-3.24455	0.00117636	0.0241855	Wfdc17	6.23907	6.50082	5.41045	4.86911	5.22291	5.26136
ENSMUSG00000040600.9	10774.1	-0.99246	0.306671	-3.23624	0.00121115	0.0248129	Eps8l3	14.2023	13.5463	13.5659	13.197	12.4089	12.7497
ENSMUSG00000034957.10	1717.4	-0.642778	0.198715	-3.23468	0.0012178	0.0248524	Cebpa	10.7132	11.1471	11.2596	10.41	10.3959	10.5139
ENSMUSG00000048478.7	117.437	-0.911764	0.282077	-3.23232	0.00122789	0.0249791	Spata33	7.48663	7.72161	7.58897	6.70919	6.85234	7.16411
ENSMUSG00000018340.13	1992.99	-1.51987	0.470509	-3.23027	0.00123675	0.0251066	Anxa6	11.2577	11.0329	12.1212	9.54507	9.31028	10.8587
ENSMUSG00000036641.9	341.852	-0.848642	0.262798	-3.22926	0.00124113	0.025169	Ccdc148	9.12998	8.74833	8.82052	7.79102	8.45353	8.18826
ENSMUSG00000085095.2	6.07459	-4.28969	1.33199	-3.22052	0.0012796	0.0257914	Gm15635	5.47696	5.56454	5.35719	4.74029	4.45986	4.70941
ENSMUSG00000034107.10	204.587	-2.32057	0.720757	-3.21963	0.00128356	0.0258128	Ano7	8.39281	9.40744	6.96606	6.84778	7.21018	5.86371
ENSMUSG00000078451.5	73.8313	-1.19402	0.370922	-3.21906	0.00128609	0.0258369	Ppil6	7.19764	6.91552	7.32764	6.5868	6.0723	6.39588
ENSMUSG00000063268.12	2120.46	-1.26228	0.392308	-3.21758	0.00129277	0.025944	Parp10	12.2058	10.7678	11.3469	10.6034	9.9534	10.372
ENSMUSG00000018927.3	486.808	-4.29	1.33637	-3.21017	0.00132654	0.0265391	Ccl6	8.46006	11.2295	6.99249	5.77972	7.12351	5.9235
ENSMUSG00000041644.14	38.6679	-1.31706	0.410544	-3.20809	0.00133619	0.0266494	Slc5a12	6.48044	6.38754	6.74936	5.64528	5.96662	5.90393
ENSMUSG00000017453.4	15.1646	-2.17882	0.680083	-3.20376	0.00135648	0.0269883	Pipox	5.81636	5.64369	6.21348	5.18676	5.22291	5.08166
ENSMUSG00000004383.18	2020.56	-1.17752	0.367566	-3.20357	0.00135737	0.0269883	Large1	11.9292	11.3403	10.9662	10.8291	9.94254	10.0101
ENSMUSG00000030917.13	2740.03	-0.575989	0.179935	-3.2011	0.00136903	0.027192	Tmem159	11.7125	11.6347	11.7329	11.348	10.9942	11.0325
ENSMUSG00000023057.5	25.3433	-2.11492	0.661549	-3.19693	0.001389	0.0275603	Fabp2	6.09795	6.76188	5.82033	5.53099	5.33768	5.26136
ENSMUSG00000035378.17	2461.11	-0.354314	0.110869	-3.1958	0.00139445	0.02764	Shq1	11.4142	11.441	11.4926	11.0564	11.1765	11.105
ENSMUSG00000013539.14	2502.8	-0.459897	0.143944	-3.19496	0.00139851	0.0276923	Tango2	11.6609	11.4564	11.4228	11.076	11.1168	11.0379
ENSMUSG00000027227.7	12332.4	-1.15272	0.361643	-3.18744	0.00143536	0.0283637	Sord	14.3763	13.4667	14.1692	13.3606	12.2588	12.8878
ENSMUSG00000091962.3	4.13825	-5.63033	1.76714	-3.18612	0.00144197		Vmn2r78	5.52114	5.33003	5.01034	4.42719	4.45986	4.4497
ENSMUSG00000022615.7	235.808	-0.56726	0.178441	-3.17898	0.00147794	0.0291159	Tymp	8.36031	8.33981	8.30293	7.89989	7.82148	7.85471
ENSMUSG00000070704.10	1341.6	-1.68346	0.529803	-3.17752	0.00148539	0.0292329	Ugt2b36	10.2316	11.0533	11.5211	7.94835	9.64835	9.98691
ENSMUSG00000023122.6	4280.64	-1.73588	0.546699	-3.1752	0.00149734	0.0294381	Sult1c2	13.1582	11.4444	12.9504	11.7078	9.85759	10.76
ENSMUSG00000054612.4	3236.39	-0.538454	0.169879	-3.16964	0.00152626	0.0299458	Mgmt	12.0035	11.8655	11.8736	11.5675	11.33	11.2634
ENSMUSG00000040808.4	1519.84	-3.2059	1.01393	-3.16185	0.00156772	0.0306038	S100g	12.4954	10.0787	10.5003	7.56005	9.41039	7.33605
ENSMUSG00000028927.6	768.768	-1.60844	0.509542	-3.15663	0.00159605	0.031076	Padi2	8.81168	10.9646	10.1581	9.07961	8.4795	8.52156
ENSMUSG00000035673.10	9556.96	-0.633608	0.200731	-3.1565	0.00159674	0.031076	Sbno2	13.7553	13.4096	13.3057	13.025	12.8499	12.7649
ENSMUSG00000034472.13	56.2373	-2.78096	0.88122	-3.15581	0.00160052	0.0311184	Rasd2	6.02055	8.1457	5.85344	5.53099	5.71913	5.49875
ENSMUSG00000037860.15	21.1257	-3.3248	1.05391	-3.15473	0.00160644	0.0312021	Aim2	6.44329	6.58813	5.30015	5.24608	4.45986	5.08166
ENSMUSG00000009378.4	28.8807	-2.7314	0.867773	-3.1476	0.00164618	0.0318459	Slc16a12	5.56329	6.24104	7.11749	4.86911	5.48358	5.37163
ENSMUSG00000073802.5	6610.77	-1.18597	0.377074	-3.14519	0.0016598	0.0320774	Cdkn2b	13.6947	12.4804	13.07	12.3753	11.4442	12.0065
ENSMUSG00000059654.7	433.795	-3.82028	1.21478	-3.14483	0.00166182	0.0320843	Reg1	10.1967	6.654	10.3242	6.72372	5.56879	7.03361
ENSMUSG00000049313.8	5087.48	-1.02609	0.326516	-3.14254	0.00167487	0.0322852	Sorl1	12.4507	12.6479	13.0624	11.3351	11.3419	12.3086
ENSMUSG00000028980.14	23848.1	-0.56064	0.178454	-3.14165	0.00168001	0.0323064	H6pd	14.8706	14.774	14.7238	13.9611	14.2471	14.494
ENSMUSG00000022229.3	11.5027	-4.50578	1.43575	-3.13829	0.00169937	0.0326138	Atp12a	5.32906	6.42643	5.35719	4.42719	5.0025	4.4497
ENSMUSG00000041237.12	4605.12	-0.534897	0.170532	-3.13664	0.00170896	0.0327651	Pklr	12.3598	12.3456	12.5444	11.6487	11.9156	12.1106
ENSMUSG00000072258.10	1575.62	-0.455024	0.145249	-3.13272	0.00173192	0.0330415	Taf1a	10.9355	10.8976	10.7402	10.3037	10.5399	10.4395
ENSMUSG00000046259.2	44.3836	-3.10131	0.990404	-3.13136	0.00173998	0.0331299	Sprr2h	7.85228	5.71695	6.03363	5.74772	5.08525	5.08166
ENSMUSG00000043501.5	27624.1	-1.29414	0.413713	-3.1281	0.00175938	0.0333772	Lgals2	15.7679	14.5411	15.2025	14.5077	13.2744	13.8393
ENSMUSG00000071302.10	1241.47	-0.367537	0.117589	-3.12562	0.00177431	0.0335521	2610044O15Rik8	10.4871	10.4863	10.4958	10.0845	10.1987	10.1516
ENSMUSG00000045374.18	3089.43	-0.44155	0.141403	-3.12263	0.0017924	0.0337799	Wdr81	11.6964	11.8977	11.8293	11.2365	11.4186	11.4967
ENSMUSG00000042564.13	73.8399	-1.08427	0.347264	-3.12234	0.00179422	0.0337799	Fam227a	7.08615	7.30355	6.99249	6.23878	6.28022	6.67619
ENSMUSG00000046318.16	24.5315	-4.11661	1.31847	-3.12227	0.00179461	0.0337799	Ccbe1	5.67961	7.29356	5.09603	4.96738	5.15774	4.4497
ENSMUSG00000032348.6	194565	-0.539334	0.172742	-3.12219	0.00179509	0.0337799	Gsta4	17.9898	17.6478	17.7634	17.2868	17.1583	17.3971
ENSMUSG00000032359.14	47639.8	-0.775841	0.248624	-3.12054	0.00180521	0.0339373	Ctsh	16.3029	15.5288	15.6512	15.0977	15.1453	15.0904
ENSMUSG00000041143.16	2303.77	-0.489487	0.156885	-3.12003	0.00180833	0.0339629	Tmco4	11.1989	11.5048	11.5139	10.8583	11.0452	10.9249
ENSMUSG00000040189.18	367.177	-1.08719	0.348532	-3.11934	0.00181258	0.0339902	Ccdc114	8.88515	9.53336	8.66116	8.11664	8.44036	7.71367
ENSMUSG00000031788.14	11797.1	-0.720641	0.231059	-3.11887	0.00181548	0.0339902	Kifc3	14.024	13.7864	13.6876	12.6841	13.4535	13.1955
ENSMUSG00000010435.7	303.678	-0.833231	0.267267	-3.1176	0.00182332	0.0340458	Spaca7	8.80136	8.88519	8.53981	7.63638	8.08163	8.29401
ENSMUSG00000048442.15	326.576	-1.49165	0.478578	-3.11684	0.001828	0.0341004	Smim5	9.83924	8.28131	8.40243	7.54427	8.00606	7.62702
ENSMUSG00000041577.5	13.2613	-4.71189	1.51309	-3.11408	0.00184518	0.0343544	Prelp	5.64235	6.57114	5.01034	4.42719	5.0025	4.4497
ENSMUSG00000066682.11	256.414	-1.79626	0.577092	-3.1126	0.00185445	0.0344607	Pilrb2	8.25307	8.80119	9.15542	6.15125	7.11229	7.99925
ENSMUSG00000071042.12	63.5507	-1.79286	0.576431	-3.11027	0.00186915	0.0347005	Rasgrp3	7.63509	6.55391	6.92542	6.21748	5.52718	6.1672
ENSMUSG00000104876.1	9.49735	-4.00418	1.28762	-3.10975	0.00187243	0.034728	Trdc	6.07272	5.7517	5.01034	4.74029	4.45986	4.89833
ENSMUSG00000032609.12	344.04	-0.613104	0.197593	-3.10286	0.00191659	0.035445	Klhdc8b	8.9457	8.90141	8.64502	8.3322	8.19585	8.36145
ENSMUSG00000023092.16	93.6804	-1.67054	0.538594	-3.10167	0.00192434	0.0355542	Fhl1	6.66763	7.91446	7.68762	6.23878	5.99397	6.74777
ENSMUSG00000021868.7	10315.3	-0.458035	0.147701	-3.10109	0.00192807	0.0355893	Ppif	13.6635	13.3833	13.5699	13.1503	13.1077	13.0376
ENSMUSG00000055963.12	187.053	-1.32902	0.428817	-3.09928	0.00193991	0.0357735	Triqk	7.41524	8.1728	8.8734	7.14238	7.24133	7.22148
ENSMUSG00000031174.17	895.308	-0.669355	0.216035	-3.09837	0.00194588	0.0357813	Rpgr	9.86252	10.1013	10.4443	9.33114	9.64453	9.59011
ENSMUSG00000029605.16	385.853	-2.09319	0.675683	-3.09789	0.00194905	0.0357912	Oas1b	10.4125	7.63801	8.75061	8.01808	7.06644	7.38686
ENSMUSG00000002032.17	325.241	-0.676576	0.218411	-3.09772	0.00195013	0.0357912	Tmem25	8.6175	8.86547	8.86646	7.93639	8.22175	8.39555
ENSMUSG00000093847.2	56.1375	-1.20028	0.387806	-3.09505	0.00196782	0.0360402	Gm5039	6.7446	7.17873	6.63478	6.15125	6.28022	6.01655
ENSMUSG00000063727.3	385.612	-2.2921	0.741345	-3.09181	0.00198939	0.0362365	Tnfrsf11b	10.1927	8.45888	9.01818	8.38574	6.45798	6.38275
ENSMUSG00000028268.14	348.272	-4.81144	1.55854	-3.08714	0.00202093	0.0366727	Gbp3	10.8324	6.38754	7.77237	6.55433	5.15774	5.40524
ENSMUSG00000106662.1	61.9493	-1.12697	0.366229	-3.07723	0.00208931	0.037764	Gm43034	7.07449	6.79116	7.00552	5.95404	6.28022	6.47188
ENSMUSG00000031246.14	14626.3	-0.412408	0.134043	-3.07669	0.00209311	0.037764	Sh3bgrl	13.9401	14.0398	14.0957	13.6837	13.5494	13.6432
ENSMUSG00000075122.5	52.8887	-1.11832	0.363507	-3.07646	0.00209474	0.037764	Cd80	6.93914	6.87533	6.54635	6.21748	6.16918	6.01655
ENSMUSG00000082485.1	3.64731	-5.44607	1.77024	-3.07645	0.00209478		Gm15693	5.21266	5.07362	5.46054	4.42719	4.45986	4.4497
ENSMUSG00000105241.1	3.60747	-5.43202	1.76655	-3.07494	0.00210547		Gm43542	5.43047	5.21348	5.09603	4.42719	4.45986	4.4497
ENSMUSG00000051124.6	1079.01	-0.648382	0.210959	-3.07349	0.00211569	0.0380706	Gimap9	10.523	10.5065	10.1538	9.85258	9.95031	9.54811
ENSMUSG00000097610.2	18.7085	-2.18538	0.711203	-3.0728	0.00212063	0.0381239	A930012L18Rik	6.28268	6.21861	5.55292	5.40054	5.15774	5.13141
ENSMUSG00000042272.17	13685.1	-0.650753	0.211983	-3.06984	0.00214173	0.0383962	Sestd1	14.282	13.8415	13.9173	13.567	13.3914	13.1825
ENSMUSG00000003382.18	6082.08	-0.458363	0.149582	-3.06429	0.0021819	0.0389717	Etv3	12.7008	12.8055	12.847	12.4446	12.2177	12.3479
ENSMUSG00000028576.12	2414.15	-0.578154	0.188733	-3.06334	0.00218879	0.0390299	Ift74	11.4175	11.5357	11.5869	10.6155	11.191	11.0256
ENSMUSG00000029468.17	89.6566	-1.56077	0.509507	-3.06329	0.00218919	0.0390299	P2rx7	7.62724	7.54076	7.10549	6.84778	6.25881	5.82194
ENSMUSG00000040613.14	459.893	-1.6084	0.525269	-3.06204	0.00219832	0.0391564	Apobec1	9.87566	9.61026	8.89061	8.84591	7.55289	7.25617
ENSMUSG00000013698.12	11122.3	-0.541201	0.176815	-3.06082	0.00220728	0.0392799	Pea15a	13.6823	13.6416	13.7338	13.0543	12.969	13.417
ENSMUSG00000039179.13	723.273	-0.634064	0.207229	-3.05972	0.00221544	0.0393526	Tekt5	9.58702	10.1236	9.77309	9.21824	9.31268	9.24131
ENSMUSG00000075517.5	8.53718	-3.68564	1.20486	-3.05899	0.00222085	0.0393812	Cyp2d37-ps	5.67961	5.9676	5.01034	4.86911	4.77437	4.70941
ENSMUSG00000075225.15	34.3499	-1.41776	0.464599	-3.05159	0.00227637	0.040213	Ccdc162	6.17058	6.53646	6.63478	5.64528	5.60861	5.9235
ENSMUSG00000044134.9	1253.97	-0.44642	0.146411	-3.0491	0.00229531	0.040448	Pheta1	10.6391	10.4058	10.5563	9.99331	10.163	10.1865
ENSMUSG00000030155.7	22.6497	-2.7164	0.890912	-3.04901	0.00229594	0.040448	Clec2e	6.87285	5.33003	6.08787	5.18676	5.0025	5.33658
ENSMUSG00000022474.15	11895.9	-0.569602	0.186862	-3.04825	0.00230175	0.0405134	Pmm1	13.8991	13.6025	13.8646	13.1749	13.048	13.4631
ENSMUSG00000024667.12	1043.26	-0.522959	0.171886	-3.04247	0.00234643	0.0411498	Tmem216	10.211	10.2603	10.4524	9.58541	9.90149	9.94992
ENSMUSG00000002565.16	30.7986	-2.49971	0.822626	-3.03869	0.00237608	0.0415037	Scin	5.81636	7.17873	6.06106	5.60867	5.0025	5.37163
ENSMUSG00000053749.12	78	-0.832598	0.274013	-3.03853	0.00237734	0.0415037	Gm9920	7.2294	7.04148	7.10549	6.53778	6.51209	6.64428
ENSMUSG00000117030.1	95.6141	-1.17636	0.38729	-3.03741	0.00238623	0.0416211	Gm49959	7.23983	7.0294	7.89411	6.41558	6.66204	6.72771
ENSMUSG00000063779.6	21.3578	-1.97322	0.650907	-3.03149	0.00243347	0.0422925	Chil4	5.9085	5.84952	6.54635	5.30099	5.52718	5.17754
ENSMUSG00000053693.16	673.469	-0.549721	0.181381	-3.03075	0.00243945	0.042348	Mast1	9.86911	9.75985	9.48921	9.13253	9.25374	9.23961
ENSMUSG00000026167.14	24.924	-3.34246	1.10309	-3.03009	0.00244481	0.042348	Wnt10a	5.07298	7.23211	5.82033	4.86911	5.08525	5.26136
ENSMUSG00000017723.11	64339.5	-0.653119	0.21555	-3.03001	0.00244543	0.042348	Wfdc2	16.3346	16.229	16.205	15.8187	15.2646	15.6992
ENSMUSG00000030554.16	294.82	-1.5116	0.498939	-3.02963	0.00244856	0.0423599	Synm	8.99177	9.39147	7.95458	7.96022	7.75896	6.87128
ENSMUSG00000028756.12	5658.48	-0.639875	0.211323	-3.02795	0.00246216	0.0425234	Pink1	13.0421	12.474	12.6902	12.1237	11.9909	12.2661
ENSMUSG00000028159.14	2199.65	-0.687998	0.227379	-3.02578	0.00247994	0.0427922	Dapp1	11.542	11.5175	11.1828	10.9527	10.8461	10.4268
ENSMUSG00000020098.7	6595.89	-0.433934	0.143449	-3.025	0.00248636	0.0428647	Pcbd1	12.805	12.9263	12.9397	12.2769	12.6508	12.4788
ENSMUSG00000046818.7	3923.77	-0.991476	0.327908	-3.02364	0.00249753	0.043019	Ddit4l	12.6346	12.3881	11.9642	10.8066	11.9397	11.2243
ENSMUSG00000029727.7	1979.49	-1.03576	0.343074	-3.01906	0.00253561	0.0435197	Cyp3a13	11.6755	10.8765	11.5227	10.7428	9.75498	10.4898
ENSMUSG00000113029.1	20.025	-1.91191	0.633722	-3.01696	0.00255324	0.0437447	Gm40578	6.23907	6.28469	5.63693	5.24608	5.28251	5.43755
ENSMUSG00000087281.1	37.7054	-2.01362	0.668023	-3.0143	0.00257573	0.0440517	Gm16015	7.08615	6.14874	6.47098	5.95404	5.22291	5.49875
ENSMUSG00000112290.1	30.6384	-2.10821	0.699538	-3.01373	0.00258061	0.0440963	Gm33782	5.64235	6.80556	6.63478	5.18676	5.56879	5.61001
ENSMUSG00000030259.12	326.286	-1.23223	0.408963	-3.01305	0.00258635	0.0441164	Rassf8	8.28312	9.64914	8.57005	7.93037	7.89434	7.84122
ENSMUSG00000002797.9	1069.99	-0.524553	0.174574	-3.00476	0.0026579	0.045217	Ggct	10.5437	10.2753	10.1931	9.86199	9.92058	9.77181
ENSMUSG00000003354.6	37.1485	-1.75405	0.583958	-3.00372	0.00266699	0.0452919	Ccdc65	6.80312	6.38754	6.50922	6.05681	5.33768	5.49875
ENSMUSG00000024235.11	118.06	-0.790299	0.263147	-3.00326	0.00267106	0.0453213	Map3k8	7.79755	7.3903	7.49204	6.99717	7.00689	6.9506
ENSMUSG00000021025.8	7809.94	-1.13272	0.378108	-2.99576	0.00273763	0.0462882	Nfkbia	13.8946	12.7599	13.2897	12.7171	11.6999	12.1977
ENSMUSG00000031639.12	6531.27	-0.428894	0.143333	-2.99228	0.00276902	0.0466964	Tlr3	12.799	12.9178	12.906	12.2409	12.6	12.5313
ENSMUSG00000073489.6	110.876	-5.50226	1.83967	-2.9909	0.00278158	0.0468613	Ifi204	9.17057	6.38754	6.73359	5.53099	4.77437	4.4497
ENSMUSG00000042616.8	436.489	-0.946854	0.316625	-2.99046	0.00278556	0.0468613	Oscp1	8.57772	9.46743	9.5704	8.25754	8.46224	8.51875
ENSMUSG00000003573.15	2039.78	-0.659625	0.22058	-2.99041	0.00278607	0.0468613	Homer3	11.3392	11.5414	10.9792	10.7224	10.7883	10.4898
ENSMUSG00000112711.1	7.78989	-2.92085	0.976831	-2.99013	0.00278863	0.0468635	Gm32552	5.43047	5.78531	5.41045	4.74029	5.0025	4.81649
ENSMUSG00000028294.15	10.0024	-2.77867	0.929904	-2.98812	0.00280698	0.0470757	Cfap206	5.47696	5.9676	5.55292	5.04974	5.0025	4.70941
ENSMUSG00000028150.14	717.726	-1.50956	0.505215	-2.98795	0.00280856	0.0470757	Rorc	10.0217	9.63177	10.5335	8.3322	7.65586	9.502
ENSMUSG00000000085.16	9569.53	-0.424059	0.14207	-2.98486	0.0028371	0.0473607	Scmh1	13.573	13.3601	13.3148	12.9773	13.015	13.0441
ENSMUSG00000079017.3	466.603	-5.23991	1.75628	-2.98354			Ifi27l2a	11.3841	6.14874	6.28302	6.46938	5.48358	5.37163
ENSMUSG00000040919.13	9.36801	-2.54847	0.854505	-2.98239	0.00286003	0.0476025	4930505A04Rik	5.38132	5.8179	5.67635	5.04974	4.90378	4.89833
ENSMUSG00000024299.17	59.1949	-1.57886	0.529412	-2.98229	0.00286098	0.0476025	Adamts10	6.40502	7.41805	7.00552	5.64528	6.12173	6.28683
ENSMUSG00000086075.1	40.2914	-1.15344	0.387157	-2.97925	0.00288958	0.0478837	Gm15728	6.36556	6.51876	6.74936	5.81078	6.02068	5.94274
ENSMUSG00000026727.10	3741.97	-0.41404	0.138984	-2.97905	0.00289145	0.0478837	Rsu1	12.0763	12.1837	11.9421	11.6581	11.7155	11.6489
ENSMUSG00000027712.13	17459.6	-0.664342	0.22303	-2.97871	0.00289465	0.0478956	Anxa5	14.4357	14.504	14.1868	14.0112	13.5453	13.5764
ENSMUSG00000086126.1	12.462	-4.25377	1.42902	-2.9767	0.00291369	0.0481281	Evx1os	6.21667	6.09978	4.77391	4.96738	4.45986	4.70941
ENSMUSG00000066235.7	1447.27	-0.446248	0.15029	-2.96925	0.00298531	0.0490985	Pomgnt2	10.7004	10.7801	10.7325	10.2618	10.2	10.4674
ENSMUSG00000038365.8	3690.9	-0.456164	0.153636	-2.96913	0.00298647	0.0490985	Fbxo25	12.2502	11.9687	11.9699	11.5694	11.6313	11.6906
ENSMUSG00000029556.12	2639.56	-0.364816	0.122875	-2.969	0.00298768	0.0490985	Hnf1a	11.5431	11.583	11.5326	11.2311	11.2502	11.1327
ENSMUSG00000030162.14	8.1949	-3.31596	1.11718	-2.96814	0.00299611	0.0491952	Olr1	5.78382	5.21348	5.71428	4.42719	5.0025	4.81649
ENSMUSG00000040296.15	2892.64	-1.56753	0.528758	-2.96455	0.00303126	0.049688	Ddx58	12.9727	10.8904	11.5985	11.0947	10.2348	10.1038
ENSMUSG00000083282.3	612.751	-1.03931	0.351189	-2.9594	0.00308234	0.0503545	Ctsf	9.56081	9.60037	10.0612	8.15834	8.68315	9.32715
ENSMUSG00000078537.3	37.7714	-1.30358	0.440535	-2.95908	0.0030856	0.0503651	B020031M17Rik	6.28268	6.76188	6.47098	5.87034	5.96662	5.6611
ENSMUSG00000049401.10	7850.06	-0.961528	0.325011	-2.95845	0.00309193	0.0504258	Ogfr	13.9385	12.73	13.0707	12.3348	12.4032	12.4564
ENSMUSG00000006411.12	784.068	-0.858361	0.290274	-2.95707	0.00310574	0.0505791	Nectin4	9.99933	10.0221	10.0912	9.34015	8.63391	9.56179
ENSMUSG00000031173.13	6.10765	-5.18875	1.75476	-2.95695	0.00310697	0.0505791	Otc	5.07298	5.99528	5.01034	4.42719	4.77437	4.4497
ENSMUSG00000007097.14	23.7156	-1.81226	0.612997	-2.9564	0.00311258	0.0505918	Atp1a2	6.38544	6.28469	5.88557	5.68059	5.28251	5.26136
ENSMUSG00000096852.2	4.84998	-4.84542	1.63928	-2.95583	0.00311827		Cyp2d12	5.43047	5.56454	5.01034	4.74029	4.45986	4.4497
ENSMUSG00000020614.13	23.7223	-3.06924	1.03838	-2.95579	0.00311866	0.0506481	Fam20a	5.84795	6.34741	6.63478	5.48958	5.0025	4.4497
ENSMUSG00000030095.10	10549.3	-0.438418	0.148401	-2.95427	0.00313405	0.0508552	Tmem43	13.537	13.4429	13.7125	13.2197	13.0831	13.119
ENSMUSG00000042099.16	775.167	-0.620819	0.210185	-2.95369	0.00314002	0.0509094	Kank3	10.1914	9.92097	9.63914	9.36687	9.34128	9.36511
ENSMUSG00000115709.1	11.0877	-2.14102	0.725232	-2.95218	0.00315534	0.0511149	4930431P22Rik	5.78382	5.64369	5.71428	5.1219	4.90378	5.13141
ENSMUSG00000098950.7	3.24975	-5.28125	1.78974	-2.95085	0.00316898		Gm28036	5.32906	5.21348	5.09603	4.42719	4.45986	4.4497
ENSMUSG00000054005.4	34.4017	-3.28665	1.1139	-2.95059	0.00317171	0.0513371	Mill1	7.42437	6.46417	5.09603	5.57062	4.90378	4.96705
ENSMUSG00000071856.10	1422.48	-1.4409	0.488761	-2.94806	0.00319778	0.0516594	Mcc	11.5364	11.2218	9.91762	10.1902	9.63878	8.83306
ENSMUSG00000027514.14	89.607	-6.63006	2.24962	-2.9472			Zbp1	9.12998	5.33003	4.90805	4.42719	4.77437	5.08166
ENSMUSG00000038286.11	3362.22	-0.584307	0.198307	-2.94647	0.00321421	0.0517648	Bphl	11.9078	11.8296	12.2061	11.2791	11.2802	11.6762
ENSMUSG00000038910.7	159.956	-1.78435	0.606309	-2.94297	0.00325075	0.0521915	Plcl2	7.95578	8.94589	6.92542	6.35938	7.23102	6.68665
ENSMUSG00000045854.4	2081.25	-0.401461	0.136417	-2.9429	0.0032515	0.0521915	Lyrm2	11.2714	11.2218	11.2015	10.7688	10.7891	10.9815
ENSMUSG00000028466.15	6512.1	-0.378865	0.128759	-2.94243	0.00325644	0.0522127	Creb3	12.8216	12.8704	12.8561	12.31	12.5422	12.5971
ENSMUSG00000024030.7	99.0639	-1.45246	0.493683	-2.94208	0.00326014	0.0522127	Abcg1	7.94325	7.64582	6.76495	6.08113	6.75326	6.63347
ENSMUSG00000053279.8	2246.68	-1.1522	0.391638	-2.94201	0.00326093	0.0522127	Aldh1a1	11.8612	11.8782	10.8819	10.8598	10.6452	9.74327
ENSMUSG00000051427.14	1099.69	-0.447776	0.152256	-2.94094	0.00327214	0.0523056	Ccdc157	10.4102	10.187	10.4524	9.82239	9.96724	10.0061
ENSMUSG00000086866.2	6.45458	-5.27056	1.79397	-2.93793	0.00330411	0.0526858	4930512H18Rik	6.07272	4.98952	5.01034	4.74029	4.45986	4.4497
ENSMUSG00000030287.15	6290.92	-0.869396	0.295973	-2.93741	0.00330964	0.0527305	Itpr2	13.3522	12.4991	13.0003	12.1633	11.7355	12.4316
ENSMUSG00000007041.9	48758.9	-0.572811	0.195333	-2.93249	0.00336259	0.0533223	Clic1	15.9104	15.6959	15.8652	15.4559	15.018	15.2816
ENSMUSG00000060802.8	15055	-1.31418	0.448156	-2.93242	0.00336334	0.0533223	B2m	15.1387	13.6872	13.861	13.5869	12.6146	12.8443
ENSMUSG00000004535.12	35724.8	-0.748531	0.255286	-2.93212	0.00336653	0.0533291	Tax1bp1	15.8842	15.1828	15.1375	14.7777	14.6921	14.6625
ENSMUSG00000024302.16	92.6994	-1.77329	0.605136	-2.9304	0.00338523	0.0535251	Dtna	7.99273	7.5821	6.68511	6.82119	5.99397	5.90393
ENSMUSG00000025420.13	293.293	-0.765323	0.261183	-2.93022	0.00338721	0.0535251	Katnal2	8.32224	8.832	8.83836	7.90604	7.88136	8.24382
ENSMUSG00000074805.5	17.8859	-2.43651	0.831702	-2.92954	0.00339463	0.0535844	Il1bos	6.63553	5.68099	5.50791	5.18676	5.08525	5.22069
ENSMUSG00000039013.16	72.7302	-1.46658	0.501059	-2.92697	0.00342286	0.0537806	Siglecf	7.74061	6.96731	6.63478	6.12833	6.52963	6.05174
ENSMUSG00000046688.14	996.492	-1.73785	0.594001	-2.92567	0.00343714	0.0538736	Tifa	10.9718	11.0641	9.09439	9.16591	9.49978	7.74786
ENSMUSG00000023186.14	3172.08	-0.730461	0.249836	-2.92376	0.00345827	0.0541609	Vwa5a	11.795	11.9676	12.1087	11.5565	10.831	11.2575
ENSMUSG00000035506.16	69.2704	-1.93548	0.662219	-2.92272	0.00346989	0.054211	Slc12a8	6.95201	7.96506	6.16481	6.03196	6.25881	5.73313
ENSMUSG00000029923.4	572.061	-0.617703	0.211452	-2.92125	0.00348632	0.0543798	Rab19	9.67609	9.36835	9.49597	9.08499	8.70898	9.02912
ENSMUSG00000021340.13	384.675	-0.684687	0.234828	-2.91569	0.00354899	0.0551792	Gpld1	8.90133	9.26443	8.82411	8.15834	8.44915	8.57389
ENSMUSG00000042677.7	1868.96	-1.17855	0.404379	-2.91448	0.00356277	0.0553046	Zc3h12a	11.9319	10.946	10.9589	10.7529	9.68972	9.96545
ENSMUSG00000097081.1	270.81	-1.0725	0.368061	-2.91393	0.00356913	0.0553587	Gm10425	9.00979	8.41878	8.52223	7.82392	7.16753	8.1119
ENSMUSG00000066643.12	1991.58	-0.522509	0.179369	-2.91303	0.00357938	0.0554732	Wdr35	10.9802	11.4013	11.2463	10.555	10.8444	10.7511
ENSMUSG00000018167.10	9279.23	-0.456386	0.15708	-2.90544	0.0036674	0.056653	Stard3	13.5071	13.2543	13.3997	12.7352	13.0105	13.0895
ENSMUSG00000031097.15	860.207	-0.678032	0.233406	-2.90495	0.0036731	0.056653	Tnni2	10.4248	10.0162	9.78417	9.48742	9.55984	9.34467
ENSMUSG00000048905.5	10.1527	-2.50378	0.86226	-2.90374	0.00368738	0.0567827	Bnip5	5.56329	5.8179	5.67635	4.74029	4.90378	5.17754
ENSMUSG00000014232.14	1155.02	-0.371248	0.127916	-2.90229	0.00370448	0.0569168	Cluap1	10.3864	10.3644	10.4208	10.0451	9.99002	10.0887
ENSMUSG00000117679.1	1858.55	-0.773179	0.266432	-2.90197	0.00370821	0.056922	Apbb3	11.5584	11.2804	10.6662	10.4859	10.5212	10.4103
ENSMUSG00000001665.11	6256.86	-0.571701	0.197151	-2.89981	0.00373389	0.0572254	Gstt3	12.8561	12.827	12.9333	12.1777	12.0885	12.6262
ENSMUSG00000020396.8	331.061	-1.07883	0.372171	-2.89876	0.00374647	0.0573468	Nefh	8.17503	9.33294	9.07345	7.63638	8.20107	8.10065
ENSMUSG00000074796.10	10514.1	-0.497395	0.171595	-2.89865	0.00374775	0.0573468	Slc4a11	13.3966	13.7202	13.6266	13.0437	13.3057	12.9489
ENSMUSG00000027875.12	7.35818	-3.45074	1.19196	-2.89502	0.00379135	0.057968	Hmgcs2	5.67961	5.21348	5.67635	4.96738	4.45986	4.70941
ENSMUSG00000054200.7	2041.37	-1.54147	0.532548	-2.89452	0.00379737	0.0580143	Ffar4	12.3702	11.3	10.4173	10.7215	9.80034	9.37909
ENSMUSG00000068015.8	6596.42	-0.53111	0.183804	-2.88954	0.00385802	0.0588943	Lrch1	13.1852	12.7832	12.7853	12.4226	12.5016	12.3208
ENSMUSG00000029386.15	2284.39	-0.60414	0.209172	-2.88825	0.00387397	0.0590484	Tctn2	11.3927	11.3067	11.6249	10.5307	10.8742	11.1373
ENSMUSG00000078922.9	13.6384	-2.61161	0.904227	-2.88822	0.00387423	0.0590484	Tgtp1	6.32481	5.4781	5.63693	5.18676	4.77437	5.08166
ENSMUSG00000097350.2	94.714	-0.986303	0.341759	-2.88596	0.00390227	0.0593821	4732491K20Rik	7.71126	7.0294	7.30696	6.57067	6.6462	6.81569
ENSMUSG00000019966.18	13083.3	-0.631352	0.21891	-2.88407	0.00392576	0.0596019	Kitl	13.6443	14.2211	13.9427	13.4139	13.4721	13.1047
ENSMUSG00000072620.3	2653.73	-4.15177	1.4399	-2.88338	0.00393435	0.0596823	Slfn2	13.5686	11.0145	9.72598	9.50956	7.25156	6.19823
ENSMUSG00000075010.5	87.6273	-4.5484	1.57813	-2.88214	0.00394978	0.0598225	AW112010	8.19626	8.01392	6.11407	5.68059	5.08525	4.4497
ENSMUSG00000030110.13	1336.43	-1.38326	0.480144	-2.88093	0.00396507	0.0600071	Ret	10.1434	11.263	11.1842	8.36811	9.97639	10.0259
ENSMUSG00000048706.3	17108.5	-0.54472	0.189235	-2.87854	0.00399519	0.0602289	Lurap1l	14.4075	14.4243	14.0531	13.8496	13.8633	13.6011
ENSMUSG00000062901.3	3959.38	-0.828201	0.287741	-2.87829	0.00399843	0.0602289	Klhl24	12.6174	12.0032	12.2535	11.8797	11.1306	11.3805
ENSMUSG00000052688.12	18.6684	-1.91243	0.6651	-2.8754	0.0040351	0.0606832	Rab7b	6.12266	5.88024	6.08787	5.57062	5.15774	5.08166
ENSMUSG00000058317.12	922.11	-0.694831	0.241713	-2.87462	0.00404518	0.0607438	Ube2e2	10.3574	10.3121	9.89395	9.79809	9.44593	9.35885
ENSMUSG00000112398.1	45.7109	-2.67692	0.931798	-2.87286	0.00406776	0.0609219	9230102K24Rik	6.88637	7.30355	6.26028	5.1219	6.09728	4.81649
ENSMUSG00000034457.10	10724.9	-0.587527	0.204515	-2.87277	0.00406884	0.0609219	Eda2r	13.4911	13.682	13.7723	12.8455	13.4314	12.9094
ENSMUSG00000015224.10	7.08221	-3.08256	1.07314	-2.87247	0.00407281	0.0609219	Cyp2j9	5.21266	5.8179	5.41045	4.74029	4.90378	4.81649
ENSMUSG00000056598.16	163.193	-1.16056	0.40412	-2.87182	0.00408111	0.0609989	Drc3	8.00483	7.63801	8.43098	7.38475	6.59752	7.30332
ENSMUSG00000087406.1	65.4448	-0.879064	0.306312	-2.86983	0.00410689	0.0612894	E130215H24Rik	7.07449	6.96731	6.81065	6.46938	6.40148	6.315
ENSMUSG00000035493.10	10.6465	-2.47186	0.862733	-2.86516	0.00416804	0.0620582	Tgfbi	5.47696	6.07452	5.46054	5.04974	4.90378	5.02735
ENSMUSG00000040964.16	9396.28	-0.459028	0.160244	-2.86457	0.00417582	0.0621261	Arhgef10l	13.4619	13.3639	13.4017	12.8192	12.8646	13.1887
ENSMUSG00000046223.10	34372.2	-0.594183	0.207584	-2.86237	0.00420486	0.062509	Plaur	15.5759	15.152	15.2268	14.924	14.5976	14.7009
ENSMUSG00000029761.16	1638.85	-1.56919	0.54826	-2.86213	0.00420802	0.062509	Cald1	10.5621	12.2125	10.2	9.32887	10.3913	9.34309
ENSMUSG00000056753.3	138.635	-1.11764	0.390719	-2.86047	0.00423013	0.0627892	C330011M18Rik	8.2378	7.2529	7.89411	7.02054	6.72354	7.19309
ENSMUSG00000024065.8	11.4705	-2.03888	0.713274	-2.85848	0.00425672	0.0631353	Ehd3	5.87864	5.68099	5.59585	4.96738	5.22291	5.08166
ENSMUSG00000113585.1	374.789	-0.484258	0.16953	-2.85648	0.00428373	0.0634386	Gm19605	8.85886	8.89818	8.9509	8.29536	8.55878	8.56031
ENSMUSG00000024736.15	3083.26	-0.847619	0.296785	-2.856	0.00429011	0.0634512	Tmem132a	11.7079	12.3817	11.6819	10.6565	11.4693	11.2039
ENSMUSG00000035032.12	35.3224	-2.0257	0.709869	-2.85362	0.0043224	0.0638644	Nek11	5.78382	6.94167	6.71763	5.18676	5.90984	5.49875
ENSMUSG00000029641.8	70.5259	-1.35652	0.47555	-2.85252	0.00433734	0.0639386	Rasl11a	7.53788	6.55391	7.16447	6.4517	5.96662	6.32885
ENSMUSG00000032514.11	39.1345	-1.30658	0.45814	-2.85191	0.00434571	0.0640089	Ttc21a	6.19384	6.86166	6.52792	5.7147	5.88032	5.96165
ENSMUSG00000020230.15	2368.54	-0.472507	0.165708	-2.85144	0.00435223	0.0640115	Prmt2	11.5756	11.4075	11.3388	11.1157	10.9137	10.9301
ENSMUSG00000031538.6	17389	-3.31759	1.16415	-2.84979	0.00437483	0.0641974	Plat	16.1128	14.0422	12.5986	12.5583	11.2502	10.0611
ENSMUSG00000018919.10	40.2844	-2.30083	0.807567	-2.84909	0.00438446	0.0642666	Tm4sf5	7.12056	6.44544	6.49024	6.08113	5.08525	5.13141
ENSMUSG00000055737.12	54.2646	-1.55998	0.547837	-2.84752	0.00440612	0.0645095	Ghr	7.13184	6.57114	6.97934	6.03196	5.43771	6.315
ENSMUSG00000078664.2	1518.59	-0.73407	0.258077	-2.84438	0.00444973	0.065021	Sprr2a1	11.2099	10.6955	10.7923	10.3645	9.83093	10.372
ENSMUSG00000032528.5	902.567	-1.54014	0.541583	-2.84377	0.00445831	0.0650765	Vipr1	9.60488	11.1115	10.1694	7.66579	9.41935	9.33035
ENSMUSG00000059883.16	3305.31	-0.342243	0.120381	-2.843	0.00446917	0.0651858	Irak4	11.9082	11.8663	11.8145	11.5022	11.511	11.5976
ENSMUSG00000021453.2	1231.57	-0.738182	0.259685	-2.84261	0.00447458	0.0652155	Gadd45g	10.781	10.3289	10.7249	10.1396	9.50611	10.0279
ENSMUSG00000027775.9	10989.2	-0.375562	0.132131	-2.84234	0.00447842	0.0652223	Mfsd1	13.566	13.5912	13.6401	13.2322	13.1318	13.3402
ENSMUSG00000028015.3	917.432	-0.933835	0.32861	-2.84177	0.00448637	0.0652543	Ctso	10.5375	9.89696	10.3368	9.80623	8.85162	9.36198
ENSMUSG00000001131.11	142.741	-0.994475	0.350028	-2.84113	0.00449542	0.0653221	Timp1	7.54624	8.25114	7.64735	6.87386	7.36878	6.97604
ENSMUSG00000031465.6	85.9022	-2.54666	0.897535	-2.8374	0.00454826	0.0659907	Angpt2	8.68644	6.32685	5.91679	6.15125	5.88032	5.70969
ENSMUSG00000041920.14	3753.3	-0.967268	0.341064	-2.83603	0.00456777	0.0661657	Slc16a6	11.5871	12.3963	12.6761	11.2756	10.9057	11.7227
ENSMUSG00000021234.9	225.322	-0.551398	0.194473	-2.83535	0.00457756	0.066217	Fam161b	8.33185	8.34933	8.12192	7.7505	7.86168	7.8276
ENSMUSG00000028138.8	15705.1	-0.327294	0.115615	-2.83091	0.00464164	0.0669254	Adh5	14.0862	14.0616	14.1265	13.6295	13.8878	13.8162
ENSMUSG00000019947.10	4696.54	-0.765711	0.270497	-2.83075	0.00464384	0.0669254	Arid5b	12.6049	12.625	12.3583	12.2071	11.5178	11.4952
ENSMUSG00000017446.14	149.084	-1.08941	0.385142	-2.82859	0.00467541	0.0672799	C1qtnf1	7.89198	8.1728	7.67966	6.48683	7.43288	7.1859
ENSMUSG00000040265.16	599.568	-1.44332	0.510843	-2.82536	0.00472268	0.0677081	Dnm3	10.7314	8.72662	9.28071	8.60452	8.68315	8.21631
ENSMUSG00000062151.13	3.96727	-4.5431	1.60807	-2.82518	0.00472538		Unc13c	5.27311	5.38235	5.17107	4.74029	4.45986	4.4497
ENSMUSG00000028845.15	21.5243	-1.44095	0.51046	-2.82285	0.00475992	0.068141	Tekt2	5.93757	6.14874	6.16481	5.40054	5.38922	5.61001
ENSMUSG00000001948.10	198.698	-0.829296	0.294096	-2.81981	0.00480516	0.0686359	Spa17	7.79056	8.25622	8.49095	7.68027	7.5112	7.37433
ENSMUSG00000089671.1	16.3118	-1.91822	0.680664	-2.81816	0.00482997	0.0688501	Gm16537	6.17058	5.71695	5.88557	5.44619	5.15774	5.08166
ENSMUSG00000027253.15	283.93	-1.17088	0.415499	-2.818	0.00483232	0.0688501	Lrp4	8.84888	8.84548	8.57432	8.37254	7.30161	7.28331
ENSMUSG00000070473.4	18910.2	-0.629635	0.223444	-2.81787	0.0048344	0.0688501	Cldn3	14.3952	14.3114	14.7206	14.1276	13.637	13.78
ENSMUSG00000053137.7	5595.64	-0.752816	0.267269	-2.81669	0.00485211	0.0689651	Mapk11	13.1113	12.6155	12.5458	12.3247	11.7041	12.0247
ENSMUSG00000081094.4	1660.53	-0.432193	0.153472	-2.8161	0.00486108	0.0690266	Rpl19-ps11	11.0835	10.8904	10.7841	10.4665	10.5285	10.5501
ENSMUSG00000035557.9	7.78471	-4.11179	1.46305	-2.81042	0.00494764	0.0701527	Krt17	5.07298	6.17248	5.09603	4.74029	4.45986	4.81649
ENSMUSG00000040729.8	640.151	-0.538741	0.191845	-2.80821	0.00498172	0.0705325	Cep126	9.39267	9.79146	9.71251	9.16337	9.24368	9.02714
ENSMUSG00000055305.15	1458.15	-0.411418	0.146619	-2.80603	0.00501562	0.0708575	Zfp93	10.845	10.5686	10.7748	10.2817	10.3648	10.3874
ENSMUSG00000116617.1	19.165	-1.75929	0.626968	-2.80602	0.00501568	0.0708575	Gm49767	6.34535	6.0223	5.63693	5.35229	5.38922	5.2999
ENSMUSG00000112489.1	91.2459	-0.72199	0.257469	-2.80418	0.00504449	0.071122	9230116L04Rik	7.27065	7.21101	7.30696	6.86089	6.72354	6.68665
ENSMUSG00000022621.16	859.585	-0.60077	0.214255	-2.804	0.00504727	0.071122	Rabl2	10.088	9.80358	10.2883	9.34912	9.41935	9.73243
ENSMUSG00000025196.4	118.203	-0.928777	0.331247	-2.80388	0.00504912	0.071122	Cpn1	7.85228	7.2216	7.68762	7.12102	6.85234	6.76753
ENSMUSG00000030659.14	4366.97	-0.869724	0.310477	-2.80125	0.00509052	0.0715486	Nucb2	12.706	12.0903	12.5439	11.9592	11.0247	11.695
ENSMUSG00000024658.7	6.80611	-2.9558	1.05534	-2.8008	0.00509765	0.0715968	Gm9750	5.52114	5.27401	5.63693	4.74029	5.0025	4.70941
ENSMUSG00000019518.11	2110.43	-0.377682	0.135202	-2.79347	0.00521458	0.0728818	Ap4m1	11.3063	11.1191	11.2923	10.9142	10.8668	10.8631
ENSMUSG00000072770.9	117.027	-0.808732	0.289543	-2.79314	0.00521998	0.0728912	Acrbp	7.73333	7.40886	7.54574	6.73809	6.91889	7.20025
ENSMUSG00000024379.4	15.6001	-2.54084	0.910381	-2.79096	0.00525522	0.0733303	Tslp	6.40502	5.91013	5.30015	4.86911	5.33768	5.02735
ENSMUSG00000036985.12	7555.05	-0.480766	0.17241	-2.7885	0.00529525	0.0737822	Zdhhc9	13.1499	12.9424	13.2136	12.6624	12.4502	12.7829
ENSMUSG00000033880.11	37300.7	-1.06591	0.382412	-2.78733	0.00531446	0.0739286	Lgals3bp	16.2123	14.8666	15.4579	14.6575	14.0419	14.8686
ENSMUSG00000078238.4	253.571	-0.52038	0.186704	-2.78719	0.0053167	0.0739286	Gm12854	8.38821	8.49361	8.34356	8.01808	7.88136	8.00328
ENSMUSG00000003134.10	1995.27	-0.376304	0.135013	-2.78716	0.00531723	0.0739286	Tbc1d8	11.0785	11.2773	11.12	10.7487	10.8072	10.8554
ENSMUSG00000020707.6	1023.47	-0.544649	0.195539	-2.78538	0.00534655	0.0740167	Rnf135	10.472	10.0529	10.3229	9.7053	9.66542	9.95096
ENSMUSG00000097451.11	184.213	-4.78931	1.72045	-2.78375	0.00537344	0.0742295	Rian	6.28268	7.83501	9.79334	4.42719	5.52718	5.96165
ENSMUSG00000030366.10	39.9541	-1.31109	0.471186	-2.78252	0.00539382	0.0744579	Ceacam12	6.91301	6.53646	6.16481	5.87034	5.78659	5.94274
ENSMUSG00000020303.2	13827.3	-0.707469	0.254516	-2.77967	0.00544146	0.0750039	Stc2	14.494	13.7681	13.8034	13.4704	13.349	13.285
ENSMUSG00000022456.18	25.5104	-1.23081	0.442824	-2.77945	0.00544502	0.0750039	Septin3	6.21667	6.19577	6.13971	5.53099	5.60861	5.70969
ENSMUSG00000006269.7	48.8522	-2.87936	1.03638	-2.77827	0.00546485	0.0751699	Atp6v1b1	5.78382	7.54076	7.04387	4.42719	5.84998	5.55604
ENSMUSG00000097310.2	23.791	-1.53114	0.55123	-2.77768	0.00547488	0.0752543	A930038B10Rik	6.49862	5.93923	6.00552	5.44619	5.43771	5.61001
ENSMUSG00000024501.20	229.233	-1.94163	0.699647	-2.77516	0.00551753	0.0757	Dpysl3	6.88637	9.73657	7.89411	7.14238	7.12351	6.95913
ENSMUSG00000022680.14	32742.3	-0.403434	0.145435	-2.77399	0.00553735	0.0758971	Pdxdc1	15.1375	15.1245	15.2821	14.7891	14.6627	14.9153
ENSMUSG00000116219.1	10.7032	-3.27227	1.1807	-2.77147	0.00558043	0.0764333	Gm28023	5.07298	5.64369	6.2371	4.42719	5.0025	4.96705
ENSMUSG00000072621.13	395.245	-0.865494	0.312336	-2.77103	0.00558784	0.0764806	Slfn10-ps	9.56487	8.87537	8.73545	8.30466	8.12623	8.54383
ENSMUSG00000039765.15	468.199	-0.598098	0.215957	-2.76952	0.0056139	0.0767828	Cc2d2a	9.23068	9.44329	9.01191	8.84273	8.64542	8.60069
ENSMUSG00000046402.10	4322.32	-1.47708	0.533397	-2.7692	0.00561948	0.0768048	Rbp1	11.2099	13.4282	12.4853	10.5179	10.963	11.8077
ENSMUSG00000086179.1	47.1147	-1.05363	0.380599	-2.76834	0.0056342	0.0768621	Gm14317	6.91301	6.654	6.41139	6.03196	6.09728	6.0859
ENSMUSG00000047205.12	5134.59	-0.430943	0.155853	-2.76507	0.00569107	0.0775093	Dusp18	12.547	12.3898	12.648	11.9897	12.0564	12.2882
ENSMUSG00000074183.3	6345.74	-1.18969	0.430534	-2.7633	0.00572207	0.0778217	Gsta1	13.4055	13.3062	12.4124	12.6013	11.5789	11.2221
ENSMUSG00000016495.12	3109.06	-0.414327	0.150021	-2.7618	0.00574843	0.0780156	Plgrkt	11.9779	11.6615	11.764	11.3706	11.4397	11.4216
ENSMUSG00000032908.9	13419.3	-0.490546	0.177654	-2.76124	0.00575827	0.0780942	Sgpp2	13.7818	13.7844	14.2039	13.3941	13.6001	13.38
ENSMUSG00000081434.3	2073.88	-0.499964	0.181285	-2.75788	0.00581775	0.0787157	Gm14165	11.0527	11.2185	11.501	10.652	10.7848	10.9217
ENSMUSG00000060301.6	640.065	-0.586649	0.212729	-2.75773	0.00582038	0.0787157	2610008E11Rik	9.41761	9.89048	9.63507	8.95875	9.08366	9.29965
ENSMUSG00000085287.8	170.41	-0.6565	0.238228	-2.75577	0.00585546	0.0790928	4833418N02Rik	8.00483	7.93999	7.94798	7.49583	7.19964	7.58433
ENSMUSG00000020319.9	243.067	-0.986407	0.357957	-2.75566	0.00585737	0.0790928	Wdpcp	8.51168	8.1728	8.78783	7.31171	7.41486	8.15241
ENSMUSG00000031749.12	3108.29	-1.01674	0.369209	-2.75384	0.00589007	0.0793504	St3gal2	11.8898	12.5718	11.3741	11.1951	11.318	10.4797
ENSMUSG00000027248.13	107898	-0.323682	0.117543	-2.75373	0.00589195	0.0793504	Pdia3	16.9537	16.7976	16.8415	16.4842	16.5923	16.6014
ENSMUSG00000097885.7	165.426	-0.870072	0.316234	-2.75136	0.00593492	0.0798734	5031434O11Rik	8.37433	7.71421	7.79463	7.47097	7.18902	7.22849
ENSMUSG00000010047.12	6024.75	-0.454991	0.16548	-2.74952	0.00596829	0.0802666	Hyal2	12.9108	12.7912	12.5868	12.143	12.4294	12.4129
ENSMUSG00000047250.13	7715.22	-0.882037	0.320929	-2.74839	0.00598895	0.0804325	Ptgs1	13.8487	12.877	12.9113	12.5548	12.1532	12.5208
ENSMUSG00000038619.12	18433.3	-0.455538	0.165791	-2.74766	0.00600215	0.0804425	Ensa	14.5988	14.2194	14.282	13.834	13.9947	13.9818
ENSMUSG00000030720.16	2037.68	-0.687838	0.250418	-2.74676	0.00601864	0.0805178	Cln3	11.5312	10.9475	11.4091	10.6955	10.3248	10.8791
ENSMUSG00000052713.9	1373.38	-1.08327	0.39442	-2.74649	0.00602365	0.0805178	Zfp608	11.1962	10.9327	10.4513	10.4757	9.26373	9.48774
ENSMUSG00000068893.5	3428.45	-0.889393	0.323891	-2.74596	0.00603332	0.0805657	Sprr2a2	12.4328	11.9093	11.988	11.2674	10.6043	11.7034
ENSMUSG00000116551.1	3.73169	-4.47281	1.629	-2.74573	0.00603759		Gm41517	5.38132	5.21348	5.17107	4.42719	4.45986	4.70941
ENSMUSG00000030834.7	16.282	-2.02921	0.739333	-2.74465	0.00605754	0.0807923	Abcc6	6.09795	5.9676	5.75084	5.18676	5.48358	4.89833
ENSMUSG00000024843.15	17740.5	-0.414925	0.151695	-2.73527	0.00623295	0.082562	Chka	14.3998	14.1851	14.3218	13.9916	13.937	13.7718
ENSMUSG00000103041.1	435.967	-0.60259	0.220428	-2.73373	0.0062621	0.0828345	Gm37305	9.37658	9.07447	8.95417	8.70951	8.44036	8.65027
ENSMUSG00000095493.2	15.9623	-2.08627	0.763265	-2.73335	0.0062693	0.0828731	A630023A22Rik	5.99356	5.38235	6.28302	5.18676	5.08525	5.2999
ENSMUSG00000043164.3	39.6999	-1.39266	0.510059	-2.73039	0.00632598	0.0835081	Tmem212	6.87285	6.36764	6.45143	6.05681	5.48358	5.88401
ENSMUSG00000048458.8	4578.89	-0.948263	0.347597	-2.72806	0.00637087	0.0839211	Inka2	12.3351	12.875	12.4177	10.8465	12.2076	11.5869
ENSMUSG00000026548.4	167.978	-0.662319	0.242798	-2.72786	0.00637463	0.0839211	Slamf9	8.1316	7.76521	7.9213	7.54427	7.33079	7.37433
ENSMUSG00000063687.3	30.7784	-1.32696	0.486776	-2.72602	0.00641029	0.0841611	Pcdhb5	6.26107	6.63784	6.08787	5.53099	5.75341	5.80044
ENSMUSG00000068246.6	970.68	-4.75534	1.74711	-2.72183	0.00649221	0.0850057	Apol9b	12.3261	6.07452	8.93772	7.66579	5.48358	6.0859
ENSMUSG00000018427.8	1339.42	-0.849477	0.312221	-2.72075	0.00651336	0.0852249	Ypel2	11.1598	10.4024	10.6781	10.3556	9.633	9.79633
ENSMUSG00000068299.11	506.543	-0.549701	0.202204	-2.71855	0.00655694	0.0857371	Nat8f4	9.06253	9.49545	9.39597	8.73716	8.78727	8.95843
ENSMUSG00000034108.6	3039.27	-0.446172	0.164165	-2.71782	0.00657126	0.0858663	Ccs	11.8036	11.6601	11.8951	11.2196	11.2796	11.5609
ENSMUSG00000096146.2	39.7495	-2.04214	0.751648	-2.71688	0.0065901	0.0859961	Kcnj11	6.85919	6.87533	6.18939	6.12833	5.28251	5.17754
ENSMUSG00000030272.15	2936.45	-0.629668	0.231921	-2.71502	0.00662727	0.0863063	Camk1	12.1295	11.5064	11.7329	11.3148	11.0047	11.2655
ENSMUSG00000006288.8	4869.96	-0.45049	0.166002	-2.71377	0.00665231	0.086483	Ttc5	12.6392	12.2982	12.4325	12.0039	11.933	12.1413
ENSMUSG00000040128.9	10005.9	-0.714555	0.263317	-2.71367	0.00665426	0.086483	Pnrc1	13.8448	13.2155	13.6758	13.1325	12.5282	12.9633
ENSMUSG00000026840.14	6.81081	-3.25381	1.19931	-2.71308	0.00666618	0.0865216	Lamc3	5.64235	5.60493	5.17107	4.86911	4.90378	4.4497
ENSMUSG00000028073.15	9274.51	-0.61597	0.227198	-2.71116	0.00670491	0.0867911	Pear1	13.6066	13.4539	13.2816	13.146	12.7344	12.607
ENSMUSG00000016496.7	87.4914	-1.21491	0.448452	-2.70912	0.00674618	0.0871285	Cd274	7.84555	6.68573	7.26466	6.37839	6.54694	6.6005
ENSMUSG00000019817.18	963.585	-1.18457	0.438032	-2.7043	0.00684487	0.0881359	Plagl1	9.77057	10.2864	10.9824	8.9646	8.68687	9.952
ENSMUSG00000042500.11	182.385	-1.05227	0.389134	-2.70414	0.00684808	0.0881359	Ago4	8.26817	7.9897	8.22892	7.59108	6.63017	7.52344
ENSMUSG00000027173.7	1721.56	-0.734615	0.271671	-2.70406	0.00684985	0.0881359	Depdc7	11.4136	10.9121	10.893	9.95867	10.7576	10.3657
ENSMUSG00000106838.1	84.0655	-0.853177	0.315551	-2.70376	0.00685589	0.0881466	1810017P11Rik	7.45139	7.10035	7.04387	6.46938	6.81077	6.58932
ENSMUSG00000035095.11	447.428	-1.89793	0.702137	-2.70307	0.00687015	0.0881623	Fam167a	9.12447	8.76617	10.2935	7.21464	6.45798	8.82854
ENSMUSG00000020638.8	601.075	-3.14807	1.16484	-2.70258	0.00688031	0.0882342	Cmpk2	11.1045	7.50678	9.92431	8.13764	6.19222	6.97604
ENSMUSG00000026104.14	1631.25	-1.32168	0.489146	-2.70202	0.0068919	0.0882854	Stat1	12.0253	9.91939	10.9318	10.2001	9.60968	9.91942
ENSMUSG00000061689.15	4634.2	-0.53415	0.197734	-2.70136	0.00690568	0.0882854	Dlgap4	12.5222	12.468	12.2766	12.1331	11.7468	11.8039
ENSMUSG00000002983.17	2332.23	-0.92302	0.341767	-2.70073	0.00691872	0.0883437	Relb	11.4833	11.6929	11.5927	11.2099	9.95031	10.627
ENSMUSG00000034127.15	75158.3	-0.79444	0.294281	-2.6996	0.00694238	0.08856	Tspan8	16.7713	16.1749	16.5974	16.1489	15.3395	15.6238
ENSMUSG00000024339.12	634.126	-1.49002	0.552459	-2.69707	0.00699526	0.0890612	Tap2	10.6129	8.90141	9.78233	9.13253	7.5112	8.55209
ENSMUSG00000033467.12	605.681	-0.601224	0.223055	-2.69541	0.00703031	0.0893793	Crlf2	9.75643	9.41649	9.57891	9.19853	8.75929	9.1096
ENSMUSG00000046718.8	7652.38	-1.58956	0.589796	-2.6951	0.00703674	0.0893793	Bst2	14.5627	12.0332	12.5379	12.278	11.6822	11.6965
ENSMUSG00000054404.13	5.16139	-4.16156	1.54413	-2.69508	0.00703726		Slfn5	5.38132	5.07362	5.63693	4.42719	4.45986	4.81649
ENSMUSG00000078681.10	4350.75	-0.39226	0.14563	-2.69354	0.00706979	0.0897115	Tm2d3	12.353	12.1916	12.2844	11.6983	11.9688	12.0254
ENSMUSG00000102163.1	10.2681	-3.08885	1.14739	-2.69206	0.00710111	0.09005	Gm36945	6.09795	5.64369	5.2385	5.1219	4.45986	4.81649
ENSMUSG00000030741.15	4768.03	-0.458791	0.170445	-2.69172	0.00710838	0.090083	Spns1	12.4605	12.3774	12.4719	11.6961	12.0636	12.1918
ENSMUSG00000031375.17	8.14354	-3.10961	1.15537	-2.69144	0.0071145	0.0900914	Bgn	5.27311	5.33003	6.00552	4.86911	4.45986	4.96705
ENSMUSG00000038570.15	42.6711	-1.44539	0.537071	-2.69126	0.00711837	0.0900914	Saxo2	6.51655	6.26306	7.06885	6.15125	5.64685	5.73313
ENSMUSG00000047423.10	3162.56	-0.347251	0.12904	-2.69102	0.00712332	0.090095	AI837181	11.8825	11.692	11.8288	11.3907	11.4807	11.5433
ENSMUSG00000105443.1	6.4641	-3.40588	1.26689	-2.68838	0.00717988	0.0906918	Gm43837	5.43047	5.78531	5.09603	4.74029	4.45986	4.89833
ENSMUSG00000022253.15	4009.95	-0.564625	0.210093	-2.68751	0.00719876	0.0908708	Nadk2	12.4866	11.8498	12.2909	11.568	11.7734	11.7148
ENSMUSG00000007038.5	18974	-0.865105	0.322085	-2.68595	0.0072324	0.0912358	Neu1	15.0878	14.1245	14.3272	13.9549	13.3393	13.7991
ENSMUSG00000109715.1	10.0531	-2.71041	1.0102	-2.68304	0.00729566	0.0919139	Gm45606	5.32906	5.84952	5.82033	4.42719	5.15774	4.96705
ENSMUSG00000017830.15	718.039	-2.86316	1.06737	-2.68244	0.00730878	0.0919872	Dhx58	11.4902	7.71421	9.65734	8.28129	7.45947	7.27658
ENSMUSG00000028184.12	2372.45	-0.880442	0.328237	-2.68234	0.00731099	0.0919872	Adgrl2	11.0728	11.5367	12.0441	10.3656	10.5613	11.1952
ENSMUSG00000025207.16	25123.5	-0.837938	0.312531	-2.68114	0.00733724	0.0921321	Sema4g	15.2656	14.3397	15.1511	14.1259	13.7486	14.4756
ENSMUSG00000022479.15	715.542	-0.671057	0.2503	-2.68101	0.00734	0.0921321	Vdr	9.4221	10.0325	10.0055	9.07961	9.10605	9.44997
ENSMUSG00000040856.17	49.7969	-5.24223	1.95663	-2.67921	0.00737954	0.092408	Dlk1	4.43789	6.50082	8.13936	4.74029	5.0025	5.02735
ENSMUSG00000099858.1	128.45	-1.18905	0.443943	-2.67839	0.00739761	0.0924557	Gm6652	7.97438	7.35241	7.92802	7.2833	6.30127	6.87128
ENSMUSG00000118383.1	98.5011	-1.27021	0.4743	-2.67807	0.00740474	0.0924557	Gm50321	7.82518	7.61432	6.84027	6.96134	6.34232	6.36949
ENSMUSG00000036833.16	804.392	-0.558575	0.208577	-2.67803	0.00740564	0.0924557	Pnpla7	10.1284	9.88724	9.85944	9.45459	9.19228	9.64127
ENSMUSG00000072972.3	87.0473	-0.779484	0.291112	-2.6776	0.00741506	0.0925136	Adam4	7.45139	7.08877	7.11749	6.57067	6.76787	6.72771
ENSMUSG00000054944.7	2.73259	-5.02961	1.88161	-2.67304	0.00751679		5330416C01Rik	5.07298	5.07362	5.30015	4.42719	4.45986	4.4497
ENSMUSG00000022650.7	28.3456	-8.40525	3.14624	-2.67152			Retnlb	4.88877	7.69178	4.77391	4.42719	4.45986	4.4497
ENSMUSG00000056458.16	208.263	-0.908843	0.34027	-2.67095	0.00756374	0.093944	Mok	8.40652	8.03181	8.40722	7.47097	7.07805	7.93305
ENSMUSG00000081769.9	3.9625	-4.54139	1.70086	-2.67005	0.00758402		Gm12216	5.07298	5.56454	5.09603	4.74029	4.45986	4.4497
ENSMUSG00000084459.1	5.69905	-6.09024	2.28292	-2.66774	0.00763638	0.0946727	Gm24598	4.43789	5.38235	5.91679	4.42719	4.45986	4.4497
ENSMUSG00000031925.17	1544.14	-0.651995	0.244403	-2.66771	0.0076371	0.0946727	Maml2	10.8541	10.9089	10.967	10.6375	9.94721	10.166
ENSMUSG00000040570.14	1043.31	-0.511929	0.191987	-2.66648	0.00766507	0.0949288	Rundc3b	10.5136	10.2118	10.1651	9.93955	9.69896	9.81816
ENSMUSG00000020224.15	6680.14	-0.357077	0.133994	-2.66486	0.00770196	0.0952932	Llph	12.9349	12.8884	12.8013	12.3985	12.6849	12.5141
ENSMUSG00000071324.11	30.188	-2.9513	1.10834	-2.66282	0.00774892	0.0956294	Armc2	5.32906	6.97996	6.70147	4.42719	5.60861	5.22069
ENSMUSG00000071537.6	2642.15	-0.470223	0.176673	-2.66155	0.00777828	0.0959193	Klrg2	11.7803	11.5705	11.421	11.2007	11.0292	11.2017
ENSMUSG00000026088.15	3044.91	-0.823149	0.309386	-2.66059	0.00780047	0.0960203	Mitd1	12.4946	11.3841	11.6917	11.0927	11.1591	11.1614
ENSMUSG00000005774.12	2184.46	-0.437213	0.164484	-2.6581	0.00785835	0.096487	Rfx5	11.2757	11.2492	11.4174	11.0496	10.7796	10.8403
ENSMUSG00000001247.16	12519.5	-0.40847	0.153726	-2.65712	0.00788102	0.0967039	Lsr	13.9396	13.6908	13.7592	13.486	13.3372	13.3871
ENSMUSG00000051343.11	3129.03	-1.06821	0.402114	-2.65649	0.00789585	0.0967121	Rab11fip5	11.8152	12.5898	11.5527	11.5813	10.7334	10.4528
ENSMUSG00000001663.10	5489.29	-0.819863	0.308728	-2.65562	0.00791637	0.0968916	Gstt1	12.6492	12.5918	13.0565	11.7596	11.4688	12.5015
ENSMUSG00000074500.11	150.239	-0.613948	0.231307	-2.65425	0.00794842	0.0972223	Zfp558	7.74061	7.86866	7.77983	7.47097	7.25156	7.22148
ENSMUSG00000061531.8	94.1033	-1.66451	0.628058	-2.65024	0.00804337	0.0981352	Tmem236	8.03465	6.73194	7.50113	6.82119	5.64685	6.36949
ENSMUSG00000087265.1	36.6366	-1.87753	0.708598	-2.64964	0.00805787	0.09825	Gm12349	5.75023	7.16781	6.45143	5.35229	5.90984	5.58341
ENSMUSG00000034785.14	79.245	-1.82913	0.690547	-2.64881	0.00807749	0.0983033	Dio1	8.26817	6.62148	6.3273	6.17373	6.30127	6.01655
ENSMUSG00000023912.10	172.721	-0.59373	0.224209	-2.64811	0.00809429	0.0983219	Slc25a27	8.09813	7.87529	7.88724	7.53631	7.56923	7.3425
ENSMUSG00000005503.8	23.0653	-3.02254	1.14154	-2.64777	0.0081024	0.0983587	Evx1	6.4243	6.66996	5.46054	4.96738	5.52718	4.4497
ENSMUSG00000105460.1	3.54756	-4.39757	1.6611	-2.64739	0.00811153		Gm42671	5.21266	5.38235	5.09603	4.42719	4.45986	4.70941
ENSMUSG00000049580.12	1681.38	-0.733654	0.277172	-2.64692	0.00812281	0.0984458	Tsku	10.8853	11.4344	10.7674	10.6484	10.1496	10.2023
ENSMUSG00000032014.6	986.664	-0.821251	0.310285	-2.64676	0.00812665	0.0984458	Oaf	10.56	10.4227	9.98159	9.98041	9.15519	9.41723
ENSMUSG00000022993.7	174.184	-1.36767	0.51674	-2.64673	0.00812753	0.0984458	4930415O20Rik	8.92685	7.59022	7.6059	7.49583	6.81077	6.88931
ENSMUSG00000059866.13	1559.5	-0.586516	0.221674	-2.64585	0.00814858	0.0985198	Tnip2	11.1652	10.8138	10.6682	10.5218	10.2	10.2647
ENSMUSG00000039981.6	51.9952	-1.79034	0.676688	-2.64574	0.00815136	0.0985198	Zc3h12d	6.51655	7.48075	6.45143	6.25972	5.84998	5.33658
ENSMUSG00000020681.14	2078.06	-1.10722	0.418789	-2.64386	0.0081967	0.0988823	Ace	11.6418	11.4787	11.3237	11.0666	9.38314	10.2772
ENSMUSG00000006435.16	188.855	-1.34221	0.507803	-2.64317	0.00821339	0.0990218	Neurl1a	7.26045	8.86878	8.29777	7.41988	6.72354	7.35532
ENSMUSG00000050640.16	8.10831	-2.71046	1.02572	-2.6425	0.00822967	0.0991562	Tmem150c	5.60363	5.84952	5.09603	4.86911	5.0025	4.81649
ENSMUSG00000040220.10	3512.16	-0.508712	0.192605	-2.64122	0.00826092	0.0994708	Gas8	11.9158	12.0843	12.0571	11.1563	11.6999	11.6872
ENSMUSG00000045362.8	31.2997	-1.82366	0.690723	-2.64022	0.00828527	0.0997018	Tnfrsf26	6.83145	6.34741	5.97671	5.89895	5.48358	5.17754
ENSMUSG00000112102.1	3.77483	-4.46889	1.69273	-2.64005	0.00828934		Gm32105	5.21266	5.4781	5.01034	4.42719	4.77437	4.4497
ENSMUSG00000106951.1	272.612	-0.722969	0.273862	-2.6399	0.00829299	0.0997326	5930430L01Rik	8.52429	8.43674	8.74683	8.00097	7.56923	8.20935
ENSMUSG00000026958.13	2491.52	-0.665011	0.251956	-2.63939	0.00830548	0.0998207	Dpp7	11.9327	11.3308	11.4398	10.7563	10.7926	11.2529
ENSMUSG00000029094.12	835.458	-0.884034	0.335386	-2.63587	0.00839222	0.100738	Afap1	9.74215	10.6503	9.81871	9.59108	8.99946	9.24471
ENSMUSG00000036430.8	2764.6	-0.38101	0.144662	-2.6338	0.00844347	0.10129	Tbcc	11.7369	11.5258	11.6079	11.1378	11.2559	11.3867
ENSMUSG00000048337.3	79.7292	-1.49029	0.566368	-2.63131	0.00850558	0.101909	Npy4r	7.29082	7.0172	7.54574	6.86089	6.0723	5.70969
ENSMUSG00000059456.13	7623.82	-0.527374	0.20049	-2.63043	0.00852781	0.102042	Ptk2b	13.0264	13.2583	13.1188	12.8547	12.4012	12.5678
ENSMUSG00000094027.2	14.019	-2.38987	0.908577	-2.63034	0.00852998	0.102042	Gm21762	5.9085	6.09978	5.55292	4.86911	5.43771	4.81649
ENSMUSG00000039601.16	12.9585	-2.678	1.01816	-2.63024	0.00853253	0.102042	Rcan2	5.71553	5.21348	6.3273	5.24608	4.90378	4.81649
ENSMUSG00000041625.15	2409.21	-0.376651	0.143224	-2.6298	0.00854361	0.102111	Ggact	11.4865	11.4199	11.3771	10.873	11.1611	11.1654
ENSMUSG00000030591.17	26941	-0.381317	0.14502	-2.6294	0.00855345	0.102166	Psmd8	15.025	14.8012	14.838	14.5798	14.5099	14.4806
ENSMUSG00000061808.4	1344.66	-2.74798	1.04641	-2.6261	0.00863706	0.103033	Ttr	11.0295	8.63636	12.1944	7.52831	8.28207	9.42023
ENSMUSG00000041954.18	181.335	-0.844762	0.321726	-2.62571	0.00864673	0.103033	Tnfrsf18	7.77647	8.29123	8.18484	7.14238	7.25156	7.77178
ENSMUSG00000033429.10	2399.74	-0.407695	0.155272	-2.62569	0.00864741	0.103033	Mcee	11.5624	11.2523	11.4779	11.0324	10.9866	11.1175
ENSMUSG00000021592.18	666.382	-0.446948	0.170346	-2.62377	0.00869634	0.103497	Arsk	9.68359	9.57435	9.72407	9.22069	9.10327	9.40665
ENSMUSG00000100691.1	1252.2	-0.543375	0.207099	-2.62374	0.00869706	0.103497	2010320M18Rik	10.752	10.3205	10.6175	9.88984	9.96724	10.2904
ENSMUSG00000000296.8	4924.86	-0.779539	0.297352	-2.6216	0.00875171	0.103828	Tpd52l1	12.7179	12.8513	12.1593	12.0933	11.9954	11.3353
ENSMUSG00000062488.9	291.801	-4.01007	1.5305	-2.62011	0.00879019	0.10422	Ifit3b	10.4136	6.57114	8.2451	6.94919	5.0025	5.55604
ENSMUSG00000000386.16	1236.85	-1.22009	0.466063	-2.61786	0.00884822	0.104844	Mx1	11.3644	10.1522	10.5766	10.2222	8.71991	9.50767
ENSMUSG00000041126.16	5573.37	-0.604924	0.231118	-2.61738	0.00886073	0.104928	H2az2	13.0825	12.3644	12.6163	12.0995	12.0693	12.2213
ENSMUSG00000022965.8	9734.87	-0.488499	0.18669	-2.61663	0.00888017	0.104993	Ifngr2	13.4152	13.4448	13.5568	12.9828	12.7367	13.2314
ENSMUSG00000068086.6	400.168	-3.5542	1.35985	-2.61367	0.00895765	0.105752	Cyp2d9	8.60963	10.5696	8.70464	5.18676	7.73026	5.63589
ENSMUSG00000017009.3	29602.6	-0.568682	0.217788	-2.61117	0.0090232	0.10642	Sdc4	15.2256	14.9468	15.1318	14.8124	14.2813	14.49
ENSMUSG00000018211.13	7.83187	-4.24511	1.6258	-2.6111	0.00902525	0.10642	Wfdc15b	4.75736	5.8179	5.85344	4.42719	4.45986	4.89833
ENSMUSG00000047415.12	234.254	-1.09564	0.419734	-2.61033	0.00904553	0.106515	Gpr68	8.10376	9.13057	7.92802	7.25429	7.82148	7.61117
ENSMUSG00000050621.7	814.518	-0.613453	0.235208	-2.60813	0.00910393	0.106941	Rps27rt	10.2606	9.58039	10.0838	9.38877	9.36236	9.53012
ENSMUSG00000028970.9	4785.62	-0.773249	0.296532	-2.60764	0.00911694	0.106941	Abcb1b	12.6632	12.8668	12.0313	11.8858	12.0757	11.3913
ENSMUSG00000019188.16	18994.2	-0.508409	0.194976	-2.60755	0.00911926	0.106941	H13	14.5803	14.2008	14.5199	13.8021	13.8185	14.1951
ENSMUSG00000040605.7	2827.94	-0.827361	0.317322	-2.60732	0.00912539	0.106948	Bace2	12.1492	11.7013	11.5806	11.442	10.4756	10.9825
ENSMUSG00000040990.17	9300.39	-0.696445	0.267165	-2.6068	0.00913937	0.106983	Sh3kbp1	13.3187	13.8015	13.2849	13.1241	12.4858	12.7204
ENSMUSG00000045312.12	92.6378	-1.32387	0.508123	-2.60541	0.00917646	0.107286	Lhfpl2	7.40605	7.75083	7.04387	7.02054	6.21483	6.0859
ENSMUSG00000062826.7	155.854	-1.37986	0.529757	-2.6047	0.00919548	0.107379	Ces2f	7.51249	8.73752	7.54574	6.94919	7.4239	6.40886
ENSMUSG00000023247.2	337.691	-2.01755	0.775636	-2.60116	0.0092909	0.108231	Guca2a	8.01684	10.3133	7.70341	6.46938	8.20107	7.17868
ENSMUSG00000026981.15	18742.2	-0.957093	0.368061	-2.60037	0.00931241	0.108406	Il1rn	14.1782	14.8246	14.6961	14.2269	12.9816	13.4054
ENSMUSG00000046959.16	36.7248	-1.89742	0.729721	-2.60019	0.0093171	0.108406	Slc26a1	6.34535	7.23211	5.75084	5.77972	5.33768	5.70969
ENSMUSG00000027698.14	4547.11	-0.511182	0.19667	-2.59919	0.00934446	0.108528	Nceh1	12.1044	12.5783	12.4497	11.6825	12.0991	11.8907
ENSMUSG00000059277.12	115.226	-0.636593	0.244977	-2.59859	0.00936088	0.108588	R74862	7.40605	7.3903	7.67966	7.02054	7.07805	6.98441
ENSMUSG00000051669.6	359.815	-1.49082	0.573812	-2.5981	0.00937403	0.108676	AU021092	9.85093	8.32058	8.88031	7.93639	6.75326	8.39248
ENSMUSG00000059305.12	102.089	-0.88794	0.342002	-2.5963	0.00942335	0.109117	Vpreb1	7.77647	7.38092	7.04387	6.67964	6.91889	6.787
ENSMUSG00000117123.1	1020.88	-0.808634	0.311674	-2.59449	0.0094732	0.109497	Gm49890	10.8475	10.1263	10.0382	9.92017	9.37625	9.49489
ENSMUSG00000079034.2	31.6947	-1.33833	0.516318	-2.59207	0.00954017	0.110139	Gm8300	6.07272	6.654	6.3273	5.68059	5.93859	5.49875
ENSMUSG00000102562.1	6.46574	-2.72566	1.05164	-2.59181	0.00954722	0.110155	Gm37694	5.21266	5.43156	5.67635	4.74029	4.77437	4.96705
ENSMUSG00000020773.11	674.843	-0.9011	0.347908	-2.59005	0.00959625	0.110577	Trim47	10.2656	9.39605	9.73553	9.38224	8.53007	8.96669
ENSMUSG00000032251.12	255.723	-1.17044	0.451965	-2.58968	0.00960666	0.110577	Irak1bp1	7.76937	8.71565	9.10327	7.02054	7.91993	7.8276
ENSMUSG00000025854.15	3833.48	-0.725001	0.280103	-2.58834	0.00964388	0.110873	Fam20c	11.9441	12.6998	11.8909	11.2844	11.7566	11.5109
ENSMUSG00000061751.16	1323.65	-0.602212	0.232739	-2.5875	0.00966741	0.111078	Kalrn	10.7617	10.7258	10.5236	9.85416	9.90788	10.4652
ENSMUSG00000027499.12	445.78	-0.987094	0.381666	-2.58628	0.00970188	0.111341	Pkia	8.56149	9.92731	9.09735	8.26232	8.54655	8.44077
ENSMUSG00000035048.13	6377.61	-0.507999	0.196549	-2.58459	0.00974954	0.111755	Anapc13	13.1667	12.6274	12.77	12.2879	12.4046	12.4521
ENSMUSG00000002031.13	4838.27	-0.441976	0.171059	-2.58376	0.00977309	0.111959	Ift46	12.6573	12.247	12.4177	11.9063	12.0378	12.1266
ENSMUSG00000018339.11	59.2991	-1.11573	0.431986	-2.5828	0.00980019	0.112124	Gpx3	6.77419	7.04148	6.91159	6.46938	5.78659	6.301
ENSMUSG00000035373.2	20.0748	-2.71077	1.05112	-2.57893	0.00991081	0.113268	Ccl7	6.462	6.09978	5.85344	4.42719	4.90378	5.55604
ENSMUSG00000023033.14	2376.73	-0.984665	0.382011	-2.57759	0.0099493	0.113641	Scn8a	11.5826	11.263	11.9896	11.0773	9.76557	10.8687
ENSMUSG00000004891.16	381.367	-1.74659	0.678002	-2.57608	0.00999289	0.113937	Nes	8.39739	8.0079	10.3468	7.23461	7.19964	8.46432
ENSMUSG00000097636.8	710.227	-1.11967	0.435011	-2.57389	0.0100561	0.114388	Mirt1	10.3898	9.62983	9.81871	9.56442	8.10967	8.74457
ENSMUSG00000031292.14	1472.75	-0.508133	0.19748	-2.57308	0.0100796	0.11452	Cdkl5	10.829	10.8526	10.6712	10.2234	10.5875	10.0611
ENSMUSG00000092572.7	25.3682	-3.31093	1.28773	-2.57114	0.0101364	0.114827	Serpinb10	4.98899	5.84952	7.26466	4.42719	5.33768	5.17754
ENSMUSG00000015405.15	5.92143	-3.26937	1.27246	-2.56932	0.0101897	0.115364	Ace2	5.71553	5.38235	5.09603	4.42719	4.77437	4.89833
ENSMUSG00000036067.12	217.241	-1.16362	0.45296	-2.56891	0.0102018	0.11537	Slc2a6	7.84555	8.96145	8.20705	7.79102	6.85234	7.54031
ENSMUSG00000034459.8	1013.11	-3.92248	1.52823	-2.56668	0.0102678	0.115976	Ifit1	11.9994	7.17873	10.6113	8.31849	5.38922	6.9506
ENSMUSG00000021482.10	3099.39	-0.4449	0.173351	-2.56647	0.010274	0.115978	Prxl2c	11.9479	11.6976	11.7904	11.545	11.2968	11.3002
ENSMUSG00000097792.2	105.863	-0.643879	0.250997	-2.56528	0.0103091	0.116307	Gm27042	7.26045	7.39961	7.54574	6.84778	6.93181	7.02553
ENSMUSG00000086845.1	5.14433	-3.37148	1.31469	-2.56447	0.0103332		Gm13010	5.43047	5.52234	5.09603	4.42719	4.90378	4.70941
ENSMUSG00000045287.6	80.6787	-1.42858	0.55745	-2.56271	0.0103858	0.117062	Rtn4rl1	7.07449	7.0049	7.71903	5.60867	6.78232	6.40886
ENSMUSG00000053897.15	6032.32	-0.708796	0.276978	-2.55903	0.0104964	0.117939	Slc39a8	12.5146	13.2197	12.7949	11.9933	11.9088	12.5567
ENSMUSG00000078994.9	907.392	-0.374062	0.146355	-2.55586	0.0105927	0.118765	Zfp429	10.0852	9.95859	10.1192	9.74483	9.76909	9.60737
ENSMUSG00000089712.2	59.4363	-1.33205	0.521496	-2.55428	0.0106408	0.119145	Gm15889	7.34	6.62148	6.81065	6.52102	5.75341	6.01655
ENSMUSG00000004951.10	1146.41	-1.35782	0.532329	-2.55072	0.0107502	0.120091	Hspb1	11.5286	9.99222	10.0748	9.91265	8.41367	9.54121
ENSMUSG00000033933.13	4482.43	-0.377606	0.148082	-2.54997	0.0107731	0.120278	Vhl	12.3336	12.1459	12.4497	11.8068	12.0048	12.0404
ENSMUSG00000001672.14	6133.72	-0.470138	0.184425	-2.5492	0.0107969	0.120451	Marveld3	13.0284	12.5871	12.756	12.2165	12.3131	12.5037
ENSMUSG00000097194.2	12.3025	-2.67712	1.05023	-2.54907	0.0108011	0.120451	9330175E14Rik	6.36556	5.21348	5.50791	4.74029	5.22291	4.96705
ENSMUSG00000046323.8	10.4392	-1.86515	0.732092	-2.5477	0.0108435	0.120785	Dppa3	5.43047	5.68099	5.82033	5.04974	5.15774	5.08166
ENSMUSG00000060512.7	14671.1	-0.371238	0.145839	-2.54553	0.0109113	0.121265	0610040J01Rik	14.1457	13.8726	14.0068	13.6558	13.5931	13.7146
ENSMUSG00000047945.6	820.188	-0.802605	0.315302	-2.54551	0.0109117	0.121265	Marcksl1	10.0596	10.5399	9.41985	9.21334	9.41039	9.36042
ENSMUSG00000086245.1	38.7001	-1.20636	0.474461	-2.54259	0.0110035	0.122075	Gm16170	6.19384	6.79116	6.52792	6.03196	5.64685	5.9235
ENSMUSG00000117251.1	71.4196	-1.0062	0.395921	-2.54143	0.0110402	0.122305	Gm49891	7.00233	7.10035	7.12939	6.6945	5.99397	6.45952
ENSMUSG00000036813.11	429.873	-1.18925	0.468134	-2.54041	0.0110723	0.122557	Entpd8	8.95813	9.77574	9.07646	8.91709	7.92626	7.50062
ENSMUSG00000023249.15	1106.34	-0.658364	0.259218	-2.53981	0.0110914	0.122638	Parp3	10.7439	10.5275	9.94091	9.72434	9.78653	9.9468
ENSMUSG00000044881.7	2924.67	-0.473997	0.186629	-2.53977	0.0110924	0.122638	Coa4	11.6404	11.5537	12.0071	11.2341	11.1988	11.4254
ENSMUSG00000026273.13	2450.6	-0.417442	0.164441	-2.53856	0.011131	0.122995	Mterf4	11.5655	11.3385	11.4982	10.8291	11.2241	11.1433
ENSMUSG00000035692.7	2938.45	-4.2193	1.66238	-2.5381	0.0111456	0.123086	Isg15	13.8271	7.74358	10.9458	9.5892	6.38207	7.22849
ENSMUSG00000066800.11	2210.72	-1.3598	0.535815	-2.53782	0.0111546	0.123114	Rnasel	11.9062	10.9145	11.9255	11.1423	8.98746	10.024
ENSMUSG00000021891.8	4553.38	-0.486372	0.192	-2.53319	0.0113029	0.124508	Mettl6	12.6262	12.1916	12.2909	11.7009	12.0853	11.9385
ENSMUSG00000086727.8	13.0223	-2.53947	1.00252	-2.53308	0.0113066	0.124508	4931428L18Rik	6.12266	5.88024	5.41045	4.42719	5.08525	5.26136
ENSMUSG00000032015.16	10.6417	-2.19744	0.868352	-2.53058	0.0113874	0.125255	Pou2f3	5.75023	5.68099	5.63693	4.86911	5.33768	4.81649
ENSMUSG00000046806.13	694.359	-0.515413	0.203768	-2.52941	0.0114254	0.125576	Cyren	9.76352	9.94147	9.48921	9.0823	9.36236	9.35099
ENSMUSG00000096995.2	69.9713	-0.892629	0.352918	-2.52928	0.0114296	0.125576	2810029C07Rik	7.3303	6.76188	6.92542	6.52102	6.47628	6.34254
ENSMUSG00000020806.15	7541.21	-0.364184	0.144135	-2.52669	0.0115144	0.126293	Rhbdf2	12.9272	13.2113	13.0056	12.6952	12.7171	12.6997
ENSMUSG00000045027.7	1930.86	-0.954381	0.377871	-2.52568	0.0115475	0.126446	Prss22	11.6283	11.463	10.7665	10.96	10.151	9.86196
ENSMUSG00000021900.10	1865.35	-0.558145	0.221027	-2.52524	0.011562	0.126528	Btd	11.2317	10.8283	11.3211	10.4593	10.4539	10.8676
ENSMUSG00000052675.11	190.04	-0.464305	0.183912	-2.52461	0.0115826	0.126681	Zfp112	8.0228	8.02587	8.0438	7.60634	7.67859	7.67863
ENSMUSG00000079146.2	3.20091	-4.24284	1.68077	-2.52434	0.0115916		Gm15353	5.27311	5.07362	5.2385	4.42719	4.45986	4.70941
ENSMUSG00000024104.11	5889.97	-0.35392	0.140264	-2.52324	0.011628	0.127034	Washc2	12.793	12.6558	12.6284	12.4033	12.2791	12.3769
ENSMUSG00000062353.6	1636.98	-0.429063	0.1701	-2.52242	0.0116551	0.127258	Gm15772	11.0324	10.7038	10.9565	10.5922	10.4659	10.4216
ENSMUSG00000047557.2	1619.37	-0.524138	0.207881	-2.52134	0.0116908	0.127575	Lxn	10.5952	11.0504	11.0905	10.4217	10.2798	10.5644
ENSMUSG00000070883.3	202.175	-0.549022	0.217863	-2.52004	0.0117342	0.127827	Ccdc173	8.30769	8.03181	8.04996	7.77764	7.63276	7.64271
ENSMUSG00000025498.15	5223.51	-3.26121	1.29431	-2.51966	0.0117469	0.127827	Irf7	14.4353	9.42099	12.4177	10.8699	8.66818	9.60208
ENSMUSG00000027078.14	355.79	-1.42656	0.566263	-2.51926	0.0117602	0.1279	Ube2l6	9.97207	7.96506	8.72012	8.29536	7.89434	7.23546
ENSMUSG00000025170.13	117.118	-1.26089	0.500674	-2.51838	0.0117898	0.128149	Rab40b	7.91785	7.95883	6.96606	7.15294	6.72354	6.24333
ENSMUSG00000074151.13	67.3706	-2.51037	0.997164	-2.51751	0.0118189	0.128287	Nlrc5	8.26316	5.4781	6.70147	6.30055	5.33768	5.40524
ENSMUSG00000032067.6	3652.82	-0.31056	0.123365	-2.5174	0.0118224	0.128287	Pts	12.0035	11.9236	12.049	11.577	11.7197	11.7915
ENSMUSG00000116659.1	9.59663	-2.41963	0.961675	-2.51606	0.0118676	0.128706	Gm6551	5.64235	5.7517	5.55292	4.96738	4.45986	5.17754
ENSMUSG00000026064.16	78.3538	-0.993427	0.394923	-2.51549	0.0118866	0.128839	Ptp4a1	7.44244	7.04148	6.97934	6.82119	6.32197	6.301
ENSMUSG00000028416.13	32800.7	-0.457596	0.182044	-2.51365	0.0119489	0.129297	Bag1	15.3104	14.9332	15.3485	14.7099	14.6579	14.9154
ENSMUSG00000030341.17	11176.1	-0.390263	0.155344	-2.51224	0.0119966	0.129717	Tnfrsf1a	13.5891	13.5569	13.7393	13.2405	13.0984	13.4038
ENSMUSG00000062661.6	1692.58	-0.871337	0.34703	-2.51084	0.0120443	0.130038	Ncs1	10.6051	11.7346	10.7306	10.3982	10.3902	10.023
ENSMUSG00000018620.3	52.1116	-1.91952	0.764615	-2.51044	0.0120579	0.130101	Mmp20	6.17058	7.78651	6.08787	5.44619	6.02068	5.96165
ENSMUSG00000105651.1	82.1298	-1.12357	0.447794	-2.50913	0.0121028	0.130332	1700017M07Rik	7.76223	7.0049	6.79559	6.66462	6.30127	6.48412
ENSMUSG00000030966.13	919.418	-0.805104	0.3209	-2.5089	0.0121109	0.130332	Trim21	10.5385	9.61419	10.4089	9.66285	9.0921	9.61
ENSMUSG00000043541.16	39.9254	-1.12581	0.448732	-2.50887	0.012112	0.130332	Casc1	6.34535	6.55391	6.70147	5.57062	6.09728	6.05174
ENSMUSG00000016541.10	12776.6	-0.303988	0.121301	-2.50608	0.012208	0.131	Atxn10	13.7281	13.7782	13.8456	13.4784	13.4338	13.5672
ENSMUSG00000045316.5	1403.1	-0.502868	0.200721	-2.5053	0.0122347	0.131156	Fahd1	11.0013	10.517	10.5819	10.2427	10.1763	10.2962
ENSMUSG00000029380.11	589.166	-4.01262	1.60265	-2.50375	0.0122886	0.131646	Cxcl1	5.75023	10.6636	10.7932	5.1219	7.2818	7.01741
ENSMUSG00000080115.3	90.3492	-0.967394	0.386691	-2.50173	0.0123589	0.132034	Eef1akmt3	7.60343	7.14569	7.15287	6.97339	6.47628	6.40886
ENSMUSG00000096323.2	43.3091	-1.31687	0.526442	-2.50145	0.0123686	0.132064	Gm20767	6.83145	6.7766	6.26028	5.60867	6.30127	5.75605
ENSMUSG00000087132.8	361.894	-0.414423	0.165779	-2.49985	0.0124246	0.132589	A930001C03Rik	8.91096	8.78728	8.78415	8.39881	8.57893	8.41985
ENSMUSG00000085069.2	54.3764	-1.5315	0.613133	-2.49782	0.012496	0.133203	Prdm16os	6.462	7.28351	6.85484	5.35229	6.42059	6.01655
ENSMUSG00000023947.8	335.184	-0.941854	0.377126	-2.49745	0.012509	0.133204	Nfkbie	8.25307	9.28927	9.01191	8.32765	7.62497	8.20235
ENSMUSG00000074207.10	36.1043	-1.50903	0.604285	-2.49722	0.0125171	0.133204	Adh1	6.14686	7.08877	6.03363	5.68059	5.88032	5.6611
ENSMUSG00000030760.14	8956.31	-0.463876	0.185764	-2.49712	0.0125205	0.133204	Acer3	13.125	13.4502	13.4329	12.6124	13.1075	12.9371
ENSMUSG00000032812.18	5134.57	-0.449783	0.180152	-2.49669	0.012536	0.133262	Arap1	12.549	12.4484	12.6168	12.1846	11.85	12.2412
ENSMUSG00000078429.9	17379.3	-0.322352	0.129144	-2.49607	0.0125579	0.133421	Ctdsp2	14.2117	14.1777	14.314	13.7877	13.9256	14.0617
ENSMUSG00000019734.16	15048.1	-0.518316	0.207803	-2.49427	0.0126218	0.134027	Tmc4	14.1702	14.0151	14.1448	13.7222	13.2543	13.7781
ENSMUSG00000037541.22	1517.37	-0.627487	0.251674	-2.49326	0.0126578	0.134335	Shank2	11.1904	10.701	10.6732	10.1802	10.5954	10.001
ENSMUSG00000110344.1	28.4956	-1.22695	0.492597	-2.49077	0.0127466	0.134987	Gm45716	5.99356	6.32685	6.45143	5.44619	5.81876	5.75605
ENSMUSG00000056457.6	76.1007	-1.85052	0.742966	-2.49072	0.0127485	0.134987	Prl2c3	8.11496	6.14874	6.97934	6.53778	5.60861	6.03428
ENSMUSG00000047562.3	5.19901	-3.29144	1.32151	-2.49067	0.0127501		Mmp10	5.47696	5.4781	5.09603	4.74029	4.90378	4.4497
ENSMUSG00000036565.7	1774.11	-0.757866	0.304295	-2.49056	0.0127541	0.134987	Ttyh3	10.6468	11.6434	10.9589	10.1319	10.4767	10.6132
ENSMUSG00000071654.6	2275.88	-0.44298	0.177951	-2.48934	0.0127982	0.13538	Uqcc3	11.4817	11.3086	11.3313	10.6752	10.9987	11.1532
ENSMUSG00000029561.17	2054.4	-4.28217	1.72107	-2.48808	0.0128434	0.135709	Oasl2	13.2358	6.86166	10.9695	9.04413	5.71913	7.00923
ENSMUSG00000114638.1	68.0051	-0.883323	0.355292	-2.48619	0.0129119	0.136209	Gm31834	7.00233	6.87533	7.10549	6.10497	6.70843	6.40886
ENSMUSG00000103292.1	17.0613	-1.64696	0.662834	-2.48472	0.0129654	0.136624	Gm35048	6.09795	5.78531	5.91679	5.48958	5.38922	5.02735
ENSMUSG00000042078.14	73.9742	-1.44324	0.581011	-2.48402	0.0129908	0.136818	Svop	6.14686	7.74358	7.2965	6.08113	6.42059	6.301
ENSMUSG00000063881.11	18.1804	-2.39153	0.964468	-2.47964	0.0131517	0.13805	Olfr376	5.67961	6.71672	5.30015	5.30099	4.90378	5.26136
ENSMUSG00000046993.6	111.251	-0.610657	0.246552	-2.47679	0.013257	0.138789	Gm5637	7.44244	7.3903	7.51914	7.05486	6.85234	7.0811
ENSMUSG00000081021.1	23.0315	-1.33422	0.539281	-2.47407	0.0133582	0.139697	Gm11964	5.84795	6.34741	6.11407	5.64528	5.38922	5.55604
ENSMUSG00000040828.10	134.863	-1.1034	0.446261	-2.47254	0.0134155	0.1402	Catsperd	8.1589	7.9463	7.12939	7.17382	7.1457	6.50825
ENSMUSG00000040888.10	7644.71	-0.343411	0.138898	-2.4724	0.0134208	0.1402	Gfer	13.2004	12.9871	12.9923	12.6693	12.8413	12.694
ENSMUSG00000038593.18	1248.7	-0.47458	0.191971	-2.47215	0.0134303	0.140223	Tctn1	10.6031	10.5666	10.4513	10.2463	9.84265	10.1507
ENSMUSG00000048031.15	3.18984	-4.23844	1.71518	-2.47113	0.0134688		Fcrl5	5.07298	5.38235	5.09603	4.42719	4.45986	4.70941
ENSMUSG00000107696.1	9.973	-2.23929	0.906451	-2.47039	0.0134965	0.140738	Gm44171	5.27311	5.78531	5.82033	5.18676	5.0025	4.81649
ENSMUSG00000025722.16	4154.77	-0.312164	0.126455	-2.46859	0.0135647	0.141111	Wdr73	12.2213	12.0611	12.2434	11.7808	11.9092	11.9487
ENSMUSG00000027312.14	16697.3	-0.445465	0.180535	-2.46748	0.0136069	0.14138	Atrn	14.3091	14.3809	13.9621	13.7942	13.8953	13.7064
ENSMUSG00000032246.14	10404.5	-0.793062	0.321456	-2.46709	0.0136215	0.141381	Calml4	14.0123	13.1369	13.7788	13.2292	12.4043	12.9514
ENSMUSG00000106420.1	2.94449	-5.13641	2.08229	-2.46671	0.013636		Gm9245	4.88877	4.88916	5.55292	4.42719	4.45986	4.4497
ENSMUSG00000097145.5	922.032	-0.536624	0.217878	-2.46296	0.0137797	0.142486	9230114K14Rik	9.94895	10.3084	10.1524	9.33114	9.92058	9.62833
ENSMUSG00000025402.12	2219.68	-0.455692	0.185043	-2.46263	0.0137921	0.142538	Nab2	11.5008	11.1315	11.3814	11.0462	10.7917	10.8709
ENSMUSG00000106464.1	1028.79	-0.53999	0.219437	-2.4608	0.0138627	0.143111	C130083M11Rik	9.99933	10.5191	10.328	9.56442	10.0184	9.76236
ENSMUSG00000083619.3	153.788	-1.23994	0.503899	-2.46069	0.0138671	0.143111	Gm14414	8.15348	7.80054	8.04996	6.57067	6.42059	7.72842
ENSMUSG00000057346.12	1079.48	-4.58709	1.8653	-2.45917	0.0139259	0.143308	Apol9a	12.4821	6.32685	8.93108	8.07912	5.38922	5.63589
ENSMUSG00000093674.7	112757	-0.398041	0.161887	-2.45876	0.0139419	0.143332	Rpl41	17.1375	16.7608	16.9634	16.4343	16.6129	16.6912
ENSMUSG00000029392.12	937.532	-0.611003	0.248504	-2.45873	0.0139431	0.143332	Rilpl1	10.5251	10.0117	9.97998	9.38224	9.90149	9.54673
ENSMUSG00000056310.14	5087.95	-0.354077	0.144217	-2.45517	0.0140819	0.144342	Tyw1	12.443	12.5725	12.4345	11.9584	12.3055	12.1651
ENSMUSG00000062937.7	18434	-0.398777	0.162431	-2.45506	0.0140861	0.144342	Mtap	14.247	14.5187	14.276	13.8067	14.1615	13.9291
ENSMUSG00000002325.15	3024.93	-1.39414	0.568177	-2.45371	0.0141392	0.144656	Irf9	12.9316	10.6871	11.8758	11.3706	9.86089	10.5705
ENSMUSG00000085451.2	102.515	-0.786492	0.320696	-2.45245	0.0141887	0.145008	Gm40614	7.34	7.20033	7.6555	7.05486	6.63017	6.80619
ENSMUSG00000073968.4	1530.18	-0.355383	0.145124	-2.44882	0.0143325	0.145887	Trim68	10.7679	10.8036	10.7627	10.3322	10.381	10.602
ENSMUSG00000091994.2	227.297	-0.612107	0.249961	-2.44881	0.0143327	0.145887	E130317F20Rik	8.30769	8.42329	8.1736	7.68027	7.58538	8.0625
ENSMUSG00000086140.1	38.5398	-1.05936	0.432612	-2.44876	0.014335	0.145887	Hnf1aos2	6.48044	6.40714	6.60013	5.92683	5.64685	6.13535
ENSMUSG00000029705.17	16229.2	-0.462116	0.188796	-2.44769	0.0143774	0.146146	Cux1	14.4166	14.0154	14.1264	13.6315	13.6485	13.949
ENSMUSG00000033857.12	1210.58	-0.385308	0.15746	-2.44702	0.0144044	0.146284	Engase	10.2631	10.5817	10.5225	10.0368	10.1684	10.0953
ENSMUSG00000052026.8	6.51984	-2.94564	1.20527	-2.44396	0.0145271	0.147298	Slc6a7	5.32906	5.78531	5.17107	4.96738	4.45986	4.81649
ENSMUSG00000057143.15	2138.14	-0.992989	0.406482	-2.44289	0.0145703	0.147515	Trim12c	12.1438	10.4959	11.3814	10.7437	10.2625	10.5321
ENSMUSG00000030034.12	2117.73	-0.382961	0.15678	-2.44267	0.014579	0.147515	Ino80b	11.3093	11.2198	11.2145	10.652	10.9444	11.0379
ENSMUSG00000028255.6	5652.54	-3.48652	1.42809	-2.4414	0.0146306	0.147805	Clca1	13.2353	14.351	8.60386	10.298	10.5139	7.6005
ENSMUSG00000050063.18	73.2319	-2.12426	0.871012	-2.43884	0.0147345	0.148511	Klk6	6.75948	8.21512	6.06106	5.84097	6.52963	5.26136
ENSMUSG00000079019.2	23.001	-1.35779	0.556762	-2.43873	0.014739	0.148511	Insl3	6.02055	5.88024	6.41139	5.60867	5.33768	5.61001
ENSMUSG00000028246.13	239.772	-1.09007	0.44707	-2.43826	0.0147581	0.148627	Faxc	7.4779	8.93962	8.76188	7.41988	7.48557	7.87249
ENSMUSG00000020656.16	1615.11	-0.71907	0.295111	-2.43661	0.0148256	0.149229	Grhl1	11.0499	11.3456	10.4559	10.1524	10.6404	10.084
ENSMUSG00000031425.15	48.9705	-0.891119	0.365884	-2.43553	0.0148701	0.149599	Plp1	6.58587	6.7766	6.66855	5.89895	6.21483	6.315
ENSMUSG00000107134.1	899.873	-0.676744	0.277967	-2.43462	0.0149076	0.149793	Gm42528	10.5852	9.76517	10.0118	9.70006	9.41712	9.44112
ENSMUSG00000032554.15	28762	-1.4622	0.600618	-2.43449	0.0149126	0.149793	Trf	16.3418	13.5688	14.9064	14.4053	13.815	13.2665
ENSMUSG00000068115.13	3305.73	-0.830876	0.341823	-2.43072	0.0150688	0.151004	Ninl	12.5362	11.9672	11.4567	11.4394	11.448	10.7499
ENSMUSG00000033147.16	1966.92	-0.312158	0.128425	-2.43067	0.0150709	0.151004	Slc22a15	11.0088	11.174	11.1524	10.8259	10.8411	10.7888
ENSMUSG00000056708.5	14059	-0.414295	0.170462	-2.43043	0.0150811	0.151004	Ier5	14.1049	13.9664	13.8213	13.3279	13.7561	13.6109
ENSMUSG00000032374.14	1508.61	-0.648294	0.266779	-2.43007	0.0150957	0.151004	Plod2	10.3504	11.2548	10.8836	10.2747	10.3378	10.1525
ENSMUSG00000028675.12	14945.7	-0.318237	0.131007	-2.42917	0.0151336	0.151076	Pnrc2	14.12	13.8764	14.0419	13.636	13.796	13.7059
ENSMUSG00000023041.7	17.425	-1.68873	0.695243	-2.42898	0.0151415	0.151076	Krt6b	5.64235	6.0487	6.13971	5.04974	5.60861	5.22069
ENSMUSG00000039607.17	1669.02	-0.490451	0.201918	-2.42896	0.015142	0.151076	Rbms3	11.2086	10.6862	10.9276	10.3243	10.5086	10.625
ENSMUSG00000021185.16	10390.7	-0.380627	0.156829	-2.42702	0.0152233	0.151574	Dglucy	13.3414	13.5883	13.6193	13.2112	13.0502	13.1919
ENSMUSG00000112109.1	2.72424	-5.02581	2.0712	-2.42652	0.0152443		Gm30906	5.32906	4.75757	5.2385	4.42719	4.45986	4.4497
ENSMUSG00000038295.14	21976.2	-0.56254	0.232061	-2.4241	0.0153463	0.152402	Atg9b	14.9781	14.6478	14.3131	14.2444	13.9929	14.122
ENSMUSG00000102649.1	5.07594	-3.44891	1.42323	-2.4233	0.0153803		Gm38021	5.64235	5.38235	4.90805	4.74029	4.45986	4.81649
ENSMUSG00000030276.19	412.224	-0.464666	0.191872	-2.42175	0.0154459	0.153012	Ttll3	9.1865	8.87208	8.98653	8.43311	8.66063	8.7179
ENSMUSG00000021213.12	9799.79	-1.25532	0.51841	-2.42148	0.0154575	0.153012	Akr1c13	14.3214	13.3651	13.332	13.3794	11.6206	11.7606
ENSMUSG00000116174.1	116.634	-0.833187	0.344084	-2.42146	0.0154583	0.153012	Gm10362	7.36869	7.31346	7.94798	6.84778	6.78232	7.1859
ENSMUSG00000066894.14	5394.24	-0.279046	0.115295	-2.42028	0.0155088	0.153232	Vsig10	12.5688	12.5065	12.531	12.1699	12.2871	12.3543
ENSMUSG00000060519.11	3595.72	-0.824106	0.340629	-2.41936	0.0155477	0.153382	Tor3a	12.7425	11.5654	11.9565	11.6131	11.1168	11.3273
ENSMUSG00000034450.8	9.43494	-3.13763	1.29813	-2.41703	0.0156476	0.154052	Gulo	6.12266	4.88916	5.63693	4.86911	4.45986	5.02735
ENSMUSG00000035215.9	4532.82	-0.400216	0.165642	-2.41615	0.0156858	0.154271	Lsm7	12.4471	12.3164	12.2468	11.6939	12.0711	12.0812
ENSMUSG00000099609.1	157.793	-0.821385	0.340065	-2.41538	0.0157188	0.154518	Gm29008	8.33663	7.48948	7.80928	7.33034	7.10097	7.37433
ENSMUSG00000020904.11	48.0255	-0.963473	0.399117	-2.41401	0.0157781	0.155022	Cfap52	6.4243	6.95455	6.58245	6.17373	6.19222	5.98024
ENSMUSG00000029273.10	2858.7	-1.31105	0.543302	-2.41312	0.0158166	0.155321	Sult1d1	12.0695	12.0931	11.8288	9.59485	11.7896	9.71905
ENSMUSG00000031887.13	4148	-0.297222	0.123204	-2.41244	0.015846	0.155462	Tradd	12.1172	12.1103	12.2733	11.7983	11.8955	11.9619
ENSMUSG00000036598.4	2.34916	-4.81289	1.9962	-2.41103	0.0159075		Ccdc113	4.98899	5.27401	5.01034	4.42719	4.45986	4.4497
ENSMUSG00000037287.15	7683.06	-0.362517	0.150365	-2.41092	0.0159125	0.155946	Tbcel	13.1035	13.0298	13.1047	12.5425	12.7058	12.9281
ENSMUSG00000117234.1	4.15625	-3.5929	1.49046	-2.41059	0.0159267		Gm7818	5.43047	4.98952	5.35719	4.74029	4.77437	4.4497
ENSMUSG00000052906.7	3949.28	-0.38901	0.161385	-2.41045	0.015933	0.155989	Ubxn8	11.9809	12.2263	12.1958	11.5391	11.9184	11.8234
ENSMUSG00000055866.9	1382.62	-0.583252	0.24199	-2.41023	0.0159423	0.155997	Per2	10.4807	10.6899	10.9767	10.3853	9.84098	10.2257
ENSMUSG00000102027.1	13.2672	-1.62258	0.67354	-2.40903	0.0159949	0.156356	Gm28914	5.64235	5.56454	6.06106	5.18676	5.22291	5.26136
ENSMUSG00000026149.2	4385.37	-0.802354	0.333525	-2.40568	0.0161426	0.157482	Tm4sf20	12.5416	11.7785	12.8455	11.5333	11.2906	12.068
ENSMUSG00000116846.1	8.48949	-2.07766	0.864787	-2.40251	0.0162829	0.15853	1810044K17Rik	5.81636	5.33003	5.46054	5.04974	4.90378	5.02735
ENSMUSG00000020423.6	30521.3	-0.629349	0.262212	-2.40016	0.016388	0.159233	Btg2	15.4323	14.9197	15.1219	14.8127	14.1355	14.6241
ENSMUSG00000090877.3	13232.1	-0.791466	0.33025	-2.39657	0.0165495	0.160294	Hspa1b	14.365	14.0404	13.5747	12.8432	13.8217	12.9237
ENSMUSG00000030257.16	313.957	-1.408	0.587538	-2.39644	0.0165552	0.160294	Srgap3	7.58733	9.71292	8.84191	7.8174	7.00689	8.15241
ENSMUSG00000026894.4	4.75289	-2.82613	1.17968	-2.39568	0.0165894		Morn5	5.07298	5.4781	5.35719	4.74029	4.77437	4.81649
ENSMUSG00000073418.4	21.7395	-3.16191	1.31991	-2.39554	0.0165957	0.160605	C4b	6.72956	6.07452	5.75084	4.42719	4.45986	5.52785
ENSMUSG00000082152.1	66.0689	-1.55862	0.650869	-2.39468	0.0166349	0.160842	Gm13655	7.89198	6.58813	6.28302	6.35938	6.12173	5.88401
ENSMUSG00000025911.14	243.101	-0.67657	0.282557	-2.39445	0.0166451	0.160842	Adhfe1	7.98052	8.74473	8.40722	7.86873	7.78708	7.86363
ENSMUSG00000023829.9	30.3839	-1.8971	0.792752	-2.39306	0.0167085	0.161293	Slc22a1	6.07272	6.68573	6.43157	4.86911	5.99397	5.40524
ENSMUSG00000033545.14	3526.42	-0.566025	0.236561	-2.39273	0.0167238	0.16136	Znrf1	12.2552	12.0772	11.7696	11.7534	11.2578	11.4329
ENSMUSG00000050395.9	162.793	-1.37949	0.576587	-2.39251	0.0167334	0.161373	Tnfsf15	8.99177	7.21101	7.39769	7.06611	6.75326	7.22148
ENSMUSG00000096299.3	326.273	-0.72326	0.302425	-2.39154	0.0167781	0.161698	Gm21814	8.3836	8.82861	9.12086	7.77764	8.33522	8.35201
ENSMUSG00000053054.13	4.30128	-5.68565	2.37871	-2.39023	0.016838		Adh6a	5.27311	5.71695	4.44772	4.42719	4.45986	4.4497
ENSMUSG00000013846.10	4300.88	-0.793661	0.332505	-2.38691	0.0169905	0.163362	St3gal1	12.9425	12.0956	12.0235	11.9689	11.2955	11.5704
ENSMUSG00000051359.15	2985.5	-1.05492	0.44217	-2.38579	0.0170427	0.163701	Ncald	11.4491	12.3763	11.9908	9.74314	11.535	11.1166
ENSMUSG00000053329.7	6948.91	-0.28405	0.119101	-2.38495	0.0170813	0.163764	Gatd3a	12.8678	12.9051	12.9295	12.492	12.6689	12.7285
ENSMUSG00000048489.12	2933.71	-2.92606	1.22689	-2.38494	0.0170819	0.163764	Depp1	13.3074	10.9821	11.7457	10.7352	7.25156	8.10441
ENSMUSG00000026851.9	6140.16	-0.335822	0.140936	-2.38279	0.0171819	0.164467	BC005624	12.888	12.6436	12.6948	12.3043	12.4936	12.477
ENSMUSG00000054519.8	645.693	-0.475047	0.199485	-2.38136	0.0172486	0.164896	Zfp867	9.86911	9.53751	9.44101	9.22556	9.25624	9.09273
ENSMUSG00000091764.3	327.798	-0.508778	0.213657	-2.38128	0.0172524	0.164896	Zfp964	8.74146	8.50642	8.9344	8.1838	8.23707	8.44374
ENSMUSG00000018733.10	1268.99	-0.327277	0.137512	-2.37998	0.0173134	0.165397	Pex12	10.4536	10.4895	10.5659	10.0341	10.2921	10.258
ENSMUSG00000033416.15	2479.54	-0.330439	0.138953	-2.37805	0.0174043	0.166132	Gucd1	11.5866	11.3344	11.4157	11.0953	11.1671	11.1464
ENSMUSG00000025484.9	2381.74	-0.514518	0.216384	-2.37781	0.017416	0.166132	Bet1l	11.7963	11.1687	11.3704	10.9187	10.9444	11.0613
ENSMUSG00000023055.10	3148.26	-0.805849	0.338905	-2.3778	0.0174161	0.166132	Calcoco1	12.4211	11.5629	11.809	11.5411	10.6278	11.2461
ENSMUSG00000110568.1	2.69172	-5.01004	2.1084	-2.37623	0.0174906		Gm7208	5.43047	5.07362	4.77391	4.42719	4.45986	4.4497
ENSMUSG00000040152.8	3400.73	-1.19422	0.502608	-2.37606	0.0174988	0.166642	Thbs1	11.2978	13.1493	11.3612	11.0157	11.3902	10.6643
ENSMUSG00000031453.16	1806.33	-0.765374	0.322242	-2.37516	0.0175415	0.166916	Rasa3	10.9741	11.6855	10.6552	10.4767	10.6774	10.1066
ENSMUSG00000029776.11	12606.6	-0.580516	0.244446	-2.37483	0.0175571	0.166966	Hibadh	14.2069	13.5512	13.8095	13.4981	13.083	13.3232
ENSMUSG00000100680.1	224.19	-0.646006	0.272289	-2.3725	0.017668	0.167624	1810044D09Rik	8.36031	8.07272	8.44037	7.94835	7.43288	7.83669
ENSMUSG00000060002.14	3106.61	-0.978478	0.412604	-2.37147	0.0177175	0.16793	Chpt1	12.5983	10.9506	12.062	11.3987	10.8132	10.8938
ENSMUSG00000037921.15	1400.61	-3.62122	1.52719	-2.37117	0.0177319	0.167984	Ddx60	12.5864	7.77945	10.5324	9.12472	5.99397	6.87128
ENSMUSG00000078851.4	174.279	-0.670833	0.283002	-2.37042	0.0177678	0.168159	H2aw	8.1316	8.03181	7.79463	7.70878	7.41486	7.20025
ENSMUSG00000110409.1	45.1818	-1.06782	0.450554	-2.37002	0.0177872	0.16826	Gm9908	6.91301	6.58813	6.34885	6.25972	5.96662	5.84303
ENSMUSG00000027902.8	10.7834	-2.45301	1.0353	-2.36936	0.017819	0.168478	Chil6	6.19384	5.56454	5.09603	4.86911	4.90378	5.17754
ENSMUSG00000019039.14	6897.85	-0.344978	0.145634	-2.3688	0.0178458	0.168545	Dalrd3	12.9409	12.8373	12.9714	12.3824	12.6185	12.7458
ENSMUSG00000027219.13	13.9858	-2.17696	0.919159	-2.36843	0.0178639	0.168545	Slc28a2	5.27311	5.9676	6.16481	4.74029	5.22291	5.2999
ENSMUSG00000032690.16	2133.74	-4.05321	1.71135	-2.36843	0.017864	0.168545	Oas2	13.3092	7.57393	10.7905	9.36024	5.71913	6.91592
ENSMUSG00000100383.1	29.1863	-1.16022	0.489932	-2.36813	0.0178783	0.168545	Gm28688	6.21667	6.44544	6.13971	5.74772	5.90984	5.46869
ENSMUSG00000091721.4	227.575	-1.14969	0.485575	-2.36769	0.0178996	0.168586	Gimd1	8.80481	7.36198	8.82768	7.6585	7.06644	7.7186
ENSMUSG00000073043.5	122.155	-2.1976	0.928844	-2.36595	0.0179839	0.16914	Atoh1	6.60263	9.09999	6.11407	6.55433	6.6462	5.61001
ENSMUSG00000033965.10	1301.97	-0.762613	0.322332	-2.36592	0.0179853	0.16914	Slc16a2	10.2405	11.2384	10.449	10.1136	10.1224	9.66936
ENSMUSG00000033446.7	2090.85	-0.453137	0.191589	-2.36515	0.0180228	0.169329	Lpar6	11.3772	11.3498	11.0219	10.685	11.0496	10.7288
ENSMUSG00000027472.14	8129	-0.62465	0.264185	-2.36444	0.0180574	0.169571	Pdrg1	13.6867	13.1724	12.7997	12.6808	12.7544	12.5377
ENSMUSG00000049303.10	1257.41	-0.483132	0.204482	-2.36272	0.0181415	0.170195	Syt12	10.4871	10.8249	10.2999	9.99045	10.2284	10.0735
ENSMUSG00000103009.1	205.575	-0.501875	0.212536	-2.36136	0.0182078	0.170652	Gm4430	8.09813	8.26127	8.04996	7.60634	7.90719	7.66335
ENSMUSG00000032688.9	3950.76	-0.32102	0.136001	-2.36042	0.0182543	0.170922	Malt1	12.033	12.1036	12.1874	11.8673	11.8366	11.6975
ENSMUSG00000091968.1	10.3894	-1.84846	0.7838	-2.35833	0.0183574	0.17134	Gm17115	5.64235	5.4781	5.82033	4.86911	5.08525	5.26136
ENSMUSG00000031951.8	1153.44	-0.51856	0.219888	-2.35829	0.0183591	0.17134	Tmem231	10.7068	10.204	10.3897	10.0547	9.74609	10.0475
ENSMUSG00000105814.1	330.149	-0.599126	0.254053	-2.35827	0.0183602	0.17134	Mir703	9.01277	8.51912	8.76188	8.37695	7.98804	8.35831
ENSMUSG00000090733.6	62148.7	-0.559441	0.237258	-2.35794	0.0183764	0.171401	Rps27	16.4945	15.7498	16.173	15.5456	15.5136	15.8052
ENSMUSG00000027293.13	14143.4	-0.412143	0.174842	-2.35723	0.0184117	0.171525	Ehd4	14.1116	14.044	13.7468	13.5037	13.7469	13.4825
ENSMUSG00000074639.6	4.05044	-3.80483	1.61496	-2.35598	0.0184737		Rdh16f2	4.98899	5.43156	5.35719	4.42719	4.45986	4.81649
ENSMUSG00000013653.2	5.55139	-6.05351	2.56964	-2.35579	0.0184836	0.171986	1810065E05Rik	6.09795	4.43766	4.77391	4.42719	4.45986	4.4497
ENSMUSG00000022057.8	20.3482	-2.29512	0.974475	-2.35524	0.0185108	0.172156	Adamdec1	6.51655	6.09978	5.63693	5.44619	4.45986	5.37163
ENSMUSG00000066152.11	1281.4	-0.544278	0.231223	-2.35391	0.0185771	0.172606	Slc31a2	10.9557	10.3325	10.4501	10.0683	9.99152	10.2014
ENSMUSG00000067297.5	16.8016	-4.03643	1.71551	-2.35291	0.0186273	0.17299	Ifit1bl2	6.91301	4.43766	5.55292	5.1219	4.45986	4.70941
ENSMUSG00000046805.10	7.88922	-2.36587	1.00573	-2.35239	0.018653	0.173112	Mpeg1	5.43047	5.33003	5.78616	5.1219	4.90378	4.70941
ENSMUSG00000007891.16	57672.8	-0.511711	0.217538	-2.35229	0.0186584	0.173112	Ctsd	16.217	15.8444	16.0453	15.7099	15.2365	15.6342
ENSMUSG00000059994.10	25.6141	-1.86047	0.791148	-2.3516	0.0186928	0.173344	Fcrl1	6.4243	6.36764	5.97671	4.96738	5.93859	5.17754
ENSMUSG00000029592.11	3328.61	-0.259391	0.110346	-2.35071	0.0187376	0.173524	Usp30	11.84	11.7976	11.8736	11.5245	11.6068	11.6463
ENSMUSG00000105728.1	6.58598	-2.20962	0.939989	-2.35069	0.0187387	0.173524	Gm42819	5.27311	5.64369	5.35719	4.86911	4.90378	4.96705
ENSMUSG00000028009.7	22.5765	-1.90502	0.810796	-2.34957	0.018795	0.173914	1700061I17Rik	6.53423	6.28469	5.46054	5.04974	5.71913	5.26136
ENSMUSG00000036632.9	5707.51	-0.366924	0.156251	-2.3483	0.0188593	0.174389	Alg5	12.8029	12.5831	12.5657	12.1094	12.39	12.4021
ENSMUSG00000039623.13	1498.34	-0.374119	0.159342	-2.3479	0.0188797	0.174495	Ap5z1	10.7573	10.7749	10.7373	10.1939	10.4038	10.5907
ENSMUSG00000014329.14	27746.3	-0.73414	0.312903	-2.34622	0.0189647	0.175018	Bicc1	14.896	14.9671	15.335	13.5344	14.6732	14.6463
ENSMUSG00000102055.1	48.5549	-1.04954	0.447395	-2.34589	0.0189817	0.175018	Gm28913	6.49862	6.91552	6.66855	6.21748	5.71913	6.25801
ENSMUSG00000001123.15	9931.76	-1.29379	0.551553	-2.34572	0.0189906	0.175018	Lgals9	14.5286	13.0583	13.2935	13.3506	11.8192	11.6164
ENSMUSG00000021701.8	16973.2	-0.299105	0.127524	-2.34548	0.0190026	0.175045	Plk2	14.1121	14.2546	14.2016	13.9295	13.9665	13.8173
ENSMUSG00000073412.6	5.23208	-2.82246	1.20366	-2.34489	0.0190328		Lst1	5.27311	5.33003	5.46054	4.86911	4.90378	4.4497
ENSMUSG00000021583.7	3882.69	-0.538595	0.229732	-2.34445	0.0190553	0.175442	Erap1	11.8938	12.4273	12.1568	11.348	11.9549	11.6174
ENSMUSG00000025555.14	4325.99	-0.597061	0.254713	-2.34405	0.0190755	0.175442	Farp1	12.1663	12.7173	12.0876	11.7808	12.019	11.4791
ENSMUSG00000019659.8	8036.92	-0.332937	0.142042	-2.34392	0.019082	0.175442	Ccdc12	13.2818	13.0626	13.034	12.7201	12.8988	12.8198
ENSMUSG00000039238.6	758.71	-1.58638	0.677019	-2.34318	0.0191203	0.175489	Zfp750	9.99633	11.0315	8.66116	8.38135	9.58995	7.43589
ENSMUSG00000110498.1	63.7594	-0.854084	0.364593	-2.34257	0.0191514	0.175662	A630001O12Rik	7.07449	6.68573	6.99249	6.17373	6.30127	6.62257
ENSMUSG00000064246.10	74.4699	-1.47961	0.6317	-2.34227	0.0191667	0.175719	Chil1	6.53423	7.70678	7.19868	6.08113	5.64685	6.7773
ENSMUSG00000086550.2	3.41231	-4.31543	1.84268	-2.34193	0.0191844		Pla2g10os	4.98899	5.56454	4.90805	4.74029	4.45986	4.4497
ENSMUSG00000019842.6	2708.67	-0.313476	0.133914	-2.34088	0.0192385	0.176294	Traf3ip2	11.6764	11.4942	11.5255	11.2311	11.2414	11.3369
ENSMUSG00000001666.8	2323.17	-0.474454	0.202743	-2.34017	0.0192747	0.176542	Ddt	11.3783	11.3308	11.5403	10.6529	10.9232	11.26
ENSMUSG00000047735.14	6870.71	-1.39894	0.598005	-2.33934	0.0193179	0.176685	Samd9l	13.9278	12.0998	13.2787	12.6573	10.314	11.8172
ENSMUSG00000028600.15	17.7611	-1.46964	0.628276	-2.33916	0.0193269	0.176685	Podn	5.9085	6.09978	5.82033	5.60867	5.15774	5.2999
ENSMUSG00000034620.17	7022.91	-0.305963	0.130935	-2.33675	0.0194521	0.177661	Rxylt1	12.971	12.776	13.0209	12.5733	12.7125	12.6174
ENSMUSG00000086681.1	11.7969	-1.95722	0.837832	-2.33605	0.0194886	0.17783	Gm16178	5.75023	5.99528	5.35719	5.30099	4.90378	5.08166
ENSMUSG00000020034.7	2318.33	-0.844734	0.361609	-2.33604	0.0194889	0.17783	Tcp11l2	12.0465	10.8087	11.5571	10.8195	10.2687	11.0172
ENSMUSG00000010021.13	387.288	-0.991348	0.424486	-2.33541	0.0195222	0.178049	Kif19a	8.73424	8.94902	9.55754	8.34577	7.40577	8.67064
ENSMUSG00000040287.9	38.5567	-0.847491	0.363093	-2.33409	0.0195912	0.178336	Stac3	6.4243	6.44544	6.49024	5.89895	5.96662	6.10261
ENSMUSG00000033819.16	3595.91	-0.362552	0.155396	-2.33308	0.0196441	0.178571	Ppp1r16a	11.9514	11.9483	12.0771	11.454	11.6235	11.8415
ENSMUSG00000085042.8	316.869	-0.909247	0.390011	-2.33134	0.0197356	0.179307	Abhd11os	9.31033	8.38679	8.62046	8.47073	7.68609	7.80461
ENSMUSG00000030107.10	599.822	-3.67511	1.57664	-2.33098	0.0197545	0.179307	Usp18	11.3656	5.64369	9.55323	7.82392	5.99397	6.38275
ENSMUSG00000039853.18	981.968	-0.771517	0.331099	-2.33017	0.0197972	0.179463	Trim14	10.4536	9.84266	10.5681	9.88831	8.99946	9.71905
ENSMUSG00000117780.1	7.11625	-2.11549	0.907874	-2.33016	0.0197979	0.179463	Gm3734	5.47696	5.56454	5.35719	5.04974	4.77437	4.96705
ENSMUSG00000086399.1	104.349	-0.564214	0.242262	-2.32894	0.019862	0.179791	Gm16144	7.3303	7.46312	7.2965	6.87386	6.9573	7.03361
ENSMUSG00000000983.13	303.29	-1.3907	0.597255	-2.32849	0.0198864	0.179854	Wfdc18	8.45128	9.83931	7.39769	7.56787	7.61714	7.92029
ENSMUSG00000027187.10	10018.7	-0.355002	0.1525	-2.32789	0.019918	0.179887	Cat	13.3091	13.4718	13.5811	13.1686	13.0055	13.1647
ENSMUSG00000054364.5	2654.21	-1.0032	0.430954	-2.32787	0.0199192	0.179887	Rhob	11.7985	11.6606	11.9396	11.5723	9.87074	10.4528
ENSMUSG00000112164.1	6.07742	-3.5144	1.51	-2.32741	0.0199432	0.18002	Gm19990	5.52114	5.7517	4.77391	4.86911	4.77437	4.4497
ENSMUSG00000104798.1	7.67363	-2.55562	1.09845	-2.32656	0.0199885	0.180176	Gm20121	5.07298	5.84952	5.50791	4.86911	5.08525	4.70941
ENSMUSG00000101191.6	137.871	-0.803827	0.345548	-2.32624	0.020006	0.180222	Gm28809	8.12053	7.60633	7.44566	7.36685	6.90584	7.09657
ENSMUSG00000086952.1	14.1278	-1.57918	0.678892	-2.32612	0.0200123	0.180222	Gm12596	5.84795	5.52234	6.00552	5.40054	5.22291	5.13141
ENSMUSG00000035020.11	16.8944	-1.61296	0.693777	-2.32489	0.0200776	0.180563	Epgn	5.67961	5.93923	6.13971	4.96738	5.56879	5.33658
ENSMUSG00000030340.16	1742.08	-1.47491	0.634647	-2.32399	0.0201261	0.180766	Scnn1a	11.8249	11.6587	9.81151	10.7837	9.46338	8.64255
ENSMUSG00000078784.8	5814.9	-0.319927	0.137751	-2.3225	0.0202062	0.181377	Rbis	12.7184	12.5843	12.6786	12.4147	12.2607	12.3827
ENSMUSG00000068245.14	565.401	-3.85376	1.66034	-2.32107			Phf11d	11.5533	7.30355	6.71763	7.70171	6.21483	5.52785
ENSMUSG00000004952.13	2679.25	-1.33716	0.576455	-2.31962	0.0203614	0.182377	Rasa4	12.3294	11.6752	11.6342	11.474	8.84165	10.3758
ENSMUSG00000068040.10	12210.6	-0.317343	0.136812	-2.31956	0.0203648	0.182377	Tm9sf4	13.699	13.696	13.78	13.456	13.3008	13.497
ENSMUSG00000027223.15	1483.06	-0.750517	0.323634	-2.31903	0.0203934	0.182549	Mapk8ip1	11.3327	10.2528	10.8879	10.2945	9.83093	10.3278
ENSMUSG00000083992.1	629.945	-0.567657	0.244862	-2.31828	0.0204342	0.182829	Gm11478	9.87566	9.22634	9.7183	9.0715	8.96313	9.27327
ENSMUSG00000024619.8	2.51286	-4.91087	2.12459	-2.31144	0.0208085		Cdx1	5.38132	5.07362	4.77391	4.42719	4.45986	4.4497
ENSMUSG00000020462.14	5122.02	-0.440763	0.19075	-2.31068	0.0208506	0.186124	Cfap36	12.3869	12.5026	12.6931	11.7795	12.1942	12.3099
ENSMUSG00000010358.13	3679.78	-1.06545	0.461207	-2.31013	0.0208809	0.186254	Ifi35	13.1466	11.3824	11.664	11.52	11.0804	11.0842
ENSMUSG00000015312.9	5305.75	-0.598092	0.258951	-2.30967	0.0209064	0.186278	Gadd45b	13.0155	12.2331	12.5825	12.2549	12.0301	11.8748
ENSMUSG00000038836.15	237.643	-0.607795	0.263281	-2.30854	0.020969	0.18675	Agbl3	7.9682	8.45448	8.58705	7.67305	7.96365	7.89877
ENSMUSG00000033159.14	4788.89	-0.380276	0.164786	-2.3077	0.0210157	0.187074	Cnppd1	12.4389	12.3137	12.4736	12.0479	11.8533	12.2071
ENSMUSG00000030717.9	27044.4	-1.35801	0.588511	-2.30754	0.0210247	0.187074	Nupr1	16.2683	14.1408	14.2041	14.43	13.1458	13.7996
ENSMUSG00000019945.10	22.2211	-2.30818	1.00091	-2.30609	0.0211055	0.187472	Cabcoco1	6.69896	5.38235	6.18939	5.64528	4.77437	5.13141
ENSMUSG00000028037.13	672.043	-4.90551	2.12734	-2.30593	0.0211146	0.187472	Ifi44	11.8066	5.33003	8.5178	7.32106	4.77437	5.26136
ENSMUSG00000028629.9	2225.66	-0.36838	0.159766	-2.30574	0.0211251	0.187472	Exo5	11.453	11.1073	11.3575	10.9527	10.9169	11.0147
ENSMUSG00000047990.6	6.6284	-5.30969	2.30291	-2.30565	0.0211304	0.187472	C2cd4a	4.75736	6.21861	4.44772	4.42719	4.77437	4.4497
ENSMUSG00000001127.12	10725	-0.296406	0.128563	-2.30552	0.0211374	0.187472	Araf	13.6003	13.412	13.5697	13.1489	13.2514	13.3393
ENSMUSG00000063975.13	33.5212	-1.90146	0.825256	-2.30408	0.021218	0.188101	Slco1a5	7.12056	6.38754	5.50791	5.60867	5.84998	5.17754
ENSMUSG00000031570.17	2039.41	-0.398233	0.172901	-2.30324	0.0212656	0.18825	Plpp5	11.1024	11.1163	11.3741	10.6274	10.8098	11.0112
ENSMUSG00000015013.9	2544.67	-0.368977	0.16021	-2.30309	0.0212738	0.18825	Trappc2l	11.648	11.3122	11.5299	11.1926	11.0938	11.1627
ENSMUSG00000045912.9	94.9421	-1.00202	0.435411	-2.30132	0.0213733	0.188782	C2cd4c	6.80312	7.36198	7.81654	6.41558	6.59752	6.95913
ENSMUSG00000022969.13	3933.21	-0.31292	0.136012	-2.30068	0.0214097	0.188934	Il10rb	12.0677	12.0339	12.193	11.6378	11.837	11.9216
ENSMUSG00000031786.7	18.6798	-2.22141	0.965837	-2.29999	0.0214489	0.189106	Drc7	5.60363	6.34741	6.13971	4.42719	5.33768	5.46869
ENSMUSG00000033327.18	30.6653	-1.8328	0.797834	-2.29722	0.0216065	0.190044	Tnxb	5.56329	6.28469	7.01842	5.1219	5.60861	5.80044
ENSMUSG00000062017.15	17.0056	-1.38594	0.603472	-2.2966	0.0216413	0.190073	Abca14	6.09795	5.93923	5.63693	5.48958	5.33768	5.2999
ENSMUSG00000092246.2	18.004	-1.69099	0.736332	-2.2965	0.0216471	0.190073	Gm20493	6.28268	5.8179	5.78616	5.60867	5.0025	5.26136
ENSMUSG00000039763.10	465.481	-0.736813	0.320904	-2.29605	0.0216728	0.190171	Dnajc28	9.77232	8.96145	8.94761	8.78099	8.36804	8.66304
ENSMUSG00000045031.18	111.834	-0.811211	0.35341	-2.29538	0.0217111	0.190376	Cetn4	7.09771	7.63016	7.74214	7.13175	6.66204	6.91592
ENSMUSG00000023931.5	59.7007	-1.21791	0.530958	-2.29379	0.0218027	0.190875	Efhb	6.72956	7.17873	6.86926	6.64942	5.99397	5.73313
ENSMUSG00000043993.6	409.531	-0.463221	0.201968	-2.29354	0.0218169	0.190875	2900052L18Rik	9.24595	8.93016	8.82052	8.55094	8.62231	8.627
ENSMUSG00000079671.8	175.775	-1.25455	0.546993	-2.29353	0.0218174	0.190875	2610203C22Rik	7.65838	8.89495	7.53693	6.97339	7.71569	6.62257
ENSMUSG00000072704.6	8985.66	-0.311861	0.136075	-2.29183	0.0219157	0.191649	Smim10l1	13.3332	13.1802	13.3287	13.0105	12.8939	13.0409
ENSMUSG00000041608.8	688.709	-0.820459	0.3582	-2.29051	0.021992	0.192229	Entpd3	9.69104	10.4148	9.13247	9.19853	9.12262	8.91215
ENSMUSG00000047728.13	4652.56	-1.1499	0.502129	-2.29005	0.0220183	0.192371	Ly6g2	11.6322	13.2471	12.6452	10.6034	12.3128	11.173
ENSMUSG00000037997.12	1472.38	-0.450208	0.196659	-2.28929	0.0220625	0.192671	Parp11	10.903	10.5492	10.8168	10.0424	10.5044	10.435
ENSMUSG00000074166.7	1023.87	-0.441639	0.19296	-2.28875	0.0220938	0.19277	AW146154	10.4226	10.0117	10.2922	9.64115	9.86582	9.99096
ENSMUSG00000103726.1	6.74974	-3.00346	1.31347	-2.28666	0.022216	0.193399	Gm30074	4.88877	5.7517	5.59585	4.42719	5.0025	4.81649
ENSMUSG00000026012.2	13.1664	-1.76066	0.77033	-2.2856	0.0222778	0.193725	Cd28	5.71553	5.52234	6.06106	5.24608	4.90378	5.33658
ENSMUSG00000085213.1	35.8055	-0.933655	0.408512	-2.2855	0.0222835	0.193725	Gm13091	6.38544	6.36764	6.47098	5.89895	5.71913	6.0859
ENSMUSG00000025209.5	4630.34	-0.378845	0.165808	-2.28484	0.022322	0.193886	Twnk	12.3327	12.4401	12.3054	11.7709	12.2392	11.9593
ENSMUSG00000097402.1	10.8083	-1.61066	0.705434	-2.28322	0.0224175	0.194366	Gm17399	5.47696	5.84952	5.59585	5.1219	5.15774	5.17754
ENSMUSG00000077644.1	5.84191	-4.24215	1.8593	-2.28159	0.0225138	0.194998	Gm24982	6.07272	4.75757	4.77391	4.74029	4.45986	4.70941
ENSMUSG00000098424.1	4.85131	-2.95069	1.29358	-2.28102	0.0225473		Gm27202	5.27311	5.56454	5.09603	4.74029	4.45986	4.89833
ENSMUSG00000074215.2	124.348	-1.11337	0.488145	-2.28082	0.0225593	0.195245	Gm10643	8.22236	7.24255	7.51017	6.76637	6.36235	7.3425
ENSMUSG00000024386.9	83.1216	-1.26803	0.556276	-2.2795	0.0226376	0.195747	Proc	7.53788	6.36764	7.67165	6.55433	6.02068	6.655
ENSMUSG00000001750.16	3979.59	-0.436971	0.191712	-2.27931	0.0226488	0.195756	Tcirg1	12.4468	12.0103	12.0011	11.6237	11.7904	11.83
ENSMUSG00000045095.16	7486.44	-0.352326	0.154596	-2.27901	0.0226666	0.195776	Magi1	13.1435	12.8587	13.0969	12.7091	12.6052	12.7778
ENSMUSG00000108213.1	3.22259	-4.22935	1.85595	-2.27881	0.0226786		Gm44172	5.38132	5.27401	4.77391	4.42719	4.77437	4.4497
ENSMUSG00000036894.3	2251.96	-0.36743	0.16132	-2.27764	0.0227478	0.19626	Rap2b	11.2234	11.4635	11.2878	11.0016	11.1022	10.8228
ENSMUSG00000092586.8	182.745	-1.25764	0.552402	-2.27667	0.0228057	0.196512	Ly6g6c	8.6827	8.30108	7.3879	7.8433	6.69315	6.75768
ENSMUSG00000102353.1	858.076	-0.631844	0.277533	-2.27664	0.0228075	0.196512	Gm38345	10.1475	9.67574	10.3468	9.12733	9.44154	9.82385
ENSMUSG00000002289.16	664.592	-1.10955	0.487488	-2.27606	0.0228425	0.196726	Angptl4	9.8903	9.92731	9.85068	9.31063	7.45066	9.16266
ENSMUSG00000049957.14	4059.2	-0.452497	0.198841	-2.27567	0.0228655	0.196762	Ccdc137	12.2445	12.2823	12.0745	11.4089	12.0268	11.8223
ENSMUSG00000049904.7	234.744	-0.438079	0.192595	-2.27461	0.0229296	0.196972	Tmem17	8.1643	8.32058	8.35851	7.76414	8.00008	7.97889
ENSMUSG00000026676.7	2011.27	-0.526356	0.231447	-2.2742	0.0229538	0.196972	Ccdc3	11.3351	11.4449	10.8524	10.6592	10.5825	10.9264
ENSMUSG00000022359.10	1155.9	-0.52821	0.232273	-2.27409	0.0229606	0.196972	Wdyhv1	10.7591	10.4103	10.1207	10.067	9.95649	9.83291
ENSMUSG00000018931.3	1900.04	-0.397891	0.174992	-2.27377	0.0229798	0.197031	Natd1	11.1632	10.9669	11.1673	10.6127	10.5885	10.9412
ENSMUSG00000112458.1	14.3987	-1.61591	0.711148	-2.27226	0.0230711	0.197503	Gm40773	5.81636	5.88024	5.78616	5.44619	4.90378	5.2999
ENSMUSG00000020272.8	3034.71	-0.499454	0.219813	-2.27218	0.0230757	0.197503	Stk10	11.795	12.038	11.5452	11.1652	11.6147	11.1681
ENSMUSG00000027630.13	4394.31	-0.267666	0.11787	-2.27085	0.0231558	0.19775	Tbl1xr1	12.2754	12.1831	12.2518	12.0063	12.0037	11.9403
ENSMUSG00000026870.19	1819.6	-0.883447	0.389096	-2.27051	0.0231765	0.197829	Cutal	11.6385	10.5044	11.3167	10.5366	9.65406	10.7111
ENSMUSG00000024927.8	7554.09	-0.370692	0.163312	-2.26983	0.0232178	0.198015	Rela	12.8815	13.2309	13.0421	12.7605	12.6392	12.7011
ENSMUSG00000113619.1	5.98765	-2.47673	1.09149	-2.26911	0.0232614	0.198127	Gm47118	5.07298	5.71695	5.30015	4.86911	4.90378	4.81649
ENSMUSG00000028389.12	395.772	-0.628392	0.27702	-2.2684	0.0233048	0.198391	Zfp37	9.25353	9.08871	8.67315	8.48713	8.72353	8.14513
ENSMUSG00000063767.4	3057.09	-2.51136	1.10727	-2.26807	0.0233249	0.198391	S100a7a	13.5082	11.3356	10.4149	10.8543	9.32467	8.41683
ENSMUSG00000032372.14	190.702	-0.609846	0.269266	-2.26485	0.0235221	0.199819	Plscr2	8.37897	7.78651	8.02514	7.68745	7.54465	7.52908
ENSMUSG00000020653.12	547.814	-0.956934	0.422715	-2.26378	0.0235877	0.2002	Klf11	9.71865	9.35664	9.63303	9.36687	7.91993	8.38633
ENSMUSG00000028885.8	3309.29	-0.708052	0.312848	-2.26325	0.0236203	0.200305	Smpdl3b	12.096	12.254	11.6084	10.9239	11.8604	11.0335
ENSMUSG00000117921.1	6.98726	-2.80388	1.23888	-2.26324	0.0236208	0.200305	Gm50186	5.27311	5.91013	5.09603	4.42719	5.0025	4.89833
ENSMUSG00000067279.3	257.062	-0.817047	0.361246	-2.26174	0.0237133	0.200831	Ppp1r3c	8.83209	7.8819	8.70464	7.89989	7.48557	8.05085
ENSMUSG00000085077.1	2.88956	-4.06101	1.79553	-2.26173	0.0237141		1700049E15Rik	5.32906	4.88916	5.17107	4.42719	4.77437	4.4497
ENSMUSG00000115009.1	534.573	-1.53855	0.680258	-2.26171	0.0237152	0.200831	G930009F23Rik	10.2519	8.12918	9.98159	8.95287	6.82477	8.36771
ENSMUSG00000043099.4	41.451	-1.17553	0.519891	-2.26111	0.0237523	0.200979	Hic1	6.72956	6.71672	6.2371	5.57062	6.30127	5.84303
ENSMUSG00000015962.5	3475.54	-1.13811	0.503447	-2.26064	0.0237817	0.20114	1700016C15Rik	13.1084	11.1024	11.7141	11.5012	10.6151	11.0795
ENSMUSG00000020926.16	34.4563	-1.14574	0.507041	-2.25966	0.0238422	0.201475	Adam11	5.96591	6.73194	6.43157	5.64528	5.90984	5.90393
ENSMUSG00000021754.17	5689.34	-0.392145	0.173563	-2.25939	0.0238593	0.2015	Map3k1	12.4764	12.5576	12.9176	12.2537	12.2417	12.3556
ENSMUSG00000057137.9	228.358	-0.689175	0.305076	-2.25903	0.0238815	0.2015	Tmem140	8.75221	8.01392	8.12192	7.77091	7.89434	7.60584
ENSMUSG00000018841.17	3468.11	-0.323268	0.143105	-2.25896	0.0238858	0.2015	Rad51d	11.9181	11.8916	11.9626	11.6158	11.4801	11.7379
ENSMUSG00000024727.9	1750.85	-2.20145	0.974549	-2.25894	0.0238869	0.2015	Trpm6	12.2896	11.5357	9.47788	9.81433	9.81231	7.69375
ENSMUSG00000021703.9	9242.34	-0.314997	0.139574	-2.25685	0.0240174	0.202248	Serinc5	13.2548	13.46	13.2444	12.9604	13.1319	12.9763
ENSMUSG00000104684.1	66.8772	-1.29852	0.575479	-2.25642	0.0240443	0.202387	5430427N15Rik	6.84539	7.72897	6.21348	6.32047	6.25881	6.1672
ENSMUSG00000118028.1	2.16775	-4.69697	2.08169	-2.25633	0.02405		Gm50215	5.27311	4.88916	5.01034	4.42719	4.45986	4.4497
ENSMUSG00000057506.5	8350.95	-0.430468	0.190859	-2.25543	0.0241065	0.202822	Bloc1s2	13.4844	13.0149	13.1422	12.6207	12.9572	12.8524
ENSMUSG00000028217.11	44517.5	-0.444991	0.197356	-2.25477	0.024148	0.202994	Cdh17	15.5201	15.4741	15.9017	15.2805	15.0107	15.319
ENSMUSG00000059439.15	1289.42	-0.382498	0.169659	-2.25451	0.0241642	0.203042	Bcas3	10.5892	10.5065	10.5509	10.27	9.98246	10.2872
ENSMUSG00000022126.6	3.11078	-4.17112	1.85114	-2.25327	0.0242419		Acod1	4.88877	4.98952	5.50791	4.74029	4.45986	4.4497
ENSMUSG00000021432.15	2976.04	-0.45273	0.200991	-2.25249	0.0242916	0.203628	Slc35b3	11.8194	11.5196	11.9196	11.0827	11.2906	11.5724
ENSMUSG00000037190.12	1820.77	-0.397291	0.176419	-2.25197	0.0243239	0.203734	Cyb561d2	10.9086	11.0577	11.1489	10.3787	10.8115	10.7748
ENSMUSG00000060579.13	385.803	-0.723927	0.321482	-2.25184	0.0243324	0.203734	Fhit	8.73062	8.80465	9.44567	8.38574	7.99407	8.68323
ENSMUSG00000032028.15	2.66382	-3.96609	1.76148	-2.25156	0.0243498		Nxpe2	5.14654	4.98952	5.2385	4.42719	4.45986	4.70941
ENSMUSG00000014856.12	4183.22	-0.342759	0.152258	-2.25118	0.0243741	0.203867	Tmem208	12.2942	12.0772	12.2215	11.6639	11.9534	11.9896
ENSMUSG00000029049.14	446.771	-0.641558	0.285066	-2.25055	0.0244138	0.204075	Morn1	9.07114	8.9707	9.49372	8.44576	8.33047	8.98509
ENSMUSG00000079434.8	126.336	-0.630045	0.280037	-2.24987	0.0244575	0.204263	Neu2	7.27065	7.71421	7.77237	7.04352	7.08955	7.23546
ENSMUSG00000039153.17	1732.01	-0.456881	0.203098	-2.24956	0.0244767	0.204263	Runx2	10.9626	11.1526	10.8506	10.7428	10.5895	10.3076
ENSMUSG00000029622.16	80849.3	-0.348136	0.154759	-2.24953	0.0244786	0.204263	Arpc1b	16.5671	16.3718	16.436	16.1801	15.9948	16.1949
ENSMUSG00000054555.11	5.15865	-4.95262	2.20313	-2.24799	0.0245769		Adam12	4.43789	5.9676	5.01034	4.42719	4.45986	4.70941
ENSMUSG00000039997.16	3.93691	-5.55802	2.47245	-2.24798	0.0245775		Ifi203	5.75023	5.07362	4.44772	4.42719	4.45986	4.4497
ENSMUSG00000042901.10	5574.01	-0.29229	0.130087	-2.24689	0.024647	0.205453	Aida	12.6578	12.5404	12.5639	12.3553	12.346	12.2254
ENSMUSG00000075420.6	5134.65	-0.609346	0.271227	-2.24663	0.0246637	0.205453	Smim6	13.0802	12.3049	12.2667	12.0763	11.9947	11.958
ENSMUSG00000046562.5	11688.9	-0.248888	0.110795	-2.24638	0.0246794	0.205495	Unc119b	13.6589	13.5482	13.6851	13.3677	13.4244	13.3992
ENSMUSG00000078713.8	8288.84	-0.340111	0.151431	-2.24598	0.0247054	0.205623	Tomm5	13.3145	13.0755	13.1339	12.7309	13.0291	12.7912
ENSMUSG00000036330.12	924.768	-0.705043	0.31402	-2.24522	0.0247542	0.205852	Slc18a1	9.99482	9.91939	10.6236	9.03304	9.57196	9.92155
ENSMUSG00000102813.1	1203.9	-0.649137	0.289157	-2.24493	0.0247727	0.205917	Gm37795	10.3932	10.9105	10.2909	9.49551	10.3212	9.91942
ENSMUSG00000035824.7	2062.25	-0.292974	0.130598	-2.24333	0.0248754	0.206682	Tk2	11.2034	11.108	11.2036	10.8645	10.8285	10.9886
ENSMUSG00000027163.13	4309.94	-0.398275	0.177579	-2.2428	0.0249096	0.206788	Commd9	12.3757	12.1141	12.2993	11.5963	11.9841	12.0465
ENSMUSG00000005968.14	9866.56	-0.496359	0.221382	-2.24209	0.0249553	0.207079	Tuft1	13.5013	13.7579	13.1581	13.0874	13.1165	12.8184
ENSMUSG00000001288.15	4961.41	-0.351948	0.157057	-2.24089	0.0250333	0.207281	Rarg	12.4578	12.5652	12.3067	12.1815	12.145	11.9979
ENSMUSG00000031429.14	6481.9	-0.2974	0.132767	-2.24001	0.0250902	0.207486	Psmd10	12.917	12.7566	12.7392	12.3982	12.6185	12.554
ENSMUSG00000111091.1	3.0052	-4.14915	1.85353	-2.23851	0.0251879		Gm48651	4.88877	5.4781	5.01034	4.42719	4.45986	4.70941
ENSMUSG00000051022.7	8478.58	-0.620933	0.277434	-2.23813	0.0252126	0.20789	Hs3st1	13.6687	13.0197	13.2139	13.0246	12.3631	12.6802
ENSMUSG00000006462.6	19.2068	-1.37211	0.613069	-2.2381	0.0252144	0.20789	A530013C23Rik	5.87864	6.21861	5.85344	5.18676	5.38922	5.6611
ENSMUSG00000052616.10	85.2659	-0.711932	0.31812	-2.23794	0.0252252	0.20789	Terb1	7.3875	7.10035	7.04387	6.82119	6.78232	6.47188
ENSMUSG00000108084.1	2.70062	-3.95731	1.76873	-2.23738	0.0252615		Gm7932	5.07298	5.27401	5.01034	4.74029	4.45986	4.4497
ENSMUSG00000027913.5	361.173	-2.87677	1.28606	-2.23689	0.0252934	0.208364	Crct1	10.5862	7.50678	8.23973	7.91216	5.81876	6.18282
ENSMUSG00000047238.4	290.346	-0.711821	0.31838	-2.23576	0.0253674	0.208706	Mageh1	8.16967	9.02204	8.63688	7.70878	8.13716	8.22324
ENSMUSG00000024597.11	47494.9	-0.516252	0.230997	-2.23489	0.0254246	0.209088	Slc12a2	15.6929	16.0516	15.4883	14.9895	15.5689	15.1989
ENSMUSG00000092607.9	2587.63	-0.290167	0.12986	-2.23446	0.0254525	0.209228	Scnm1	11.5558	11.457	11.4624	11.1733	11.1638	11.3128
ENSMUSG00000025485.13	8201.54	-0.292551	0.130941	-2.23422	0.0254686	0.209271	Ric8a	13.1733	13.0415	13.2086	12.757	12.845	12.985
ENSMUSG00000074622.4	78.4907	-3.64985	1.63379	-2.23398			Mafb	5.38132	8.83876	5.30015	5.30099	5.84998	5.13141
ENSMUSG00000023019.12	6775.89	-0.700764	0.314104	-2.231	0.0256813	0.210572	Gpd1	12.7893	12.8525	13.3975	12.0618	11.9374	12.8755
ENSMUSG00000006021.5	1930.1	-0.366455	0.16435	-2.22973	0.0257655	0.210904	Kptn	11.1632	10.9468	11.2097	10.7697	10.6229	10.8796
ENSMUSG00000082088.1	30.8316	-1.65524	0.742553	-2.22912	0.0258059	0.211145	Gm15753	7.10918	5.8179	5.78616	5.57062	5.71913	5.52785
ENSMUSG00000031447.7	54430	-0.316066	0.141822	-2.2286	0.0258403	0.211337	Lamp1	15.9661	15.8174	15.8401	15.5843	15.4726	15.6603
ENSMUSG00000066233.6	460.481	-0.583029	0.261642	-2.22835	0.0258572	0.211386	Tmem42	9.31757	9.13057	9.1836	8.28129	9.08366	8.60599
ENSMUSG00000105456.1	98.343	-0.659632	0.296283	-2.22636	0.0259902	0.212025	Gm43745	7.34963	7.38092	7.24301	7.08834	6.78232	6.66564
ENSMUSG00000032245.12	4299.56	-0.508466	0.228473	-2.2255	0.026048	0.212407	Cln6	12.3789	12.0478	12.4722	11.6706	11.5734	12.1443
ENSMUSG00000079427.10	828.913	-0.440725	0.198132	-2.2244	0.0261216	0.21271	Mthfsl	10.1502	9.74018	9.95569	9.66644	9.41263	9.54948
ENSMUSG00000050217.13	1.9894	-4.57296	2.05607	-2.22412	0.0261401		Lgsn	5.14654	4.98952	5.01034	4.42719	4.45986	4.4497
ENSMUSG00000024253.9	1636.37	-0.570242	0.256403	-2.22401	0.0261479	0.21271	Dync2li1	10.8893	10.742	11.2152	10.5541	9.98246	10.6165
ENSMUSG00000055912.8	589.603	-0.618811	0.278248	-2.22396	0.0261513	0.21271	Tmem150a	9.78108	9.48689	9.38145	8.4583	9.19751	9.21903
ENSMUSG00000002808.7	1111.05	-1.02187	0.459737	-2.22273	0.0262341	0.213294	Epdr1	9.72229	11.3104	10.2179	9.66644	10.0139	8.95013
ENSMUSG00000022580.13	227.593	-0.8809	0.396378	-2.22237	0.0262581	0.21331	Rhpn1	8.59377	8.01392	8.51336	7.52026	7.07805	8.15604
ENSMUSG00000032604.16	36266	-0.357969	0.161169	-2.22109	0.0263452	0.213796	Qars	15.427	15.1103	15.3743	14.9445	14.8672	15.0793
ENSMUSG00000117246.1	36.8214	-1.62699	0.732622	-2.22078	0.026366	0.213827	Gm17891	7.10918	6.14874	6.13971	6.15125	5.38922	5.40524
ENSMUSG00000020151.16	1047.79	-2.34104	1.05425	-2.22057	0.0263803	0.213853	Ptprr	11.7441	10.3193	9.30912	9.63384	7.66348	7.22849
ENSMUSG00000035000.8	2583.16	-1.36826	0.616335	-2.21999	0.0264192	0.213924	Dpp4	10.2544	11.9983	12.5501	8.99352	10.9599	10.983
ENSMUSG00000109313.1	11.0543	-2.03508	0.916717	-2.21996	0.0264213	0.213924	Gm44693	5.32906	6.07452	5.55292	5.30099	4.90378	4.96705
ENSMUSG00000051444.9	460.907	-0.388342	0.174934	-2.21993	0.0264236	0.213924	Bbs12	8.9978	9.14426	9.26497	8.86795	8.71263	8.78717
ENSMUSG00000082901.1	25.4752	-1.23891	0.558162	-2.21962	0.0264445	0.213924	Rps8-ps5	6.23907	5.93923	6.34885	5.48958	5.38922	5.88401
ENSMUSG00000053783.5	393.323	-1.03599	0.466829	-2.2192	0.0264728	0.214064	1700016K19Rik	8.97963	8.46327	9.74312	8.57031	7.41486	8.43483
ENSMUSG00000029119.9	7504.19	-0.589134	0.265582	-2.21827	0.0265363	0.214435	Man2b2	13.224	12.8711	13.2941	12.7341	12.0545	12.7847
ENSMUSG00000024955.15	14906.3	-0.293593	0.132367	-2.21802	0.0265531	0.214435	Esrra	13.99	13.9046	14.105	13.6085	13.7062	13.8465
ENSMUSG00000094724.8	53.983	-0.831525	0.374919	-2.21788	0.026563	0.214435	Rnaset2b	6.85919	6.84786	6.52792	6.05681	6.49431	6.18282
ENSMUSG00000030134.11	61.3356	-1.49921	0.676144	-2.21729	0.0266035	0.214672	Rasgef1a	6.71435	7.60633	6.47098	6.60274	5.52718	5.90393
ENSMUSG00000037605.16	245.545	-1.23852	0.558718	-2.21672	0.0266426	0.214718	Adgrl3	7.17605	8.40971	9.40317	7.62893	7.36878	7.6375
ENSMUSG00000049439.13	4237.62	-0.327149	0.147614	-2.21625	0.0266745	0.214881	Cyp20a1	12.154	12.1186	12.3549	11.8588	11.8107	12.0207
ENSMUSG00000037053.6	33.9693	-1.87165	0.844572	-2.21609	0.026685	0.214881	Azgp1	5.71553	7.33307	5.78616	5.44619	5.88032	5.40524
ENSMUSG00000024132.6	7252.81	-0.34581	0.156141	-2.21473	0.0267786	0.215312	Eci1	13.0304	12.9436	12.9935	12.3848	12.7879	12.7813
ENSMUSG00000050503.9	97.046	-0.880207	0.397503	-2.21434	0.0268054	0.215312	Fbxl22	7.51249	7.52387	7.03121	6.32047	7.12351	6.70734
ENSMUSG00000037216.5	481.456	-0.435362	0.196633	-2.21408	0.0268234	0.215367	Lipt1	9.31998	9.17392	9.14972	8.83316	8.61452	8.99522
ENSMUSG00000094973.2	57.1698	-1.18833	0.537123	-2.21239	0.0269394	0.215761	Eif4a3l1	6.7446	7.28351	6.52792	5.64528	6.54694	6.1672
ENSMUSG00000074466.12	236.371	-0.439621	0.198867	-2.21063	0.0270612	0.216377	Gm15417	8.42459	8.1566	8.28217	7.79102	8.02386	7.95407
ENSMUSG00000022108.8	65088.7	-0.491285	0.222288	-2.21013	0.0270961	0.216567	Itm2b	16.4612	15.8872	16.2235	15.8563	15.5214	15.7889
ENSMUSG00000020941.7	1020.21	-0.408249	0.184832	-2.20875	0.0271919	0.217243	Map3k14	10.1582	10.4238	10.0912	9.95134	9.8691	9.72027
ENSMUSG00000030094.8	2574.56	-0.427296	0.193519	-2.20803	0.0272421	0.217554	Xpc	11.2495	11.7763	11.5598	11.0468	11.269	11.0871
ENSMUSG00000022353.10	4066.43	-0.385723	0.174751	-2.20727	0.0272949	0.217886	Mtss1	12.0723	12.234	12.2239	11.9711	11.6235	11.7976
ENSMUSG00000038422.2	1196.94	-0.436383	0.197766	-2.20656	0.0273445	0.218191	Hdhd3	10.7232	10.3655	10.2687	10.128	10.0634	9.97059
ENSMUSG00000001168.16	8.80338	-2.83121	1.28411	-2.2048	0.0274682	0.218908	Oas1h	6.12266	4.98952	5.41045	4.86911	4.45986	5.08166
ENSMUSG00000050174.15	487.281	-0.424054	0.192524	-2.2026	0.0276226	0.219866	Nudt6	9.43769	9.07161	9.14686	8.87107	8.76985	8.89278
ENSMUSG00000039294.14	2699.2	-0.330293	0.149997	-2.202	0.0276652	0.219964	Cybc1	11.7405	11.4586	11.4932	11.2365	11.2596	11.273
ENSMUSG00000105181.1	9.36415	-1.92341	0.873853	-2.20107	0.0277314	0.220255	Gm19620	5.64235	5.71695	5.41045	4.74029	5.28251	5.02735
ENSMUSG00000017144.8	5475.25	-0.443557	0.201565	-2.20057	0.0277664	0.220375	Rnd3	12.8366	12.5614	12.4567	12.0679	12.4761	12.0261
ENSMUSG00000041921.16	998.22	-0.583522	0.265359	-2.19899	0.0278783	0.221082	Metap1d	9.97054	10.3783	10.4303	9.21824	9.98095	9.87955
ENSMUSG00000037526.7	1494.72	-0.422889	0.192326	-2.19882	0.0278908	0.22109	Atg14	10.8942	10.6843	10.7325	10.5512	10.151	10.3766
ENSMUSG00000037085.8	1359.5	-0.430096	0.195668	-2.19809	0.0279425	0.221318	Trmt12	10.8163	10.5746	10.5192	9.93807	10.4038	10.3389
ENSMUSG00000100213.1	53.8026	-0.928553	0.42251	-2.19771	0.02797	0.22138	Gm28151	7.06272	6.70131	6.49024	6.03196	6.49431	6.0859
ENSMUSG00000030681.18	14611.2	-0.417692	0.190062	-2.19766	0.0279732	0.22138	Mvp	14.1572	13.9492	13.9632	13.7739	13.379	13.6756
ENSMUSG00000026798.10	1400.38	-0.355064	0.161658	-2.19639	0.028064	0.221907	Coq4	10.558	10.6721	10.7259	10.0978	10.5065	10.3358
ENSMUSG00000097354.7	395.163	-0.843934	0.384307	-2.19599	0.0280927	0.221907	2310001H17Rik	9.28837	8.81839	9.15542	8.76429	7.56109	8.44077
ENSMUSG00000019122.8	165.357	-1.88289	0.857501	-2.19578	0.0281075	0.221907	Ccl9	7.36869	9.34484	6.3273	6.34008	7.46823	6.1672
ENSMUSG00000019471.10	34771.5	-0.268131	0.122146	-2.19517	0.0281516	0.221974	Cdc37	15.207	15.1861	15.2346	14.7805	15.0222	15.0605
ENSMUSG00000090247.7	124.596	-0.499071	0.227394	-2.19474	0.0281821	0.222029	Bloc1s1	7.52947	7.5821	7.51914	7.00891	7.25156	7.23546
ENSMUSG00000108024.1	28.5373	-1.13868	0.518857	-2.19459	0.0281931	0.222029	Gm43912	6.44329	6.12451	6.16481	5.92683	5.71913	5.43755
ENSMUSG00000025076.11	4511.29	-0.398288	0.181501	-2.19441	0.0282057	0.222038	Casp7	12.1065	12.5788	12.269	11.8995	12.0407	11.908
ENSMUSG00000053175.17	4788.71	-0.383805	0.174968	-2.19357	0.0282662	0.222423	Bcl3	12.42	12.3218	12.489	12.1285	11.8068	12.1581
ENSMUSG00000031521.5	4428.82	-0.552958	0.252142	-2.19304	0.0283046	0.222635	Aga	12.7204	12.1691	12.1382	12.0753	11.6827	11.6931
ENSMUSG00000043008.9	1.98361	-4.56926	2.08449	-2.19202	0.0283778		Klhl6	5.07298	5.14727	4.90805	4.42719	4.45986	4.4497
ENSMUSG00000054580.14	9.32426	-1.95006	0.8899	-2.19132	0.0284284	0.223387	Pla2r1	5.27311	5.93923	5.46054	5.1219	4.90378	5.08166
ENSMUSG00000038451.13	1515.44	-0.467435	0.213369	-2.19073	0.028471	0.22358	Spsb2	11.0905	10.5202	10.7655	10.2736	10.2921	10.5237
ENSMUSG00000034947.13	520.019	-0.486143	0.221984	-2.18999	0.028525	0.223913	Tmem106a	9.51324	9.28434	9.20025	9.1116	8.69796	8.84655
ENSMUSG00000038695.13	3215.36	-0.364371	0.166394	-2.18982	0.0285376	0.223921	Josd2	11.9561	11.7471	11.7899	11.2389	11.5622	11.6376
ENSMUSG00000041112.17	141.217	-0.767585	0.350644	-2.18907	0.0285918	0.224113	Elmo1	7.44244	7.56571	8.19599	7.29284	7.3114	6.90711
ENSMUSG00000028082.14	26015.2	-0.336509	0.153725	-2.18903	0.0285943	0.224113	Sh3d19	14.9645	14.8128	14.6697	14.5345	14.5312	14.4307
ENSMUSG00000112532.1	128.17	-1.42503	0.651031	-2.18889	0.028605	0.224113	Gm36283	8.34615	7.23211	7.68762	7.47097	5.88032	6.40886
ENSMUSG00000037738.11	26.1355	-2.20279	1.00637	-2.18884	0.0286084	0.224113	Nek5	5.75023	5.4781	7.11749	5.24608	4.90378	5.73313
ENSMUSG00000117949.1	37.311	-1.01886	0.465541	-2.18854	0.0286301	0.224191	Gm50180	6.71435	6.44544	6.13971	5.98061	6.04678	5.70969
ENSMUSG00000093862.2	33.5953	-1.06367	0.486198	-2.18774	0.0286887	0.224409	Gm5117	6.23907	6.51876	6.34885	5.7147	6.14569	5.58341
ENSMUSG00000061887.14	12473.9	-0.344797	0.157652	-2.18707	0.0287374	0.224536	Ssbp3	13.6312	13.8213	13.8436	13.2091	13.4839	13.6035
ENSMUSG00000111548.1	47.7886	-1.3545	0.619782	-2.18545	0.0288562	0.225232	Gm8162	6.91301	7.16781	5.78616	5.89895	6.12173	5.90393
ENSMUSG00000087187.1	59.9004	-1.03991	0.47588	-2.18523	0.0288717	0.225262	Gm13431	7.35919	6.42643	6.76495	6.34008	6.02068	6.38275
ENSMUSG00000021208.9	422.364	-2.30385	1.05456	-2.18466	0.0289137	0.225499	Ifi27l2b	10.7661	7.59022	8.15658	7.99522	7.15665	7.22849
ENSMUSG00000111176.1	72.8639	-1.7739	0.812876	-2.18225	0.0290912	0.226267	Gm47233	8.14258	6.36764	6.47098	6.34008	6.42059	5.33658
ENSMUSG00000087477.1	22.7514	-1.64144	0.752217	-2.18213	0.0290997	0.226267	Gm13822	6.49862	5.68099	6.13971	5.77972	5.08525	5.33658
ENSMUSG00000051297.8	12.0132	-1.61445	0.740264	-2.18091	0.0291897	0.226646	2410124H12Rik	5.96591	5.33003	5.75084	5.18676	5.15774	5.22069
ENSMUSG00000073481.9	8001.96	-0.291225	0.133549	-2.18066	0.0292088	0.226703	Mtarc2	13.0658	13.0384	13.2114	12.8729	12.756	12.8522
ENSMUSG00000020451.17	27347.4	-0.49203	0.225699	-2.18003	0.0292556	0.226884	Limk2	15.2744	14.8844	14.6442	14.3516	14.7124	14.3698
ENSMUSG00000032006.15	3084.11	-0.559904	0.256887	-2.17958	0.0292888	0.22698	Pdgfd	12.161	11.6366	11.7093	11.6195	11.1577	11.0904
ENSMUSG00000030096.8	55989.9	-0.343725	0.157705	-2.17954	0.0292916	0.22698	Slc6a6	15.7709	15.8923	16.1091	15.4082	15.7737	15.6136
ENSMUSG00000038599.14	15.8689	-1.97853	0.907897	-2.17924	0.0293136	0.22706	Capn8	5.27311	6.50082	5.63693	5.04974	5.43771	5.13141
ENSMUSG00000056116.18	4489.86	-0.555655	0.255079	-2.17837	0.0293788	0.227383	H2-T22	12.7585	12.0615	12.2568	12.0672	11.7787	11.6677
ENSMUSG00000086754.1	28.5429	-1.20833	0.554996	-2.17718	0.0294672	0.227744	Gm16098	6.462	6.34741	5.91679	5.7147	5.90984	5.40524
ENSMUSG00000030246.12	6020.28	-0.578249	0.265608	-2.17708	0.0294748	0.227744	Ldhb	13.1477	12.6434	12.596	12.2832	12.5643	11.8424
ENSMUSG00000008384.8	4524.9	-0.238638	0.109651	-2.17634	0.0295297	0.227821	Sertad1	12.2942	12.205	12.2977	11.9707	12.0793	12.0755
ENSMUSG00000052331.14	1951.29	-0.557613	0.256401	-2.17477	0.0296473	0.228491	Ankrd44	10.8044	11.5284	11.1897	10.8653	10.6717	10.4313
ENSMUSG00000045104.9	388.399	-0.649066	0.298654	-2.1733	0.0297574	0.229029	Ldhb-ps	9.31275	9.00413	8.62459	8.41177	8.73435	8.0931
ENSMUSG00000036781.13	40087.7	-0.287181	0.13223	-2.17182	0.0298692	0.229615	Rps27l	15.4554	15.3358	15.4744	15.0046	15.3274	15.1138
ENSMUSG00000087120.1	30.0401	-0.956202	0.440388	-2.17127	0.0299107	0.229735	Gm12279	6.26107	6.19577	6.3273	5.68059	6.02068	5.6611
ENSMUSG00000031785.16	4792.59	-0.47127	0.217059	-2.17116	0.0299191	0.229735	Adgrg1	12.2442	12.6052	12.4765	12.1567	11.6757	12.0904
ENSMUSG00000030472.9	8.93192	-4.08058	1.87958	-2.171	0.029931	0.229735	Ceacam18	6.40502	4.88916	4.77391	4.96738	4.45986	4.4497
ENSMUSG00000089804.2	813.101	-0.339825	0.156639	-2.16948	0.0300462	0.230398	Gm16136	10.0276	9.86264	9.76566	9.57781	9.56186	9.59011
ENSMUSG00000070618.10	35.3456	-1.08176	0.498686	-2.16921	0.0300664	0.230398	BC080695	6.61919	6.58813	5.94715	5.77972	6.02068	5.77848
ENSMUSG00000026880.11	6579.58	-0.962253	0.44364	-2.16899	0.0300831	0.230415	Stom	13.6199	12.5758	12.8536	12.8098	11.3192	11.8449
ENSMUSG00000034714.9	5125.07	-0.290414	0.133952	-2.16805	0.0301549	0.23071	Ttyh2	12.4589	12.3863	12.5544	12.0259	12.2398	12.3025
ENSMUSG00000105315.1	38.9345	-1.06735	0.492484	-2.16727	0.0302141	0.23098	Gm18635	6.32481	6.26306	6.85484	5.98061	5.64685	6.10261
ENSMUSG00000087431.1	10.6353	-2.03842	0.94082	-2.16664	0.0302624	0.231258	Gm16054	5.56329	5.21348	6.08787	4.96738	4.90378	5.26136
ENSMUSG00000022817.15	1050.31	-0.623592	0.287849	-2.16638	0.0302818	0.231315	Itgb5	10.8307	9.90661	10.175	9.78825	9.64261	9.86748
ENSMUSG00000054428.12	11261.5	-0.495073	0.228552	-2.16613	0.0303014	0.231373	Atpif1	14.004	13.3702	13.6068	13.3178	13.03	13.2411
ENSMUSG00000073888.13	110.283	-0.854425	0.394628	-2.16514	0.0303768	0.231857	Ccl27a	7.86564	6.99249	7.54574	7.03208	6.58087	6.99274
ENSMUSG00000028057.14	2913.33	-0.444141	0.205294	-2.16344	0.0305077	0.232619	Rit1	11.9082	11.4216	11.81	11.3798	11.1182	11.382
ENSMUSG00000083915.1	2.63913	-3.95414	1.82974	-2.16104	0.0306923		Gm13932	5.07298	5.33003	4.90805	4.42719	4.45986	4.70941
ENSMUSG00000032035.16	634.568	-1.3574	0.628645	-2.15925	0.0308306	0.234663	Ets1	10.0509	10.3157	9.01191	9.56634	8.07026	7.29001
ENSMUSG00000115576.1	27.918	-0.99618	0.461403	-2.15902	0.0308485	0.234663	Gm2675	6.38544	6.24104	5.97671	5.77972	5.64685	5.77848
ENSMUSG00000113049.1	7.25485	-1.98727	0.920478	-2.15895	0.0308537	0.234663	Gm48544	5.64235	5.14727	5.55292	4.86911	5.0025	5.02735
ENSMUSG00000107906.1	45.6891	-0.937158	0.434494	-2.15689	0.031014	0.235697	Eif4a3l2	6.51655	6.71672	6.61757	6.12833	6.34232	5.73313
ENSMUSG00000060044.8	4.87283	-2.69707	1.25059	-2.15664	0.0310336		Tmem26	5.32906	5.14727	5.46054	4.86911	4.90378	4.4497
ENSMUSG00000000901.17	157.074	-0.582757	0.270245	-2.1564	0.0310522	0.235762	Mmp11	7.87227	7.63016	7.99988	7.55218	7.1457	7.41159
ENSMUSG00000096971.2	144.12	-0.550992	0.255679	-2.15502	0.0311605	0.236438	4930556M19Rik	7.85228	7.62226	7.70341	7.42853	7.07805	7.36802
ENSMUSG00000086172.1	5.18868	-2.64735	1.22903	-2.15402	0.0312385		2700068H02Rik	5.38132	5.60493	4.90805	4.74029	4.77437	4.89833
ENSMUSG00000042726.14	2486.12	-0.353231	0.16403	-2.15345	0.0312837	0.236908	Trafd1	11.6293	11.4064	11.3357	10.9694	11.1524	11.252
ENSMUSG00000116138.1	1819.73	-0.382911	0.177835	-2.15318	0.0313046	0.23694	C030006K11Rik	11.2707	10.8476	10.9475	10.6493	10.6651	10.6975
ENSMUSG00000020346.16	7048.01	-0.257895	0.11978	-2.15308	0.0313125	0.23694	Mgat1	12.8116	12.9554	12.9572	12.5898	12.6724	12.7338
ENSMUSG00000038347.15	122.134	-0.495757	0.230287	-2.15278	0.0313359	0.237025	Tcte2	7.52101	7.56571	7.46439	7.14238	7.26171	7.04164
ENSMUSG00000074655.1	5.61776	-3.10724	1.44431	-2.15136	0.0314478	0.23762	Gm1527	4.98899	5.88024	5.01034	4.42719	4.90378	4.81649
ENSMUSG00000110140.1	6.88007	-2.34558	1.0903	-2.15131	0.0314516	0.23762	5430421F17Rik	5.71553	5.33003	5.30015	4.96738	4.45986	5.02735
ENSMUSG00000060376.7	1492.78	-0.453156	0.210784	-2.14987	0.0315659	0.238212	Bckdha	10.9022	10.5513	10.8759	10.3209	10.1113	10.5867
ENSMUSG00000020865.16	50620.1	-0.632205	0.29409	-2.1497	0.0315791	0.238212	Abcc3	16.0788	15.5969	15.9943	15.6632	14.7612	15.2608
ENSMUSG00000101791.1	5.03687	-3.85626	1.79467	-2.14872	0.0316562		2210011K15Rik	5.78382	4.75757	5.2385	4.86911	4.45986	4.4497
ENSMUSG00000055093.10	304.058	-0.555949	0.258885	-2.14747	0.0317558	0.239068	Gm8430	8.97046	8.27633	8.63688	8.19885	8.1317	8.1918
ENSMUSG00000091378.1	2.91728	-4.07346	1.89688	-2.14745	0.0317572		Gm4219	5.14654	4.75757	5.41045	4.74029	4.45986	4.4497
ENSMUSG00000020455.16	6142.74	-0.407517	0.189778	-2.14733	0.0317668	0.239068	Trim11	12.8484	12.867	12.5999	12.0776	12.6037	12.4448
ENSMUSG00000058886.9	3960.88	-0.329996	0.15369	-2.14716	0.0317807	0.239079	Deaf1	12.2064	12.1361	11.9972	11.5973	11.9271	11.8713
ENSMUSG00000030559.8	1262.81	-0.29239	0.1362	-2.14676	0.0318121	0.239174	Rab38	10.5115	10.4787	10.4513	10.2463	10.2675	10.1075
ENSMUSG00000031995.9	39142	-0.27207	0.126782	-2.14596	0.0318761	0.239424	St14	15.4224	15.3874	15.332	14.9629	15.2693	15.1375
ENSMUSG00000020225.10	6976.86	-0.333503	0.155545	-2.1441	0.0320247	0.240382	Tmbim4	13.0608	12.7493	12.9588	12.4461	12.7472	12.6298
ENSMUSG00000020605.9	1994.2	-0.4603	0.214779	-2.14313	0.0321025	0.240564	Hs1bp3	11.1982	11.0598	11.3211	10.7215	10.4462	11.0355
ENSMUSG00000026482.13	1788.65	-2.61594	1.22091	-2.14261			Rgl1	12.9993	8.84883	9.28851	9.31978	8.81472	9.08895
ENSMUSG00000044770.14	22.5409	-1.17162	0.546836	-2.14255	0.0321495	0.240685	Scml4	5.93757	6.30595	5.94715	5.74772	5.52718	5.40524
ENSMUSG00000026836.15	1590.24	-0.445021	0.207762	-2.14197	0.0321957	0.240795	Acvr1	10.9062	10.8773	10.8231	10.7181	10.3449	10.2162
ENSMUSG00000015401.12	7.03601	-2.00219	0.935069	-2.14123	0.0322558	0.240956	Cltrn	5.56329	5.4781	5.30015	4.86911	5.15774	4.81649
ENSMUSG00000100863.1	162.644	-0.423566	0.197838	-2.14098	0.0322757	0.240956	Gm12669	7.87227	7.8075	7.80197	7.4876	7.54465	7.45384
ENSMUSG00000058486.11	1951.63	-0.313588	0.146487	-2.14072	0.032297	0.240956	Wdr91	11.2202	11.0784	10.9999	10.6637	10.9017	10.852
ENSMUSG00000031893.7	12.7539	-1.4754	0.6894	-2.14013	0.0323444	0.241068	Tsnaxip1	5.64235	5.9676	5.55292	5.30099	5.08525	5.2999
ENSMUSG00000035901.14	1746.73	-0.519036	0.242568	-2.13976	0.0323743	0.241174	Dennd5a	11.1197	11.2829	10.604	10.3322	10.7469	10.5132
ENSMUSG00000051499.7	140.681	-0.676801	0.316315	-2.13964	0.0323836	0.241174	Zfp786	7.78353	7.48075	7.92802	6.8077	7.43288	7.34893
ENSMUSG00000069227.4	39.5072	-1.53515	0.717728	-2.1389	0.0324438	0.241435	Gprin1	6.49862	7.10035	5.94715	5.24608	6.21483	5.70969
ENSMUSG00000112474.1	941.489	-0.467993	0.218918	-2.13775	0.0325367	0.241754	Gm46209	10.3955	9.8224	10.1637	9.55478	9.68229	9.87297
ENSMUSG00000003623.4	5855.83	-0.384714	0.180038	-2.13686	0.0326097	0.242204	Crot	12.8561	12.6311	12.5954	12.4844	12.3161	12.1631
ENSMUSG00000097000.2	140.593	-0.696698	0.326368	-2.1347	0.0327852	0.243095	Gm17435	7.81143	7.52387	7.88724	6.82119	7.16753	7.54589
ENSMUSG00000000489.7	833.003	-1.12325	0.526207	-2.13461	0.0327926	0.243095	Pdgfb	10.3539	10.0587	10.1917	9.88831	7.65586	9.06609
ENSMUSG00000097039.8	1588.83	-0.583015	0.273365	-2.13273	0.0329467	0.243736	Pvt1	11.3285	10.733	10.5956	10.5761	10.352	10.1297
ENSMUSG00000020709.15	70.3299	-0.965183	0.452673	-2.13219	0.0329914	0.243764	Adap2	7.3303	6.7766	6.99249	6.67964	5.93859	6.52014
ENSMUSG00000096215.8	2900.81	-0.563272	0.264329	-2.13095	0.0330932	0.244065	Smim22	11.971	11.4657	11.8288	11.308	10.7717	11.4938
ENSMUSG00000030077.11	104.307	-3.0122	1.41398	-2.13031	0.0331461	0.244126	Chl1	7.50392	8.53587	6.95265	4.74029	6.67768	5.22069
ENSMUSG00000003948.17	442.286	-0.478224	0.2245	-2.13018	0.0331571	0.244126	Mmd	8.82871	9.36601	9.11502	8.56259	8.66818	8.83306
ENSMUSG00000004929.12	13064.6	-0.33486	0.157405	-2.12737	0.033389	0.245446	Thop1	13.6906	14.0078	13.7709	13.4413	13.6467	13.4372
ENSMUSG00000033200.16	79.901	-2.39439	1.12577	-2.12689	0.0334292	0.245647	Tpsg1	6.4243	8.60099	5.17107	6.00657	6.34232	5.17754
ENSMUSG00000086158.2	524.336	-0.717013	0.337322	-2.1256	0.0335364	0.246061	Ccpg1os	9.4835	9.06874	9.69501	9.08499	8.16414	8.9228
ENSMUSG00000025647.16	15990.1	-0.714534	0.336214	-2.12524	0.0335669	0.246191	Shisa5	14.748	13.6853	14.1984	13.7953	13.0879	13.7252
ENSMUSG00000111846.1	2.86913	-4.0514	1.90714	-2.12433	0.0336426		Gm47271	5.47696	4.88916	4.90805	4.42719	4.77437	4.4497
ENSMUSG00000115681.1	23.2912	-1.41119	0.664584	-2.12341	0.0337194	0.247029	Gm2682	5.96591	6.62148	5.59585	5.48958	5.52718	5.55604
ENSMUSG00000102533.1	16.0116	-1.2278	0.578529	-2.12228	0.0338142	0.247441	Gm37226	5.87864	5.68099	5.97671	5.35229	5.28251	5.49875
ENSMUSG00000091191.2	39.2969	-1.02052	0.481205	-2.12076	0.0339422	0.248152	Gm17334	6.84539	6.44544	6.11407	6.03196	5.78659	6.01655
ENSMUSG00000053317.11	9965.08	-0.352798	0.166425	-2.11987	0.0340174	0.248364	Sec61b	13.5935	13.2454	13.4864	12.9782	13.0756	13.2672
ENSMUSG00000087660.1	2.53185	-3.85699	1.82	-2.11922	0.0340718		B230398E01Rik	5.21266	4.88916	5.17107	4.42719	4.77437	4.4497
ENSMUSG00000016946.6	9758.93	-0.324366	0.153107	-2.11855	0.0341285	0.249081	Kctd5	13.3712	13.5426	13.2902	13.1541	13.1331	12.9932
ENSMUSG00000108238.1	12.2445	-2.48536	1.17327	-2.11833	0.0341472	0.249124	Gm43984	6.4243	5.07362	5.41045	4.74029	4.90378	5.2999
ENSMUSG00000117476.1	4.28154	-2.56799	1.21329	-2.11655	0.0342979		Gm9416	5.21266	5.07362	5.46054	4.86911	4.77437	4.70941
ENSMUSG00000030062.7	53442.6	-0.284254	0.134309	-2.11642	0.0343091	0.249989	Rpn1	15.8913	15.7397	15.8725	15.3874	15.6133	15.6937
ENSMUSG00000107017.1	7.45524	-2.55712	1.20845	-2.11604	0.0343418	0.249989	Gm43196	5.71553	5.07362	5.63693	5.1219	4.45986	4.81649
ENSMUSG00000073052.4	8.75548	-2.27648	1.07591	-2.11586	0.0343563	0.249989	D130052B06Rik	4.98899	5.93923	5.59585	4.74029	5.15774	4.96705
ENSMUSG00000039747.11	10801.9	-0.484011	0.228794	-2.11549	0.0343881	0.250126	Orai2	13.9514	13.5119	13.3169	13.0053	13.379	13.0532
ENSMUSG00000007379.15	1268.73	-0.394384	0.186603	-2.1135	0.0345583	0.250892	Dennd2c	10.4871	10.6646	10.4291	10.1057	10.3913	9.95719
ENSMUSG00000015289.4	4314.16	-0.282677	0.133859	-2.11174	0.0347084	0.251697	Lage3	12.2477	12.1708	12.234	11.7592	12.0334	12.048
ENSMUSG00000025497.15	9296.24	-0.599876	0.284105	-2.11146	0.0347328	0.25178	Cdhr5	13.6452	13.0003	13.6258	12.8353	12.4441	13.2142
ENSMUSG00000118384.1	22.4648	-2.19035	1.03752	-2.11114	0.0347603	0.251885	9030625G05Rik	5.14654	6.91552	5.88557	4.86911	5.60861	5.2999
ENSMUSG00000007034.15	13815.5	-0.533578	0.253006	-2.10895	0.0349487	0.252966	Slc44a4	14.1669	13.7136	14.067	13.5627	13.0358	13.7288
ENSMUSG00000076433.4	54.5762	-0.7931	0.376233	-2.108	0.035031	0.253466	Cep295nl	6.462	6.76188	6.99249	6.30055	6.40148	6.11909
ENSMUSG00000038045.14	44.931	-0.89906	0.426918	-2.10593	0.0352103	0.254513	Sult6b1	6.95201	6.42643	6.3273	6.08113	6.04678	6.13535
ENSMUSG00000037129.7	19.0211	-1.63901	0.778838	-2.10443	0.0353405	0.255271	Tmprss13	5.27311	6.21861	6.30536	5.18676	5.52718	5.37163
ENSMUSG00000037106.8	418.498	-1.24658	0.592378	-2.10437	0.0353465	0.255271	Fer1l6	9.5669	9.39834	8.82411	9.10631	7.21018	7.32957
ENSMUSG00000040040.16	1825.79	-0.351815	0.167205	-2.1041	0.03537	0.255346	Ift88	10.878	11.013	11.1737	10.4818	10.7442	10.8364
ENSMUSG00000000869.12	103.915	-0.750234	0.35672	-2.10314	0.0354534	0.255481	Il4	7.67369	7.05346	7.45506	6.52102	6.96987	7.0733
ENSMUSG00000097640.7	64.4692	-0.838347	0.398636	-2.10304	0.0354626	0.255481	Gm20033	7.30079	6.70131	6.70147	6.17373	6.47628	6.52014
ENSMUSG00000117220.1	91.2565	-1.31941	0.627422	-2.10291	0.0354734	0.255481	Gm49932	7.832	7.13449	7.15287	7.12102	6.25881	5.70969
ENSMUSG00000117768.1	22.6248	-1.19381	0.567826	-2.10242	0.0355164	0.255628	8030456M14Rik	6.40502	5.93923	5.82033	5.53099	5.71913	5.43755
ENSMUSG00000019822.12	2175.02	-0.382713	0.182141	-2.10119	0.0356239	0.256127	Smpd2	11.4513	11.258	11.128	11.0537	10.7952	10.8965
ENSMUSG00000000378.15	6864.78	-0.322767	0.153639	-2.10081	0.0356576	0.256273	Ccm2	12.8555	12.9708	12.872	12.3473	12.7695	12.6429
ENSMUSG00000063846.8	11.06	-1.83925	0.876421	-2.09859	0.0358532	0.257004	Gm21731	5.71553	5.99528	5.17107	5.24608	5.0025	5.08166
ENSMUSG00000045689.3	10.7513	-1.60021	0.762591	-2.09839	0.0358707	0.257004	Pcdhb4	5.67961	5.71695	5.55292	4.86911	5.15774	5.33658
ENSMUSG00000022938.8	5796.41	-0.929832	0.443137	-2.0983	0.035879	0.257004	Fam3b	13.3116	12.4761	12.7686	12.7	11.0811	11.6321
ENSMUSG00000093803.3	2212.58	-0.407328	0.194208	-2.09738	0.0359596	0.257287	Ppp2r3d	11.5741	11.1492	11.1994	10.9179	10.8141	11.053
ENSMUSG00000079505.2	84.2128	-0.725895	0.346144	-2.09709	0.0359857	0.257292	Gm11131	7.37813	6.7766	7.30696	6.8077	6.6462	6.57804
ENSMUSG00000116180.1	9.70073	-1.59247	0.75969	-2.09621	0.0360634	0.257562	Gm49492	5.64235	5.33003	5.75084	5.18676	5.08525	5.08166
ENSMUSG00000034035.18	347.7	-0.715866	0.341736	-2.09479	0.0361896	0.258102	Ccdc17	9.33196	8.76617	8.40243	8.53525	7.99407	8.1776
ENSMUSG00000103469.1	78.1767	-0.583035	0.278388	-2.09432	0.0362311	0.258282	Gm9910	7.00233	7.18958	6.97934	6.53778	6.75326	6.70734
ENSMUSG00000086682.1	116.806	-0.531028	0.253643	-2.0936	0.0362953	0.258533	Gm16023	7.34	7.60633	7.48288	6.89944	7.22064	7.12699
ENSMUSG00000033355.6	1349.63	-3.5683	1.70469	-2.09322	0.0363295	0.258533	Rtp4	12.5615	6.66996	10.4501	9.07421	5.56879	7.22148
ENSMUSG00000115938.1	524.79	-0.587845	0.280859	-2.09303	0.0363466	0.258533	Gm17241	9.75998	8.927	9.36678	8.90191	8.67193	8.97285
ENSMUSG00000039208.15	3834.83	-0.618349	0.295472	-2.09275	0.0363711	0.258613	Metrnl	12.4422	11.9319	12.149	12.0318	11.2369	11.3349
ENSMUSG00000063919.11	5.01505	-4.89475	2.33926	-2.09244	0.0363995		Srrm4	4.75736	5.99528	4.44772	4.74029	4.45986	4.4497
ENSMUSG00000042524.14	2203.8	-0.336433	0.160849	-2.09161	0.0364736	0.259245	Sun2	11.3099	11.3789	11.1539	10.9802	11.0952	10.8108
ENSMUSG00000061207.11	2616.93	-0.313705	0.150165	-2.08906	0.036702	0.260208	Stk19	11.5766	11.5398	11.4346	11.1039	11.4129	11.1364
ENSMUSG00000017002.14	723.159	-0.714016	0.341823	-2.08885	0.0367216	0.260242	Slpi	9.56081	10.4712	9.31423	9.21824	9.20271	9.2121
ENSMUSG00000111709.1	2174.62	-0.829908	0.397607	-2.08726	0.0368648	0.26097	Gm3776	11.6923	11.7118	10.7887	11.2251	10.3879	10.0707
ENSMUSG00000028470.10	1108.67	-0.522624	0.250432	-2.08689	0.0368978	0.261108	Hint2	10.5991	10.0687	10.4686	9.93659	9.56591	10.1389
ENSMUSG00000034932.4	5804.55	-0.338558	0.162279	-2.08628	0.0369536	0.261236	Mrpl54	12.7543	12.651	12.5894	12.0813	12.5177	12.4109
ENSMUSG00000096145.2	155.124	-0.499197	0.239388	-2.08531	0.0370411	0.261519	Vkorc1	7.79056	7.61432	7.97417	7.2833	7.37812	7.54589
ENSMUSG00000054021.6	874.574	-0.423003	0.20285	-2.0853	0.037042	0.261519	Sirt5	9.77057	10.1083	10.1694	9.65023	9.44374	9.77652
ENSMUSG00000034412.13	3706.39	-0.295441	0.141688	-2.08516	0.0370552	0.261519	Tbc1d10a	12.1367	11.9949	11.8732	11.655	11.7822	11.7424
ENSMUSG00000107215.1	77.4738	-1.58239	0.758918	-2.08506	0.0370641	0.261519	Gm43197	7.79056	6.17248	7.43619	6.82119	5.48358	6.05174
ENSMUSG00000023341.15	363.003	-3.2623	1.56509	-2.08442	0.0371222	0.261747	Mx2	10.7493	5.7517	8.25046	7.50402	5.52718	6.45952
ENSMUSG00000006418.17	9648.74	-0.534621	0.256486	-2.0844	0.0371234	0.261747	Rnf114	13.7941	13.1087	13.4527	13.1899	12.6938	12.9339
ENSMUSG00000048373.8	21453.3	-0.579923	0.27825	-2.08418	0.0371437	0.261794	Fgfbp1	14.8345	14.3375	14.7241	14.4453	13.6573	14.0014
ENSMUSG00000081070.1	6.91457	-1.85629	0.890823	-2.08379	0.0371795	0.261945	Gm13181	5.47696	5.56454	5.2385	4.86911	5.08525	4.96705
ENSMUSG00000019437.17	3217.9	-0.386731	0.185607	-2.0836	0.0371969	0.261945	Tlcd1	12.0559	11.5496	11.8849	11.4142	11.4628	11.5458
ENSMUSG00000000903.3	5.04633	-3.1332	1.50422	-2.08295	0.0372561		Vpreb3	5.07298	5.21348	5.67635	4.42719	4.45986	4.96705
ENSMUSG00000059554.12	1721.48	-0.543554	0.261001	-2.08257	0.0372903	0.262062	Ccdc28a	11.3392	10.6271	11.0117	10.6529	10.2065	10.5954
ENSMUSG00000026468.14	1.99775	-4.5783	2.19839	-2.08257	0.0372903		Lhx4	4.75736	5.21348	5.09603	4.42719	4.45986	4.4497
ENSMUSG00000090881.3	6.51568	-2.2538	1.08331	-2.08047	0.0374828	0.26332	Phf11	5.43047	5.60493	5.2385	4.42719	5.0025	5.02735
ENSMUSG00000016481.15	6786.36	-0.244394	0.117507	-2.07982	0.037542	0.263556	Cr1l	12.834	12.7821	12.9287	12.566	12.5988	12.6895
ENSMUSG00000022722.18	1044.48	-0.390348	0.187692	-2.07973	0.0375505	0.263556	Arl6	10.0334	10.3467	10.3727	9.65926	10.0389	9.96442
ENSMUSG00000061740.8	260.09	-1.51892	0.730371	-2.07965	0.0375573	0.263556	Cyp2d22	9.59697	6.654	8.65311	6.88671	7.15665	8.05863
ENSMUSG00000005983.15	286.553	-0.46087	0.221695	-2.07885	0.0376314	0.263867	1700037C18Rik	8.6714	8.26127	8.66517	8.2088	8.05304	8.1776
ENSMUSG00000000303.12	97098.6	-0.291223	0.140118	-2.0784	0.0376721	0.263867	Cdh1	16.6939	16.7064	16.6981	16.5121	16.3351	16.4116
ENSMUSG00000056215.13	28.7593	-1.47458	0.70979	-2.07749	0.0377562	0.264089	Lrguk	5.56329	6.62148	6.50922	5.84097	5.64685	5.2999
ENSMUSG00000107277.1	83.3523	-0.780705	0.37617	-2.07541	0.0379489	0.265149	Gm10461	7.42437	6.88886	7.18737	6.8077	6.30127	6.76753
ENSMUSG00000041886.7	5264.88	-0.352256	0.169775	-2.07484	0.0380016	0.265229	Macc1	12.4211	12.7557	12.3908	12.1015	12.3003	12.1856
ENSMUSG00000032849.14	28787.6	-0.352948	0.170193	-2.07381	0.0380968	0.265701	Abcc4	14.7349	15.0884	15.0769	14.6484	14.532	14.7203
ENSMUSG00000038576.15	291.429	-0.509463	0.245724	-2.07331	0.0381432	0.265833	Susd4	8.54095	8.73752	8.45897	8.24792	7.83501	8.30057
ENSMUSG00000069874.7	344.704	-2.30883	1.11425	-2.0721	0.0382557	0.266118	Irgm2	10.2417	7.0771	8.94761	7.98365	6.09728	7.14196
ENSMUSG00000097119.2	1967.53	-0.29183	0.140862	-2.07174	0.0382892	0.266118	B230354K17Rik	11.0095	11.1465	11.1553	10.6672	10.9699	10.8465
ENSMUSG00000003873.11	29754.2	-0.423332	0.204341	-2.07169	0.0382943	0.266118	Bax	15.3273	14.8734	14.9093	14.4062	14.8625	14.6473
ENSMUSG00000110928.1	3.8345	-3.00358	1.44985	-2.07166	0.0382975		Gm48114	5.52114	4.98952	5.09603	4.74029	4.45986	4.81649
ENSMUSG00000035818.14	17817	-0.84648	0.408745	-2.07093	0.0383658	0.266424	Plekhs1	15.1042	14.2994	13.6587	14.0897	13.4145	13.2721
ENSMUSG00000026048.16	9593.96	-0.293876	0.141931	-2.07055	0.038401	0.266572	Ercc5	13.4824	13.2656	13.3473	13.0232	13.2364	13.0002
ENSMUSG00000054676.15	2215.07	-0.451894	0.218382	-2.06928	0.0385194	0.267298	1600014C10Rik	11.3463	11.57	11.0566	10.7249	11.1711	10.8039
ENSMUSG00000089663.1	3.49675	-2.8475	1.37609	-2.06926	0.0385218		Gm15651	5.21266	5.07362	5.30015	4.42719	4.77437	4.81649
ENSMUSG00000034194.18	3410.87	-0.392559	0.189791	-2.06838	0.0386043	0.267697	R3hcc1	11.6703	12.0889	12.0003	11.3091	11.6976	11.6392
ENSMUSG00000058571.11	593.01	-0.730971	0.353833	-2.06586	0.0388414	0.268761	Gpc6	8.83209	9.55195	10.1581	8.77767	9.00841	9.01923
ENSMUSG00000004270.13	13935.2	-0.421895	0.2043	-2.06507	0.0389163	0.268985	Lpcat3	14.0177	13.6938	14.1388	13.3898	13.4188	13.8157
ENSMUSG00000007892.8	177509	-0.267996	0.129795	-2.06477	0.0389448	0.268985	Rplp1	17.5626	17.4274	17.679	17.1601	17.392	17.3709
ENSMUSG00000023143.10	2362.55	-0.381603	0.184824	-2.06468	0.0389531	0.268985	Nagpa	11.2911	11.5805	11.318	10.7779	11.2318	11.0861
ENSMUSG00000072235.6	1092.93	-0.945992	0.458188	-2.06464	0.0389573	0.268985	Tuba1a	10.0667	11.2994	9.69305	9.34464	10.121	9.29146
ENSMUSG00000040957.15	318.911	-0.496333	0.240525	-2.06354	0.0390615	0.269056	Cables1	8.63311	8.58499	8.85599	8.50738	8.02386	8.20935
ENSMUSG00000017405.14	2733.06	-0.33119	0.160516	-2.06328	0.0390861	0.269056	Nek8	11.6722	11.5169	11.5715	11.2657	11.1092	11.4246
ENSMUSG00000060019.6	1083.81	-0.375608	0.182045	-2.06327	0.0390874	0.269056	Gm10073	10.3267	10.1111	10.4559	9.77004	9.93787	10.1307
ENSMUSG00000041801.5	25682.5	-0.33248	0.161147	-2.06321	0.0390928	0.269056	Phlda3	14.7389	14.8857	14.7753	14.2048	14.6747	14.5511
ENSMUSG00000106933.1	17.3301	-1.65413	0.801819	-2.06297	0.0391152	0.269114	Gm43621	6.462	5.7517	5.35719	5.40054	5.38922	5.17754
ENSMUSG00000075410.13	9.99399	-1.52431	0.739047	-2.06253	0.0391572	0.269307	Prcd	5.71553	5.68099	5.35719	5.18676	5.15774	5.08166
ENSMUSG00000040852.6	698.899	-2.14335	1.03929	-2.06232	0.039177	0.269347	Plekhh2	10.5344	10.8207	7.83812	8.57798	8.68315	6.73777
ENSMUSG00000081051.4	1274.38	-0.373388	0.181242	-2.06016	0.0393831	0.270379	Gm15427	10.6554	10.2741	10.6288	10.189	10.0805	10.2555
ENSMUSG00000020902.12	56.6533	-2.68364	1.30327	-2.05916			Ntn1	4.98899	8.33981	5.2385	5.30099	6.0723	5.2999
ENSMUSG00000033318.7	9306.56	-0.721725	0.350519	-2.05902	0.0394924	0.270841	Gstt2	13.1955	13.3217	13.8946	12.2637	12.4499	13.4097
ENSMUSG00000090935.10	10972.8	-0.398338	0.193495	-2.05864	0.0395283	0.270895	Synj2bp	13.8647	13.3332	13.5726	13.1272	13.1893	13.3475
ENSMUSG00000097906.1	6169.39	-0.324791	0.157785	-2.05845	0.039547	0.270904	Gm9625	12.644	12.677	12.9128	12.2681	12.4325	12.6015
ENSMUSG00000034677.9	3.94598	-2.83567	1.37769	-2.05827	0.039564		Gpr142	5.21266	5.38235	5.09603	4.74029	4.90378	4.4497
ENSMUSG00000075040.9	2290.24	-0.360455	0.175184	-2.05758	0.0396308	0.271309	Zfp408	11.5846	11.2428	11.1862	10.9673	11.059	10.9962
ENSMUSG00000091549.1	2932.58	-0.75659	0.367901	-2.0565	0.0397339	0.271891	Gm6548	12.5367	11.2779	11.3995	11.3051	10.9995	11.0414
ENSMUSG00000104361.1	21.577	-1.17171	0.569785	-2.0564	0.039744	0.271891	Gm38080	6.26107	5.88024	5.97671	5.35229	5.43771	5.77848
ENSMUSG00000035413.8	11545.7	-0.294733	0.143377	-2.05565	0.039816	0.272191	Tmem98	13.5772	13.5671	13.7544	13.368	13.24	13.443
ENSMUSG00000001911.16	7347.5	-0.357744	0.174042	-2.0555	0.0398304	0.272193	Nfix	12.989	13.1427	12.8948	12.4433	12.9086	12.6366
ENSMUSG00000045128.9	146727	-0.330445	0.160977	-2.05275	0.0400965	0.273497	Rpl18a	17.4202	17.0651	17.4259	16.9293	16.979	17.0855
ENSMUSG00000021476.9	3974.09	-0.312025	0.152007	-2.0527	0.0401017	0.273497	Habp4	12.0638	12.2624	11.9983	11.6878	11.9499	11.8083
ENSMUSG00000073436.11	1080.88	-0.528768	0.257664	-2.05216	0.0401541	0.273705	Eme2	10.6285	10.3011	10.1031	9.48335	10.2026	9.83629
ENSMUSG00000113031.1	58.422	-0.964824	0.470202	-2.05193	0.040176	0.273705	Gm34552	7.07449	6.50082	6.95265	6.55433	5.84998	6.28683
ENSMUSG00000015092.9	23686.9	-0.29851	0.145483	-2.05186	0.0401832	0.273705	Edf1	14.8328	14.5792	14.5809	14.2768	14.4321	14.4499
ENSMUSG00000031627.9	4474.77	-0.403255	0.196541	-2.05176	0.0401933	0.273705	Irf2	12.4799	12.1165	12.3487	12.1234	11.7756	11.8704
ENSMUSG00000098041.1	72.9237	-0.983092	0.479262	-2.05126	0.0402414	0.273937	Gm26981	7.57921	6.74699	6.78036	6.12833	6.79662	6.34254
ENSMUSG00000020460.15	94436.1	-0.32593	0.159096	-2.04864	0.0404975	0.275095	Rps27a	16.7641	16.4217	16.8123	16.336	16.3802	16.3802
ENSMUSG00000026641.13	6498.97	-0.402306	0.196427	-2.04812	0.0405479	0.275151	Usf1	13.1575	12.6834	12.6699	12.4139	12.5397	12.4554
ENSMUSG00000063488.6	1125.27	-0.338067	0.165075	-2.04795	0.0405646	0.275167	Zkscan7	10.2506	10.369	10.3982	9.97465	9.87889	10.1979
ENSMUSG00000029735.17	3010.69	-0.373103	0.182325	-2.04636	0.040721	0.275952	Tpk1	11.8624	11.4624	11.8736	11.4041	11.2894	11.4609
ENSMUSG00000042106.5	10.6535	-1.70646	0.834169	-2.0457	0.040786	0.276185	Inka1	5.38132	5.56454	5.94715	4.96738	5.0025	5.33658
ENSMUSG00000022076.10	3.75742	-4.46133	2.18152	-2.04505	0.0408495		Klhl1	5.14654	5.64369	4.44772	4.74029	4.45986	4.4497
ENSMUSG00000075701.9	9432.43	-0.313192	0.153181	-2.04459	0.0408957	0.27667	Selenos	13.3984	13.2578	13.3973	12.809	13.2348	13.0997
ENSMUSG00000094237.2	14.4012	-1.81861	0.889565	-2.04438	0.0409163	0.276679	AF067063	5.43047	6.36764	5.46054	5.24608	5.38922	4.96705
ENSMUSG00000052271.7	136.476	-1.28571	0.629295	-2.0431	0.0410424	0.277319	Bhlha15	8.26316	8.19939	6.61757	7.41118	6.73848	6.28683
ENSMUSG00000024975.13	5944.64	-0.648263	0.317309	-2.043	0.0410519	0.277319	Pdcd4	13.2504	12.4675	12.6442	12.5466	11.7315	12.1732
ENSMUSG00000021222.9	2402.41	-0.284505	0.13937	-2.04136	0.041215	0.278018	Dcaf4	11.2862	11.376	11.487	11.1046	11.0343	11.2026
ENSMUSG00000024414.13	4362.5	-0.262391	0.128638	-2.03977	0.0413735	0.278892	Mrpl27	12.1806	12.2461	12.2465	11.8004	12.08	12.0431
ENSMUSG00000041617.10	112.48	-0.885797	0.434311	-2.03954	0.0413958	0.278925	Ccdc74a	6.78873	7.89501	7.71903	6.61849	6.99466	7.03361
ENSMUSG00000105504.4	5.38254	-3.30907	1.62266	-2.03928	0.0414217	0.278925	Gbp5	5.78382	4.98952	5.17107	4.96738	4.45986	4.4497
ENSMUSG00000072809.2	28.3463	-1.13354	0.556218	-2.03794	0.0415556	0.279535	9330160F10Rik	6.56888	6.28469	5.75084	5.64528	5.81876	5.6611
ENSMUSG00000003505.15	7.41023	-3.15142	1.54657	-2.03768	0.0415823	0.279617	Psg18	6.12266	4.43766	5.2385	4.86911	4.77437	4.81649
ENSMUSG00000003032.8	18421.5	-0.665767	0.326883	-2.03671	0.041679	0.280059	Klf4	14.9026	14.0718	14.2691	14.2302	13.4944	13.5514
ENSMUSG00000086353.1	6.58205	-1.76331	0.865797	-2.03663	0.0416871	0.280059	Gm13481	5.38132	5.38235	5.46054	4.86911	5.08525	4.96705
ENSMUSG00000031816.15	4896.1	-0.348049	0.170936	-2.03614	0.0417365	0.280127	Mthfsd	12.6418	12.3768	12.2293	12.0147	12.1255	12.1438
ENSMUSG00000032207.10	8.81053	-1.84632	0.906868	-2.03593	0.0417569	0.280127	Lipc	5.78382	5.07362	5.67635	5.04974	5.0025	5.08166
ENSMUSG00000102373.1	8.40207	-3.53995	1.73876	-2.03591	0.0417596	0.280127	9530018H14Rik	5.27311	6.21861	4.77391	4.42719	5.08525	4.4497
ENSMUSG00000031442.21	404.456	-1.04805	0.514978	-2.03514	0.0418369	0.280127	Mcf2l	8.25307	10.0716	8.54417	8.07912	8.59881	8.04695
ENSMUSG00000041926.15	13817.5	-0.40576	0.199421	-2.03469	0.0418819	0.280127	Rnpep	13.8267	13.93	14.0609	13.1419	13.7155	13.7404
ENSMUSG00000074647.4	98.0186	-0.744675	0.366052	-2.03434	0.0419173	0.280127	Fam83c	7.42437	7.63016	6.88352	6.97339	6.66204	6.79663
ENSMUSG00000018585.9	7474.35	-0.288461	0.141805	-2.03421	0.0419303	0.280127	Atox1	12.9502	13.0411	13.0295	12.5769	12.704	12.9053
ENSMUSG00000026343.6	2039.9	-0.355507	0.174788	-2.03393	0.0419582	0.280127	Gpr39	11.2539	11.0555	11.2349	10.9731	10.6547	10.8835
ENSMUSG00000006143.12	384.253	-1.15876	0.569761	-2.03376	0.041976	0.280127	Upk3bl	9.87402	8.47635	8.70852	8.81706	7.15665	7.89877
ENSMUSG00000044916.10	49.528	-0.713387	0.351121	-2.03174	0.04218	0.281296	1700029I15Rik	6.83145	6.46417	6.61757	6.10497	6.28022	6.28683
ENSMUSG00000046229.10	4268.41	-0.311853	0.153492	-2.03173	0.0421813	0.281296	Scand1	12.388	12.0772	12.1618	11.9175	11.8826	11.9534
ENSMUSG00000008301.11	5331.11	-0.333839	0.164342	-2.03137	0.0422173	0.281439	Phax	12.6545	12.5115	12.4541	11.974	12.4046	12.2753
ENSMUSG00000038803.7	6846.03	-0.245726	0.120995	-2.03088	0.0422673	0.281675	Ost4	12.8484	12.7751	12.959	12.5188	12.683	12.6888
ENSMUSG00000029102.9	16300.6	-0.672176	0.331067	-2.03033	0.0423226	0.281888	Hgfac	14	14.131	14.6554	13.8008	12.9064	13.9566
ENSMUSG00000045799.6	912.337	-0.507652	0.250058	-2.03013	0.042343	0.281888	Gm9800	9.70583	10.1751	10.3958	9.35358	9.72815	9.81702
ENSMUSG00000048787.13	2555.16	-0.338569	0.166785	-2.02998	0.0423589	0.281897	Dcun1d3	11.565	11.4781	11.4398	11.1144	11.3982	10.9861
ENSMUSG00000007036.15	6991.58	-0.328488	0.161946	-2.02838	0.0425218	0.282549	Abhd16a	12.9162	12.82	13.0458	12.4784	12.524	12.8226
ENSMUSG00000117310.2	79.9203	-0.628645	0.309937	-2.0283	0.04253	0.282549	Ptp4a1	7.13184	7.26318	6.85484	6.70919	6.76787	6.53193
ENSMUSG00000092626.1	26.062	-1.12334	0.55399	-2.02772	0.0425889	0.282772	9130230N09Rik	6.55167	6.0223	5.85344	5.53099	5.78659	5.6611
ENSMUSG00000028961.15	59976	-0.255601	0.126056	-2.02768	0.0425929	0.282772	Pgd	15.8675	16.0696	16.0229	15.63	15.8533	15.764
ENSMUSG00000030555.16	2200.17	-0.403593	0.19911	-2.02699	0.0426636	0.283016	Ttc23	11.5014	11.0982	11.3065	11.094	10.769	10.8867
ENSMUSG00000031774.8	6378.46	-0.275626	0.135994	-2.02675	0.0426882	0.283016	Fam192a	12.8932	12.7074	12.7129	12.378	12.5828	12.5757
ENSMUSG00000025702.15	12300.6	-0.263575	0.130126	-2.02554	0.042812	0.28374	Marchf8	13.5629	13.7846	13.7778	13.3812	13.4916	13.5145
ENSMUSG00000022661.14	188.17	-1.1016	0.544266	-2.024	0.04297	0.284105	Cd200	8.0228	7.9463	8.60386	6.21748	7.35938	7.92456
ENSMUSG00000067148.15	11934	-0.290777	0.143707	-2.02341	0.0430314	0.284219	Polr1c	13.7418	13.4889	13.7949	13.3046	13.4367	13.47
ENSMUSG00000110597.1	4.49132	-3.02967	1.49825	-2.02215	0.0431613		Gm8798	5.32906	5.38235	5.17107	4.96738	4.45986	4.4497
ENSMUSG00000031562.15	3612.99	-0.34217	0.169217	-2.02208	0.043168	0.284703	Dctd	11.9472	12.1196	11.893	11.755	11.7445	11.4729
ENSMUSG00000090362.2	16.812	-1.78224	0.881435	-2.02198	0.0431783	0.284703	Vmn2r79	6.32481	5.84952	5.50791	5.40054	5.48358	4.81649
ENSMUSG00000081586.3	6.10914	-2.67946	1.32567	-2.02121	0.0432575	0.284822	Gm11544	5.07298	5.71695	5.35719	4.74029	5.08525	4.4497
ENSMUSG00000087141.1	2055.77	-0.39816	0.19702	-2.02091	0.0432889	0.284849	Plcxd2	11.4068	11.0834	11.1243	10.938	10.946	10.5874
ENSMUSG00000110186.1	2.3346	-3.73275	1.84715	-2.02082	0.0432987		Gm7789	5.07298	5.21348	4.90805	4.42719	4.77437	4.4497
ENSMUSG00000035376.10	3669.34	-0.351695	0.174131	-2.01972	0.0434129	0.285327	Hacd2	12.0638	12.1085	11.8637	11.4765	11.9104	11.636
ENSMUSG00000031438.11	11322.7	-0.418257	0.207094	-2.01964	0.0434205	0.285327	Rnf128	13.766	13.4229	13.7684	13.4782	13.0812	13.1633
ENSMUSG00000022856.9	2955.33	-0.3073	0.152189	-2.0192	0.0434665	0.285531	Tmem41a	11.6466	11.7118	11.7083	11.1499	11.5485	11.4766
ENSMUSG00000065126.1	330.834	-0.62547	0.309923	-2.01814	0.0435764	0.285998	Snord104	9.26856	8.40059	8.53981	8.25754	8.3257	8.14513
ENSMUSG00000022940.17	1654.65	-0.485825	0.240936	-2.01641	0.0437575	0.286761	Pigp	10.9741	10.5746	11.2145	10.3853	10.2786	10.7343
ENSMUSG00000082593.1	1.80322	-4.43166	2.19805	-2.01618	0.0437808		Gm11331	5.21266	4.88916	4.90805	4.42719	4.45986	4.4497
ENSMUSG00000089991.2	5.05145	-2.24874	1.11535	-2.01617	0.0437817		Gm16332	5.43047	4.98952	5.46054	4.74029	4.90378	4.89833
ENSMUSG00000021215.15	17151.4	-0.485271	0.24077	-2.0155	0.0438527	0.28712	Net1	14.4516	14.4044	13.9413	14.0155	13.8697	13.5035
ENSMUSG00000114744.1	6.79481	-2.75681	1.36783	-2.01546	0.0438569	0.28712	Gm38409	5.99356	5.07362	5.01034	4.96738	4.45986	4.89833
ENSMUSG00000097421.2	178.385	-0.683049	0.339089	-2.01436	0.0439713	0.287674	D630011A20Rik	7.57921	8.37752	8.01887	7.35781	7.2718	7.75267
ENSMUSG00000029338.13	5885.73	-0.337137	0.167437	-2.01352	0.0440602	0.287929	Antxr2	12.549	12.6398	12.8565	12.4623	12.226	12.3849
ENSMUSG00000054589.1	93.2197	-0.641216	0.318484	-2.01334	0.044079	0.287929	Gm9949	7.16513	7.10035	7.49204	6.92454	6.93181	6.55519
ENSMUSG00000079029.2	44.1315	-1.30863	0.65004	-2.01316	0.0440983	0.287929	Gm5662	6.26107	7.24255	6.21348	5.60867	6.36235	5.70969
ENSMUSG00000026222.16	66.0325	-4.55535	2.26282	-2.01314	0.0441003	0.287929	Sp100	8.4861	4.75757	6.63478	5.60867	4.45986	4.70941
ENSMUSG00000113679.1	6.83191	-1.72061	0.855495	-2.01125	0.0442992	0.288795	Gm10432	5.38132	5.38235	5.50791	4.96738	4.90378	5.08166
ENSMUSG00000027574.15	41.138	-1.45127	0.721785	-2.01067	0.0443602	0.288881	Nkain4	7.2294	5.88024	6.41139	5.92683	5.33768	6.10261
ENSMUSG00000058063.4	292.527	-0.983151	0.488977	-2.01063	0.044365	0.288881	Trim31	9.11341	8.89495	7.99988	8.40314	7.91358	7.05756
ENSMUSG00000057219.11	687.493	-0.278408	0.138498	-2.0102	0.0444101	0.288973	Armc7	9.579	9.5964	9.72407	9.30834	9.40588	9.42773
ENSMUSG00000022951.16	3144.24	-0.398404	0.198236	-2.00975	0.0444581	0.288973	Rcan1	12.0823	11.7609	11.5522	11.3452	11.5648	11.3928
ENSMUSG00000117171.1	52.2726	-0.779449	0.387907	-2.00937	0.0444977	0.288973	C230013L11Rik	6.96477	6.55391	6.58245	6.03196	6.23702	6.43445
ENSMUSG00000095821.2	39.0896	-1.26774	0.63096	-2.00922	0.0445137	0.288973	Tcstv3	6.4243	7.04148	5.91679	6.12833	5.84998	5.55604
ENSMUSG00000039963.20	131.363	-0.854366	0.425298	-2.00886	0.0445518	0.289026	Ccdc40	7.14303	8.10687	7.73448	6.99717	6.67768	7.41159
ENSMUSG00000014294.4	7861.04	-0.304117	0.151597	-2.0061	0.044846	0.290398	Ndufa2	13.2192	12.9449	13.0829	12.6409	12.8169	12.9258
ENSMUSG00000070327.14	17792.1	-0.744715	0.371245	-2.00599	0.0448572	0.290398	Rnf213	15.0705	13.5431	14.3114	13.8436	13.6051	13.6654
ENSMUSG00000029618.13	2.51597	-3.84808	1.9184	-2.00588	0.0448688		Ocm	4.88877	5.38235	4.90805	4.74029	4.45986	4.4497
ENSMUSG00000084910.1	537.586	-0.506301	0.252415	-2.00583	0.0448745	0.290398	C630043F03Rik	9.715	8.98295	9.3863	8.94992	9.02612	8.81488
ENSMUSG00000020032.14	146.65	-1.16418	0.580421	-2.00574	0.0448836	0.290398	Nuak1	7.30079	8.71197	7.24301	6.52102	7.54465	6.84377
ENSMUSG00000087269.1	68.1042	-0.740504	0.369267	-2.00533	0.0449273	0.290532	D330023K18Rik	7.27065	6.76188	6.79559	6.37839	6.36235	6.67619
ENSMUSG00000020072.15	168.479	-0.606724	0.302586	-2.00513	0.0449493	0.290532	Pbld2	7.61935	8.04949	8.09238	7.24448	7.29174	7.75267
ENSMUSG00000029298.15	490.754	-1.09797	0.547997	-2.00361	0.0451115	0.291385	Gbp9	10.2506	8.73752	8.90761	9.13513	7.74468	8.13414
ENSMUSG00000068328.9	13691.7	-0.311739	0.155621	-2.00319	0.045157	0.291582	Aup1	14.0278	13.712	13.9049	13.4164	13.6514	13.696
ENSMUSG00000047473.14	200.754	-0.770885	0.385109	-2.00173	0.0453133	0.292298	Zfp30	8.73785	7.74358	7.90777	7.71582	7.68609	7.26301
ENSMUSG00000084123.1	1.97834	-4.5656	2.28144	-2.00119	0.0453721		Gm13106	4.88877	5.33003	4.77391	4.42719	4.45986	4.4497
ENSMUSG00000010054.4	3547.34	-0.277565	0.13874	-2.00061	0.0454342	0.292882	Tusc2	11.9873	11.8084	12.0059	11.5151	11.7477	11.7526
ENSMUSG00000026073.13	8.32537	-2.18669	1.09328	-2.00012	0.0454874	0.293128	Il1r2	5.84795	5.27401	5.46054	4.96738	4.45986	5.17754
ENSMUSG00000067870.5	826.519	-0.348262	0.174251	-1.99862	0.0456498	0.293782	Rpl31-ps8	9.91118	9.73115	10.0883	9.59485	9.49978	9.68069
ENSMUSG00000044056.3	61.0398	-0.782233	0.391792	-1.99655	0.0458739	0.294831	Efcab9	6.66763	6.60491	7.23206	6.19581	6.51209	6.39588
ENSMUSG00000020122.16	6388.92	-0.42608	0.213506	-1.99563	0.0459739	0.295278	Egfr	12.8131	12.9051	12.8054	12.7156	12.172	12.33
ENSMUSG00000070546.2	3.04774	-5.18868	2.60016	-1.99553	0.0459855		Mrgprb3	4.98899	5.60493	4.44772	4.42719	4.45986	4.4497
ENSMUSG00000003949.16	7.48215	-1.94236	0.973939	-1.99434	0.046115	0.296086	Hlf	5.21266	5.7517	5.41045	4.74029	5.0025	5.13141
ENSMUSG00000112860.1	3.53039	-3.46321	1.73665	-1.99418	0.0461319		Gm47439	5.60363	4.75757	5.01034	4.74029	4.45986	4.70941
ENSMUSG00000036185.9	41.2551	-1.23513	0.619374	-1.99415	0.0461354	0.296118	Sapcd1	6.96477	6.09978	6.56452	6.17373	5.38922	6.01655
ENSMUSG00000099980.1	127.609	-0.540585	0.271245	-1.99298	0.0462641	0.296649	Gm5619	7.78353	7.29356	7.63092	7.24448	7.1457	7.1345
ENSMUSG00000033386.10	18579.2	-0.335712	0.168521	-1.99212	0.0463583	0.296901	Frrs1	14.1224	14.3888	14.4798	13.8045	14.1952	14.0361
ENSMUSG00000002768.8	9041.59	-0.370623	0.186092	-1.99162	0.0464132	0.296997	Mea1	13.4942	13.0666	13.3581	12.8716	12.8542	13.1397
ENSMUSG00000103711.1	6618.49	-0.594178	0.298378	-1.99136	0.0464413	0.296997	Tstd1	13.3855	12.9103	12.4198	12.5724	12.4469	12.0793
ENSMUSG00000017404.12	118093	-0.341731	0.171639	-1.99099	0.0464818	0.297157	Rpl19	17.1889	16.7485	17.042	16.5609	16.689	16.7848
ENSMUSG00000024639.5	9818.32	-0.268211	0.134751	-1.99042	0.046545	0.297348	Gnaq	13.4946	13.3424	13.3245	13.1432	13.2104	13.0498
ENSMUSG00000059326.7	665.403	-0.451674	0.22701	-1.98967	0.0466273	0.297694	Csf2ra	9.70583	9.72024	9.55107	9.12993	8.98141	9.55906
ENSMUSG00000041565.17	2.86428	-5.09929	2.56384	-1.98892	0.0467099		L3mbtl4	5.47696	5.14727	4.44772	4.42719	4.45986	4.4497
ENSMUSG00000002257.8	148.505	-1.50947	0.759186	-1.98828	0.0467812	0.298305	Def6	7.71866	8.87865	6.58245	6.73809	7.5112	5.9235
ENSMUSG00000068240.5	641.659	-0.396008	0.199175	-1.98824	0.0467848	0.298305	Gm11808	9.62837	9.42995	9.69891	9.16845	9.0349	9.4426
ENSMUSG00000089131.1	1.82315	-4.44573	2.23661	-1.98771	0.046844		Gm24769	5.07298	4.75757	5.17107	4.42719	4.45986	4.4497
ENSMUSG00000059555.6	11661.4	-0.340954	0.171573	-1.98722	0.046898	0.29883	Tor4a	13.7935	13.481	13.7168	13.3677	13.1823	13.4593
ENSMUSG00000022032.14	4.91143	-2.13246	1.07327	-1.98689	0.046935		Scara5	5.07298	5.4781	5.30015	4.86911	4.90378	4.81649
ENSMUSG00000094796.2	31.0912	-1.45266	0.731202	-1.98668	0.046958	0.299114	BC147527	5.93757	6.96731	5.91679	6.00657	5.48358	5.40524
ENSMUSG00000000532.11	17612.6	-0.311374	0.156756	-1.98636	0.0469935	0.299199	Acvr1b	14.4187	14.1697	14.1404	14.0048	13.9642	13.8823
ENSMUSG00000091695.2	16.7354	-1.16591	0.58702	-1.98615	0.0470164	0.299199	Gm17669	5.75023	6.0223	5.82033	5.18676	5.56879	5.46869
ENSMUSG00000023979.14	33.2696	-1.05009	0.5289	-1.98542	0.0470975	0.299509	Guca1b	6.30393	6.70131	5.97671	5.84097	6.02068	5.61001
ENSMUSG00000039199.6	844.265	-0.332752	0.167762	-1.98348	0.0473141	0.30033	Zdhhc1	9.87402	9.92573	10.0165	9.40175	9.68415	9.78937
ENSMUSG00000041777.12	2428.19	-0.510738	0.257519	-1.98331	0.0473333	0.30033	Cir1	11.8865	11.0806	11.4031	11.1423	10.9049	10.9485
ENSMUSG00000053914.9	5.90657	-1.96541	0.991211	-1.98284	0.0473854	0.300529	Kdm4d	5.52114	5.33003	5.2385	4.74029	5.08525	4.89833
ENSMUSG00000107745.1	9.67538	-1.42451	0.718485	-1.98266	0.0474054	0.300529	Gm43917	5.52114	5.60493	5.59585	4.96738	5.22291	5.22069
ENSMUSG00000036027.13	10.4861	-1.67558	0.845147	-1.98259	0.0474136	0.300529	1810046K07Rik	5.32906	5.99528	5.46054	5.18676	5.22291	4.96705
ENSMUSG00000039057.11	13.997	-1.6588	0.83687	-1.98215	0.047462	0.300738	Myo16	5.38132	6.32685	5.46054	5.1219	5.28251	5.2999
ENSMUSG00000075012.4	617.067	-1.0739	0.542046	-1.9812	0.0475683	0.300985	Fjx1	8.76643	10.483	9.57466	7.67305	9.27365	8.99925
ENSMUSG00000089872.10	2518.99	-0.269371	0.135964	-1.98119	0.0475698	0.300985	Rps6kc1	11.3726	11.4889	11.4722	11.0317	11.2267	11.3084
ENSMUSG00000002602.16	173.226	-1.03655	0.523216	-1.98111	0.0475789	0.300985	Axl	8.4904	8.23582	7.30696	7.85607	6.83862	6.82511
ENSMUSG00000047767.17	756.935	-0.430676	0.217443	-1.98064	0.0476319	0.301222	Atg16l2	10.1215	9.62399	9.68716	9.25925	9.58198	9.4426
ENSMUSG00000034362.7	53.4342	-1.29213	0.652827	-1.97928	0.0477842	0.30179	Csta1	7.4953	6.44544	6.2371	6.10497	5.60861	6.38275
ENSMUSG00000113555.1	1842.77	-0.448088	0.226593	-1.9775	0.0479847	0.302654	Gm10095	11.4164	10.7625	10.9784	10.6062	10.5725	10.7695
ENSMUSG00000031231.4	21877.3	-0.317815	0.160737	-1.97724	0.0480149	0.302654	Cox7b	14.7235	14.355	14.591	14.2365	14.2031	14.3394
ENSMUSG00000018395.19	3402.18	-0.3821	0.193281	-1.97691	0.0480513	0.302686	Kif3a	11.9591	11.7278	12.0628	11.6768	11.3174	11.6379
ENSMUSG00000037685.15	3488.52	-0.554092	0.280515	-1.97526	0.0482381	0.3035	Atp8a1	11.9425	11.7192	12.3599	11.2347	11.2138	11.9202
ENSMUSG00000030921.17	269.175	-3.6433	1.84499	-1.9747	0.0483017	0.3035	Trim30a	10.437	5.60493	7.3879	7.19438	5.33768	4.96705
ENSMUSG00000002249.21	1967.99	-0.345342	0.174883	-1.9747	0.0483018	0.3035	Tead3	11.3135	11.1287	10.9117	10.8315	10.7673	10.8027
ENSMUSG00000038370.6	10.1253	-1.9098	0.967262	-1.97444	0.0483313	0.3035	Pcp4l1	5.78382	5.64369	5.46054	4.96738	5.38922	4.70941
ENSMUSG00000047909.11	2227.22	-0.324072	0.164197	-1.97368	0.0484184	0.303862	Ankrd16	11.4731	11.2542	11.1323	10.9469	11.0938	10.9201
ENSMUSG00000045991.19	14643.7	-0.436762	0.221388	-1.97284	0.0485139	0.304118	Onecut2	13.9061	13.9142	14.2696	13.5249	13.339	13.9206
ENSMUSG00000070282.6	426.027	-0.446536	0.226397	-1.97236	0.0485686	0.30423	3000002C10Rik	9.15986	9.00413	9.00245	8.28129	8.87136	8.77311
ENSMUSG00000021460.17	2897.61	-0.479955	0.243414	-1.97177	0.0486364	0.30423	Auh	12.0681	11.3128	11.7252	11.2074	11.1497	11.4447
ENSMUSG00000040462.13	20238.1	-0.347711	0.17635	-1.97171	0.0486429	0.30423	Os9	14.4987	14.3103	14.577	14.0184	13.9842	14.3648
ENSMUSG00000046862.14	1875.67	-0.291047	0.147642	-1.97131	0.0486886	0.30432	Pramef8	10.9855	11.0373	11.0883	10.5818	10.7699	10.9238
ENSMUSG00000040483.15	1213.12	-2.9173	1.4802	-1.97088	0.0487378	0.30443	Xaf1	12.1776	7.29356	10.7609	9.37567	6.09728	7.82303
ENSMUSG00000101167.1	12.1698	-1.64286	0.834074	-1.96968	0.0488755	0.304906	Macroh2a3	5.9085	5.60493	5.63693	4.74029	5.43771	5.22069
ENSMUSG00000027333.18	7787.03	-0.464817	0.235988	-1.96966	0.0488771	0.304906	Smox	13.5343	12.8519	12.9372	12.6797	12.6251	12.7686
ENSMUSG00000021493.15	4439.67	-0.313058	0.159065	-1.96811	0.049055	0.305771	Pdlim7	12.2155	12.4026	12.1871	12.0189	11.8391	12.0497
ENSMUSG00000070738.10	16204.2	-0.23352	0.118663	-1.96791	0.0490779	0.305771	Dgkd	13.993	14.1526	14.1326	13.8551	13.929	13.8409
ENSMUSG00000031938.15	8145.45	-0.240117	0.122033	-1.96763	0.0491106	0.305843	4931406C07Rik	13.0428	13.0475	13.2309	12.7904	12.9626	12.8957
ENSMUSG00000026179.14	3487.8	-0.390696	0.198572	-1.96753	0.0491222	0.305843	Pnkd	12.1353	11.6804	12.0317	11.5954	11.4107	11.7324
ENSMUSG00000040525.13	8087.21	-0.452196	0.229847	-1.96738	0.0491394	0.305851	Cblc	13.4563	12.9756	13.096	12.9455	12.4775	12.785
ENSMUSG00000116929.1	219.593	-0.925893	0.470879	-1.96631	0.0492633	0.306249	2210009P08Rik	8.97963	7.91446	7.90096	8.02374	7.05474	7.51207
ENSMUSG00000087231.7	41.9036	-0.761806	0.387436	-1.96628	0.0492666	0.306249	E230016M11Rik	6.44329	6.58813	6.47098	6.21748	6.14569	5.86371
ENSMUSG00000049489.5	1670.97	-0.268692	0.136705	-1.96549	0.0493578	0.30652	Ccnq	10.968	10.7483	10.8681	10.5415	10.6249	10.6712
ENSMUSG00000028709.3	1165.11	-0.340552	0.173297	-1.96513	0.049399	0.306578	Mob3c	10.5621	10.2401	10.3468	9.89444	10.213	10.0972
ENSMUSG00000020836.15	9.22572	-1.66891	0.849356	-1.96491	0.0494246	0.306639	Coro6	5.67961	5.71695	5.2385	5.18676	4.90378	5.13141
ENSMUSG00000072688.2	69.9596	-0.650569	0.331185	-1.96437	0.0494876	0.306931	Gm10399	7.14303	6.99249	6.71763	6.57067	6.66204	6.38275
ENSMUSG00000109297.1	1.81208	-4.43791	2.25948	-1.96413	0.0495147		Gm31522	4.75736	5.21348	5.01034	4.42719	4.45986	4.4497
ENSMUSG00000058838.9	120.826	-0.606682	0.308984	-1.96348	0.049591	0.307388	Rps27a-ps2	7.76223	7.24255	7.58043	6.94919	6.9573	7.32305
ENSMUSG00000031284.16	1048.45	-0.650413	0.331275	-1.96337	0.0496037	0.307388	Pak3	9.83083	10.819	10.2779	10.0951	9.49978	9.56587
ENSMUSG00000057036.7	1676.54	-0.426614	0.217292	-1.96332	0.0496089	0.307388	Gm7536	10.9946	10.5451	11.2008	10.4696	10.4842	10.6354
ENSMUSG00000028657.14	6135.27	-0.334581	0.170492	-1.96244	0.049711	0.307921	Ppt1	12.7021	12.6318	12.8911	12.261	12.3425	12.6467
ENSMUSG00000020798.14	405.298	-0.94066	0.479365	-1.9623	0.0497272	0.307923	Spns3	9.58702	8.57287	9.1611	8.83636	7.33079	8.39248
ENSMUSG00000078878.9	737.238	-0.315393	0.160805	-1.96134	0.0498393	0.308047	Gm14305	9.68732	9.64914	9.88882	9.42312	9.58397	9.35728
ENSMUSG00000050359.7	11789.4	-2.196	1.1203	-1.96019	0.0499732	0.308396	Sprr1a	14.8581	12.99	14.2989	13.2658	9.38084	10.9666
ENSMUSG00000015766.14	21473.6	-0.346508	0.176789	-1.96001	0.0499951	0.308396	Eps8	14.4012	14.6197	14.6201	14.3455	14.2901	13.9879
ENSMUSG00000086782.2	5.17888	-2.29665	1.17178	-1.95996	0.0500007		E130102H24Rik	5.56329	5.38235	4.90805	4.74029	4.90378	4.89833
ENSMUSG00000104122.1	1.79692	-4.4271	2.26018	-1.95874	0.0501429		Gm37482	5.21266	4.98952	4.77391	4.42719	4.45986	4.4497
ENSMUSG00000058900.5	1119.93	-0.296777	0.15157	-1.95802	0.0502281	0.309636	Rsl1	10.1703	10.3932	10.3727	10.0257	10.1428	9.9468
ENSMUSG00000017064.4	3.88249	-2.40455	1.22808	-1.95797	0.0502336		Prl5a1	5.38132	5.14727	5.09603	4.74029	4.90378	4.70941
ENSMUSG00000030982.19	6232.91	-0.258508	0.132085	-1.95714	0.0503312	0.309769	Vps35l	12.8138	12.6306	12.7504	12.4708	12.4297	12.5623
ENSMUSG00000107002.1	3205.89	-0.30061	0.153612	-1.95694	0.0503546	0.309769	0610012G03Rik	11.9154	11.6453	11.8328	11.5685	11.4286	11.5447
ENSMUSG00000035780.2	9.5998	-1.67373	0.855341	-1.95679	0.0503719	0.309769	Ugt2a3	5.60363	5.21348	5.85344	4.96738	5.28251	5.02735
ENSMUSG00000036775.13	3391.75	-0.285082	0.145744	-1.95605	0.0504589	0.309769	Decr2	11.8455	11.7776	11.9972	11.5949	11.5015	11.7098
ENSMUSG00000025353.5	5602.37	-0.314475	0.160776	-1.95599	0.0504668	0.309769	Ormdl2	12.6573	12.4321	12.715	12.2	12.2293	12.4746
ENSMUSG00000037816.10	935.074	-0.607699	0.310697	-1.95592	0.0504741	0.309769	Fbxw17	10.6994	9.71108	9.97032	9.70356	9.41488	9.71538
ENSMUSG00000071037.6	567.593	-0.512416	0.262122	-1.95487	0.050598	0.310252	Camkmt	9.16523	9.44992	9.73933	8.60452	9.11159	9.22592
ENSMUSG00000039221.10	16694.6	-0.334794	0.171268	-1.9548	0.0506065	0.310252	Rpl22l1	14.3526	13.9195	14.2431	13.7542	13.8713	13.9595
ENSMUSG00000021414.8	1.6385	-4.2918	2.19606	-1.95432	0.0506638		Fam217a	4.88877	4.98952	5.09603	4.42719	4.45986	4.4497
ENSMUSG00000079334.8	866.461	-0.386149	0.197673	-1.95347	0.0507635	0.310755	Naa80	10.211	9.79667	9.95242	9.74314	9.50822	9.64899
ENSMUSG00000021313.16	4.01442	-2.54806	1.30466	-1.95305	0.0508141		Ryr2	5.43047	5.07362	5.17107	4.86911	4.45986	4.81649
ENSMUSG00000106568.1	7.06261	-1.9991	1.02397	-1.9523	0.0509027	0.311312	Gm42814	5.67961	5.07362	5.50791	5.1219	4.90378	4.81649
ENSMUSG00000093773.1	1.6322	-4.28694	2.19611	-1.95206	0.0509309		Obox3-ps7	4.88877	5.07362	5.01034	4.42719	4.45986	4.4497
ENSMUSG00000040219.4	65.7745	-0.667238	0.341905	-1.95153	0.0509941	0.311764	Ttc12	7.08615	6.94167	6.65177	6.61849	6.43943	6.36949
ENSMUSG00000038528.15	10.2432	-2.03289	1.04205	-1.95086	0.0510737	0.312054	Mfsd4b5	5.60363	5.56454	5.78616	5.18676	5.22291	4.4497
ENSMUSG00000035246.16	402.735	-0.736598	0.3776	-1.95073	0.0510886	0.312054	Pcyt1b	9.0364	8.4979	9.55323	8.35475	7.97589	8.8308
ENSMUSG00000061477.4	122998	-0.367281	0.188311	-1.9504	0.0511282	0.312197	Rps7	17.22	16.7583	17.2021	16.6003	16.6846	16.8765
ENSMUSG00000060143.7	16298	-0.35188	0.180435	-1.95018	0.0511544	0.312259	Gm10076	14.2204	13.8969	14.3205	13.6336	13.8172	13.9907
ENSMUSG00000020609.14	1714.47	-0.859487	0.440876	-1.9495	0.0512361	0.312651	Apob	11.3783	10.9943	10.9904	10.8243	10.4959	9.03305
ENSMUSG00000042642.13	3301.5	-0.301443	0.154647	-1.94924	0.0512673	0.312651	Flad1	11.8938	11.7219	11.9112	11.5609	11.4169	11.6809
ENSMUSG00000036898.16	963.891	-0.260606	0.133723	-1.94886	0.0513125	0.312747	Zfp157	10.0895	10.1125	10.0718	9.72262	9.90309	9.92473
ENSMUSG00000029275.18	24.4301	-2.45605	1.26027	-1.94883	0.0513153	0.312747	Gfi1	5.43047	7.16781	5.35719	4.42719	5.56879	5.37163
ENSMUSG00000020733.3	38559.3	-0.317352	0.163069	-1.94612	0.0516403	0.314085	Slc9a3r1	15.326	15.4191	15.3942	14.7664	15.2408	15.201
ENSMUSG00000042428.6	19917.6	-0.515757	0.265019	-1.94611	0.0516415	0.314085	Mgat3	14.9114	14.2941	14.2265	14.2428	13.8654	13.8802
ENSMUSG00000043257.15	1749.37	-0.277275	0.142478	-1.94608	0.0516447	0.314085	Pigv	11.047	10.8551	10.8879	10.5959	10.6452	10.7724
ENSMUSG00000116506.1	24.134	-0.948188	0.487234	-1.94606	0.0516474	0.314085	5730414N17Rik	5.99356	6.30595	5.94715	5.68059	5.56879	5.73313
ENSMUSG00000027317.8	1361.5	-0.370712	0.190517	-1.94582	0.0516763	0.314085	Ppp1r14d	10.7906	10.4383	10.6102	10.4259	10.1415	10.2223
ENSMUSG00000010080.15	17458.5	-0.313956	0.161429	-1.94486	0.0517923	0.314513	Epn3	14.3739	14.0928	14.2329	14.0063	13.8144	13.9796
ENSMUSG00000063328.6	167.977	-0.415354	0.213573	-1.94479	0.0518005	0.314513	Gm9396	7.87227	7.6993	8.00624	7.53631	7.52802	7.54031
ENSMUSG00000044229.9	310.079	-0.550223	0.282999	-1.94426	0.0518645	0.314803	Nxpe4	8.98267	8.72297	8.22348	8.15834	8.36804	8.07021
ENSMUSG00000059839.9	513.621	-0.441733	0.227258	-1.94375	0.0519255	0.314975	Zfp874b	9.47272	9.09436	9.32439	9.12733	8.71627	8.83306
ENSMUSG00000020163.12	14401.8	-0.236122	0.121525	-1.943	0.0520161	0.315296	Uqcr11	14.0059	13.8857	13.8813	13.586	13.7552	13.7699
ENSMUSG00000024818.15	1692.54	-0.484539	0.249604	-1.94123	0.0522303	0.316229	Slc25a45	11.3261	10.7447	10.7702	10.189	10.6063	10.7043
ENSMUSG00000034187.18	11036	-0.341856	0.176181	-1.94037	0.0523351	0.316737	Nsf	13.4703	13.7132	13.5774	12.9615	13.4572	13.3438
ENSMUSG00000100183.1	23.3521	-1.43617	0.740323	-1.93993	0.0523881	0.316788	Gm28512	6.44329	5.64369	6.21348	5.81078	5.08525	5.49875
ENSMUSG00000038756.13	24.0453	-1.27786	0.65876	-1.9398	0.0524045	0.316788	Ttll6	5.52114	6.55391	6.13971	5.44619	5.60861	5.6611
ENSMUSG00000034850.15	11239.8	-0.217907	0.11235	-1.93954	0.0524359	0.316813	Tmem127	13.6211	13.5022	13.5573	13.3328	13.3641	13.3749
ENSMUSG00000030166.14	1072.22	-0.420106	0.216607	-1.93949	0.0524416	0.316813	Rad52	10.6285	10.1153	10.1104	9.90509	9.85924	9.97162
ENSMUSG00000106528.1	10.6263	-2.26173	1.16698	-1.93811	0.0526099	0.317456	Gm42841	6.30393	5.33003	4.90805	4.86911	5.22291	4.96705
ENSMUSG00000028152.10	3006.67	-0.382495	0.197356	-1.9381	0.0526113	0.317456	Tspan5	12.0374	11.5419	11.6048	11.395	11.3413	11.4027
ENSMUSG00000103421.1	258.371	-0.348676	0.180148	-1.9355	0.0529289	0.318662	Golt1a	8.37897	8.24605	8.47733	8.0124	8.1041	8.1119
ENSMUSG00000108337.1	13.9713	-1.2359	0.638703	-1.93501	0.0529895	0.318927	Gm4971	5.56329	5.8179	5.88557	5.1219	5.48358	5.33658
ENSMUSG00000041420.18	95.785	-0.784842	0.405865	-1.93375	0.0531435	0.319461	Meis3	6.98993	7.78651	7.08117	6.99717	6.58087	6.71756
ENSMUSG00000105388.1	535.304	-0.386466	0.199938	-1.93293	0.0532449	0.319675	Rpl36a-ps2	9.44653	9.05431	9.48242	8.9646	8.91956	9.07947
ENSMUSG00000041079.12	1972.25	-0.31107	0.160937	-1.93286	0.0532529	0.319675	Rwdd2b	11.005	11.1301	11.2097	10.6015	11.0099	10.8414
ENSMUSG00000027452.11	6694.16	-0.404852	0.209501	-1.93246	0.0533026	0.319684	Acss1	12.8345	12.8991	12.9651	12.7995	12.3422	12.3163
ENSMUSG00000108170.1	7.43086	-2.03192	1.05182	-1.9318	0.0533836	0.320004	Gm43966	5.64235	5.27401	5.50791	5.1219	4.45986	5.02735
ENSMUSG00000040859.14	6721.67	-0.445454	0.230739	-1.93055	0.0535384	0.320236	Bsdc1	13.2002	12.6747	12.8422	12.697	12.2578	12.4748
ENSMUSG00000102462.1	12.5054	-2.14192	1.11046	-1.92886	0.0537482	0.321017	Gm5542	5.21266	6.14874	5.78616	4.86911	5.48358	4.70941
ENSMUSG00000021725.9	556.425	-1.93679	1.0044	-1.92829	0.0538186	0.321017	Parp8	8.35561	10.7889	9.37901	6.41558	8.71627	8.31685
ENSMUSG00000050002.14	2443.05	-0.331011	0.171673	-1.92815	0.0538371	0.321017	Idnk	11.4961	11.2352	11.5397	10.9959	11.035	11.2965
ENSMUSG00000040552.8	3.85076	-2.47708	1.28489	-1.92785	0.053874		C3ar1	4.88877	5.38235	5.30015	4.74029	4.77437	4.81649
ENSMUSG00000059900.14	2351.12	-0.534027	0.277031	-1.92768	0.0538945	0.321017	Tmem40	11.3812	11.358	11.627	11.2407	10.3787	11.0598
ENSMUSG00000016382.15	16884.2	-0.568339	0.294834	-1.92766	0.0538976	0.321017	Pls3	14.3191	14.6103	13.8549	14.0097	13.8337	13.2776
ENSMUSG00000062742.4	57.0873	-0.600768	0.311662	-1.92763	0.0539015	0.321017	Gm5239	6.88637	6.62148	6.73359	6.32047	6.40148	6.42172
ENSMUSG00000107846.1	18.2615	-1.18126	0.612888	-1.92737	0.053934	0.321051	Gm43963	6.09795	5.88024	5.78616	5.68059	5.22291	5.40524
ENSMUSG00000030737.17	6.72093	-2.59064	1.34417	-1.92731	0.0539405	0.321051	Slco2b1	5.38132	5.88024	4.77391	5.04974	4.77437	4.70941
ENSMUSG00000015467.14	64.5057	-0.706571	0.366638	-1.92716	0.0539593	0.321064	Egfl8	6.84539	6.81981	7.03121	6.10497	6.45798	6.70734
ENSMUSG00000115178.1	7.04333	-1.78045	0.924273	-1.92633	0.0540638	0.321587	Gm49220	5.21266	5.33003	5.71428	4.86911	5.0025	5.08166
ENSMUSG00000039070.5	140.314	-1.31094	0.680642	-1.92603	0.0541007	0.321605	Cpa4	8.18569	8.37752	6.56452	7.30231	7.10097	5.99854
ENSMUSG00000029413.14	2070.35	-0.307038	0.159466	-1.92541	0.054178	0.321772	Naaa	11.0013	11.1667	11.3643	10.833	10.8602	10.9845
ENSMUSG00000111547.1	17.9322	-1.20826	0.627638	-1.92508	0.0542188	0.321866	Gm48069	6.19384	5.52234	5.94715	5.35229	5.56879	5.40524
ENSMUSG00000028893.8	11170.6	-0.416585	0.216406	-1.92502	0.0542273	0.321866	Sesn2	13.5841	13.7364	13.5942	12.7746	13.5187	13.3489
ENSMUSG00000102715.1	3.22109	-3.17028	1.64724	-1.9246	0.0542792		Gm6209	5.47696	4.98952	4.90805	4.74029	4.77437	4.4497
ENSMUSG00000029381.16	15698.2	-0.289619	0.150488	-1.92453	0.0542887	0.322033	Shroom3	14.1075	14.1427	13.963	13.8225	13.6788	13.8827
ENSMUSG00000114833.1	3.67565	-2.39579	1.24548	-1.92359	0.0544065		Gm41192	5.21266	4.98952	5.35719	4.74029	4.77437	4.81649
ENSMUSG00000026857.9	3869.28	-0.290122	0.150856	-1.92318	0.0544581	0.322746	Ntmt1	12.241	11.9603	11.9759	11.7762	11.7891	11.8057
ENSMUSG00000020017.14	11.7023	-1.32848	0.690801	-1.9231	0.0544679	0.322746	Hal	5.38132	5.8179	5.75084	5.24608	5.28251	5.17754
ENSMUSG00000111014.1	4.18673	-3.91556	2.03624	-1.92294	0.0544874		Gm47795	4.75736	5.8179	4.77391	4.42719	4.45986	4.81649
ENSMUSG00000063320.11	1146.03	-0.35361	0.183904	-1.9228	0.0545052	0.322746	1190007I07Rik	10.2891	10.2616	10.552	9.87134	9.97943	10.2496
ENSMUSG00000026712.3	144.657	-2.43459	1.26671	-1.92198	0.0546083	0.322809	Mrc1	9.05965	7.30355	7.32764	7.23461	5.15774	5.70969
ENSMUSG00000020375.9	3043.09	-0.277326	0.144293	-1.92196	0.0546104	0.322809	Rufy1	11.8062	11.6577	11.6834	11.2627	11.5804	11.514
ENSMUSG00000079455.9	19.4239	-1.67118	0.869545	-1.9219	0.0546187	0.322809	Gm16026	5.64235	6.654	5.41045	5.18676	5.64685	5.22069
ENSMUSG00000044477.12	6798.68	-0.413255	0.215031	-1.92184	0.0546258	0.322809	Zfand3	13.1376	12.7044	12.9026	12.7033	12.2713	12.5606
ENSMUSG00000047721.8	4878.76	-0.343912	0.178954	-1.92179	0.0546324	0.322809	Bola2	12.5879	12.3418	12.314	11.8301	12.2834	12.1406
ENSMUSG00000109501.1	3.02107	-3.21305	1.67209	-1.92157	0.0546594		Gm14377	5.27311	4.75757	5.30015	4.74029	4.45986	4.70941
ENSMUSG00000032425.15	1049.8	-0.504294	0.26263	-1.92017	0.0548365	0.323247	Zfp949	10.7123	9.86595	10.2301	9.83199	9.76028	9.9141
ENSMUSG00000024891.6	863.983	-0.384051	0.200009	-1.92017	0.0548366	0.323247	Slc29a2	9.89191	10.2235	9.82588	9.51554	9.83093	9.54948
ENSMUSG00000028673.10	18982.2	-0.473845	0.246777	-1.92013	0.0548414	0.323247	Fuca1	14.584	14.0707	14.5734	13.9429	13.6326	14.2557
ENSMUSG00000009076.10	1415.03	-0.290068	0.151069	-1.92011	0.0548446	0.323247	Zmat5	10.7448	10.5128	10.6532	10.263	10.3438	10.4919
ENSMUSG00000067288.13	42488.3	-0.283224	0.14755	-1.91951	0.0549204	0.323398	Rps28	15.6216	15.3317	15.5466	15.1416	15.2137	15.3511
ENSMUSG00000009185.2	5.36572	-6.00428	3.12854	-1.91919	0.0549599	0.323532	Ccl8	6.09795	4.43766	4.44772	4.42719	4.45986	4.4497
ENSMUSG00000040451.18	8510.6	-0.309593	0.161352	-1.91875	0.0550159	0.323621	Sgms1	12.958	13.2811	13.3444	12.8044	12.9339	12.9842
ENSMUSG00000063856.7	22516.2	-0.364334	0.189901	-1.91854	0.0550421	0.323621	Gpx1	14.6607	14.5303	14.6841	14.5059	14.1264	14.1467
ENSMUSG00000049287.5	1707.05	-0.316413	0.164955	-1.91818	0.0550884	0.323795	Iba57	11.0564	10.7958	10.8802	10.449	10.8004	10.5907
ENSMUSG00000091898.8	48.1853	-0.979645	0.510782	-1.91793	0.0551195	0.323814	Tnnc1	7.00233	6.42643	6.54635	6.2803	5.64685	6.28683
ENSMUSG00000060224.4	18.6052	-1.1385	0.593622	-1.91789	0.0551252	0.323814	Pyroxd2	6.07272	5.8179	5.91679	5.44619	5.22291	5.68569
ENSMUSG00000060621.6	98.5604	-0.689109	0.359368	-1.91756	0.0551673	0.323873	Nkpd1	7.37813	7.63016	6.91159	6.96134	6.6462	6.90711
ENSMUSG00000059291.15	121415	-0.365579	0.190673	-1.9173	0.0551993	0.323954	Rpl11	17.2872	16.7438	17.0824	16.6043	16.6972	16.8127
ENSMUSG00000040591.18	941.261	-0.607652	0.317066	-1.91649	0.0553033	0.324367	1110051M20Rik	9.89997	9.98161	10.6175	9.43369	9.26622	10.0611
ENSMUSG00000022999.15	1502.94	-0.350743	0.18307	-1.9159	0.055378	0.324575	Lmbr1l	10.984	10.6339	10.5988	10.4726	10.4285	10.3548
ENSMUSG00000027422.15	49780.5	-0.301915	0.157594	-1.91578	0.0553929	0.324575	Rrbp1	15.8603	15.6592	15.6953	15.5458	15.3409	15.4611
ENSMUSG00000031818.12	50077.7	-0.305059	0.15928	-1.91523	0.0554633	0.324715	Cox4i1	15.9153	15.5443	15.771	15.388	15.4353	15.5593
ENSMUSG00000035486.14	102.661	-0.477887	0.249581	-1.91476	0.0555236	0.324793	Plk5	7.34	7.41805	7.18737	6.89944	7.07805	6.9506
ENSMUSG00000090925.2	383.777	-0.386222	0.201801	-1.91387	0.0556363	0.325235	1810064F22Rik	8.74505	8.98903	8.94432	8.3322	8.56687	8.74216
ENSMUSG00000027985.14	3.76773	-3.11365	1.62732	-1.91336	0.0557014		Lef1	5.43047	5.27401	4.90805	4.42719	4.45986	4.89833
ENSMUSG00000020282.18	6924.16	-0.254149	0.132835	-1.91327	0.0557141	0.325493	Rhbdf1	12.8966	12.9585	12.7837	12.5774	12.7615	12.5854
ENSMUSG00000111717.1	1.6259	-4.28205	2.23882	-1.91263	0.055795		Gm39380	4.88877	5.14727	4.90805	4.42719	4.45986	4.4497
ENSMUSG00000056592.14	308.554	-0.402391	0.210411	-1.9124	0.0558249	0.325845	Zfp658	8.7197	8.73752	8.35851	8.23338	8.35874	8.21978
ENSMUSG00000114545.1	1.62436	-4.28085	2.2389	-1.91203	0.0558725		Gm32184	5.14654	4.88916	4.90805	4.42719	4.45986	4.4497
ENSMUSG00000045576.16	3143.23	-0.373733	0.195489	-1.91178	0.055904	0.326109	St7l	12.0613	11.5032	11.7991	11.4337	11.4191	11.4913
ENSMUSG00000036986.16	9402.57	-0.307354	0.160816	-1.91121	0.055977	0.32615	Pml	13.3235	13.4572	13.2444	12.8691	13.2703	13.0014
ENSMUSG00000028730.14	7.8729	-2.18463	1.14315	-1.91107	0.0559954	0.32615	Cfap57	5.27311	4.98952	6.00552	5.1219	4.90378	4.81649
ENSMUSG00000098559.1	8.73036	-1.41975	0.743209	-1.9103	0.0560941	0.32655	Gm15013	5.52114	5.38235	5.63693	5.04974	5.15774	5.13141
ENSMUSG00000070390.12	114.26	-0.753546	0.39447	-1.91028	0.0560977	0.32655	Nlrp1b	7.64289	7.18958	7.68762	7.33034	6.52963	6.90711
ENSMUSG00000095385.3	3.37406	-2.67877	1.40269	-1.90973	0.0561675		D630033O11Rik	5.14654	5.07362	5.30015	4.86911	4.45986	4.70941
ENSMUSG00000027984.8	12086.7	-0.271752	0.142321	-1.90943	0.0562069	0.32671	Hadh	13.6319	13.6319	13.8021	13.4932	13.3281	13.4645
ENSMUSG00000025383.2	17.994	-1.13217	0.592941	-1.90941	0.0562098	0.32671	Il23a	6.04693	5.91013	5.75084	5.57062	5.56879	5.22069
ENSMUSG00000032589.14	307.33	-1.35005	0.707162	-1.90911	0.0562474	0.32683	Bsn	9.51954	7.93999	8.86994	8.60827	6.25881	7.38686
ENSMUSG00000116570.1	3.2363	-3.17714	1.66435	-1.90894	0.0562702		Gm49754	5.07298	5.33003	5.09603	4.42719	4.90378	4.4497
ENSMUSG00000031109.16	3113.15	-0.292224	0.153362	-1.90546	0.0567209	0.328988	Enox2	11.6413	11.7228	11.8964	11.5352	11.3648	11.527
ENSMUSG00000022544.14	4839.14	-0.299523	0.157253	-1.90472	0.0568165	0.329246	Eef2kmt	12.4523	12.1923	12.5072	11.9972	12.074	12.2357
ENSMUSG00000001166.17	589.955	-0.85174	0.447229	-1.90448	0.0568474	0.329326	Oas1c	10.2175	8.927	9.49372	9.39094	8.2472	8.67569
ENSMUSG00000051723.7	14.9659	-1.06854	0.561366	-1.90346	0.0569803	0.329898	Rpl31-ps13	5.71553	5.78531	5.85344	5.30099	5.38922	5.46869
ENSMUSG00000021097.15	5556.02	-0.72481	0.380864	-1.90307	0.0570319	0.329959	Clmn	12.6411	12.6567	12.9668	12.5327	11.0365	12.1696
ENSMUSG00000112949.1	52.3283	-0.980223	0.515127	-1.90288	0.0570565	0.329959	Gm21939	6.66763	7.15679	6.30536	6.23878	6.42059	5.80044
ENSMUSG00000020485.14	4397.83	-0.311417	0.163658	-1.90286	0.057059	0.329959	Supt4a	12.4225	12.074	12.2564	11.8068	11.9886	12.0821
ENSMUSG00000065523.1	22.5694	-1.07842	0.567008	-1.90195	0.0571774	0.330205	Mir192	5.87864	6.32685	5.94715	5.35229	5.56879	5.80044
ENSMUSG00000086153.1	11.2806	-1.72356	0.906243	-1.90188	0.057187	0.330205	Gm12923	6.02055	5.38235	5.55292	5.30099	4.77437	5.22069
ENSMUSG00000002968.9	12117.4	-0.252634	0.132878	-1.90124	0.0572707	0.33047	Med25	13.6628	13.6719	13.7206	13.2753	13.4577	13.5967
ENSMUSG00000088583.1	6.05333	-1.98853	1.04593	-1.90121	0.0572742	0.33047	Gm22965	5.52114	5.27401	5.35719	4.74029	4.77437	5.13141
ENSMUSG00000022420.16	1976.87	-0.378706	0.1992	-1.90114	0.0572842	0.33047	Dnal4	10.9487	11.1294	11.3469	10.699	10.6151	11.0212
ENSMUSG00000063605.5	377.003	-0.714493	0.375954	-1.90048	0.0573699	0.330638	Ccdc102a	9.25101	8.69716	8.98333	7.8174	8.07596	8.94177
ENSMUSG00000078949.2	200.682	-0.729454	0.383924	-1.89999	0.0574341	0.330801	R3hdml	8.67894	7.78651	7.9213	7.75734	7.75896	7.17868
ENSMUSG00000055691.5	13.1061	-1.47299	0.775336	-1.89981	0.0574579	0.330801	Gja6	5.93757	5.60493	5.67635	5.53099	5.08525	5.02735
ENSMUSG00000061718.12	31100.8	-0.528695	0.278292	-1.89978	0.0574614	0.330801	Ppp1r1b	14.9742	15.0206	15.4469	14.0395	14.7377	15.0257
ENSMUSG00000078435.5	544.932	-0.407908	0.214758	-1.89939	0.0575135	0.330924	AU041133	9.02464	9.52502	9.51383	8.92011	9.11436	8.9708
ENSMUSG00000038400.15	1477.39	-0.681866	0.359058	-1.89904	0.0575587	0.331065	Pmepa1	10.4259	11.5101	10.3102	10.3129	10.0462	10.2437
ENSMUSG00000052212.6	30.3968	-2.70085	1.42246	-1.89872			Cd177	7.57104	5.07362	5.01034	5.7147	5.15774	4.70941
ENSMUSG00000031278.12	28036.4	-0.27964	0.147287	-1.89861	0.0576159	0.331197	Acsl4	14.7467	14.885	15.0674	14.6323	14.5793	14.7023
ENSMUSG00000086054.2	177.152	-0.771764	0.406671	-1.89776	0.057728	0.331644	Hnf1aos1	7.80451	7.99579	8.30293	7.7505	6.72354	7.58433
ENSMUSG00000025130.11	140027	-0.344277	0.181476	-1.8971	0.0578151	0.331849	P4hb	17.073	17.1348	17.5127	16.8188	16.8529	17.0869
ENSMUSG00000105476.1	33.9026	-1.37138	0.723067	-1.89662	0.0578786	0.331917	Gm35439	6.9774	6.38754	5.55292	5.98061	5.56879	5.63589
ENSMUSG00000039307.16	727.202	-0.485636	0.256159	-1.89584	0.0579814	0.332113	Hexdc	10.1875	9.57435	9.52268	9.42735	9.38772	9.21557
ENSMUSG00000097960.1	2.63764	-2.99474	1.58017	-1.8952	0.0580658		A330074K22Rik	5.21266	5.07362	5.01034	4.74029	4.45986	4.70941
ENSMUSG00000007591.15	57.6895	-0.61642	0.325614	-1.8931	0.0583441	0.333666	Tssk4	6.96477	6.68573	6.61757	6.37839	6.38207	6.39588
ENSMUSG00000026887.9	3575.16	-0.241614	0.127643	-1.89288	0.0583734	0.333666	Mrrf	12.0183	11.8156	11.952	11.6944	11.7123	11.7049
ENSMUSG00000054568.7	13.2952	-1.19571	0.631851	-1.89239	0.0584386	0.33394	Usp17la	5.87864	5.4781	5.78616	5.30099	5.33768	5.2999
ENSMUSG00000020131.14	483.817	-0.460826	0.24355	-1.89212	0.0584745	0.334046	Pcsk4	9.54855	9.06587	9.01818	8.9646	8.69796	8.77075
ENSMUSG00000002108.10	274.409	-0.480363	0.254005	-1.89115	0.0586038	0.334587	Nr1h3	8.63699	8.43227	8.40722	7.6946	8.33047	8.17403
ENSMUSG00000078853.8	259.554	-2.73563	1.44667	-1.89099	0.0586263	0.334617	Igtp	10.0083	5.7517	8.58705	7.54427	5.56879	6.301
ENSMUSG00000032724.5	331.714	-0.911417	0.482054	-1.8907	0.0586648	0.334639	Abtb2	7.68128	9.47178	8.98653	8.14285	8.33995	7.7333
ENSMUSG00000023935.10	27.6	-0.979222	0.517963	-1.89053	0.0586878	0.334671	Spats1	6.09795	5.99528	6.47098	5.48958	5.71913	5.94274
ENSMUSG00000029154.13	8167.5	-1.13751	0.6019	-1.88987	0.0587754	0.334986	Cwh43	14.1948	12.8123	12.9054	13.242	10.8676	11.841
ENSMUSG00000044156.14	127.002	-2.59373	1.37262	-1.88962	0.0588093	0.334986	Hepacam2	7.23983	9.13606	5.71428	6.08113	6.79662	5.22069
ENSMUSG00000050530.14	2962.4	-0.490083	0.259359	-1.88959	0.0588124	0.334986	Fam171a1	11.6561	12.1248	11.4357	11.5343	11.1456	11.1672
ENSMUSG00000022838.14	55.9425	-0.574846	0.304296	-1.8891	0.0588787	0.335265	Eaf2	6.80312	6.70131	6.66855	6.32047	6.36235	6.43445
ENSMUSG00000068874.13	18645.5	-0.730781	0.386903	-1.8888	0.0589189	0.335338	Selenbp1	14.53	13.8474	14.9418	14.0121	12.9645	14.1065
ENSMUSG00000018166.8	17629.5	-0.39154	0.207302	-1.88874	0.0589262	0.335338	Erbb3	14.4345	14.0718	14.3284	14.1236	13.7004	13.8524
ENSMUSG00000029601.13	48.6371	-0.670501	0.355298	-1.88715	0.0591398	0.336256	Iqcd	6.80312	6.40714	6.61757	6.21748	6.16918	6.28683
ENSMUSG00000053119.11	19197.2	-0.245449	0.130132	-1.88615	0.0592742	0.336616	Chmp3	14.4511	14.2262	14.3446	14.0995	14.1017	14.1357
ENSMUSG00000045519.15	605.432	-0.324606	0.172113	-1.886	0.0592948	0.336616	Zfp560	9.35327	9.38688	9.68124	9.11423	9.27365	9.16983
ENSMUSG00000040660.6	12.8681	-2.15032	1.14027	-1.88581	0.0593207	0.336616	Cyp2b9	5.9085	5.9676	5.46054	5.44619	5.0025	4.4497
ENSMUSG00000009621.18	6739.46	-0.217261	0.11521	-1.88578	0.0593249	0.336616	Vav2	12.8093	12.8614	12.8079	12.6362	12.6008	12.6306
ENSMUSG00000064252.9	2.28823	-3.73704	1.98209	-1.88541	0.0593748		Olfr329	4.75736	5.33003	5.01034	4.42719	4.45986	4.70941
ENSMUSG00000035595.6	993.326	-0.336383	0.178681	-1.88259	0.0597558	0.338544	Fam174c	10.3171	10.1139	10.049	9.78166	10.0476	9.71538
ENSMUSG00000051727.14	380.69	-0.699683	0.37168	-1.88249	0.0597698	0.338544	Kctd14	9.26357	8.33981	9.23027	8.56259	7.86827	8.58736
ENSMUSG00000008035.12	18205.5	-0.362073	0.192417	-1.88171	0.0598752	0.338843	Mid1ip1	14.0363	14.5138	14.3681	13.9912	13.8303	14.0781
ENSMUSG00000001348.15	3945.79	-0.41997	0.223224	-1.88139	0.0599195	0.338994	Acp5	12.1663	12.2841	11.9792	11.8995	11.908	11.3626
ENSMUSG00000036138.16	9761.29	-0.22019	0.117062	-1.88097	0.0599759	0.339104	Acaa1a	13.381	13.386	13.3091	13.0286	13.2299	13.2006
ENSMUSG00000037706.17	41997.4	-0.262974	0.139815	-1.88087	0.0599893	0.339104	Cd81	15.4997	15.3039	15.6194	15.2007	15.2223	15.2702
ENSMUSG00000037243.17	2770.42	-0.380823	0.202549	-1.88015	0.0600873	0.339248	Zfp692	11.9098	11.57	11.3457	11.2099	11.3572	11.2286
ENSMUSG00000051457.7	15.3867	-1.26981	0.675747	-1.87911	0.0602289	0.339849	Spn	6.04693	5.78531	5.59585	5.57062	5.28251	5.17754
ENSMUSG00000036211.4	3.16092	-3.45397	1.83844	-1.87875	0.0602792		H1f6	4.75736	5.21348	5.41045	4.42719	4.45986	4.81649
ENSMUSG00000058669.7	52.889	-2.37807	1.26612	-1.87824	0.0603479	0.340421	Nkx2-9	5.71553	8.13471	5.2385	4.86911	6.34232	5.26136
ENSMUSG00000061232.16	31026.1	-0.485689	0.25872	-1.87728	0.0604801	0.340769	H2-K1	15.4323	15.0911	14.8229	14.3516	15.0663	14.5163
ENSMUSG00000047730.17	25431	-2.54289	1.35505	-1.8766	0.0605727	0.340993	Fcgbp	13.4124	16.809	11.5522	12.3255	13.787	11.8166
ENSMUSG00000018372.13	1288.08	-0.311753	0.166196	-1.87581	0.0606811	0.341206	Cep95	10.7105	10.3737	10.4443	10.2463	10.2155	10.2145
ENSMUSG00000037972.7	986.68	-0.588577	0.313851	-1.87534	0.060746	0.341372	Snn	10.0083	10.801	9.73743	9.67002	9.74787	9.6969
ENSMUSG00000050092.3	6.96809	-2.57552	1.37524	-1.87279	0.0610977	0.342849	Sprr2b	5.38132	5.84952	5.01034	5.1219	4.77437	4.4497
ENSMUSG00000078161.8	22.7312	-1.58718	0.847596	-1.87257	0.0611281	0.342921	Erich3	6.04693	6.40714	5.91679	5.77972	5.52718	4.81649
ENSMUSG00000006356.10	29329.7	-0.395634	0.211331	-1.87211	0.0611918	0.343079	Crip2	14.9151	15.267	14.8373	14.4036	14.9351	14.5473
ENSMUSG00000030017.2	1619.56	-3.88815	2.07907	-1.87014	0.0614651	0.344091	Reg3g	13.0188	9.24931	7.88032	9.30373	5.22291	5.13141
ENSMUSG00000056952.13	11103.6	-0.367454	0.1965	-1.86999	0.0614849	0.344091	Tatdn2	13.6088	13.6763	13.5416	12.9217	13.5803	13.2188
ENSMUSG00000029763.17	19661.3	-0.244944	0.130993	-1.86991	0.0614969	0.344091	Exoc4	14.2495	14.4344	14.4425	14.1735	14.1704	14.0947
ENSMUSG00000046694.6	4651.64	-0.243172	0.130055	-1.86976	0.0615167	0.344102	Tent5b	12.2458	12.4046	12.266	12.1054	12.0654	12.0625
ENSMUSG00000102344.1	2.66438	-3.00856	1.6093	-1.86949	0.061555		9430053O09Rik	4.98899	4.98952	5.30015	4.74029	4.45986	4.70941
ENSMUSG00000030986.13	15219	-0.230433	0.123332	-1.8684	0.0617061	0.344961	Dhx32	14.0679	13.8713	14.0614	13.7098	13.831	13.8196
ENSMUSG00000019577.6	1.61858	-4.27625	2.28874	-1.86839	0.0617084		Pdk4	5.07298	5.07362	4.77391	4.42719	4.45986	4.4497
ENSMUSG00000041453.12	113695	-0.28919	0.154827	-1.86783	0.0617862	0.34521	Rpl21	17.0898	16.7282	16.9378	16.5929	16.6418	16.7245
ENSMUSG00000090164.8	12.5575	-1.53334	0.821083	-1.86747	0.0618366	0.345315	BC035044	5.87864	5.64369	5.67635	5.04974	4.90378	5.52785
ENSMUSG00000074578.14	11208.8	-0.66773	0.35758	-1.86736	0.0618518	0.345315	Zfas1	14.3733	13.0758	13.4687	13.2976	12.8385	13.0955
ENSMUSG00000008668.15	111129	-0.239897	0.128472	-1.86731	0.0618586	0.345315	Rps18	16.8532	16.8117	16.9462	16.4578	16.8035	16.6748
ENSMUSG00000024575.16	57.041	-0.854942	0.457915	-1.86703	0.0618973	0.345431	Pde6a	6.49862	6.62148	7.22102	5.98061	6.28022	6.54362
ENSMUSG00000020101.14	8.67904	-1.58585	0.849502	-1.8668	0.0619299	0.345466	Vsir	5.56329	5.43156	5.59585	5.18676	4.77437	5.17754
ENSMUSG00000068744.12	20071.9	-0.351227	0.188176	-1.86648	0.0619738	0.345559	Psrc1	14.6824	14.2943	14.355	13.8971	14.3316	14.1103
ENSMUSG00000016028.11	10764.5	-0.442705	0.237276	-1.86578	0.0620724	0.346008	Celsr1	13.0911	13.8535	13.7421	13.116	13.1361	13.2563
ENSMUSG00000031652.11	10916.2	-0.294503	0.157875	-1.86541	0.0621233	0.346093	N4bp1	13.7238	13.4806	13.4377	13.2287	13.4103	13.1764
ENSMUSG00000029484.12	132388	-0.277371	0.148746	-1.86473	0.0622191	0.346243	Anxa3	17.2174	17.1455	17.0502	16.8731	17.0259	16.7276
ENSMUSG00000041671.13	1398.23	-0.381061	0.204366	-1.8646	0.0622372	0.346243	Pyroxd1	10.8223	10.5348	10.6123	10.5278	10.1496	10.1874
ENSMUSG00000102732.1	4.00092	-2.12108	1.13813	-1.86365	0.0623706		Gm37342	5.27311	5.27401	5.09603	4.74029	4.90378	4.81649
ENSMUSG00000028461.12	4758.6	-0.373401	0.200362	-1.86364	0.0623728	0.346683	Ccdc107	12.6741	12.1708	12.298	11.9599	11.9572	12.1907
ENSMUSG00000032415.14	683.056	-0.472572	0.253631	-1.86323	0.0624302	0.34688	Ube2cbp	9.62058	9.85102	9.63098	8.77434	9.55374	9.38987
ENSMUSG00000065468.1	12.2801	-1.27906	0.686529	-1.86308	0.0624504	0.34688	Mir26b	5.84795	5.52234	5.67635	5.40054	5.08525	5.26136
ENSMUSG00000058690.14	8437.59	-0.470067	0.252317	-1.863	0.062462	0.34688	Ccser2	12.738	13.4415	13.4899	12.9313	12.6481	12.8106
ENSMUSG00000053263.3	19.8129	-1.10551	0.593845	-1.86161	0.0626577	0.347567	Gm12592	6.26107	5.9676	5.59585	5.44619	5.60861	5.49875
ENSMUSG00000025602.13	377.153	-0.378686	0.203479	-1.86106	0.0627364	0.347859	Zfp202	8.64855	9.06874	8.85949	8.60076	8.52177	8.48462
ENSMUSG00000082419.3	126.329	-0.581351	0.312466	-1.86052	0.0628114	0.347859	Gm11425	7.93694	7.41805	7.31734	7.20455	7.04293	7.1859
ENSMUSG00000040505.13	4.77162	-2.01409	1.08263	-1.86037	0.0628339		Abcg5	5.32906	5.33003	5.17107	4.86911	5.0025	4.70941
ENSMUSG00000062963.10	10095	-0.228407	0.122911	-1.85832	0.0631241	0.349093	Ufc1	13.3635	13.3954	13.4749	13.0322	13.2928	13.2623
ENSMUSG00000037716.15	6.45714	-2.75368	1.48276	-1.85714	0.0632919	0.349587	Ccdc33	5.32906	5.71695	5.2385	5.1219	4.45986	4.4497
ENSMUSG00000020803.3	11018.1	-0.268452	0.144562	-1.85701	0.0633104	0.349587	Txndc17	13.6753	13.383	13.5937	13.2389	13.2803	13.3827
ENSMUSG00000021278.7	19.3113	-0.950803	0.512212	-1.85627	0.0634156	0.349863	Amn	5.75023	5.93923	6.08787	5.53099	5.56879	5.52785
ENSMUSG00000050272.10	340.772	-1.03571	0.558077	-1.85586	0.0634736	0.350083	Dscam	8.87862	9.39605	8.45434	7.26403	8.95082	7.28331
ENSMUSG00000112639.1	123.66	-0.547627	0.29529	-1.85454	0.0636619	0.350921	A730063M14Rik	7.73333	7.23211	7.63916	7.24448	6.9573	7.19309
ENSMUSG00000017631.19	6052.46	-0.506938	0.273482	-1.85364	0.06379	0.351527	Abr	12.4553	12.7895	13.0884	12.6151	11.9116	12.2855
ENSMUSG00000039670.2	1042.5	-0.512829	0.276716	-1.85327	0.0638439	0.351624	Oxld1	10.5742	9.87089	10.3849	9.9645	9.46121	9.97366
ENSMUSG00000062310.7	55.4166	-1.25864	0.679382	-1.85262	0.0639365	0.351967	Glrp1	7.3875	6.0487	6.86926	6.32047	5.48358	6.34254
ENSMUSG00000031950.7	10579.9	-0.327869	0.176989	-1.85248	0.063957	0.351967	Gabarapl2	13.753	13.2877	13.4919	13.1317	13.2047	13.2931
ENSMUSG00000073490.11	2.69648	-5.01184	2.707	-1.85144	0.0641066		Ifi207	5.56329	4.43766	4.90805	4.42719	4.45986	4.4497
ENSMUSG00000020184.15	24035.1	-0.405899	0.219342	-1.85053	0.0642367	0.353183	Mdm2	14.5803	14.9244	14.6864	14.0684	14.7192	14.1924
ENSMUSG00000027582.16	3339.24	-0.29966	0.161965	-1.85015	0.0642918	0.353285	Zgpat	11.9209	11.9145	11.7333	11.3452	11.7369	11.6288
ENSMUSG00000041236.8	10120.2	-0.232244	0.125543	-1.84991	0.0643265	0.353324	Vps41	13.3873	13.369	13.4931	13.2023	13.125	13.2627
ENSMUSG00000035686.8	20.8276	-1.99391	1.07788	-1.84985	0.0643354	0.353324	Thrsp	6.02055	4.98952	6.74936	5.24608	4.90378	5.63589
ENSMUSG00000112237.1	63.6593	-0.691192	0.373756	-1.84931	0.0644126	0.353547	D630033A02Rik	6.75948	7.14569	6.68511	6.32047	6.69315	6.28683
ENSMUSG00000097804.1	4.25592	-2.55342	1.38133	-1.84852	0.0645266		Gm16685	4.98899	5.4781	5.2385	4.42719	5.0025	4.70941
ENSMUSG00000002885.14	7411.84	-0.404219	0.218686	-1.8484	0.0645443	0.354069	Adgre5	12.9054	13.0314	13.1903	12.3998	12.4823	13.0151
ENSMUSG00000114470.1	76.7029	-0.855497	0.462915	-1.84807	0.0645927	0.354218	Gm49395	7.32054	7.20033	6.74936	6.46938	6.9573	6.06895
ENSMUSG00000074052.7	13.8568	-1.15861	0.626964	-1.84796	0.0646082	0.354218	BC048644	5.78382	5.60493	5.85344	5.24608	5.22291	5.49875
ENSMUSG00000021846.9	54.7779	-3.68135	1.99339	-1.84678	0.064779	0.354852	Peli2	8.30769	5.99528	4.44772	5.04974	5.64685	5.08166
ENSMUSG00000042015.17	3777.36	-0.282151	0.152877	-1.84561	0.0649487	0.35548	Wdr41	11.9786	12.0683	12.0348	11.5308	11.9576	11.7751
ENSMUSG00000040121.5	326.792	-2.6295	1.4254	-1.84475	0.0650746	0.355967	Rep15	8.09248	10.5086	6.03363	7.16342	7.59339	5.75605
ENSMUSG00000030199.16	8061.31	-0.228575	0.123923	-1.8445	0.065111	0.356066	Etv6	13.1521	13.0373	13.0739	12.8278	12.8282	12.9624
ENSMUSG00000017760.16	12078.5	-0.51966	0.281836	-1.84384	0.0652066	0.356084	Ctsa	13.9831	13.4802	13.8787	13.4098	12.7416	13.5768
ENSMUSG00000052253.6	8596.08	-0.213239	0.11569	-1.8432	0.0653002	0.356294	Zfp622	13.2526	13.1182	13.1463	12.9396	12.9998	12.9848
ENSMUSG00000044022.5	4.80587	-1.91589	1.04009	-1.84204	0.0654698		Pcdhb21	5.21266	5.21348	5.41045	4.74029	4.90378	4.96705
ENSMUSG00000030137.8	62.0724	-1.22168	0.663827	-1.84036	0.065716	0.357784	Tuba8	7.76223	6.24104	6.37005	6.35938	6.36235	5.88401
[truncated: 23,927 more rows]
