# Supplementary material for: Mutant GNAS drives a pyloric metaplasia with tumor suppressive glycans in intraductal papillary mucinous neoplasia
Source: Cell Rep. Author manuscript; Available in PMC 2026 Jan 31. (PMC12860476; doi:10.1016/j.celrep.2025.116684)
Supplement: 11 [file NIHMS2132770-supplement-11.xlsx]

## Sheet: C241_N Glycans
Table S9. Glycan Profiling of Cell Lines. Related to Figure 5.
S.No.	Mass_Na	Structure_fromula	Structure	Structure_type	Sialation	Fucosylation		C241 +DOX-1	C241 +DOX-2	C241 +DOX-3	C241 CTRL-1	C241 CTRL-2	C241 CTRL-3
1	1579.78	HexNAc(2)Hex(5)	N2H5	High Mannose	Non-Sialylated	Non-Fucosylated		8.29321	8.13486	8.47363	6.32361	5.49679	6.13281
2	1590.8	HexNAc(3)Hex(3)dHex(1)	N3H3F1	Complex/Hybrid	Non-Sialylated	Mono-Fucosylated		0.171049	0.200733	0.165494	0.126515	0.0661273	0
3	1661.83	HexNAc(4)Hex(3)	N4H3	Complex/Hybrid	Non-Sialylated	Non-Fucosylated		0.274568	0.313079	0.285357	0.215538	0.227444	0.333867
4	1783.88	HexNAc(2)Hex(6)	N2H6	High Mannose	Non-Sialylated	Non-Fucosylated		14.001	15.5354	13.9131	11.5156	9.88675	12.0341
5	1835.92	HexNAc(4)Hex(3)dHex(1)	N4H3F1	Complex/Hybrid	Non-Sialylated	Mono-Fucosylated		1.11711	1.15594	1.1898	1.04417	0.723567	1.09222
6	1906.95	HexNAc(5)Hex(3)	N5H3	Complex/Hybrid	Non-Sialylated	Non-Fucosylated		0.263341	0.235563	0.30627	0.2636	0	0.311575
7	1981.97	HexNAc(3)Hex(4)NeuAc(1)	N3H4A1	Complex/Hybrid	Mono-Sialylated	Non-Fucosylated		0	0	0	0	0.0504316	0.279139
8	1987.98	HexNAc(2)Hex(7)	N2H7	High Mannose	Non-Sialylated	Non-Fucosylated		7.4518	8.84474	7.68138	8.04136	6.69107	8.20079
9	2029	HexNAc(3)Hex(6)	N3H6	Complex/Hybrid	Non-Sialylated	Non-Fucosylated		0.172711	0.295376	0.165962	0.176996	0.106105	0.144803
10	2070.02	HexNAc(4)Hex(5)	N4H5	Complex/Hybrid	Non-Sialylated	Non-Fucosylated		0.350175	0.394186	0.355273	0	0	0
11	2081.05	HexNAc(5)Hex(3)dHex(1)	N5H3F1	Complex/Hybrid	Non-Sialylated	Mono-Fucosylated		0.971624	1.19117	0.965336	0.91003	0.671416	0.796036
12	2111.05	HexNAc(5)Hex(4)	N5H4	Complex/Hybrid	Non-Sialylated	Non-Fucosylated		0	0.178792	0.340356	0.338541	0.358451	0.424801
13	2186.08	HexNAc(3)Hex(5)NeuAc(1)	N3H5A1	Complex/Hybrid	Mono-Sialylated	Non-Fucosylated		0.299128	0.175165	0.313207	0.3095	0.465	0.762437
14	2192.08	HexNAc(2)Hex(8)	N2H8	High Mannose	Non-Sialylated	Non-Fucosylated		11.3971	13.3858	9.71424	13.1995	11.2841	15.0627
15	2274.12	HexNAc(4)Hex(6)	N4H6	Complex/Hybrid	Non-Sialylated	Non-Fucosylated		0	0.509925	0.361887	0	0	0
16	2285.15	HexNAc(5)Hex(4)dHex(1)	N5H4F1	Complex/Hybrid	Non-Sialylated	Mono-Fucosylated		0	0	0	0.276302	0.174631	0.344311
17	2315.15	HexNAc(5)Hex(5)	N5H5	Complex/Hybrid	Non-Sialylated	Non-Fucosylated		0.460479	0.40585	0.591032	0.290065	0.342351	0.386286
18	2326.16	HexNAc(6)Hex(3)dHex(1)	N6H3F1	Complex/Hybrid	Non-Sialylated	Mono-Fucosylated		0.191562	0.22767	0.222644	0.23713	0.194433	0.0303092
19	2360.15	HexNAc(3)Hex(5)dHex(1)NeuAc(1)	N3H5F1A1	Complex/Hybrid	Mono-Sialylated	Mono-Fucosylated		0.364071	0	0.219665	0.207801	0.328389	0.252502
20	2390.18	HexNAc(3)Hex(6)NeuAc(1)	N3H6A1	Complex/Hybrid	Mono-Sialylated	Non-Fucosylated		0.776905	0.876989	0.754332	1.09032	0.982594	1.52976
21	2396.18	HexNAc(2)Hex(9)	N2H9	High Mannose	Non-Sialylated	Non-Fucosylated		13.1741	16.9149	11.077	14.859	12.2165	15.326
22	2431.2	HexNAc(4)Hex(5)NeuAc(1)	N4H5A1	Complex/Hybrid	Mono-Sialylated	Non-Fucosylated		0.856701	0.796637	0.920841	1.00715	0.766277	0.233855
23	2489.25	HexNAc(5)Hex(5)dHex(1)	N5H5F1	Complex/Hybrid	Non-Sialylated	Mono-Fucosylated		0.505601	0.417907	0.746456	0.540477	0.406729	0.591032
24	2519.25	HexNAc(5)Hex(6)	N5H6	Complex/Hybrid	Non-Sialylated	Non-Fucosylated		0.0894945	0.0541101	0.173325	0	0	0
25	2600.28	HexNAc(2)Hex(10)	N2H10	High Mannose	Non-Sialylated	Non-Fucosylated		1.44822	1.33878	1.15992	1.52523	1.32148	1.57018
26	2635.3	HexNAc(4)Hex(6)NeuAc(1)	N4H6A1	Complex/Hybrid	Mono-Sialylated	Non-Fucosylated		0	0.181054	0.248993	0.164841	0.25913	0.272267
27	2646.32	HexNAc(5)Hex(4)dHex(1)NeuAc(1)	N5H4F1A1	Complex/Hybrid	Mono-Sialylated	Mono-Fucosylated		0.619804	0.19061	0.824271	0.961528	1.04368	0.252864
28	2676.33	HexNAc(5)Hex(5)NeuAc(1)	N5H5A1	Complex/Hybrid	Mono-Sialylated	Non-Fucosylated		0.144029	0.343941	0.213754	0.834525	0.866947	0.416355
29	2792.38	HexNAc(4)Hex(5)NeuAc(2)	N4H5A2	Complex/Hybrid	Di-Sialylated	Non-Fucosylated		3.62054	2.98865	3.43895	3.10589	3.70934	3.05354
30	2809.39	HexNAc(4)Hex(6)dHex(1)NeuAc(1)	N4H6F1A1	Complex/Hybrid	Mono-Sialylated	Mono-Fucosylated		0.330854	0.215854	0.438877	0.124109	0.589615	0.5403
31	2822.39	HexNAc(4)Hex(5)NeuAc(1)NeuGc(1)	N4H5A1G1	Complex/Hybrid	Di-Sialylated	Non-Fucosylated		0.0816515	0	0.0623373	0.07376	0.0761382	0
32	2850.42	HexNAc(5)Hex(5)dHex(1)NeuAc(1)	N5H5F1A1	Complex/Hybrid	Mono-Sialylated	Mono-Fucosylated		1.20101	0.924492	1.49938	1.70738	1.70652	1.42388
33	2880.42	HexNAc(5)Hex(6)NeuAc(1)	N5H6A1	Complex/Hybrid	Mono-Sialylated	Non-Fucosylated		0.540073	0.399486	0.230256	0.349896	0.364546	0.348785
34	2966.46	HexNAc(4)Hex(5)dHex(1)NeuAc(2)	N4H5F1A2	Complex/Hybrid	Di-Sialylated	Mono-Fucosylated		0.806304	0.554974	0.978791	1.14644	1.74625	1.26027
35	3037.5	HexNAc(5)Hex(5)NeuAc(2)	N5H5A2	Complex/Hybrid	Di-Sialylated	Non-Fucosylated		0.675813	0.503437	0.781185	0.798457	1.09456	0.784562
36	3054.52	HexNAc(5)Hex(6)dHex(1)NeuAc(1)	N5H6F1A1	Complex/Hybrid	Mono-Sialylated	Mono-Fucosylated		1.6788	1.13411	1.79882	1.41015	1.37832	1.33151
37	3211.59	HexNAc(5)Hex(5)dHex(1)NeuAc(2)	N5H5F1A2	Complex/Hybrid	Di-Sialylated	Mono-Fucosylated		2.46789	1.60386	2.87823	3.49864	3.97252	3.42576
38	3241.6	HexNAc(5)Hex(6)NeuAc(2)	N5H6A2	Complex/Hybrid	Di-Sialylated	Non-Fucosylated		2.17881	1.68301	2.19411	1.72678	1.76263	1.91911
39	3299.64	HexNAc(6)Hex(6)dHex(1)NeuAc(1)	N6H6F1A1	Complex/Hybrid	Mono-Sialylated	Mono-Fucosylated		0.098293	0.0767309	0.112991	0	0	0
40	3415.7	HexNAc(5)Hex(6)dHex(1)NeuAc(2)	N5H6F1A2	Complex/Hybrid	Di-Sialylated	Mono-Fucosylated		0.200186	0.170344	0.313595	0.379953	0.486266	0.389465
41	3486.69	HexNAc(6)Hex(6)NeuAc(2)	N6H6A2	Complex/Hybrid	Di-Sialylated	Non-Fucosylated		0	0	0	0.0402377	0.0309214	0
42	3589.78	HexNAc(5)Hex(6)dHex(2)NeuAc(2)	N5H6F2A2	Complex/Hybrid	Di-Sialylated	Di-Fucosylated		0	0	0	0.390017	0.50728	0.566615
43	3602.78	HexNAc(5)Hex(6)NeuAc(3)	N5H6A3	Complex/Hybrid	Tri-Sialylated	Non-Fucosylated		12.3259	9.39416	12.1296	10.232	13.5523	9.83004
44	3632.79	HexNAc(5)Hex(6)NeuAc(2)NeuGc(1)	N5H6A2G1	Complex/Hybrid	Tri-Sialylated	Non-Fucosylated		0.74277	0.508377	0.751507	0.575386	0.906919	0
45	3660.82	HexNAc(6)Hex(6)dHex(1)NeuAc(2)	N6H6F1A2	Complex/Hybrid	Di-Sialylated	Mono-Fucosylated		0.250143	0.259849	0.451415	0.43763	0.469875	0.50548
46	3690.82	HexNAc(6)Hex(7)NeuAc(2)	N6H7A2	Complex/Hybrid	Di-Sialylated	Non-Fucosylated		0	0	0	0.0357374	0.0333543	0
47	3707.84	HexNAc(6)Hex(8)dHex(1)NeuAc(1)	N6H8F1A1	Complex/Hybrid	Mono-Sialylated	Mono-Fucosylated		0.177852	0.116904	0.219938	0	0	0
48	3776.87	HexNAc(5)Hex(6)dHex(1)NeuAc(3)	N5H6F1A3	Complex/Hybrid	Tri-Sialylated	Mono-Fucosylated		0.59157	0.372345	0.615216	0.986587	1.24884	0.807498
49	3864.91	HexNAc(6)Hex(7)dHex(1)NeuAc(2)	N6H7F1A2	Complex/Hybrid	Di-Sialylated	Mono-Fucosylated		0.532008	0.342708	0.586361	0.606377	0.646059	0.444461
50	3890.91	HexNAc(9)Hex(6)NeuGc(1)	N9H6G1	Complex/Hybrid	Mono-Sialylated	Non-Fucosylated		3.07929	2.64963	3.38641	1.78007	2.59405	1.23203
51	3963.96	HexNAc(5)Hex(6)NeuAc(4)	N5H6A4	Complex/Hybrid	Tetra-Sialylated	Non-Fucosylated		3.22557	2.51867	3.34741	2.72279	3.65394	2.72552
52	4021.99	HexNAc(6)Hex(6)dHex(1)NeuAc(3)	N6H6F1A3	Complex/Hybrid	Tri-Sialylated	Mono-Fucosylated		0.705139	0.568265	1.00226	1.21891	1.37774	1.14673
53	4110.03	HexNAc(7)Hex(7)dHex(1)NeuAc(2)	N7H7F1A2	Complex/Hybrid	Di-Sialylated	Mono-Fucosylated		0.0714112	0	0.178085	0.161119	0.187108	0.0472137
54	4587.26	HexNAc(6)Hex(7)dHex(1)NeuAc(4)	N6H7F1A4	Complex/Hybrid	Tetra-Sialylated	Mono-Fucosylated		0.201429	0.0499292	0	0.816043	1.30843	0.670195
55	4675.31	HexNAc(7)Hex(8)dHex(1)NeuAc(3)	N7H8F1A3	Complex/Hybrid	Tri-Sialylated	Mono-Fucosylated		0.367815	0.30109	0.530055	0.367358	0.576593	0.32432
56	4832.38	HexNAc(7)Hex(7)dHex(1)NeuAc(4)	N7H7F1A4	Complex/Hybrid	Tetra-Sialylated	Mono-Fucosylated		0.455071	0.363968	0.690753	0.848907	1.08956	0.441793
Number	LacdiNAc_Structure	Mass_Na	C241 +DOX-1	C241 +DOX-2	C241 +DOX-3	C241 CTRL-1	C241 CTRL-2	C241 CTRL-3
1	N4H3F1	1835.92	0.0207165	0.0660031	0.0356808	0.0814752	0.0597632	0
2	N5H3	1906.95	0.00887967	0.0119524	0.0260385	0	0	0.0476374
3	N5H3F1	2081.05	0	0.0263925	0.0109498	0	0	0
4	N5H4	2111.05	0.00521094	0.00791465	0.0164506	0.0148069	0	0.0277043
5	N6H3F1	2326.16	0.0174975	0.0355454	0.0386854	0	0	0
6	N5H5F1	2489.25	0.0423131	0.00511355	0.0237918	0	0	0
7	N5H5A2	3037.5	0	0.0112062	0.0104823	0	0	0
8	N5H6A2G1	3632.79	0.00377537	0	0.0052484	0	0	0

## Sheet: C241_O Glycans
S.No.	Mass_Na	Structure_formula	Structure	Sialation	Fucosylation	C241 +DOX-1	C241 +DOX-2	C241 +DOX-3	C241 CTRL-1	C241 CTRL-2	C241 CTRL-3
1	534.288	HexNAc(1)Hex(1)	N1H1	Non-Sialylated	Non-Fucosylated	3.1167	3.88777	3.86895	0	3.56195	0
2	779.415	HexNAc(2)Hex(1)	N2H1	Non-Sialylated	Non-Fucosylated	0	1.14002	0	3.60061	0	3.76766
3	895.462	HexNAc(1)Hex(1)NeuAc(1)	N1H1A1	Mono-Sialylated	Non-Fucosylated	54.8975	50.9112	50.8582	47.9206	59.6097	45.7275
4	983.514	HexNAc(2)Hex(2)	N2H2	Non-Sialylated	Non-Fucosylated	3.4731	3.08181	0.520349	0	1.23686	0
5	1140.59	HexNAc(2)Hex(1)NeuAc(1)	N2H1A1	Mono-Sialylated	Non-Fucosylated	0	0.974002	0	0	0	0
6	1256.64	HexNAc(1)Hex(1)NeuAc(2)	N1H1A2	Di-Sialylated	Non-Fucosylated	10.9731	10.0245	9.54113	10.4918	9.20148	10.6022
7	1344.69	HexNAc(2)Hex(2)NeuAc(1)	N2H2A1	Mono-Sialylated	Non-Fucosylated	14.748	12.907	16.2902	10.5941	0	11.0164
8	1518.78	HexNAc(2)Hex(2)dHex(1)NeuAc(1)	N2H2F1A1	Mono-Sialylated	Fucosylated	0	0.448686	0.454789	0	0	0
9	1589.81	HexNAc(3)Hex(2)NeuAc(1)	N3H2A1	Mono-Sialylated	Non-Fucosylated	0	0.187364	0	0	0	0
10	1677.86	HexNAc(4)Hex(3)	N4H3	Non-Sialylated	Non-Fucosylated	0.435717	0.833538	0.666905	0.368888	0.663931	0
11	1705.86	HexNAc(2)Hex(2)NeuAc(2)	N2H2A2	Di-Sialylated	Non-Fucosylated	12.3559	14.6901	17.2387	26.7323	22.9538	28.1059
12	1793.92	HexNAc(3)Hex(3)NeuAc(1)	N3H3A1	Mono-Sialylated	Non-Fucosylated	0	0	0	0	0	0.1168
13	1810.85	HexNAc(3)Hex(4)dHex(1)	N3H4F1	Non-Sialylated	Fucosylated	0	0.659326	0	0	2.7723	0
14	2155.09	HexNAc(3)Hex(3)NeuAc(2)	N3H3A2	Di-Sialylated	Non-Fucosylated	0	0.25476	0.560723	0.291717	0	0.462074
15	2604.32	HexNAc(4)Hex(4)NeuAc(2)	N4H4A2	Di-Sialylated	Non-Fucosylated	0	0	0	0	0	0.201481

## Sheet: 4838_N Glycans
S.No.	Mass_Na	Structure_formula	Structure	Structure_type	Sialation	Fucosylation	4838 +DOX-1	4838 +DOX-2	4838 +DOX-3	4838 CTRL-1	4838 CTRL-2	4838 CTRL-3
1	1579.78	HexNAc(2)Hex(5)	N2H5	High Mannose	Non-Sialylated	Non-Fucosylated	7.05593	7.96055	5.95169	7.77811	6.03151	7.80484
2	1590.79	HexNAc(3)Hex(3)dHex(1)	N3H3F1	Complex/Hybrid	Non-Sialylated	Mono-Fucosylated	0.0954803	0.132596	0	0.236048	0.16666	0.0720013
3	1661.83	HexNAc(4)Hex(3)	N4H3	Complex/Hybrid	Non-Sialylated	Non-Fucosylated	0.309553	0.422375	0.31738	1.16029	0.879562	0.683596
4	1783.88	HexNAc(2)Hex(6)	N2H6	High Mannose	Non-Sialylated	Non-Fucosylated	10.7338	11.637	9.25924	11.3253	9.09589	11.5683
5	1835.92	HexNAc(4)Hex(3)dHex(1)	N4H3F1	Complex/Hybrid	Non-Sialylated	Mono-Fucosylated	0.887498	0.14585	0.796181	1.82277	1.29321	1.47201
6	1906.94	HexNAc(5)Hex(3)	N5H3	Complex/Hybrid	Non-Sialylated	Non-Fucosylated	0.241011	0.289264	0.190009	0.790574	0.638215	0.653277
7	1981.98	HexNAc(3)Hex(4)NeuAc(1)	N3H4A1	Complex/Hybrid	Mono-Sialylated	Non-Fucosylated	0.106018	0	0.119204	0.0599551	0	0
8	1987.98	HexNAc(2)Hex(7)	N2H7	High Mannose	Non-Sialylated	Non-Fucosylated	6.87655	7.38194	6.07565	9.44831	7.71473	9.49047
9	2029	HexNAc(3)Hex(6)	N3H6	Complex/Hybrid	Non-Sialylated	Non-Fucosylated	0.173163	0	0.155357	0.369147	0.350323	0.335006
10	2070.02	HexNAc(4)Hex(5)	N4H5	Complex/Hybrid	Non-Sialylated	Non-Fucosylated	0.240268	0.188519	0.193486	0.479625	0.374484	0.506839
11	2081.04	HexNAc(5)Hex(3)dHex(1)	N5H3F1	Complex/Hybrid	Non-Sialylated	Mono-Fucosylated	0.846448	0.841814	0.58293	1.31945	1.14934	1.19658
12	2111.05	HexNAc(5)Hex(4)	N5H4	Complex/Hybrid	Non-Sialylated	Non-Fucosylated	0.120035	0	0	0.541591	0.46	0.425906
13	2156.06	HexNAc(3)Hex(4)dHex(1)NeuAc(1)	N3H4F1A1	Complex/Hybrid	Mono-Sialylated	Mono-Fucosylated	0.363224	0	0.300774	0	0	0
14	2186.07	HexNAc(3)Hex(5)NeuAc(1)	N3H5A1	Complex/Hybrid	Mono-Sialylated	Mono-Fucosylated	0.33631	0.309249	0	0.365067	0.376615	0.32893
15	2192.08	HexNAc(2)Hex(8)	N2H8	High Mannose	Non-Sialylated	Non-Fucosylated	8.72201	9.59728	8.46008	10.4677	9.6758	12.1406
16	2285.15	HexNAc(5)Hex(4)dHex(1)	N5H4F1	Complex/Hybrid	Non-Sialylated	Mono-Fucosylated	0	0	0	0.36461	0.278144	0.361342
18	2326.17	HexNAc(6)Hex(3)dHex(1)	N6H3F1	Complex/Hybrid	Non-Sialylated	Mono-Fucosylated	0	0	0	0.515017	0.449033	0.521521
19	2360.16	HexNAc(3)Hex(5)dHex(1)NeuAc(1)	N3H5F1A1	Complex/Hybrid	Mono-Sialylated	Mono-Fucosylated	0	0	0.284617	0.323903	0.262599	0.273062
21	2390.17	HexNAc(3)Hex(6)NeuAc(1)	N3H6A1	Complex/Hybrid	Mono-Sialylated	Non-Fucosylated	0.782941	0.648234	0.753627	0.922712	0.980837	0.618571
22	2396.18	HexNAc(2)Hex(9)	N2H9	High Mannose	Non-Sialylated	Non-Fucosylated	9.46999	9.63403	9.55598	10.8642	10.1821	13.6781
23	2431.2	HexNAc(4)Hex(5)NeuAc(1)	N4H5A1	Complex/Hybrid	Mono-Sialylated	Mono-Fucosylated	0.746106	0.908863	0.796171	0.991357	0.833737	1.16122
25	2489.25	HexNAc(5)Hex(5)dHex(1)	N5H5F1	Complex/Hybrid	Non-Sialylated	Mono-Fucosylated	0.134234	0.129746	0	0.818068	0.640653	0.644205
26	2564.27	HexNAc(3)Hex(6)dHex(1)NeuAc(1)	N3H6F1A1	Complex/Hybrid	Mono-Sialylated	Mono-Fucosylated	0	0	0	0.457787	0.365378	0.427534
27	2600.28	HexNAc(2)Hex(10)	N2H10	High Mannose	Non-Sialylated	Non-Fucosylated	0.738129	0.943894	0.811252	1.30786	1.01626	1.50846
28	2605.29	HexNAc(4)Hex(5)dHex(1)NeuAc(1)	N4H5F1A1	Complex/Hybrid	Mono-Sialylated	Mono-Fucosylated	0	0	0	0.10262	0.144849	0
29	2635.3	HexNAc(4)Hex(6)NeuAc(1),	N4H6A1	Complex/Hybrid	Mono-Sialylated	Mono-Fucosylated	0.254022	0.183992	0	0.0683167	0.0997304	0.146879
30	2646.31	HexNAc(5)Hex(4)dHex(1)NeuAc(1)	N5H4F1A1	Complex/Hybrid	Mono-Sialylated	Mono-Fucosylated	0.517164	0.66434	0.574044	1.85499	1.22672	1.09574
31	2676.33	HexNAc(5)Hex(5)NeuAc(1)	N5H5A1	Complex/Hybrid	Non-Sialylated	Non-Fucosylated	0.0683724	0.0840071	0.387031	0.157934	0.278615	0.280089
32	2792.38	HexNAc(4)Hex(5)NeuAc(2)	N4H5A2	Complex/Hybrid	Di-Sialylated	Non-Fucosylated	5.47319	5.59326	5.30085	3.67505	4.0281	3.5278
33	2809.39	HexNAc(4)Hex(6)dHex(1)NeuAc(1)	N4H6F1A1	Complex/Hybrid	Mono-Sialylated	Mono-Fucosylated	0.467401	0.558797	0.466998	0.0874146	0.0469106	0.152448
34	2822.39	HexNAc(4)Hex(5)NeuAc(1)NeuGc(1)	N4H5A1G1	Complex/Hybrid	Di-Sialylated	Non-Fucosylated	0.306814	0.137771	0.272129	0.105398	0.326718	0.149365
35	2850.42	HexNAc(5)Hex(5)dHex(1)NeuAc(1)	N5H5F1A1	Complex/Hybrid	Mono-Sialylated	Mono-Fucosylated	0.27809	0.287093	0.713646	1.59546	1.42569	0.687867
36	2880.42	HexNAc(5)Hex(6)NeuAc(1)	N5H6A1	Complex/Hybrid	Mono-Sialylated	Non-Fucosylated	0.175643	0.259496	0.297576	0.584794	0.450179	0.291575
37	2938.45	HexNAc(6)Hex(6)dHex(1)	N6H6F1	Complex/Hybrid	Non-Sialylated	Mono-Fucosylated	0	0	0	0.215442	0.098864	0.0295541
38	2966.46	HexNAc(4)Hex(5)dHex(1)NeuAc(2)	N4H5F1A2	Complex/Hybrid	Di-Sialylated	Mono-Fucosylated	0.943628	0.960488	1.02591	0.618383	0.714046	0.56116
39	3037.51	HexNAc(5)Hex(5)NeuAc(2)	N5H5A2	Complex/Hybrid	Di-Sialylated	Mono-Fucosylated	0.329649	0.326524	0.431937	0.65347	0.938718	0.488068
40	3054.52	HexNAc(5)Hex(6)dHex(1)NeuAc(1)	N5H6F1A1	Complex/Hybrid	Mono-Sialylated	Mono-Fucosylated	1.09286	1.20531	0.882096	1.65735	1.55017	1.46939
41	3153.55	HexNAc(4)Hex(5)NeuAc(3)	N4H5A3	Complex/Hybrid	Tri-Sialylated	Non-Fucosylated	0	0	0	0.127544	0.203951	0.106739
42	3211.6	HexNAc(5)Hex(5)dHex(1)NeuAc(2)	N5H5F1A2	Complex/Hybrid	Di-Sialylated	Mono-Fucosylated	1.25731	0.361826	1.3311	2.82115	3.15105	2.46898
43	3241.6	HexNAc(5)Hex(6)NeuAc(2)	N5H6A2	Complex/Hybrid	Di-Sialylated	Mono-Fucosylated	2.47204	2.31147	2.57398	1.71805	1.80774	1.9259
44	3299.64	HexNAc(6)Hex(6)dHex(1)NeuAc(1)	N6H6F1A1	Complex/Hybrid	Mono-Sialylated	Mono-Fucosylated	0	0	0	0.126433	0.152177	0.116221
46	3415.69	HexNAc(5)Hex(6)dHex(1)NeuAc(2)	N5H6F1A2	Complex/Hybrid	Di-Sialylated	Mono-Fucosylated	0.283179	0.210471	0.251916	0	0.354782	0.260119
47	3588.77	HexNAc(5)Hex(6)dHex(2)NeuAc(2)	N5H6F2A2	Complex/Hybrid	Di-Sialylated	Di-Fucosylated	0.746605	0.495013	0.3824	0.0573057	0.315366	0.0714687
48	3602.77	HexNAc(5)Hex(6)NeuAc(3)	N5H6A3	Complex/Hybrid	Tri-Sialylated	Non-Fucosylated	19.8128	20.07	21.1586	10.9162	14.2044	10.9406
49	3632.78	HexNAc(5)Hex(6)NeuAc(2)NeuGc(1)	N5H6A2G1	Complex/Hybrid	Tri-Sialylated	Mono-Fucosylated	1.18278	1.20011	1.19244	0.617344	1.07586	0.597888
50	3660.81	HexNAc(6)Hex(6)dHex(1)NeuAc(2)	N6H6F1A2	Complex/Hybrid	Di-Sialylated	Mono-Fucosylated	0.253639	0.233507	0.223366	0.287142	0.432525	0.294441
51	3776.86	HexNAc(5)Hex(6)dHex(1)NeuAc(3)	N5H6F1A3	Complex/Hybrid	Tri-Sialylated	Mono-Fucosylated	0.597724	0.599764	0.610418	0.394151	0.594599	0.323806
52	3864.91	HexNAc(6)Hex(7)dHex(1)NeuAc(2)	N6H7F1A2	Complex/Hybrid	Di-Sialylated	Mono-Fucosylated	0	0	0.391545	0.545878	0.642183	0
53	3875.89	HexNAc(7)Hex(5)dHex(2)NeuAc(2)	N7H5F2A2	Complex/Hybrid	Di-Sialylated	Di-Fucosylated	0.233037	0.235285	0.121653	0	0.0344768	0
54	3890.91	HexNAc(9)Hex(6)NeuGc(1)	N9H6G1	Complex/Hybrid	Mono-Sialylated	Non-Fucosylated	5.91586	4.85523	7.04318	3.26648	3.88156	2.92297
56	3948.93	HexNAc(7)Hex(5)NeuAc(1)NeuGc(2)	N7H5A1G2	Complex/Hybrid	Di-Sialylated	Non-Fucosylated	0.320114	0.235134	0.365195	0.0621714	0.140628	0
57	3963.95	HexNAc(5)Hex(6)NeuAc(4)	N5H6A4	Complex/Hybrid	Tetra-Sialylated	Non-Fucosylated	5.50321	5.30596	6.32896	2.77903	3.85616	2.99378
58	4021.98	HexNAc(6)Hex(6)dHex(1)NeuAc(3)	N6H6F1A3	Complex/Hybrid	Tri-Sialylated	Mono-Fucosylated	0.44722	0.563224	0.62501	0.671725	1.06047	0.559709
59	4110.04	HexNAc(7)Hex(7)dHex(1)NeuAc(2)	N7H7F1A2	Complex/Hybrid	Di-Sialylated	Mono-Fucosylated	0.0534988	0.11003	0.0923973	0.1663	0.230161	0.0820457
60	4187.02	HexNAc(6)Hex(7)dHex(1)NeuAc(4)	N6H7F1A4	Complex/Hybrid	Tetra-Sialylated	Mono-Fucosylated	0.124957	0.100416	0.233685	0.555189	0.335189	0.633253
61	4413.16	HexNAc(6)Hex(7)NeuAc(4)	N6H7A4	Complex/Hybrid	Tetra-Sialylated	Non-Fucosylated	0.334876	0.237296	0.424627	0	0.210019	0
62	4430.18	HexNAc(4)Hex(5)dHex(1)NeuAc(1)NeuGc(1)	N4H5F1A1G1	Complex/Hybrid	Di-Sialylated	Mono-Fucosylated	0.61246	0.584377	0.674778	0.121029	0.198537	0.140116
63	4471.21	HexNAc(7)Hex(7)dHex(1)NeuAc(3)	N7H7F1A3	Complex/Hybrid	Tri-Sialylated	Mono-Fucosylated	0.0561664	0	0.055314	0.0864757	0.730555	0.407954
64	4587.26	HexNAc(6)Hex(7)dHex(1)NeuAc(4)	N6H7F1A4	Complex/Hybrid	Tetra-Sialylated	Mono-Fucosylated	0	0.325666	0.568257	0.147936	0.425457	0
65	4675.31	HexNAc(7)Hex(8)dHex(1)NeuAc(3)	N7H8F1A3	Complex/Hybrid	Tri-Sialylated	Mono-Fucosylated	0.339674	0.251154	0.395288	0.426331	0.791421	0.401692
66	4832.37	HexNAc(7)Hex(7)dHex(1)NeuAc(4)	N7H7F1A4	Complex/Hybrid	Tetra-Sialylated	Mono-Fucosylated	0.367674	0	0	0	0.626373	0
Number	Mass_Na	LacdiNAc_Structure	4838 +DOX-1	4838 +DOX-2	4838 +DOX-3	4838 CTRL-1	4838 CTRL-2	4838 CTRL-3
1	1835.92	N4H3F1	0.0861039	0.0770378	0.0475655	0.029336	0.0618212	0.0414872
2	1906.94	N5H3	0.0633274	0.0255681	0.234272	0	0.00190405	0
3	2081.04	N5H3F1	0.0449735	0.0260485	0.0270077	0	0.00320428	0.00114711
4	2111.05	N5H4	0.019728	0.0306558	0.0137405	0.0086813	0	0.0104918
5	2489.25	N5H5F1	0.0426862	0.106195	0.0617528	0	0	0
6	4471.21	N7H7F1A3	0.0748229	0.134802	0.145322	0.0345306	0.0302357	0.0455551

## Sheet: 4838_O Glycans
S.No.	Mass_Na	Structure_formula	Structure	Sialation	Fucosylation	4838 +DOX-1	4838 +DOX-2	4838 +DOX-3	4838 CTRL-1	4838 CTRL-2	4838 CTRL-3
1	534.288	HexNAc(1)Hex(1)	N1H1	Non-Sialylated	Non-Fucosylated	1.97309	1.25755	4.2909	0.421384	0.684763	1.35992
2	708.382	HexNAc(1)Hex(1)dHex(1)	N1H1F1	Non-Sialylated	Non-Fucosylated	0	0	2.777	0	0	0.817853
3	749.402	HexNAc(2)dHex(1)	N2F1	Non-Sialylated	Fucosylated	0	4.99625	0	0	0	3.70493
4	895.462	HexNAc(1)Hex(1)NeuAc(1)	N1H1A1	Sialylated	Non-Fucosylated	33.3263	48.5075	58.8131	49.0536	44.8536	33.8801
5	1069.55	HexNAc(1)Hex(1)dHex(1)NeuAc(1)	N1H1F1A1	Sialylated	Fucosylated	0	0	0	0	0	0.595545
6	1187.61	HexNAc(2)Hex(3)	N2H3	Non-Sialylated	Non-Fucosylated	8.73684	9.38997	4.63879	2.02268	1.52125	6.17701
7	1256.64	HexNAc(1)Hex(1)NeuAc(2)	N1H1A2	Di-Sialylated	Non-Fucosylated	3.60033	3.71056	5.16049	8.16622	6.26301	6.31449
8	1344.69	HexNAc(2)Hex(2)NeuAc(1)	N2H2A1	Sialylated	Non-Fucosylated	10.7129	9.22222	6.09075	8.63024	8.28223	10.7687
9	1518.78	HexNAc(2)Hex(2)dHex(1)NeuAc(1)	N2H2F1A1	Sialylated	Non-Fucosylated	1.15584	0	0	0	0.145909	0.895537
10	1548.79	HexNAc(2)Hex(3)NeuAc(1)	N2H3A1	Sialylated	Non-Fucosylated	11.3678	8.35597	5.93597	5.9922	6.00753	9.50902
11	1677.86	HexNAc(4)Hex(3)	N4H3	Non-Sialylated	Non-Fucosylated	1.82177	0.723653	0.248231	1.4793	0.85285	0.920123
12	1705.86	HexNAc(2)Hex(2)NeuAc(2)	N2H2A2	Di-Sialylated	Non-Fucosylated	25.2605	13.0834	10.3337	24.2344	31.3889	25.0567
13	1810.85	HexNAc(3)Hex(4)dHex(1)	N3H4F1	Non-Sialylated	Non-Fucosylated	2.04464	0.752952	1.71108	0	0	0
